# Supplementary material for: Tomato flowering depends on overlapping functions of AP1/FUL‐like genes in reproductive meristem specification
Source: New Phytol. 2025 Aug 19;248(2):1002–20. doi: 10.1111/nph.70451 (PMC12445816; doi:10.1111/nph.70451)
Supplement: Supplementary file 2 — Dataset S2 Venn analysis of DEGs in Fig. 4(e). [file NPH-248-1002-s003.xlsx]

## Sheet: Article information
	New Phytologist Supporting Information
	Article title: Tomato flowering depends on overlapping functions of AP1/FUL-like genes in reproductive meristem specification
	Authors: Xiaobing Jiang, Iris E. Zahn, Kai Thoris, Chris Roelofsen, Edelin Roque, Concepción Gómez-Mena, Cristina Ferrándiz, Hongru Wang, Gerco C. Angenent, Marian Bemer
	Article acceptance date: 18 July 2025

## Sheet: table legend
Dataset S2. Venn analysis of DEGs in Fig. 4e.
number	name	description
table1	FM vs IM	Overlap between the DEGs in the FM (WT vs ful2 mbp20 vs mc) and in the IM (also genes that are differentially over the three groups)
table2	FM	Overlap between DEGs from WT_FM vs mc_FM, and WT_FM vs ful2mbp20_FM
table3	IM	Overlap between DEGs from WT_IM vs mc_IM, and WT_IM vs ful2mbp20_IM
table4	FM and IM (used in Fig. 4c)	4 input lists, venn shows the overlap: DEGs from WT_IM vs mc_IM, DEGs from WT_IM vs ful2mbp20_IM, DEGs from WT_FM vs mc_FM, and DEGs from WT_FM vs ful2mbp20_FM
table5	Gene lists from the venn analysis	Several lists to categorize genes from the venn analysis, used for colorcoding in different sheets: Tomato TFs from the plant tfds, Marker genes (stage4=FM and stage5=IM), and MADSbox genes

## Sheet: table1 FM vs IM
Names	total	elements	description
FM IM	674	Solyc03g117090	Unknown Protein
		Solyc03g032220	Caffeoyl-CoA O-methyltransferase (A2PZD5_IPONI)
		Solyc05g150111
		Solyc04g005070	Peptide transporter (A6YJX4_9MAGN)
		Solyc02g078400	Allantoinase (Q6S4R9_ROBPS)
		Solyc02g085580	C2H2L domain class transcription factor (D9ZIU5_MALDO)
		Solyc04g076030	Transcription factor/ transcription regulator (D7M240_ARALY)
		Solyc02g084790	Peroxidase (Q0ZA68_9ROSI)
		Solyc09g018750	Inosine-5&apos-monophosphate dehydrogenase (Q0KFK7_RALEH)
		Solyc02g069490	FAD linked oxidase domain protein (D1VPW7_9ACTO)
		Solyc07g044785
		Solyc02g079790	POT family domain containing protein expressed (D8L9H8_WHEAT)
		Solyc09g082630	Acireductone dioxygenase (Q08G57_PLAMJ)
		Solyc11g066430	ob40126-Solyc11g066430 (manually curated)
		Solyc08g061560	Receptor like kinase, RLK
		Solyc09g009660	Solute carrier family 35 member F1 (B6TXS8_MAIZE)
		Solyc05g005950	Solute carrier family 15 member 4 (S15A4_XENLA)
		Solyc09g005100	Aprataxin (B1AXX8_MOUSE)
		Solyc03g114460	Acetyl-coenzyme A synthetase (D5HA95_SALRM)
		Solyc01g066880	Copper chaperone (B6TJ24_MAIZE)
		Solyc01g111610	Protein binding protein (D7L0L7_ARALY)
		Solyc03g044100
		Solyc06g011400	ATP-dependent chaperone ClpB (B5W0X8_SPIMA)
		Solyc03g116970	Sister chromatid cohesion protein pds5 (PDS5_SCHPO)
		Solyc11g006740	F-box protein PP2-B1 (PP2B1_ARATH)
		Solyc12g008760	Protein arginine N-methyltransferase 1 (B6TIG8_MAIZE)
		Solyc08g078300	Homeobox-leucine zipper protein (Q40781_PIMBR)
		Solyc10g008410	RING finger protein 5 (B6UBI0_MAIZE)
		Solyc01g007980	RLK, Receptor like protein, putative resistance protein with an antifungal domain
		Solyc09g090180	Light-dependent short hypocotyls 1 (D7M6V0_ARALY)
		Solyc01g090910	Vesicle-associated membrane protein-associated protein A (B6UGD8_MAIZE)
		Solyc04g054180	Os02g0519300 protein (Fragment) (C7IY37_ORYSJ)
		Solyc04g064620	RAG1-activating protein 1 homolog (R1AP1_DROPS)
		Solyc06g035790	Dehydration-responsive family protein (D7M5L0_ARALY)
		Solyc09g098090	Aldo/keto reductase (A2Q5A8_MEDTR)
		Solyc02g070280	Amino acid transporter (D2B5D6_STRRD)
		Solyc12g010330	Response regulator 9 (Q94LW1_MAIZE)
		Solyc12g094520	4-coumarate-coa ligase (B9MY03_POPTR)
		Solyc07g005860	Os02g0794300 protein (Fragment) (Q0DWU9_ORYSJ)
		Solyc11g056650	BHLH transcription factor (B6TXR4_MAIZE)
		Solyc04g072780	Genomic DNA chromosome 5 TAC clone K14A3 (Q9FGQ9_ARATH)
		Solyc06g050280	CBL-interacting protein kinase 13 (C4P7W2_VITVI)
		Solyc06g009220	Glycogen debranching enzyme (B1R1G0_CLOBU)
		Solyc09g010330	Nascent polypeptide-associated complex subunit beta (C5FKK9_NANOT)
		Solyc02g092980	cyclin D3.1 (manually curated)
		Solyc01g090340	Ethylene responsive transcription factor 1b (C0J9I8_9ROSA)
		Solyc12g008400	Receptor like kinase, RLK
		Solyc11g011230	F-box family protein (D7KQH0_ARALY)
		Solyc07g061800	Heme-binding protein 2 (B6T0C0_MAIZE)
		Solyc08g007750	YTH domain containing 1 (Q29RQ7_BOVIN)
		Solyc07g007040	Zinc finger CCCH-type with G patch domain-containing protein (ZGPAT_NEMVE)
		Solyc03g112060	Quinolinate synthase A (NADA_CYAP4)
		Solyc09g090670	Oxidation resistance 1-like protein (Q6Z157_ORYSJ)
		Solyc06g007530	B3 domain-containing protein Os05g0481400 (Y5814_ORYSJ)
		Solyc09g009040	Delta14-sterol reductase (E1AQY4_SOLLC)
		Solyc08g065420	bell-like homeodomain protein 4 (manually curated)
		Solyc06g073390	farnesyl protein transferase subunit A (manually curated)
		Solyc07g042250	chaperonin 21 precursor (manually curated)
		Solyc05g007490	Dehydration-responsive family protein (D7KPN7_ARALY)
		Solyc10g018540	DNA mismatch repair protein mutS (A6DUF8_9BACT)
		Solyc08g069140	Cyclic nucleotide gated channel (A9CRE4_MALDO)
		Solyc04g009920	Glycogenin-like protein (Q5NA53_ORYSJ)
		Solyc09g072880	Chloroplast FLU-like protein (Fragment) (D2K2R8_PICAB)
		Solyc06g068240	Pyrophosphate-energized proton pump (B0SRX3_LEPBP)
		Solyc01g092950	MADS-box transcription factor 2 (D1MFS7_HEVBR)
		Solyc08g080453
		Solyc11g069240	Zinc finger family protein (D7M7Z8_ARALY)
		Solyc07g052380	Multidrug resistance protein mdtK (MDTK_YERP3)
		Solyc08g077270	Phosphoacetylglucosamine mutase (B5X1B2_SALSA)
		Solyc06g068570	AP2-like ethylene-responsive transcription factor (manually curated)
		Solyc06g050290	CBL-interacting protein kinase 13 (C4P7W2_VITVI)
		Solyc01g108513
		Solyc12g040860	Glucan endo-1 3-beta-glucosidase (B6U1F1_MAIZE)
		Solyc01g111230	Disease resistance response like protein (Q9SZP7_ARATH)
		Solyc09g082990	GDP-D-mannose-3ÃƒÂ¢ ,5ÃƒÂ¢ -epimerase 2
		Solyc01g006800	Methionine aminopeptidase (B9ST99_RICCO)
		Solyc12g019410	Kinase family protein (D7KBF8_ARALY)
		Solyc10g080770	NPR1-interactor protein 1 (manually curated)
		Solyc03g034400	Multidrug resistance protein mdtK (MDTK_EDWI9)
		Solyc06g069430	ob835-TDR4 (manually curated)
		Solyc01g067270	Cullin 1-like protein C (A0ELU7_PETIN)
		Solyc08g082620	3-oxoacyl-(Acyl carrier protein) synthase II (D6YNQ6_CHLT1)
		Solyc11g150107
		Solyc03g096460	wound/stress protein AY568721 (manually curated)
		Solyc01g028810	chaperonin (B4VMY1_9CYAN)
		Solyc10g006560	Histone H2A (A9PCS9_POPTR)
		Solyc06g071150	Hedgehog-interacting protein 1 (Fragment) (A9J6P8_9ROSI)
		Solyc04g080790	BEL1-like homeodomain protein 3 (BLH3_ARATH)
		Solyc09g011490	Glutathione S-transferase-like protein (A8DUB0_SOLLC)
		Solyc05g005560	polygalacturonase isoenzyme 1 beta subunit (manually curated)
		Solyc07g066470	Porphobilinogen deaminase (B6TVP0_MAIZE)
		Solyc10g018780	Squamosa promoter binding protein 8a (manually curated)
		Solyc04g080230	BAC19.4 (Q9FYX2_SOLLC)
		Solyc06g074370	Alpha-2 3-sialyltransferase (Q702S2_TAKRU)
		Solyc02g082740	Dirigent-like protein 1 (D2DMN2_GOSHI)
		Solyc08g014130	2-isopropylmalate synthase 1 (Q30DX9_9BRAS)
		Solyc03g062830	Nudix hydrolase 23 (B6TED1_MAIZE)
		Solyc08g007170	Transcription factor (D7LLP9_ARALY)
		Solyc08g081300	Ring finger protein 126 (Q28DW8_XENTR)
		Solyc02g082180	DNA replication licensing factor (Q2TWS7_ASPOR)
		Solyc02g021140	Superoxide dismutase (B9S4J6_RICCO)
		Solyc01g081250	Glutathione-S-transferase (A3FMP5_SOLLC)
		Solyc12g087950	AT-hook motif nuclear localized protein 17 (Q9LTA2_ARATH)
		Solyc03g122030	Transcription factor (D7L2D2_ARALY)
		Solyc04g008640	Conserved oligomeric Golgi complex subunit 3 (COG3_HUMAN)
		Solyc03g114450	Extracellular calcium sensing receptor (C7BCU7_LIQFO)
		Solyc08g075280	Uncharacterized membrane protein (A5GLU3_SYNPW)
		Solyc02g065730	MADS box transcription factor (Q689E7_GENTR)
		Solyc09g075680	Gibberellin receptor GID1L2 (B6T2M3_MAIZE)
		Solyc07g066230	Receptor like kinase, RLK
		Solyc04g078310	Cyclin A-like protein (Q40492_TOBAC)
		Solyc05g009720	Myb family transcription factor-like (Q6Z869_ORYSJ)
		Solyc02g038680	Tetratricopeptide repeat protein 5 (TTC5_HUMAN)
		Solyc03g112620	Carboxyl-terminal proteinase (B4FXN3_MAIZE)
		Solyc01g089870	Pentatricopeptide repeat-containing protein (D7KP29_ARALY)
		Solyc12g077630	Unknown Protein
		Solyc10g081640	Calcium dependent protein kinase 2 (B9H9N5_POPTR)
		Solyc08g078960	Oxysterol-binding family protein (D7ME32_ARALY)
		Solyc04g072230	Uncharacterized aarF domain-containing protein kinase 1 (ADCK1_XENLA)
		Solyc02g086970	Aldehyde dehydrogenase 1 (Q84V96_LOTCO)
		Solyc05g055343
		Solyc12g009040	Long-chain-fatty-acid--CoA ligase 4 (C0HA93_SALSA)
		Solyc04g009850	1-aminocyclopropane-1-carboxylate oxidase-like protein (Q9LTH8_ARATH)
		Solyc05g055610	tRNA wybutosine-synthesizing protein (C4QXF1_PICPG)
		Solyc05g005130	Cc-nbs-lrr, resistance protein with an R1 specific domain
		Solyc06g050340	Unknown Protein
		Solyc11g010790	Glucosyltransferase (A1YM58_IPOBA)
		Solyc07g043490	UDP-glucosyltransferase family 1 protein (C6KI43_CITSI)
		Solyc05g006200	tRNA (Guanine-N(1)-)-methyltransferase (A8N339_COPC7)
		Solyc08g065490	Serine hydroxymethyltransferase (B9S1D7_RICCO)
		Solyc01g005770	Unknown Protein
		Solyc01g105800	MADS box transcription factor (Q2NNB9_ELAGV)
		Solyc10g085660	F-box protein SKIP24 (SKI24_ARATH)
		Solyc03g121850	Aleurone layer morphogenesis protein (Q7XZV4_ORYSJ)
		Solyc03g062900	Unknown Protein
		Solyc01g108050	Unknown Protein
		Solyc12g005560	Unknown Protein
		Solyc09g075790	Long-chain fatty acid CoA ligase (Q9GLP3_CALJA)
		Solyc03g080195
		Solyc01g105560	GTP cyclohydrolase II/3,4-dihydroxy-2-butanone 4-phosphate synthase (manually curated)
		Solyc08g006000	Unknown Protein; contains Interpro domain(s) IPR009606 Protein of unknown function DUF1218
		Solyc06g050590	Acetyl-CoA carboxylase biotin carboxyl carrier protein (D3PS72_MEIRD)
		Solyc03g115630	Carbamoyl-phosphate synthase small chain (B6TJA4_MAIZE)
		Solyc07g055160	Lipase (Fragment) (Q9ZTW1_DIACA)
		Solyc01g105890	Monoterpene synthase 1 (manually curated)
		Solyc04g016220	UDP-glucose glucosyltransferase (Q33DV3_ANTMA)
		Solyc01g108280	Serine/threonine protein kinase (Q0PL87_CAMSI)
		Solyc07g065060	Wax synthase isoform 3 (Q84XY7_VITVI)
		Solyc07g052980	xyloglucan endotransglycosylase/hydrolase 16 (manually curated)
		Solyc01g081410	Nodulin-like family protein expressed (Q2QYU1_ORYSJ)
		Solyc01g108520	Acetyl esterase (AES_ECOL6)
		Solyc12g056980	Ethylene responsive transcription factor 2b (C0J9I6_9ROSA)
		Solyc07g014700	Dolichyl-diphosphooligosaccharide--protein glycosyltransferase subunit 2 (RPN2_HUMAN)
		Solyc08g082460	Receptor kinase (B6SS10_MAIZE)
		Solyc04g150132
		Solyc01g108990	Unknown Protein
		Solyc02g093290	Nicotinate phosphoribosyltransferase-like protein (Q6XQM5_MEDTR)
		Solyc05g005160	ATP-citrate lyase A-2 (D7KWP3_ARALY)
		Solyc01g006450	Enoyl reductase (P93062_BRANA)
		Solyc10g055780	Chitinase (B9VRK7_CAPAN)
		Solyc02g086180	Sterol C-5 desaturase (D7FW86_ECTSI)
		Solyc11g065070	Hydroxymethylglutaryl-CoA lyase (B6U7B9_MAIZE)
		Solyc01g102670	HhH-GPD (Q2INY1_ANADE)
		Solyc12g013600	TPR and ankyrin repeat-containing protein 1 (TRNK1_HUMAN)
		Solyc04g019313
		Solyc11g011570	RING finger protein 44 (RNF44_DANRE)
		Solyc10g044900	CASTOR protein (Fragment) (Q1A3R7_SOYBN)
		Solyc03g150147
		Solyc06g074000	Aspartic proteinase nepenthesin-2 (B6SJT4_MAIZE)
		Solyc01g111220	Glutamyl-tRNA(Gln) amidotransferase subunit A (B2WKK5_PYRTR)
		Solyc05g047550	Receptor-like protein kinase (Q9FZP2_ARATH)
		Solyc02g083290	Serine/threonine/tyrosine kinase (Q9AWA6_ARAHY)
		Solyc03g117880	Unknown Protein
		Solyc03g116590	Embryo-specific 3 (Q2HUA9_MEDTR)
		Solyc11g013190	Oxysterol-binding protein (A9ZM29_SOYBN)
		Solyc05g047560	Glycosyl transferase group 1 (Q3SM08_THIDA)
		Solyc03g113770	Pyridoxine/pyridoxamine 5&apos-phosphate oxidase (D7BCS8_MEISD)
		Solyc08g006420	Myosin-like protein (Fragment) (Q84VD2_ORYSJ)
		Solyc08g006740	aromatic amino acid decarboxylase 2 (manually curated)
		Solyc04g077360	Serine/threonine-protein kinase receptor (B6U2B7_MAIZE)
		Solyc09g057650	40S ribosomal protein S8 (Q3HRZ6_SOLTU)
		Solyc06g050270	CBL-interacting protein kinase 13 (C4P7W2_VITVI)
		Solyc03g063110	Stearoyl-acyl carrier protein desaturase (B7TZ44_SPIOL)
		Solyc01g109010	Unknown Protein
		Solyc01g100360	Dihydrolipoyl dehydrogenase (B5LAW5_CAPAN)
		Solyc07g045460	5-AMP-activated protein kinase subunit beta-1 (C1BGS7_ONCMY)
		Solyc06g074550	Unknown Protein
		Solyc09g090680	Cysteine-rich repeat secretory protein 3 (CRR3_ARATH)
		Solyc04g080130	Zinc finger protein (Q9LVQ7_ARATH)
		Solyc03g115730	Unknown Protein
		Solyc04g025650	Monooxygenase FAD-binding (A1TC37_MYCVP)
		Solyc12g088190	Amino acid permease 6 (Q7Y076_BRANA)
		Solyc10g007400	DNA polymerase subunit delta-3 (B5X1A6_SALSA)
		Solyc11g066390	superoxide dismutase 3 (manually curated)
		Solyc10g084930	Serine/threonine-protein kinase-like protein (Q9M269_ARATH)
		Solyc04g015340	Serine carboxypeptidase K10B2.2 (B6TM29_MAIZE)
		Solyc03g031730	Beta-glucosidase 47 (D7MEP5_ARALY)
		Solyc01g107490	BHLH transcription factor (Q7XJU1_ARATH)
		Solyc03g063100	single flower truss (manually curated)
		Solyc07g043390	Cellulose synthase family protein expressed (Q339N6_ORYSJ)
		Solyc03g118020	Tudor / nuclease domain-containing protein (B6KG97_TOXGO)
		Solyc06g063240	Os03g0169000 protein (Fragment) (Q0DUS7_ORYSJ)
		Solyc04g079700	WD-40 repeat family protein (Q1EPE0_MUSAC)
		Solyc03g116140	Activating signal cointegrator 1 (C3KH38_ANOFI)
		Solyc11g007730	MTA/SAH nucleosidase / phosphatase (C3G449_BACTU)
		Solyc01g056657
		Solyc04g045600	Serine/threonine kinase (Q32SF8_HORVD)
		Solyc06g005450	NAD-specific glutamate dehydrogenase (DHE2_ACHKL)
		Solyc02g089720	Endo-beta-1 3-glucanase (B5THH0_PNECA)
		Solyc02g022880	Unknown Protein
		Solyc03g111180	Aspartyl aminopeptidase-like protein (Q8LF32_ARATH)
		Solyc05g055650	Polyvinylalcohol dehydrogenase (D4T9G5_9XANT)
		Solyc09g008380	Pectate lyase-like protein (Q56XU8_ARATH)
		Solyc03g093370	Protein DYAD (DYAD_ARATH)
		Solyc03g082960	Serine/threonine phosphatase family protein (C1E0J1_9CHLO)
		Solyc05g018230	Sugar transporter protein 12 (manually curated)
		Solyc12g011200	WRKY transcription factor 28 (manually curated)
		Solyc06g061027
		Solyc09g082690	superoxide dismutase (manually curated)
		Solyc02g082360	Translation initiation factor (A6ZWQ9_YEAS7)
		Solyc11g011537
		Solyc05g041750	Unknown Protein
		Solyc03g077930	40S ribosomal protein S9 (D7MJG9_ARALY)
		Solyc04g007015
		Solyc10g076900	Calcium dependent protein kinase 2 (B9H9N5_POPTR)
		Solyc07g066320	Protein recA (B6T788_MAIZE)
		Solyc12g063050	RNA polymerase II C-terminal domain phosphatase-like 3 (CPL3_ARATH)
		Solyc01g073680	Non-specific lipid-transfer protein (C6TMC6_SOYBN)
		Solyc05g009130	Os03g0731050 protein (Fragment) (C7IZG5_ORYSJ)
		Solyc05g041440	Genomic DNA chromosome 5 P1 clone MUK11 (Q9LZ27_ARATH)
		Solyc04g077860	Hydrolase alpha/beta fold family protein expressed (Q10J20_ORYSJ)
		Solyc01g067255
		Solyc10g084140	Ferrochelatase (B9RRU8_RICCO)
		Solyc04g079110	Unknown Protein
		Solyc12g009790	Synaptotagmin-7 (SYT7_HUMAN)
		Solyc02g038690	Histone H2B (A2IBL2_NICBE)
		Solyc02g066990	Unknown Protein
		Solyc08g078160	Oleosin (Q2TM28_COFCA)
		Solyc11g013450	CAA30371.1 protein (Fragment) (Q9ST96_ORYSA)
		Solyc04g078210	Pumilio (Q16M53_AEDAE)
		Solyc01g109880	BZIP transcription factor (C0KYN1_SOLLC)
		Solyc12g049350	R2R3MYB transcription factor 11 (manually curated)
		Solyc01g005130	Zinc finger protein 7 (B6U8J3_MAIZE)
		Solyc11g073080	Methyl binding domain protein (B9HPK6_POPTR)
		Solyc12g013590	Helicase sen1 (B6K5E8_SCHJY)
		Solyc12g010950	Alcohol dehydrogenase zinc-containing (Q9A6R7_CAUCR)
		Solyc06g071510	Isoamyl acetate-hydrolyzing esterase (B6TVA2_MAIZE)
		Solyc02g082660	DNA mismatch repair protein mutL (C7IG10_9CLOT)
		Solyc09g082940	G protein gamma subunit 1 (B8AN27_ORYSI)
		Solyc04g080480	AMP-dependent synthetase and ligase (D6ZEF9_SEGRD)
		Solyc01g056653
		Solyc11g066150	Bifunctional polymyxin resistance protein ArnA (ARNA_AERHH)
		Solyc04g082355
		Solyc08g079850	Subtilisin-like protease (Q9LWA3_SOLLC)
		Solyc12g035520	Calmodulin-binding transcription activator 1 (Q0WQF9_ARATH)
		Solyc02g086200	Chloroplastic group IIA intron splicing facilitator CRS1, chloroplastic (CRS1_ARATH)
		Solyc04g009860	1-aminocyclopropane-1-carboxylate oxidase-like protein (Q9LTH8_ARATH)
		Solyc01g081480	Genomic DNA chromosome 5 P1 clone MVA3 (Q9FN84_ARATH)
		Solyc07g024070	Ubiquitin-conjugating enzyme E2 T (C1BZC6_ESOLU)
		Solyc09g075740	Unknown Protein
		Solyc04g005520	Aspartate/glutamate/uridylate kinase family protein (D7KQN4_ARALY)
		Solyc02g063440	Unknown Protein
		Solyc06g050510	DNA repair protein (Q2ULH2_ASPOR)
		Solyc10g009550	WRKY transcription factor 42 (manually curated)
		Solyc09g014450	Unknown Protein; contains Interpro domain(s) IPR000996 Clathrin light chain
		Solyc05g053400	Glucosyltransferase (D7URL8_9LAMI)
		Solyc02g093970	Receptor like kinase, RLK
		Solyc11g044250	Glutathione-regulated potassium-efflux system protein (B3CM92_WOLPP)
		Solyc07g006150	Transmembrane protein 208 (C1C182_9MAXI)
		Solyc07g009490	Ethanolamine-phosphate cytidylyltransferase (C5DB57_VITVI)
		Solyc02g080080	RLK, Receptor like protein, putative resistance protein with an antifungal domain
		Solyc01g104220	Transmembrane emp24 domain-containing protein 10 (B6SSF8_MAIZE)
		Solyc10g081460	Amino acid transporter (C3GEP6_BACTU)
		Solyc12g049611
		Solyc06g050170	Potassium transporter (Q1T761_PHRAU)
		Solyc05g011970	Cytochrome P450
		Solyc03g025890	DNA mismatch repair protein mutS (B0K9L5_THEP3)
		Solyc06g065210	Neutral invertase like protein (Q67XD9_ARATH)
		Solyc09g090730	AMT1 (manually curated)
		Solyc05g053550	chalcone synthase 2 (manually curated)
		Solyc11g012050	Protein kinase (Q2HTT4_MEDTR)
		Solyc01g087190	Chaperonin-like protein (Q2LJI6_9NOSO)
		Solyc10g081850	Syntaxin (Q6X9V9_HORVD)
		Solyc05g056620	macrocalyx (manually curated)
		Solyc07g056160	CYP724B2 mRNA for cytochrome P450 (manually curated)
		Solyc10g055770	Multidrug resistance protein 2 (C2V7S0_BACCE)
		Solyc09g083390	Genomic DNA chromosome 5 TAC clone K9D7 (Q9FIX7_ARATH)
		Solyc01g005010	Protein XRI1 (XRI1_ARATH)
		Solyc05g006570	Receptor like kinase, RLK
		Solyc09g005140	Unknown Protein
		Solyc10g086030	Interactor of constitutive active ROPs 3 (ICR3_ARATH)
		Solyc06g076520	class I heat shock protein (Q69BI7_CARPA)
		Solyc07g043580	BHLH transcription factor (B6TXR4_MAIZE)
		Solyc03g044060	Formin 3 (D0QAN4_ARATH)
		Solyc03g114950	Lipid a export ATP-binding/permease protein msba (Q17P67_AEDAE)
		Solyc02g089300	Unknown Protein
		Solyc11g006350	aspatate carbamoyltransferase (manually curated)
		Solyc09g082115
		Solyc08g007380	Histidine triad (HIT) protein (B0KA64_THEP3)
		Solyc01g108960	Unknown Protein
		Solyc08g075210	Acyltransferase-like protein (Q589X7_TOBAC)
		Solyc02g089340	DNA-directed RNA polymerase (B9G2A5_ORYSJ)
		Solyc11g069070	Metal ion binding protein (B6U064_MAIZE)
		Solyc10g052500	Phenylcoumaran benzylic ether reductase 3 (B9HRL7_POPTR)
		Solyc01g096930	Phospholipid-transporting ATPase (B6JZB6_SCHJY)
		Solyc04g016200	UDP-glucosyltransferase HvUGT5876 (D3WYW1_HORVD)
		Solyc02g093060	tRNA-dihydrouridine synthase 1-like protein (D3BAF6_POLPA)
		Solyc10g018850	Dienelactone hydrolase family protein (D7L3C7_ARALY)
		Solyc01g006740	Sucrose phosphate phosphatase (Q5J3P0_MALDO)
		Solyc09g074475
		Solyc06g072013
		Solyc02g090730	fruit weight 2.2 (manually curated)
		Solyc03g116930	Sister chromatid cohesion protein PDS5 homolog B (PDS5B_CHICK)
		Solyc01g009630	Cleavage and polyadenylation specificity factor subunit 5 (C1BVK1_9MAXI)
		Solyc05g010670	Chaperone protein htpG (HTPG_MYXXD)
		Solyc01g099580	Desiccation-related protein PCC13-62 (B6TNA6_MAIZE)
		Solyc03g058430	Omega-6 fatty acid desaturase (Q461Q1_HEVBR)
		Solyc08g075240	Glucose-methanol-choline oxidoreductase (D6TF66_9CHLR)
		Solyc07g048000	Phototropic-responsive NPH3 (D9ZHC8_HYPPE)
		Solyc11g072830	Chitinase 2 (B6U7J7_MAIZE)
		Solyc04g081675
		Solyc05g043390	Unknown Protein
		Solyc04g064770	Zinc finger transcription factor 34 (manually curated)
		Solyc02g092490	Acetyltransferase-like protein (Q7EYF5_ORYSJ)
		Solyc11g044230	UPF0727 protein C6orf115 homolog (CF115_XENLA)
		Solyc04g077690	Unknown Protein
		Solyc02g063380	Unknown Protein
		Solyc01g091230	Receptor like kinase, RLK
		Solyc05g032690	3-hydroxyisobutyryl-CoA hydrolase (C1GV81_PARBA)
		Solyc01g067740	Superoxide dismutase [Cu-Zn] 1 (manually curated)
		Solyc04g016490	Icc family phosphohydrolase (C6IM14_9BACE)
		Solyc09g075870	Lipoxygenase (B9RSQ2_RICCO)
		Solyc06g053320	Polyadenylate-binding protein (Q08212_DROME)
		Solyc03g116780	CUE domain containing protein (B6TCB4_MAIZE)
		Solyc01g111210	Glutamyl-tRNA(Gln) amidotransferase subunit A (B6JZE9_SCHJY)
		Solyc10g009580	UDP-glucosyltransferase (B8QI32_9MAGN)
		Solyc02g085780	Regulator of chromosome condensation (RCC1)-like protein (D0NEM9_PHYIN)
		Solyc07g006790	Dihydrolipoyllysine-residue acetyltransferase component of pyruvate dehydrogenase complex (A4TXZ0_9PROT)
		Solyc01g105230	Calmodulin-binding transcription activator 2 (Q0WNN4_ARATH)
		Solyc09g072900	Dienelactone hydrolase family protein (D7L3C7_ARALY)
		Solyc12g044310	Solute carrier family 15 member 4 (S15A4_XENLA)
		Solyc12g006270	Dentin sialophosphoprotein-like protein (Q8S7I6_ORYSJ)
		Solyc05g005760	NHL repeat-containing protein (D7KY00_ARALY)
		Solyc02g086130	Unknown Protein
		Solyc02g082190	CTP synthase (B6U7R1_MAIZE)
		Solyc05g011960	Heat shock protein binding protein (D7KWX9_ARALY)
		Solyc03g117330	Prolyl-tRNA synthetase (Q54Q07_DICDI)
		Solyc01g099460	ATP-dependent DNA helicase (D8G648_9CYAN)
		Solyc08g042130	Phox domain-containing protein (D7L4Y9_ARALY)
		Solyc12g038520	Squamosa promoter binding protein 6c (manually curated)
		Solyc01g110600	Unknown Protein
		Solyc05g013460	Multidrug resistance protein mdtK (MDTK_YERP3)
		Solyc11g007020	mevalonate disphosphate decarboxylase (manually curated)
		Solyc05g051545
		Solyc08g078950	NIT1 (manually curated)
		Solyc07g062180	Predicted membrane protein (A2C1C4_PROM1)
		Solyc01g100520	Clp protease 2 proteolytic subunit (manually curated)
		Solyc08g080900	Glutathione S-transferase (B2MVQ2_PANGI)
		Solyc04g082700	Tonoplast monosaccharide transporter 2 (manually curated)
		Solyc08g068520	F-box family protein (B9I698_POPTR)
		Solyc03g123990	Mitochondrial carrier protein (C5P8G6_COCP7)
		Solyc12g098500	Adenosylhomocysteinase (A1KYB0_TOBAC)
		Solyc08g066620	Cystathionine beta-lyase (Q9MT31_SOLTU)
		Solyc11g068550	Os12g0119800 protein (Fragment) (Q0IQI1_ORYSJ)
		Solyc08g080457
		Solyc07g054630	B3 domain-containing protein Os11g0197600 (Y1176_ORYSJ)
		Solyc06g069150	Genomic DNA chromosome 3 P1 clone MPE11 (Q9LUA5_ARATH)
		Solyc09g009390	Monodehydroascorbate reductase (NADH)-like protein (Q0WUJ1_ARATH)
		Solyc07g005360	Glycosyltransferase (B9HBZ3_POPTR)
		Solyc11g008260	Cysteine proteinase cathepsin F (D3TN89_GLOMM)
		Solyc03g114800	Sulfotransferase family protein (D7LZW5_ARALY)
		Solyc10g079970	Transmembrane protein 19 (A7E3R1_BOVIN)
		Solyc12g009410	Pyruvate dehydrogenase E1 component alpha subunit (Q5N030_SYNP6)
		Solyc02g067670	Flap structure-specific endonuclease (A8NTE4_COPC7)
		Solyc02g089730	Endo-1 3-beta-glucanase (C5FLR9_NANOT)
		Solyc11g007360	Unknown Protein; contains Interpro domain(s) IPR013187 F-box associated type 3
		Solyc03g119010	Pre-mRNA-splicing factor SPF27 (D3PJ34_9MAXI)
		Solyc05g009170	Zinc finger protein 6 (B6T066_MAIZE)
		Solyc06g083430	Transcription factor (D7LLP9_ARALY)
		Solyc09g061860	Sterol 3-beta-glucosyltransferase (B6U4Q7_MAIZE)
		Solyc04g076280	MPF2-like (Fragment) (A8QYX1_9SOLA)
		Solyc05g009270	Fatty acid elongase 3-ketoacyl-CoA synthase (Q6DUV5_BRANA)
		Solyc11g072627
		Solyc11g066320	Exostosin-like glycosyltransferase (A8I7L6_CHLRE)
		Solyc08g069230	Unknown Protein
		Solyc08g083310	Glucan endo-1 3-beta-glucosidase 7 (B6T478_MAIZE)
		Solyc05g053120	Glucosyltransferase (A7M6J9_9ERIC)
		Solyc01g096270	Unknown Protein
		Solyc10g062180	Polyadenylate-binding protein (C6HE59_AJECH)
		Solyc11g017400	N-acetylglucosaminyl-phosphatidylinositol de-N-acetylase (B6TKR0_MAIZE)
		Solyc07g054620	F-box/LRR-repeat protein 13 (FBL13_ARATH)
		Solyc12g150114
		Solyc08g067230	MADS box transcription factor (A7LK41_POPDE)
		Solyc12g038820	HAD-superfamily hydrolase subfamily IIA (B6TMM7_MAIZE)
		Solyc08g077960	GATA transcription factor 29 (B4FZE9_MAIZE)
		Solyc09g082780	Asparagine synthetase B (A1JQ99_YERE8)
		Solyc05g056290	biotin carboxylase carrier (manually curated)
		Solyc06g082170	Glutaredoxin family protein (D7MQE6_ARALY)
		Solyc12g005040	Calcium-dependent protein kinase (Q9XER6_SOLTU)
		Solyc08g023270	Unknown Protein
		Solyc03g093340	Genomic DNA chromosome 5 TAC clone K11J9 (Q9FKH0_ARATH)
		Solyc05g006220	IAA-amino acid hydrolase (D5FTH2_POPTO)
		Solyc05g012480	Mitochondrial processing peptidase beta subunit (Q9AXQ2_CUCME)
		Solyc08g079840	LESUBENDO L.esculentum subtilisin-like endoprotease (manually curated)
		Solyc04g074940	Bet1-like protein At4g14600 (BETL1_ARATH)
		Solyc03g116730	Stearoyl-CoA 9-desaturase (D7E3I2_NOSA0)
		Solyc12g005850	Multidrug resistance protein mdtK (MDTK_ERWAM)
		Solyc04g025990	Potassium transporter family protein (D7KXB7_ARALY)
		Solyc01g086870	BHLH transcription factor (B6TXR4_MAIZE)
		Solyc06g073080	Flavonol synthase/flavanone 3-hydroxylase (FLS_PETHY)
		Solyc11g066010	CM0545.320.nc protein (B0BLB0_LOTJA)
		Solyc06g011370	Chaperone protein clpB 2 (D4TPI3_9NOST)
		Solyc01g091320	Sterol 4-alpha-methyl-oxidase 2 (D7KH21_ARALY)
		Solyc10g076480	Ammonium transporter (B9HCZ0_POPTR)
		Solyc09g011600	glutathione S-transferase (manually curated)
		Solyc11g011533
		Solyc08g078780	AT5g47580/MNJ7_17 (Q9FGJ9_ARATH)
		Solyc04g070980	cycloartenol synthase 1 (manually curated)
		Solyc01g080540	Histidine-containing phosphotransfer protein (Q94KS0_CATRO)
		Solyc08g062930	Calmodulin-binding protein (A2I5F3_BETVU)
		Solyc05g055060	Serine/threonine-protein phosphatase (B9S7J9_RICCO)
		Solyc06g074730	Argonaute 5 (manually curated)
		Solyc03g112140	Serine/threonine protein kinase (D0NNA3_PHYIN)
		Solyc01g106000	Isochorismatase hydrolase (B6TNR9_MAIZE)
		Solyc06g051260	Transcription factor bHLH51 (BH051_ARATH)
		Solyc03g098200	Homeobox-leucine zipper protein PROTODERMAL FACTOR 2 (PDF2_ARATH)
		Solyc05g055880	Nucleolar protein 5 (Q6P364_XENTR)
		Solyc05g010010	Plant-specific domain TIGR01570 family protein (B6U2A5_MAIZE)
		Solyc12g008770	Mitochondrial carrier protein-like (Q8S1A3_ORYSJ)
		Solyc08g008550	Serine/threonine protein kinase (Q16PN5_AEDAE)
		Solyc08g078090	Lipase (Fragment) (Q9ZTW1_DIACA)
		Solyc06g005570	Genomic DNA chromosome 5 TAC clone K22G18 (Q9FH52_ARATH)
		Solyc02g067080	UDP-D-glucose dehydrogenase (D2WK25_GOSHI)
		Solyc09g082190	Unknown Protein; contains Interpro domain(s) IPR012876 Protein of unknown function DUF1677, plant
		Solyc05g012380	Glucan endo-1 3-beta-glucosidase 1 (B6TW10_MAIZE)
		Solyc12g006100	Serine/threonine-protein phosphatase 4 catalytic subunit (PP4C_KLULA)
		Solyc01g104860	Peroxidase (Q5K4K5_GOSHI)
		Solyc09g015085
		Solyc07g056670	gibberellin 2-oxidase 2 (manually curated)
		Solyc04g082250	FtsH-like protein precursor (manually curated)
		Solyc03g117180	Serine/threonine-protein kinase (C6ZRV0_SOYBN)
		Solyc01g049890	Unknown Protein
		Solyc12g043040	Sulfate transporter (A1YKF8_BRASY)
		Solyc12g096050	Kinase-START 1 (Fragment) (B9UY89_LOPEL)
		Solyc04g009260	Cc-nbs-lrr, resistance protein
		Solyc07g063620	Uncharacterized secreted protein (B6TUX2_MAIZE)
		Solyc06g063330	V-type ATP synthase alpha chain (VATA_METKA)
		Solyc09g075140	Lipase-like protein (Q9M3D1_ARATH)
		Solyc07g009460	Icc family phosphohydrolase (D1JJW8_9BACE)
		Solyc11g069790	chaperonin (B2IXD2_NOSP7)
		Solyc01g006680	Transcription factor jumonji jmjC domain protein (D5NKF9_9BURK)
		Solyc06g054230	Calmodulin protein kinase (Fragment) (D3K3H9_LONJA)
		Solyc02g082690	Syntaxin binding protein 5 (Tomosyn) (Q14DD4_HUMAN)
		Solyc02g089790	Histone acetyltransferase (B9H3R2_POPTR)
		Solyc02g150124
		Solyc04g082480	Nodule inception protein (Fragment) (A9DME9_MEDTR)
		Solyc10g045640	Transmembrane emp24 domain-containing protein 10 (B6SSF8_MAIZE)
		Solyc09g074300	Histone H2A (B9REZ0_RICCO)
		Solyc03g114790	N(4)-(Beta-N-acetylglucosaminyl)-L-asparaginase (ASPG_ELIMR)
		Solyc04g082640	Unknown Protein
		Solyc03g119600	NIMIN2c protein (A0FJY4_TOBAC)
		Solyc07g042830	Glycogen synthase (D1R4V0_9CHLA)
		Solyc05g053980	NBS-LRR resistance protein-like protein (A1Y9Q9_SOLLC)
		Solyc10g044710	TPR repeat (Q2HW44_MEDTR)
		Solyc01g067360	CHY zinc finger family protein expressed (Q2QP88_ORYSJ)
		Solyc02g081130	BAH-PHD domain-containing protein (A9TSM0_PHYPA)
		Solyc11g008140	Pectate lyase family protein (D7LXH4_ARALY)
		Solyc02g087620	Inositol hexakisphosphate and diphosphoinositol-pentakisphosphate kinase 2 (VIP2_MOUSE)
		Solyc03g112650	Soul heme-binding family protein (D7KEL8_ARALY)
		Solyc02g079580	Receptor-like protein kinase (Q9ZT06_ARATH)
		Solyc12g099250	Kinase family protein (D7KVQ9_ARALY)
		Solyc01g106953
		Solyc08g076400	Myb family transcription factor-like protein (Q84UP8_ORYSJ)
		Solyc02g038810
		Solyc06g062330	UDP-glucosyltransferase HvUGT5876 (D3WYW1_HORVD)
		Solyc10g081660	sucrose phosphatase AF493563 (manually curated)
		Solyc12g011455
		Solyc08g059700	Genomic DNA chromosome 3 P1 clone MUJ8 (Q9LRN2_ARATH)
		Solyc11g006505
		Solyc04g018130	Unknown Protein
		Solyc03g119790	Transcription initiation factor IIE alpha subunit family protein (D7KCD4_ARALY)
		Solyc09g007840	Cyclic nucleotide gated channel (A9CRE4_MALDO)
		Solyc08g150134
		Solyc01g093965
		Solyc02g082440	Unknown Protein
		Solyc06g051410	N-(5&apos-phosphoribosyl)anthranilate isomerase (B9SQM9_RICCO)
		Solyc12g077620	Unknown Protein
		Solyc06g049033
		Solyc07g062860	Genomic DNA chromosome 3 BAC clone F4B12 (Q9LIL7_ARATH)
		Solyc12g009520	LRR receptor-like serine/threonine-protein kinase, RLP
		Solyc03g095300	Proline-rich family protein (D7LFU9_ARALY)
		Solyc01g100500	Microfibrillar-associated protein 1 (C1BVS1_9MAXI)
		Solyc02g021640	Phototropic-responsive NPH3 family protein (D7KEU3_ARALY)
		Solyc07g044880	Reticulon family protein (D7L8W9_ARALY)
		Solyc08g074280	ABC-1 domain protein (C9RAY2_AMMDK)
		Solyc07g055210	Aspartate aminotransferase (B9SW33_RICCO)
		Solyc01g087650	Conserved oligomeric Golgi complex subunit 8 (COG8_MOUSE)
		Solyc03g118850	Hydrolase alpha/beta fold family (Q1DF33_MYXXD)
		Solyc08g083110	Cystathionine gamma-lyase (D2LF58_RHOVA)
		Solyc05g005920	Peptide transporter (A6YJX4_9MAGN)
		Solyc09g098590	Sucrose synthase (Q84T18_SOLTU)
		Solyc08g022133
		Solyc05g024160	Pyruvate dehydrogenase E1 component subunit beta (B6T6H3_MAIZE)
		Solyc06g075520	Dehydroascorbate reductase 1 (Fragment) (B8YGQ8_SOLLC)
		Solyc06g005750	Sterol 4-alpha-methyl-oxidase 2 (D7KH21_ARALY)
		Solyc07g006170	Exostosin-like (Q2HVN7_MEDTR)
		Solyc05g006450	Serine carboxypeptidase (A8HP98_CHLRE)
		Solyc10g024370	Phospholipase D (Q6AVR2_ORYSJ)
		Solyc01g100070	Unknown Protein
		Solyc06g061023
		Solyc07g062250	Genomic DNA chromosome 3 BAC clone T21E2 (Q9LH72_ARATH)
		Solyc10g018530	DNA mismatch repair protein MutS (D9S3H0_9FIRM)
		Solyc07g045550	Transcriptional regulator STERILE APETALA (SAP_ARATH)
		Solyc03g031920	Yellow stripe-like protein 2.1 (Fragment) (B4ZYE4_BRAJU)
		Solyc06g050930	Endo beta n-acetylglucosaminidase (Q16SQ0_AEDAE)
		Solyc10g074890	Receptor like kinase, RLK
		Solyc03g123390	Hydrolase (Q4PSG2_ARATH)
		Solyc09g082210	Os10g0422600 protein (Fragment) (Q0IXM0_ORYSJ)
		Solyc06g072040	CONSTANS interacting protein 2a (manually curated)
		Solyc03g112970	Pectinesterase (B9GXZ7_POPTR)
		Solyc08g077350	HAD-superfamily hydrolase subfamily IA variant 3 (B2IYD2_NOSP7)
		Solyc01g102980	Zinc finger-homeodomain protein 1 (Fragment) (B0LK17_YUCFI)
		Solyc08g007130	Beta-amylase 8 (D7MC27_ARALY)
		Solyc04g014830	GRAS family transcription factor (B9IH45_POPTR)
		Solyc07g008660	30S ribosomal protein S16 (B3IWG3_SOLLC)
		Solyc02g022890	Fatty acid hydroxylase family protein expressed (Q9AY73_ORYSJ)
		Solyc07g064810	Imidazole glycerol phosphate synthase subunit hisF (D2RFM3_ARCPA)
		Solyc01g080480	Endonuclease/exonuclease/phosphatase family protein (D7L0T9_ARALY)
		Solyc03g113270	LEVAHOX1G L.esculentum homeobox (manually curated)
		Solyc01g099680	REF-like stress related protein 1 (Q6XNP4_HEVBR)
		Solyc08g005420	WD repeat-containing protein 5 homolog (WDR5_DICDI)
		Solyc05g005980	Solute carrier family 15 member 4 (S15A4_XENLA)
		Solyc05g014275
		Solyc12g098830	5&apos-nucleotidase (A9F2C9_SORC5)
		Solyc01g110490	Zinc finger transcription factor 15 (manually curated)
		Solyc04g018120	Unknown Protein
		Solyc02g062350	Heat shock protein DnaJ domain protein (D7DZS3_NOSA0)
		Solyc10g085750	Polyadenylate-binding protein 1 (Q6DF12_XENTR)
		Solyc07g020790	plastidic glucose translocator 3 (manually curated)
		Solyc01g067510	Receptor-like kinase (A7VM36_MARPO)
		Solyc04g072450	Unknown Protein
		Solyc08g022030	AT4G32190-like protein (Fragment) (D6PRA9_9BRAS)
		Solyc09g042710	Myosin heavy chain-like (Q7XIW7_ORYSJ)
		Solyc11g011530	Unknown Protein
		Solyc05g018417
		Solyc05g042120	Unknown Protein
		Solyc05g012670	Glucosyltransferase-3 (Q8S9A6_PHAAN)
		Solyc09g090610	50S ribosomal protein L14 (RL14_DEHE1)
		Solyc03g026220	BCL-2 binding anthanogene-1 (B4FV61_MAIZE)
		Solyc07g008670	AT1G74160 protein (Fragment) (B9DHP4_ARATH)
		Solyc06g007610	Early tobacco anther 1 (Q84XA0_TOBAC)
		Solyc02g069280	Argonaute3 (manually curated)
		Solyc03g053085
		Solyc04g009880	Unknown Protein
		Solyc06g008820	Na+/H+ antiporter 1 (manually curated)
		Solyc04g017620	Phosphatidylinositol-4-phosphate 5-kinase 9 (B6SXI7_MAIZE)
		Solyc05g051970	cDNA clone J033025P19 full insert sequence (B7ERC6_ORYSJ)
		Solyc12g006470	viroid RNA-binding protein (manually curated)
		Solyc12g099260	ATP citrate lyase a-subunit (Q93YH4_LUPAL)
		Solyc06g069290	LRR receptor-like serine/threonine-protein kinase, RLP
		Solyc02g083520	self-pruning G-box protein (manually curated)
		Solyc11g007350	UDP-glucosyltransferase (Q8LKG3_STERE)
		Solyc12g049616
		Solyc02g079930	phosphosulfolactate synthase (manually curated)
		Solyc08g076880	Unknown Protein
		Solyc09g059670	Alpha/beta hydrolase fold-1 (Q2IHF4_ANADE)
		Solyc01g007070	BEL1-like homeodomain protein 1 (BLH1_ARATH)
		Solyc02g093270	caffeoyl-CoA O-methyltransferase (manually curated)
		Solyc02g063390	DUF1295 domain protein (Fragment) (C1N4N9_MICPS)
		Solyc03g063680	Zinc finger transcription factor 26 (manually curated)
		Solyc02g084780	Peroxidase (Q0ZA68_9ROSI)
		Solyc09g009200	Growth-regulating factor 10 (B9VHC3_ORYSI)
		Solyc08g006600	Dynamin-2 (D0MQ53_PHYIN)
		Solyc06g007910	Gibberellin regulated protein (Q2HRH3_MEDTR)
		Solyc02g082100	Neuralized (B4M452_DROVI)
		Solyc08g081960	Solanum Lycopersicum Cytokinin Response Factor 2 (manually curated)
		Solyc07g017520	Conserved oligomeric Golgi complex subunit 3 (COG3_MOUSE)
		Solyc10g081250	DNA polymerase (C5Y6L0_SORBI)
		Solyc04g007690	SlPIN3 (manually curated)
		Solyc03g006960	Protein phosphatase 2C (Q8RVG0_TOBAC)
		Solyc03g111970	Cytochrome P450
		Solyc03g118780	Thaumatin-like protein (A8IXE7_BRACM)
		Solyc05g008180	Nicotinate-nucleotide pyrophosphorylase (B9SJ41_RICCO)
		Solyc03g025390	Retinol dehydrogenase 12 (B6TAL8_MAIZE)
		Solyc08g028780	AT5G28150-like protein (Fragment) (D6PS16_9BRAS)
		Solyc03g114830	FRUITFULL-like MADS-box 2 (manually curated)
		Solyc12g099600	Protein phosphatase 2C containing protein (B6T998_MAIZE)
		Solyc08g005333
		Solyc08g079430	partialcopper-containing amine oxidase (manually curated)
		Solyc10g078550	glutamate dehydrogenase (manually curated)
		Solyc06g060960	Histone-lysine N-methyltransferase-like protein (Q6ZJS5_ORYSJ)
		Solyc06g008920	Acyl-CoA synthetase/AMP-acid ligase II (D0C359_9GAMM)
		Solyc10g054910	Peptidyl-prolyl cis-trans isomerase (Q9XF12_SOLTU)
		Solyc05g009470	Alpha-glucosidase (Q9LEC9_SOLTU)
		Solyc05g041200	4-hydroxyphenylpyruvate dioxygenase (B7X935_HEVBR)
		Solyc05g008630	Poly(A) polymerase (D7M9N5_ARALY)
		Solyc08g023645
		Solyc01g009030	Nuclear control of ATPase protein (C9SK53_VERA1)
		Solyc06g073990	Unknown Protein
		Solyc07g017530	Conserved oligomeric Golgi complex subunit 3 (COG3_HUMAN)
		Solyc04g008910	Fgenesh protein 60 (Q1ZY19_BETVU)
		Solyc04g074850	ripening regulated protein DDTFR18 (manually curated)
		Solyc07g053720	Tyrosine aminotransferase-like protein (Q9LVY1_ARATH)
		Solyc02g014770	RNA helicase DEAH-box7 (manually curated)
		Solyc03g119140	Serine/threonine-protein kinase B-raf (BRAF_HUMAN)
		Solyc06g082980	3-beta-hydroxysteroid-Delta8 Delta7-isomerase (C3KH60_ANOFI)
		Solyc12g089110	Unknown Protein
		Solyc03g119780	Transcription initiation factor TFIID subunit (C7G081_DICDI)
		Solyc10g007660	UPF0497 membrane protein 11 (U497B_VITVI)
		Solyc02g068300	Receptor-like kinase (A7VM32_MARPO)
		Solyc01g090650	Chromodomain-helicase-DNA-binding protein 1-like (CHD1L_HUMAN)
		Solyc12g005030	Calcium-dependent protein kinase (Q9XER6_SOLTU)
		Solyc08g013860	NAD-dependent malic enzyme 2 (C2WKU6_BACCE)
		Solyc05g052350	Receptor like kinase, RLK
		Solyc01g005783
		Solyc07g065690	Sucrose cleavage protein-like (B6TKT6_MAIZE)
		Solyc07g064510	Polyadenylate-binding protein 2 (PABP2_ARATH)
		Solyc02g021250	Unknown Protein
		Solyc01g065580	Pumilio domain-containing protein KIAA0020 (B5X3V8_SALSA)
		Solyc09g065640	ethylene overproducer-like 1 (manually curated)
		Solyc09g066440	Serine/threonine kinase (D8UCQ6_VOLCA)
		Solyc03g034392
		Solyc01g010780	ATP binding / serine-threonine kinase (C5DB71_VITVI)
		Solyc05g005460	Nucleoredoxin 2 (A8I9J4_CHLRE)
		Solyc01g087810	Subtilisin-like protease (O82777_SOLLC)
		Solyc08g013900	Nodule inception protein (Fragment) (A9DME9_MEDTR)
		Solyc06g065290	Unknown Protein
		Solyc06g054490	Prolyl 4-hydroxylase alpha subunit-like protein (Q8LAN3_ARATH)
		Solyc09g098050	Ankyrin repeat-containing protein At5g02620 (Y5262_ARATH)
		Solyc07g055320	ATP-dependent Zn protease cell division protein FtsH homolog (B2XTF7_HETA2)
		Solyc11g066670	UDP-glucosyltransferase (B8QI32_9MAGN)
		Solyc09g075390	GTP pyrophosphokinase (Q3A9Z8_CARHZ)
		Solyc10g007800	Meiosis 5 (B6T5X0_MAIZE)
		Solyc03g031680	Uncharacterized GPI-anchored protein At1g61900 (UGPI6_ARATH)
		Solyc06g066210	Unknown Protein
		Solyc12g042060	ATP-dependent clp protease ATP-binding subunit (Q85G08_CYAME)
		Solyc11g007610	DEAD-box ATP-dependent RNA helicase 5 (RH5_ORYSJ)
		Solyc05g051250	Glutamine synthetase (A9PB10_POPTR)
		Solyc01g110150	CM0216.450.nc protein (B0BL92_LOTJA)
		Solyc11g073200	Legumin 11S-globulin (Q39770_GINBI)
		Solyc06g051300	Genomic DNA chromosome 5 BAC clone F17P19 (Q9LTJ9_ARATH)
		Solyc07g048040	C2 domain-containing protein (D7MKI6_ARALY)
		Solyc11g069460	DsRNA-binding protein 2 (D7LHN0_ARALY)
		Solyc01g097430	ABC transporter G family member 2 (AB2G_ARATH)
		Solyc08g077800	DNA repair endonuclease XPF (C1J9L6_LIZAU)
		Solyc06g083080	Unknown Protein
		Solyc04g008400	Serine/threonine-protein kinase receptor (B6U2B7_MAIZE)
		Solyc08g007770	PGR5-like protein 1A, chloroplastic (PGL1A_ARATH)
		Solyc08g008305
		Solyc02g079550	Serine/threonine kinase receptor (Q7DMS5_BRANA)
		Solyc01g091240	Pentatricopeptide repeat-containing protein (D7KHY5_ARALY)
		Solyc07g049600	Fimbrin-like potential actin filament bundling protein (Q5AC06_CANAL)
		Solyc02g081390	Amine oxidase family protein (Q1EPI3_MUSAC)
		Solyc05g013150	Set domain protein (C1EFC8_9CHLO)
		Solyc08g059660	Phosphatidylinositol binding clathrin assembly protein like (Q6AXI5_DANRE)
		Solyc02g089210	MADS box transcription factor (Q689E7_GENTR)
		Solyc01g087570	Unknown Protein
		Solyc10g018905
		Solyc07g008030	Glycosyl transferase family 17 protein (D7L020_ARALY)
		Solyc07g052220	Unknown Protein
		Solyc02g082020	Unknown Protein
		Solyc10g081030	Nascent polypeptide-associated complex alpha subunit-like protein (B6T903_MAIZE)
		Solyc05g007850	bacterial spot disease resistance protein 4 (manually curated)
		Solyc03g083650	Glucosyltransferase-12 (Q8S997_PHAAN)
		Solyc09g009340	DNA double-strand break repair protein mre11 (MRE11_METTH)
		Solyc01g098400	Histidine phosphotransfer protein (B9I823_POPTR)
		Solyc03g006040	DNA binding protein (B4FLH1_MAIZE)
		Solyc11g006190	AT-hook motif nuclear localized protein 14 (Q9SR16_ARATH)
		Solyc02g067860	Aldose 1-epimerase family protein (D7M6K2_ARALY)
		Solyc05g006320	SAM domain family protein (B6TW56_MAIZE)
		Solyc06g005000	IBR finger domain-containing protein (C1GML6_PARBD)
		Solyc03g112070	Phosphoglycerate dehydrogenase (D2D316_GOSHI)
		Solyc07g043320	Unknown Protein; contains Interpro domain(s) IPR009053 Prefoldin
		Solyc01g105720	Unknown Protein
FM	1059	Solyc08g007210	Hydroxycinnamoyl CoA shikimate/quinate hydroxycinnamoyltransferase-like protein (B9IAS9_POPTR)
		Solyc05g005080	Endo-1,4-beta-glucanase (manually curated)
		Solyc02g063130	UV excision repair protein RAD23 (B6JX15_SCHJY)
		Solyc06g054480	Serine/threonine protein kinase-like (Q9FGC3_ARATH)
		Solyc01g079240	Long-chain-fatty-acid--CoA ligase family protein (D7LGL1_ARALY)
		Solyc03g033380	Ran-binding protein 9 (B6UAR9_MAIZE)
		Solyc11g010710	AP2-like ethylene-responsive transcription factor At1g16060 (AP2L1_ARATH)
		Solyc09g075020	Multidrug resistance protein ABC transporter family (B9GS96_POPTR)
		Solyc10g081320	R2R3MYB transcription factor 69 (manually curated)
		Solyc10g049660	Transposon protein Mutator sub-class (B6U1M7_MAIZE)
		Solyc12g005270	Histone H2A (D7KGW6_ARALY)
		Solyc05g007670	Ectonucleoside triphosphate diphosphohydrolase 1 (Q6DFS1_XENTR)
		Solyc06g062730	Heterogeneous nuclear ribonucleoprotein A3 (B6TGB9_MAIZE)
		Solyc08g067950	50S ribosomal protein L17 (Q8LC38_ARATH)
		Solyc07g044810	Endoplasmic reticulum-Golgi intermediate compartment protein 3 (C0H9D0_SALSA)
		Solyc09g084460	Chymotrypsin inhibitor 2 (Q40059_HORVU)
		Solyc02g090330	Autophagy-related protein 101 (ATGA1_XENLA)
		Solyc10g080620	Unknown Protein
		Solyc11g012360	Sodium-dependent dicarboxylate transporter (O35055_RAT)
		Solyc07g056590	Polyadenylate-binding protein 1 (B0WMK0_CULQU)
		Solyc02g065610	Leaf senescence protein-like (Q8RV74_ORYSJ)
		Solyc03g097390	Acyl-ACP thioesterase (Q9FQY1_IRIGE)
		Solyc05g013510	Phosphate transporter 2-1 (Q7YME0_WHEAT)
		Solyc05g049980	Glycoside hydrolase family 28 protein/polygalacturonase family protein (Q1PF10_ARATH)
		Solyc04g077755
		Solyc05g056390	chaperonin (O24186_ORYSA)
		Solyc02g071430	1-aminocyclopropane-1-carboxylate oxidase (ACCO_ACTDE)
		Solyc09g090600	Acid phosphatase-like protein (Q9M0F4_ARATH)
		Solyc01g103570	DNA-binding bromodomain-containing protein-like (Q5VPG9_ORYSJ)
		Solyc12g100060	Zinc finger A20 and AN1 domain-containing stress-associated protein 6 (C1C2A2_9MAXI)
		Solyc05g006160	Gibberellin-regulated protein 2 (B6TLZ8_MAIZE)
		Solyc11g012200	Wax synthase isoform 3 (Q84XY7_VITVI)
		Solyc07g065050	Cell division protein ftsZ (B6TH29_MAIZE)
		Solyc07g066650
		Solyc09g011350	Plant-specific domain TIGR01570 family protein (B6TGK3_MAIZE)
		Solyc09g042750	Acyl-CoA thioesterase 9 (Q503Q9_DANRE)
		Solyc01g109390	PVR3-like protein (B6TVY8_MAIZE)
		Solyc02g090070	Phototropic-responsive NPH3 family protein (D7MMF7_ARALY)
		Solyc06g009140	Late embryogenesis abundant 3 family protein (D7KBC5_ARALY)
		Solyc11g006640	Cc-nbs-lrr, resistance protein
		Solyc05g012450	Dehydration-responsive family protein (D7LDR4_ARALY)
		Solyc08g075340	Glycosyltransferase-like protein (D8SY69_SELML)
		Solyc01g090500	Unknown Protein
		Solyc08g080520	AT5g06970/MOJ9_14 (Q8RX56_ARATH)
		Solyc09g064900	AAA ATPase containing von Willebrand factor type A (B6THL9_MAIZE)
		Solyc02g071500	1-aminocyclopropane-1-carboxylate oxidase 1 (ACCO1_MALDO)
		Solyc09g007480	Unknown Protein
		Solyc06g065020	Peptide transporter (A6YJX5_9MAGN)
		Solyc07g008300	Rieske (2Fe-2S) domain protein (Q024N8_SOLUE)
		Solyc11g012060	Unknown Protein
		Solyc08g079030	Unknown Protein; contains Interpro domain(s) IPR008581 Protein of unknown function DUF863, plant
		Solyc04g072160	ripening regulated protein DDTFR8 (manually curated)
		Solyc07g006100	Oxysterol-binding protein (A9ZM29_SOYBN)
		Solyc12g055780	Poly(RC) binding protein 1 (Q53SS8_HUMAN)
		Solyc06g074160	B3 domain-containing protein Os03g0212300 (Y3123_ORYSJ)
		Solyc11g010580	Unknown Protein
		Solyc05g006770	Kinase family protein (D7MVR5_ARALY)
		Solyc07g006160	AFG1-family ATPase (D1CU44_9RHIZ)
		Solyc01g105510	LMBR1 domain protein (B0XPH0_ASPFC)
		Solyc08g061980	Mechanosensitive ion channel family (B6QJY9_PENMQ)
		Solyc05g051510	Prohibitin (O04361_TOBAC)
		Solyc03g121310	RWD domain-containing protein (Q38HU0_SOLTU)
		Solyc10g079190	Zinc finger transcription factor 61 (manually curated)
		Solyc08g029360	Unknown Protein
		Solyc03g120980	ATP-binding cassette transporter (D8T797_SELML)
		Solyc01g015020	PRLI-interacting factor A (Fragment) (Q9FUB4_ARATH)
		Solyc12g040790	Menaquinone biosynthesis methyltransferase ubiE (UBIE_LISMH)
		Solyc01g110590	Small auxin up-regulated RNA6 (manually curated)
		Solyc01g009230	Xanthine dehydrogenase/oxidase (A9YL93_RABIT)
		Solyc09g090810	Euchromatic histone lysine N-methyltransferase 2 (A2CG73_MOUSE)
		Solyc06g076930	ABC transporter G family member 31 (AB31G_ARATH)
		Solyc02g062800	F-box family protein (D7MPC5_ARALY)
		Solyc08g150139
		Solyc07g006580	Diacylglycerol kinase 7 (B0KYU1_ARATH)
		Solyc03g044910	GNS1/SUR4 membrane family protein (D7MBD4_ARALY)
		Solyc04g082130	THUMP domain protein (D7EAV4_METEZ)
		Solyc11g068990	FAM119A (C1BWY6_ESOLU)
		Solyc03g116520	Unknown Protein
		Solyc09g097830	TPR repeat protein (B0JK10_MICAN)
		Solyc08g005800	Pectinacetylesterase like protein (Fragment) (Q56WP8_ARATH)
		Solyc10g005000	Os03g0648300 protein (Fragment) (Q0DPZ6_ORYSJ)
		Solyc02g088510	Saccharopine dehydrogenase (B6T3D2_MAIZE)
		Solyc08g074790	Eukaryotic translation initiation factor 3 subunit 4 (B4FBV8_MAIZE)
		Solyc03g095220	Translocase of chloroplast 34 (B6TBT7_MAIZE)
		Solyc07g053860	Unconventional prefoldin RPB5 interactor (RMP_HUMAN)
		Solyc10g078750	Zinc finger transcription factor 59 (manually curated)
		Solyc11g005420	Unknown Protein
		Solyc04g005320	MADS-box transcription factor (Q8S4L4_SOLLC)
		Solyc09g098290	Receptor like kinase, RLK
		Solyc08g082640	Cellulose synthase (B9IMB3_POPTR)
		Solyc10g079450	Dehydration-responsive protein-like (Q653G1_ORYSJ)
		Solyc05g006110	Unknown Protein
		Solyc12g006180	Heterogeneous nuclear ribonucleoprotein A3 (B6TGB9_MAIZE)
		Solyc03g113800	Betaine aldehyde dehydrogenase (D2DEK8_LYCBA)
		Solyc12g088250	Serine carboxypeptidase 1 (B6TC80_MAIZE)
		Solyc08g008530	Aldolase (D7JQJ4_ECOLX)
		Solyc09g025270	U-box domain-containing protein 3 (PUB3_ARATH)
		Solyc07g056460	Glutathione S-transferase-like protein (Q8GVD1_SOLLC)
		Solyc08g005460	Protein BREVIS RADIX (BRX_ARATH)
		Solyc04g005440	Cys2/His2 zinc-finger transcription factor (Q4U316_SILLA)
		Solyc02g080400	Abnormal spindle-like microcephaly-associated protein homolog (ASPM_MOUSE)
		Solyc07g048010	Thymidylate kinase family protein (D7MSE9_ARALY)
		Solyc07g006630	CONSTANS-like protein (B2MW87_SOLLC)
		Solyc08g014550	Ribosomal L9-like protein (B3TLR1_ELAGV)
		Solyc03g114520	Kinetochore protein (D0FYH3_NICTO)
		Solyc12g100120	Acetyl-CoA carboxylase-like protein (Q8ABH3_BACTN)
		Solyc02g069910	Unknown Protein
		Solyc03g005110	Unknown Protein
		Solyc01g102280	Unknown Protein
		Solyc07g055910	Unknown Protein
		Solyc02g062530	Os03g0852500 protein (Fragment) (Q0DLQ0_ORYSJ)
		Solyc10g017990	Cytokinin oxidase/dehydrogenase 2 (C0LPA7_SOLTU)
		Solyc06g073980	Unknown Protein; contains Interpro domain(s) IPR003340 Transcriptional factor B3
		Solyc02g085130	Tubby-like F-box protein 5 (TLP5_ORYSJ)
		Solyc06g076360	Outer envelope membrane protein (Q31PR1_SYNE7)
		Solyc04g082610	glutamate receptor like 3.3 (manually curated)
		Solyc09g065550	Kinase interacting family protein (D7KCB2_ARALY)
		Solyc09g061280	p27KIP1-related-protein 2 (manually curated)
		Solyc06g068910	Receptor like kinase, RLK
		Solyc12g006700	Os07g0419800 protein (Fragment) (Q0D6Y1_ORYSJ)
		Solyc05g014790	Lipoxygenase (B9RMJ4_RICCO)
		Solyc03g113380	Pentatricopeptide repeat-containing protein (D7KS48_ARALY)
		Solyc02g082270	RNA-binding protein 68390-68829 (Q9C805_ARATH)
		Solyc12g096590	6 7-dimethyl-8-ribityllumazine synthase (B2CM14_SOLCH)
		Solyc11g042990	Kinase family protein (D7KYV4_ARALY)
		Solyc10g007150	Apoptosis inhibitor (B0WCI8_CULQU)
		Solyc06g065270	Adenylate kinase (B6STL7_MAIZE)
		Solyc06g053150	ATPase AAA family protein expressed (Q8GZX0_ORYSJ)
		Solyc03g080170	Genomic DNA chromosome 5 TAC clone K18G13 (Q9FK26_ARATH)
		Solyc01g112100	Dimethylaniline monooxygenase 5 (B5X0U9_SALSA)
		Solyc07g006400	Ring H2 finger protein (D9ZHD8_HYPPE)
		Solyc02g068080	Voltage-gated chloride channel (Q96325_ARATH)
		Solyc02g069070	Ribonuclease H2 subunit C (C0H7J5_SALSA)
		Solyc02g078840	Secretory carrier membrane protein (B3TLU6_ELAGV)
		Solyc09g009670	Solute carrier family 35 member F1 (B6TXS8_MAIZE)
		Solyc02g085100	Aldose 1-epimerase family protein (D7MMG0_ARALY)
		Solyc08g068490	Indole-3-acetic acid-amido synthetase GH3.8 (B6U4E2_MAIZE)
		Solyc08g083210	endo-1,4-beta-glucanase (cel5) (manually curated)
		Solyc07g007860	Proline rich protein (Fragment) (P93274_MALDO)
		Solyc01g056290	Unknown Protein
		Solyc03g118510	Receptor like kinase, RLK
		Solyc02g069830	Class III homeodomain-leucine zipper (Q1WD30_GINBI)
		Solyc09g083130	Peptidase S9 prolyl oligopeptidase active site domain protein (D1C565_SPHTD)
		Solyc11g073250	Histone H2A (C6TMV8_SOYBN)
		Solyc02g071720	GDSL esterase/lipase At1g29670 (GDL15_ARATH)
		Solyc03g033560	Zinc finger protein (Q4H2G2_CIOIN)
		Solyc06g016770	Zinc finger family protein (D7MTV5_ARALY)
		Solyc02g070310	Ribosomal protein L32 (Q45NI6_MEDSA)
		Solyc12g010180	Anthranilate synthase (A1KAT4_AZOSB)
		Solyc11g010250	Avr9/Cf-9 rapidly elicited protein 75 (Q9FQY9_TOBAC)
		Solyc04g025510	Os02g0194300 protein (Fragment) (Q0E347_ORYSJ)
		Solyc05g005090	LEU76408 knotted 3 (manually curated)
		Solyc02g069150	Vesicle-associated membrane protein 7B (D7KE73_ARALY)
		Solyc01g096860	AP2-like ethylene-responsive transcription factor At1g16060 (AP2L1_ARATH)
		Solyc08g082970	Fas-associated factor 1-like protein (Q5DJU1_CAPAN)
		Solyc04g010040	RNA-binding protein (D3TPM8_GLOMM)
		Solyc06g008700	tRNA (Guanine-N7-)-methyltransferase subunit Trm82 (B6K7X4_SCHJY)
		Solyc07g062800	Unknown Protein
		Solyc09g009840	Calcium/calmodulin protein kinase (Q84ZT8_TOBAC)
		Solyc10g008660	Malonyl CoA anthocyanin 5-O-glucoside-6&apos&apos&apos-O-malonyltransferase (Q8W1X0_PERFR)
		Solyc07g052910	Unknown Protein; contains Interpro domain(s) IPR009606 Protein of unknown function DUF1218
		Solyc11g013110	Anthocyanidin synthase (B2M0X8_GINBI)
		Solyc02g079410	Universal stress protein (Usp) (A2Q2X4_MEDTR)
		Solyc01g098930	Cyclin (D8UD80_VOLCA)
		Solyc08g007390	Vesicle-associated membrane protein-associated protein (Q1ANA7_WHEAT)
		Solyc03g118250	mRNA cap guanine-N7 methyltransferase (B9SQY3_RICCO)
		Solyc01g103990	T-complex protein 11 (D7KML1_ARALY)
		Solyc04g025160	Arsenite ATPase transporter (Eurofung) (C8VJ74_EMENI)
		Solyc10g076990	Arf-GAP domain and FG repeats-containing protein 1 (AGFG1_MOUSE)
		Solyc11g045130	CCR4-NOT transcription complex subunit 7 (B4FG48_MAIZE)
		Solyc11g011030	Pto-responsive gene 1 (manually curated)
		Solyc06g075080	NADH pyrophosphatase (D3NRP0_AZOS1)
		Solyc11g010160	Cc-nbs-lrr, resistance protein
		Solyc08g081320	AP-1 complex subunit beta-1 (C5GH51_AJEDR)
		Solyc06g075550	Serine/threonine kinase (Q32SF8_HORVD)
		Solyc07g045390	50S ribosomal protein L18 (B6SMG7_MAIZE)
		Solyc04g007150	Alpha-glucosidase (Q9LEC9_SOLTU)
		Solyc07g062780	E3 SUMO-protein ligase NSE2 (C3KJP6_ANOFI)
		Solyc04g009300	GTP-binding protein YqeH (D3FXI6_BACPE)
		Solyc02g076850	Dof zinc finger protein4 (manually curated)
		Solyc08g008520	Yippee zinc-binding protein (B2VX42_PYRTR)
		Solyc09g082970	Pyruvate kinase (B9HKC4_POPTR)
		Solyc03g097490	Dek protein (B6SWA1_MAIZE)
		Solyc08g077880	Light harvesting-like protein 3 (B9N2V9_POPTR)
		Solyc03g058950	Inositol hexakisphosphate and diphosphoinositol-pentakisphosphate kinase 2 (VIP2_MOUSE)
		Solyc06g075690	auxin-regulated protein AF416289 (manually curated)
		Solyc03g007760	Cell division protease ftsH (FTSH_SHIFL)
		Solyc12g009250	chaperonin (D1U6H2_9DELT)
		Solyc11g066040	U-box domain-containing protein 13 (PUB13_ARATH)
		Solyc04g076250	Unknown Protein
		Solyc02g084770	Mitochondrial carrier protein expressed (Q6AVS9_ORYSJ)
		Solyc06g068550	Aspartic proteinase nepenthesin-1 (C0JAB4_ORYCO)
		Solyc02g062940	Zinc finger protein (Q9LVQ7_ARATH)
		Solyc10g074470	Bzip transcription factor-like (Q8RU34_ORYSJ)
		Solyc06g061250	Ring H2 finger protein (D9ZHD8_HYPPE)
		Solyc02g072230	WD-40 repeat protein (B2IZJ6_NOSP7)
		Solyc04g072043
		Solyc12g096300	40S ribosomal protein S6 (B6T1H0_MAIZE)
		Solyc12g096340	UDP-sugar transporter-like protein (A8PFD6_BRUMA)
		Solyc08g079180	Elongation factor G (Q9SI75_ARATH)
		Solyc01g005550	Carboxyl-terminal peptidase (B6U8T6_MAIZE)
		Solyc02g067550	Unknown Protein
		Solyc03g044150	Subtilisin-like protease (A9XG40_TOBAC)
		Solyc03g098710	Kunitz-type proteinase inhibitor A4 (Fragment) (C5IWR3_SOLBR)
		Solyc08g007140	60S ribosomal protein L37a (Q5GMM4_CAPCH)
		Solyc05g007250	Ribosomal protein (B3TM27_ELAGV)
		Solyc04g077180	Potential lipid particle serine esterase (Q59KL3_CANAL)
		Solyc02g085180	alpha/beta fold family protein (manually curated)
		Solyc05g048830	MYB transcription factor (Q6R098_ARATH)
		Solyc08g063080	UDP-sulfoquinovose synthase (C0LIR3_SOLLC)
		Solyc12g011000	Citrate synthase (B9IFM7_POPTR)
		Solyc02g069050	Genomic DNA chromosome 5 P1 clone MFC19 (Q9FHI2_ARATH)
		Solyc01g099970	F-box/LRR-repeat protein 14 (B5X325_SALSA)
		Solyc03g117940	U2 small nuclear ribonucleoprotein A&apos (Q1HPT8_BOMMO)
		Solyc10g074700	Bifunctional protein hldE (HLDE_ERWCT)
		Solyc10g017630	MADS-box transcription factor (Q1EMR8_PLAMJ)
		Solyc03g098070	C2H2L domain class transcription factor (D9ZIU3_MALDO)
		Solyc10g081010	Hydroxyproline-rich glycoprotein-like (Q5JLQ2_ORYSJ)
		Solyc01g087990	MADS-box transcription factor 3 (D3U2H2_ORYSA)
		Solyc01g007890	Unknown Protein
		Solyc02g079530	Serine/threonine-protein kinase receptor (B6U2B7_MAIZE)
		Solyc02g065430	TMV response-related protein (B6UG28_MAIZE)
		Solyc06g060270	Bzip transcription factor-like (Q8RU34_ORYSJ)
		Solyc06g060400	Ribosomal protein L15 (B9GPA1_POPTR)
		Solyc02g086520	Os05g0169400 protein (Fragment) (Q0DKE7_ORYSJ)
		Solyc08g029240	Unknown Protein
		Solyc02g090130	Vacuolar protein sorting-associated protein vps13 (C5FUC9_NANOT)
		Solyc01g094790	Cysteine synthase (Q9FS29_SOLTU)
		Solyc03g115500	Heparanase (C9E7B7_ORYSI)
		Solyc04g050040	Mitochondrial carrier C12B10.09 (B6U3K8_MAIZE)
		Solyc04g054740	myo-inositol-1-phosphate synthase (manually curated)
		Solyc06g072970	Zinc finger with UFM1-specific peptidase domain (Fragment) (D8KW51_ZONAL)
		Solyc08g079440	UDP-D-glucuronate 4-epimerase 2 (D7KP52_ARALY)
		Solyc08g076980	Acetylornithine deacetylase or succinyl-diaminopimelate desuccinylase (D4MFM7_9ENTE)
		Solyc12g014280	Chloroplastic group IIA intron splicing facilitator CRS1, chloroplastic (CRS1_ORYSJ)
		Solyc06g082480	Os12g0114200 protein (Fragment) (Q0IQL4_ORYSJ)
		Solyc06g005780	Non-specific lipid-transfer protein (A8YPK3_HORVU)
		Solyc01g104170	Ankyrin repeat domain-containing protein 2 (B6TNC0_MAIZE)
		Solyc03g097710	Genomic DNA chromosome 5 P1 clone MEE6 (Q9FLL8_ARATH)
		Solyc07g049160	Ribonuclease 3-like protein 3 (RTL3_ORYSJ)
		Solyc05g023995
		Solyc10g076400	Os03g0291800 protein (Fragment) (Q0DSS4_ORYSJ)
		Solyc11g065750	Armadillo repeat-containing protein (Q55D97_DICDI)
		Solyc09g011160	Regulator of chromosome condensation RCC1 (B8FLG8_DESAA)
		Solyc08g078750	DEAD-box ATP-dependent RNA helicase 41 (RH41_ORYSJ)
		Solyc02g091060	Unknown Protein
		Solyc06g009710	R2R3MYB transcription factor 111 (manually curated)
		Solyc01g108020	Thioredoxin m (B9HS17_POPTR)
		Solyc02g079780	Pro-resilin (B6T4Q5_MAIZE)
		Solyc09g008460	Ras-related protein Rab-18 (B6TSE5_MAIZE)
		Solyc07g048110	Uncharacterized membrane protein C24H6.13 (YA7D_SCHPO)
		Solyc08g068290	Os01g0786800 protein (Fragment) (Q0JIP0_ORYSJ)
		Solyc10g047530	Phototropic-responsive NPH3 family protein (D7KEU3_ARALY)
		Solyc03g119930	Sulfate transporter like protein (Q0WP36_ARATH)
		Solyc01g010020	Calmodulin (B6SJJ2_MAIZE)
		Solyc06g064850	GTPase IMAP family member 7 (B9ENC9_SALSA)
		Solyc02g090860	Phenylalanyl-tRNA synthetase alpha chain (B6SS66_MAIZE)
		Solyc02g063060	Cell division cycle associated 7 (Q28DP7_XENTR)
		Solyc03g031970
		Solyc08g008480	R2R3MYB transcription factor 4 (manually curated)
		Solyc08g081360	MRNA clone RAFL21-79-C21 (Q8W458_ARATH)
		Solyc09g074430	Monooxygenase (B5GNT3_STRCL)
		Solyc10g047030	LEXYL1 (manually curated)
		Solyc02g065020	Unknown Protein
		Solyc03g116920	Sister chromatid cohesion protein PDS5 homolog A (PDS5A_CHICK)
		Solyc05g055790	Protein phosphatase 2c (Q4L0F8_MEDSA)
		Solyc06g050120	Ribosomal protein L7a (A8J567_CHLRE)
		Solyc01g111310	SlLAX2 (manually curated)
		Solyc09g055870	Unknown Protein
		Solyc11g039840	Ubiquinol-cytochrome c reductase iron-sulfur subunit (Q38M54_SOLTU)
		Solyc01g106250	B3 domain-containing protein At5g60142 (Y5142_ARATH)
		Solyc07g054610	F-box family protein (B9I698_POPTR)
		Solyc02g092050	AP2-like ethylene-responsive transcription factor At1g16060 (AP2L1_ARATH)
		Solyc12g010600	RNA polymerase 2 second largest subunit 2 (manually curated)
		Solyc06g064840	Agamous MADS-box transcription factor (B2CDE2_9ASPA)
		Solyc03g113220	SPFH domain/band 7 family protein (D7VZN9_9FLAO)
		Solyc04g079090	Lipin family protein (D7MQT4_ARALY)
		Solyc06g062590	Transmembrane 9 superfamily protein member 4 (B6SXZ2_MAIZE)
		Solyc01g073660	Uncharacterized MFS-type transporter C19orf28 (CS028_HUMAN)
		Solyc04g051510	curl-3 (manually curated)
		Solyc11g011260	GAI (manually curated)
		Solyc06g072530	UPF0497 membrane protein 8 (U4978_VITVI)
		Solyc06g070960	ATP-binding cassette transporter sub-family A member 14 (Q6XBG3_MOUSE)
		Solyc07g064970	Microtubule-associated protein MAP65-1a (Q9FEV9_TOBAC)
		Solyc09g015120	Kelch-like protein (Q84S70_ORYSJ)
		Solyc01g068040	3-5 exonuclease/ nucleic acid binding protein (B6TKY2_MAIZE)
		Solyc05g005140	Receptor like kinase, RLK
		Solyc04g053080	OTU domain-containing protein 6B (B6TYC6_MAIZE)
		Solyc03g118170	Glycyl-tRNA synthetase (D7KEM8_ARALY)
		Solyc02g062045
		Solyc04g007560	pH-response regulator protein palA/RIM20 (C8V8Z2_EMENI)
		Solyc03g098220	Serine palmitoyltransferase (B3Y000_NICBE)
		Solyc03g081230	NHL1 (Fragment) (B0LZI2_ARATH)
		Solyc02g092620	BZIP domain class transcription factor (D9ZIQ5_MALDO)
		Solyc01g079580	DNAJ heat shock N-terminal domain-containing protein (D7LGN0_ARALY)
		Solyc06g071560	Serine/threonine protein phosphatase 2A 55 kDa regulatory subunit B beta isoform (2ABB_ARATH)
		Solyc01g006990	F-box family protein (D7KNJ0_ARALY)
		Solyc08g005150	Ubiquitin ligase (B3G3Y7_ADIVA)
		Solyc06g067890	Hydrolase alpha/beta fold family protein (D7KX74_ARALY)
		Solyc08g079760	Unknown Protein
		Solyc12g088650	Cyclin D (Q8GZU3_9ROSI)
		Solyc12g017510	Os03g0425000 protein (Fragment) (Q0DR24_ORYSJ)
		Solyc09g064940	Phenazine biosynthesis protein PhzF family (B4VKV9_9CYAN)
		Solyc05g010320	Chalcone--flavonone isomerase (D7LV11_ARALY)
		Solyc11g071760	regulator of gene silencing AY642285 (manually curated)
		Solyc05g016030	Palmitoyltransferase erf2 (C1GFP3_PARBD)
		Solyc04g080030	PPPDE peptidase domain-containing protein 1 (PPDE1_XENLA)
		Solyc12g056400	RING finger family protein (D6RU92_SILLA)
		Solyc04g081090	V-type proton ATPase 16 kDa proteolipid subunit c2 (VATL2_ARATH)
		Solyc09g065760	Plant-specific domain TIGR01615 family protein (B6SS18_MAIZE)
		Solyc06g073700	Small nuclear ribonucleoprotein LSM8 (C5FH47_NANOT)
		Solyc09g091170	NADH dehydrogenase 1 alpha subcomplex subunit 13 (B5X9S0_SALSA)
		Solyc02g091910	EPIDERMAL PATTERNING FACTOR-like protein 2 (EPFL2_ARATH)
		Solyc05g052620	Coronatine-insensitive 1 (manually curated)
		Solyc10g007830	LRR receptor-like serine/threonine-protein kinase, RLP
		Solyc08g081350	Constans-like protein (Q7Y1T8_BRANA)
		Solyc03g112030	Cytochrome P450
		Solyc01g068150	Chromosome 11 contig 1 DNA sequence (Q00YQ7_OSTTA)
		Solyc08g006910	WD-40 repeat family protein (D7LF16_ARALY)
		Solyc01g099950	Pectinesterase (B9I9P7_POPTR)
		Solyc01g080830	cDNA clone J023109D15 full insert sequence (B7EQP2_ORYSJ)
		Solyc10g080710	asparaginyl-tRNA synthetase (manually curated)
		Solyc02g083190	F-box family protein (B9HR11_POPTR)
		Solyc02g084370	Receptor like kinase, RLK
		Solyc09g091230	Beta-1-3-galactosyl-o-glycosyl-glycoprotein (B6Z261_WHEAT)
		Solyc01g006850	Pentatricopeptide repeat-containing protein (D7LZQ2_ARALY)
		Solyc03g112310	Receptor like kinase, RLK
		Solyc05g052030	ethylene response factor 4 (manually curated)
		Solyc09g005800	Unknown Protein
		Solyc06g068360	Ethylene-responsive transcription factor 7 (ERF83_ARATH)
		Solyc12g021330	Unknown Protein
		Solyc03g026210	Dihydrodipicolinate reductase family protein (D7MRM8_ARALY)
		Solyc05g015510	Squamosa promoter-binding protein 10 (manually curated)
		Solyc06g007190	Integrin-linked kinase-associated serine/threonine phosphatase 2C (ILKAP_MOUSE)
		Solyc08g077940	Histone-lysine N-methyltransferase-like protein (Q6ZJS5_ORYSJ)
		Solyc04g076750	Oligopeptide transporter 4 (B6U8Q5_MAIZE)
		Solyc03g098240	glutamate decarboxylase (manually curated)
		Solyc10g080010	Glycosyltransferase (Q5QPZ6_MEDTR)
		Solyc04g014613
		Solyc11g033270	Serine/threonine-protein kinase 3 (B2W0T3_PYRTR)
		Solyc03g034090	BAC19.4 (Q9FYX2_SOLLC)
		Solyc02g079570	Serine/threonine-protein kinase receptor (B6U2B7_MAIZE)
		Solyc06g073870	DNA-directed RNA polymerase II subunit RPB4 (B9EP00_SALSA)
		Solyc01g094690	plasma membrane intrinsic protein 1.2 (manually curated)
		Solyc03g121060	auxin-regulated IAA14 (manually curated)
		Solyc03g111580	Zinc finger transcription factor 27 (manually curated)
		Solyc07g042720	Pentatricopeptide repeat-containing protein (D7LZR6_ARALY)
		Solyc01g095570	Mitochondrial carrier-like protein (Q2PYY0_SOLTU)
		Solyc04g074140	Os03g0190900 protein (Fragment) (Q0DUE5_ORYSJ)
		Solyc05g006070	RNA recognition motif (RRM)-containing protein-like (Q6Z867_ORYSJ)
		Solyc03g006830	MADS-box transcription factor 2 (D1MFS7_HEVBR)
		Solyc04g007120	UV excision repair protein RAD23 (B6JX15_SCHJY)
		Solyc04g025880	Potassium transporter (D2JYH2_GOSHI)
		Solyc03g112780	F-box domain containing protein (Q84MX7_ORYSJ)
		Solyc02g090480	Peptidyl-prolyl cis-trans isomerase D (PPID_RAT)
		Solyc01g050045
		Solyc07g052480	isocitrate lyase LEU18678 (manually curated)
		Solyc09g066120	Nucleic acid binding protein (B6U2B4_MAIZE)
		Solyc05g012100	Fructokinase-like protein 2 (D9IWP0_NICBE)
		Solyc11g007930	Histone H2B (D7KHV7_ARALY)
		Solyc06g083890	Pre-mRNA-splicing factor SLU7-A (D7KSF4_ARALY)
		Solyc02g092610	Transposon protein Mutator sub-class (B6UC07_MAIZE)
		Solyc02g072330	Subtilisin-like serine protease (Q9LRF2_ORYSJ)
		Solyc01g107580	Pseudouridine synthase family protein (D7L9Z2_ARALY)
		Solyc03g071690	Non-symbiotic hemoglobin 2 (D7L8Z8_ARALY)
		Solyc09g059270	ER lumen retaining receptor family-like protein (Q38JH5_SOLTU)
		Solyc08g082470	Harpin-induced protein (B6SQ86_MAIZE)
		Solyc03g095720	Transcription elongation factor A protein 2 (B6TCL2_MAIZE)
		Solyc01g111890	F-box/LRR-repeat protein 14 (B5X1Y2_SALSA)
		Solyc02g090340	Cytochrome P450
		Solyc12g007310	Lactoylglutathione lyase (B6SSK1_MAIZE)
		Solyc02g079220	Sugar transporter protein 1 (manually curated)
		Solyc01g111860	DDB1- and CUL4-associated factor 8-like protein 1 (DC8L1_XENLA)
		Solyc11g021020	Proteinase inhibitor (B0FZ75_SOLTU)
		Solyc06g060740	Zinc finger family protein (D7LRS3_ARALY)
		Solyc04g082740	Heat shock protein-like protein (Q84KA7_CUCME)
		Solyc10g078590	Unknown Protein
		Solyc07g065840	molecular chaperone Hsp90-2 (manually curated)
		Solyc03g019700	Os02g0508100 protein (Fragment) (Q0E0Z9_ORYSJ)
		Solyc12g049365
		Solyc08g080370	Acetylornithine aminotransferase (D8THT2_VOLCA)
		Solyc05g045670	Glucose-6-phosphate/phosphate translocator 2 (Q84Y17_SOLTU)
		Solyc12g007280	Casein kinase 1-like protein 4 (Q8LPI7_ARATH)
		Solyc02g014170	Baculoviral IAP repeat-containing 2 (Q6P6S1_RAT)
		Solyc09g065670	Zinc finger family protein (D7MN23_ARALY)
		Solyc02g093180	N-hydroxycinnamoyl/benzoyltransferase 3 (Q00M87_SOYBN)
		Solyc04g008900	Fgenesh protein 60 (Q1ZY19_BETVU)
		Solyc12g010010	Cyclic nucleotide gated channel (A9CRE4_MALDO)
		Solyc02g077920	ob15314-Solyc02g077920 (manually curated)
		Solyc01g105980	Unknown Protein
		Solyc01g079950	Xylanase inhibitor (Fragment) (Q53IQ3_WHEAT)
		Solyc01g096280	Cytochrome P450
		Solyc06g064960	GDSL esterase/lipase 5 (GLIP5_ARATH)
		Solyc01g108340	Peptidyl-prolyl cis-trans isomerase D (PPID_RAT)
		Solyc10g086150	Single-stranded DNA binding protein (Q8W214_SOLTU)
		Solyc10g078710	Unknown Protein; contains Interpro domain(s) IPR004333 Transcription factor, SBP-box
		Solyc01g109370	1-acylglycerol-3-phosphate acyltransferase (A2TF19_BRAJU)
		Solyc01g103250	Histone-lysine N-methyltransferase NSD3 (NSD3_HUMAN)
		Solyc01g100780	Agenet domain-containing protein (D7KJP0_ARALY)
		Solyc04g053120	4-alpha-glucanotransferase (Q9LV91_ARATH)
		Solyc02g082290	MORC family CW-type zinc finger 3 (Q4VBZ9_HUMAN)
		Solyc05g053220	rRNA-processing protein FCF2 (B2VVS0_PYRTR)
		Solyc01g096730	Major facilitator superfamily transporter (A8NUY3_COPC7)
		Solyc01g065710	Unknown Protein
		Solyc03g117510	Formamidopyrimidine-DNA glycosylase (C5JTH8_AJEDS)
		Solyc11g033283
		Solyc02g093320	DNA mismatch repair protein-like (Q69MM0_ORYSJ)
		Solyc04g077440	Squalene monooxygenase (Q506K3_DATIN)
		Solyc01g014230	U-box domain-containing protein 4 (PUB4_ARATH)
		Solyc08g006850	Patatin-like phospholipase family protein (Q2QNW3_ORYSJ)
		Solyc12g010130	CBL-interacting protein kinase 7 (A0MNJ4_POPTR)
		Solyc06g051320	Transferase family protein (D7LQY1_ARALY)
		Solyc01g111110	Unknown Protein
		Solyc02g091470	Serine/threonine protein kinase-like (Q9FGC3_ARATH)
		Solyc04g015960	Unknown Protein; contains Interpro domain(s) IPR003441 No apical meristem (NAM) protein
		Solyc06g053830	auxin-regulated IAA7 (manually curated)
		Solyc06g060910	Glycerol-3-phosphate transporter (B0SG38_LEPBA)
		Solyc06g060720	Peroxisomal biogenesis factor 19 (B6TC68_MAIZE)
		Solyc01g094810	Ubiquitin-conjugating enzyme (D2VN46_NAEGR)
		Solyc04g074230	SIG74 14-3-3 family protein (manually curated)
		Solyc03g026020	SolycHsfB2a (manually curated)
		Solyc06g150130
		Solyc11g005580	Ribosomal RNA small subunit methyltransferase H (D6YUB3_WADCW)
		Solyc02g086440	Unknown Protein; contains Interpro domain(s) IPR001810 Cyclin-like F-box
		Solyc03g118700	cDNA FLJ75470 (A8K7A9_HUMAN)
		Solyc11g008910	Cysteine-rich peptide (D7NXT9_WHEAT)
		Solyc01g095410	Eukaryotic translation initiation factor 1A (Q7Y1V3_ORYSJ)
		Solyc03g083000	AT2G46550 protein (Fragment) (B9DHY8_ARATH)
		Solyc11g042930	SKP1 (Q68GS0_TOBAC)
		Solyc01g088660	Os04g0585900 protein (Fragment) (Q0JAP2_ORYSJ)
		Solyc05g012260	Purple acid phosphatase (B0WRM8_CULQU)
		Solyc02g088080	Unknown Protein
		Solyc01g111590	Histone-binding protein RBBP7 (B5X3G4_SALSA)
		Solyc01g079770	TLC domain-containing protein 2 (TLCD2_DANRE)
		Solyc05g012010	RING-H2 finger protein (Fragment) (Q7X9M1_WHEAT)
		Solyc06g074155
		Solyc05g056050	Chlorophyll a-b binding protein 6A, chloroplastic (CB11_SOLLC)
		Solyc12g089150	Syntaxin-like protein (B0E004_LACBS)
		Solyc11g008700	Splicing factor U2AF-associated protein (C0NKB4_AJECG)
		Solyc04g005080	Pyruvate dehydrogenase E1 component alpha subunit (B6TMS5_MAIZE)
		Solyc11g008530	Dicer-like 2d (manually curated)
		Solyc04g072790	Cellulose synthase (B8XPP7_9ROSI)
		Solyc07g054950	Cyclin D2 (Q71FH0_WHEAT)
		Solyc12g096660	Inositol-1 4 5-trisphosphate 5-Phosphatase-like protein (Q9M1W5_ARATH)
		Solyc01g090610	2-oxoglutarate-dependent dioxygenase (B9GL06_POPTR)
		Solyc03g121350	Anoctamin-like protein (D0MXY8_PHYIN)
		Solyc05g005250	pantothenate kinase family protein AB211526 (manually curated)
		Solyc03g006840	Genomic DNA chromosome 5 P1 clone MTG10 (Q9FIS0_ARATH)
		Solyc08g016420	Prefoldin subunit 6 (B6T5S0_MAIZE)
		Solyc08g074620	Polyphenol oxidase (Q41428_SOLTU)
		Solyc11g056640	Unknown Protein
		Solyc01g014275
		Solyc02g078690	Serine carboxypeptidase K10B2.2 (B6TSK4_MAIZE)
		Solyc08g079250	Lipid transfer protein (O22110_PICAB)
		Solyc01g005440	Jasmonate ZIM-domain protein 3 (B2XVS2_SOLLC)
		Solyc12g094450	Peroxisomal multifunctional enzyme type 2 (B4FP93_MAIZE)
		Solyc12g095930	Serine hydroxymethyltransferase (B9HDQ7_POPTR)
		Solyc12g055830	Inorganic pyrophosphatase (D1MVT0_BRARC)
		Solyc06g066240	Cytochrome P450
		Solyc12g098670	Signal peptide peptidase (Q9MA44_ARATH)
		Solyc06g062580	Beta-galactosidase (B2LYJ3_PETHY)
		Solyc03g007310	Abscisic acid receptor PYL8 (PYL8_ARATH)
		Solyc09g082560	Calmodulin binding protein (B6SW62_MAIZE)
		Solyc07g045565
		Solyc11g017377
		Solyc06g071180	Dynein light chain 1 cytoplasmic (Q7RN10_PLAYO)
		Solyc02g082760	ethylene-responsive catalase (manually curated)
		Solyc04g079250	Patatin-like protein 1 (Q9FZ09_TOBAC)
		Solyc01g068380	Purple acid phosphatase (B6TKL3_MAIZE)
		Solyc06g073280	LL-diaminopimelate aminotransferase (A8IW39_CHLRE)
		Solyc03g113120	WRKY transcription factor 73 (manually curated)
		Solyc09g011750	Receptor-like protein kinase At5g59670 (RLK7_ARATH)
		Solyc01g103680	Coiled-coil domain containing 47 (Q0VBU4_MOUSE)
		Solyc04g082920	Chlorophyll a-b binding protein, chloroplastic (CB2_PHYPA)
		Solyc02g061790	Activated RNA polymerase II transcriptional coactivator p15 (C1BJV8_OSMMO)
		Solyc01g100310	Calmodulin-binding protein (D7L4F9_ARALY)
		Solyc12g035420	Developmentally regulated GTP binding protein (O22445_PEA)
		Solyc11g072490	Interactor of constitutive active ROPs 3 (ICR3_ARATH)
		Solyc09g005480	F-box family protein (B9HCS6_POPTR)
		Solyc05g015820	BZIP transcription factor bZIP55 (Fragment) (Q0GPJ6_SOYBN)
		Solyc05g008870	Cytidyltransferase-related (B4FI85_MAIZE)
		Solyc02g021060	Uracil DNA glycosylase family protein (D7L931_ARALY)
		Solyc09g015770	WRKY transcription factor 81 (manually curated)
		Solyc03g117310	Jp18 (Q8H6R4_PONTR)
		Solyc07g053220	Receptor-like protein kinase (Q9LLN5_ORYSA)
		Solyc10g079750	NPR1-like protein (Fragment) (Q2QBV6_PYRCO)
		Solyc07g045120	Exostosin family protein (D7LPB7_ARALY)
		Solyc04g076200	Universal stress protein family protein (D7LAT3_ARALY)
		Solyc12g009110	O-methyltransferase-like protein (Q9T003_ARATH)
		Solyc06g069630	Unknown Protein
		Solyc10g054870	Triosephosphate isomerase (A9PH17_POPTR)
		Solyc05g008210	Unknown Protein
		Solyc09g074230	SlSFP7 (manually curated)
		Solyc03g098700	Cysteine protease inhibitor 8 (Fragment) (CPI8_SOLTU)
		Solyc11g007690	Pyruvate kinase (A9P7U5_POPTR)
		Solyc04g009650	Diphosphomevalonate decarboxylase-like protein (Q8LAR8_ARATH)
		Solyc01g068590	Unknown Protein
		Solyc04g054930	Trehalose-6-phosphate phosphatase-like protein (Q9LX18_ARATH)
		Solyc03g059390	Senescence-associated protein 5 (O81655_HEMSP)
		Solyc03g118050	Unknown Protein
		Solyc09g010400	Histone H2A (B9T4D3_RICCO)
		Solyc02g067980	Serine/threonine-protein phosphatase 2A regulatory subunit delta 1 isoform (Q0CAR1_ASPTN)
		Solyc04g071970	Light stress-responsive one-helix protein-like (Q5ZC72_ORYSJ)
		Solyc04g009050	Os01g0498200 protein (Fragment) (Q0JMJ0_ORYSJ)
		Solyc03g113510	Contig An16c0080 complete genome (A2R766_ASPNC)
		Solyc10g052880	LRR receptor-like serine/threonine-protein kinase, RLP
		Solyc06g062460	BHLH transcription factor-like (Q8S0N2_ORYSJ)
		Solyc02g087930	60S ribosomal protein L34 (B6T098_MAIZE)
		Solyc08g066490	Receptor like kinase, RLK
		Solyc10g054780	Acetyl esterase (AES_SHIFL)
		Solyc12g044230	Os01g0786800 protein (Fragment) (Q0JIP0_ORYSJ)
		Solyc04g078770	SolycHsfB4a (manually curated)
		Solyc02g078570	Epoxide hydrolase 3 (D8L7V9_PRUPE)
		Solyc12g049618
		Solyc03g031780	Unknown Protein
		Solyc04g072390	Alkylated DNA repair protein alkB 8 (D0MUQ0_PHYIN)
		Solyc07g064570	Genomic DNA chromosome 3 TAC clone K10D20 (Q9LJU8_ARATH)
		Solyc08g016160	Cation/H(+) antiporter 15 (CHX15_ARATH)
		Solyc11g042880	Harpin-induced protein (B6TDG9_MAIZE)
		Solyc06g076640	Tubulin beta chain (B9GKJ5_POPTR)
		Solyc07g007770	Unknown Protein
		Solyc02g089520	Tomato CONSTANS-like 3
		Solyc12g096350	WRKY transcription factor 10 (manually curated)
		Solyc02g068790	Lactosylceramide 4-alpha-galactosyltransferase (A4GAT_MOUSE)
		Solyc05g008830	Octicosapeptide/Phox/Bem1p domain-containing protein (D7L8F8_ARALY)
		Solyc07g049240	Peroxidase (Q07445_SOLLC)
		Solyc05g015940	11-beta-hydroxysteroid dehydrogenase-like (Fragment) (Q0WLN5_ARATH)
		Solyc06g074740	LEU86662 VPS41 (manually curated)
		Solyc06g051090	U-box domain-containing protein 13 (PUB13_ARATH)
		Solyc02g071040	Glycogen synthase (D1R4V0_9CHLA)
		Solyc05g007010	Glyoxal oxidase (B6TJK4_MAIZE)
		Solyc01g014850	Zinc finger transcription factor 7 (manually curated)
		Solyc01g087910	F-box/WD-40 repeat-containing protein At3g52030 (FBW4_ARATH)
		Solyc04g014640	Serine/threonine-protein phosphatase 7 long form homolog (PPP7L_ARATH)
		Solyc01g087200	Cc-nbs-lrr, resistance protein
		Solyc05g009100	Receptor like kinase, RLK
		Solyc01g109720	Hydrolase-like (Q5VNP5_ORYSJ)
		Solyc03g095180	Superoxide dismutase (Q7YK44_SOLLC)
		Solyc01g104750	MtN21 nodulin protein-like (B6TBZ6_MAIZE)
		Solyc03g006010	Os05g0272200 protein (Fragment) (Q0DJJ5_ORYSJ)
		Solyc03g118490	Cell division cycle associated 7 (Q5M7M4_XENTR)
		Solyc01g008130	DEP domain-containing protein 1B (DEP1B_HUMAN)
		Solyc10g017835
		Solyc12g042240	Solute carrier family 15 member 1 (S15A1_MOUSE)
		Solyc02g068410	AT4G20050-like protein (Fragment) (D6PQZ2_9BRAS)
		Solyc10g009140	Phosphoinositide-binding clathrin adaptor N-terminal Wiscott-Aldrich syndrome C-terminal (A2Q4Q2_MEDTR)
		Solyc07g047940	Zinc finger transcription factor 49 (manually curated)
		Solyc05g007100	DNA-binding protein p24 (Q9LL85_SOLTU)
		Solyc03g071620	Histone H2B (A2IBL2_NICBE)
		Solyc07g062700	Sodium/calcium exchanger family protein (D7KKF3_ARALY)
		Solyc04g024430	Unknown Protein
		Solyc02g062430	D-lactate dehydrogenase 2 mitochondrial (A5DXM0_LODEL)
		Solyc03g007140	B3 domain-containing protein Os01g0905400 (Y1054_ORYSJ)
		Solyc08g066270	Receptor like kinase, RLK
		Solyc11g008100	Unknown Protein
		Solyc03g123860	Receptor-like protein kinase INRPK1c (manually curated)
		Solyc02g090720	Unknown Protein
		Solyc07g052100	Chromodomain-helicase-DNA-binding protein 1-like (CHD1L_DANRE)
		Solyc05g052470	Ferritin (A7UGG8_SOLTU)
		Solyc02g068530	UDP-N-acetylglucosamine pyrophosphorylase (B6T8T3_MAIZE)
		Solyc04g074580	Histone H3 (A8MRL0_ARATH)
		Solyc01g088400	ECERIFERUM 1 (manually curated)
		Solyc02g084900	Cell division protease ftsH homolog (FTSH_BACPE)
		Solyc05g054610	Histone H4 (B6T0P4_MAIZE)
		Solyc09g011330	Receptor protein kinase-like (Q5QLM8_ORYSJ)
		Solyc12g099240	Huntingtin interacting protein K (B6THW6_MAIZE)
		Solyc01g068140	10-deacetylbaccatin III-10-O-acetyl transferase-like (Q9FTH0_ORYSJ)
		Solyc02g093420	NAC domain class transcription factor (D9ZJ99_MALDO)
		Solyc02g089850	Coiled-coil domain-containing protein 109A (C109A_MOUSE)
		Solyc11g069400	Protein disulfide isomerase L-2 (B1Q2X5_SOYBN)
		Solyc01g011350	cDNA clone J013057D02 full insert sequence (B7EBX1_ORYSJ)
		Solyc08g007410	YbaK/prolyl-tRNA synthetase-like protein (A8JCE5_CHLRE)
		Solyc12g098330	60S ribosomal protein L13a-like protein (Q3HRW1_SOLTU)
		Solyc12g040800	C2 domain-containing protein (D7KD31_ARALY)
		Solyc01g111340	Endo-1 4-beta-xylanase (B6SW51_MAIZE)
		Solyc07g049610	Galactosyltransferase-like protein (Fragment) (D8RAJ4_SELML)
		Solyc09g065600	Sugar nucleotide transporter-like protein (Fragment) (A8J1R9_CHLRE)
		Solyc04g014520	Plant viral-response family protein (B6SQA7_MAIZE)
		Solyc09g011720	Unknown Protein
		Solyc01g103440	Phosphoribosylamine--glycine ligase (D7KJV0_ARALY)
		Solyc07g005760	hydroxycinnamoyl CoA quinate transferase (manually curated)
		Solyc04g019310	Os06g0524700 protein (Fragment) (Q0DBU9_ORYSJ)
		Solyc12g088300	Unknown Protein
		Solyc05g052950	Regulator of chromosome condensation RCC1 domain-containing protein (B9PXR3_TOXGO)
		Solyc05g009370	50S ribosomal protein L15 (B4B3P1_9CHRO)
		Solyc10g083740	60S ribosomal protein L24 (B3TM46_ELAGV)
		Solyc12g094500	Alcohol dehydrogenase 1 (B6TD57_MAIZE)
		Solyc11g010850	1-deoxy-D-xylulose 5-phosphate synthase 2 (C7U111_SOLLC)
		Solyc02g092240	Os10g0352000 protein (Fragment) (Q0IY85_ORYSJ)
		Solyc11g056670	Cytochrome P450
		Solyc10g083470	E3 ubiquitin ligase (A6ZZ47_YEAS7)
		Solyc11g066680	UDP-glucuronosyltransferase 1-6 (UD16_HUMAN)
		Solyc01g103940	Serine/threonine protein kinase (Q0PL87_CAMSI)
		Solyc06g060420	YbaK/prolyl-tRNA synthetase (D0P7L2_BRUSU)
		Solyc02g092450	Calcium-transporting ATPase 1 (Q7XBH9_CERRI)
		Solyc06g083360	DNA-directed RNA Polymerase II subunit L (A3GGI8_PICST)
		Solyc09g075920	Receptor-like protein kinase (Q39202_ARATH)
		Solyc12g094540	3&apos-5&apos exonuclease (Q0HXZ2_SHESR)
		Solyc03g095850	Peptide-N4-(N-acetyl-beta-glucosaminyl)asparagine amidase A (B2W0X1_PYRTR)
		Solyc05g007980	High affinity sulfate transporter 2 (SUT2_STYHA)
		Solyc06g053670	Enoyl-CoA hydratase/isomerase family protein (D7MH17_ARALY)
		Solyc02g091900	Cysteine desulfurase (B6T4S0_MAIZE)
		Solyc02g070760	NAD dependent epimerase/dehydratase family protein (B0CAN3_ACAM1)
		Solyc08g068130	BURP domain-containing protein (Fragment) (Q94IC5_9ROSI)
		Solyc04g076380	Cytochrome P450 NADPH-reductase (B3RFK2_PETHY)
		Solyc10g045100	Phosphoglycerate mutase (D9XTE1_9ACTO)
		Solyc01g010130	Transcription factor (D6MKM4_9ASPA)
		Solyc08g075410	50S ribosomal protein L2 (D3P934_DEFDS)
		Solyc01g097280	Chitinase (Fragment) (B8QVF0_ZEAMP)
		Solyc12g044920	Phospholipid-transporting ATPase 1 (C5FPS3_NANOT)
		Solyc06g010250	Nitrate transporter (A5JUX2_9ROSI)
		Solyc12g005310	Auxin-responsive GH3-like (Q0GUM1_ARATH)
		Solyc09g059460	At5g24290 (Fragment) (Q45H30_ARATH)
		Solyc06g063310	Fiber protein Fb15 (Fragment) (B4UW72_ARAHY)
		Solyc12g038420	Unknown Protein
		Solyc07g021750	Cytidine deaminase (Q9XEX5_ARATH)
		Solyc11g040330	Endo-1 4-beta-xylanase (B6SW51_MAIZE)
		Solyc08g068100	Bzip-like transcription factor-like (Q7X997_ORYSJ)
		Solyc01g088300	Germin-like protein 6 (C7S8C0_SOYBN)
		Solyc06g048620	Receptor like kinase, RLK
		Solyc12g006860	brassinosteroid hydroxylase (manually curated)
		Solyc07g049370	Glucan endo-1 3-beta-glucosidase A6 (B6TIF7_MAIZE)
		Solyc10g039383
		Solyc09g065810	Guanylate-binding family protein (D7LCC4_ARALY)
		Solyc02g087140	Phosphoglycerate mutase (D5PPD7_COREQ)
		Solyc06g060370	Organic anion transporter (B4G1R1_MAIZE)
		Solyc06g074350	self-pruning (manually curated)
		Solyc12g006120	Nuclear transcription factor Y subunit B-3 (B6SUG8_MAIZE)
		Solyc09g007310	Ubiquitin-protein ligase 4 (D7M7X1_ARALY)
		Solyc03g121720	2-hydroxy-3-oxopropionate reductase (B6T4X5_MAIZE)
		Solyc02g090400	Myb family transcription factor (D7LQI3_ARALY)
		Solyc01g104560	Pinin/SDK/memA protein (A2Q483_MEDTR)
		Solyc07g062810	Branched-chain amino acid aminotransferase-like (Q5NAM3_ORYSJ)
		Solyc08g007910	Serine/threonine protein kinase (C4PKQ3_PRUPE)
		Solyc03g120620	Homeobox-leucine zipper protein ATHB-15 (ATB15_ARATH)
		Solyc12g099440	Fatty acid oxidation complex subunit alpha (FADJ_ECOHS)
		Solyc05g047590	Pectinesterase (C0SPH5_PRUPE)
		Solyc12g005400	Cyclic nucleotide gated channel (A9CRE4_MALDO)
		Solyc12g056160	Cation/H(+) antiporter 18 (CHX18_ARATH)
		Solyc08g080570	UDP-glucose 4-epimerase (B0M3E8_PEA)
		Solyc06g084310	Small nuclear ribonucleoprotein Sm D1 (B6TXH2_MAIZE)
		Solyc02g088210	Xenotropic and polytropic retrovirus receptor (B2GU54_XENTR)
		Solyc09g091220	F-box family protein (B9HCS6_POPTR)
		Solyc06g072170	Coiled-coil domain-containing protein 12 (B5X826_SALSA)
		Solyc07g027020	Receptor-like kinase (A7VM65_9VIRI)
		Solyc02g071830	AT5g06970/MOJ9_14 (Q8RX56_ARATH)
		Solyc05g023760	Receptor-like protein kinase 5 (B6U5J8_MAIZE)
		Solyc07g061760	Ankyrin repeat family protein-like (Q6ERI3_ORYSJ)
		Solyc01g007110	NC domain-containing protein (D7LZP9_ARALY)
		Solyc04g005420	Glucan endo-1 3-beta-glucosidase 3 (B6UAN6_MAIZE)
		Solyc03g005670	Cc-nbs-lrr, resistance protein
		Solyc04g080580	Kinase PfkB family (D4WID3_BACOV)
		Solyc10g011820	Delta-6 desaturase (D2KBG7_RIBNI)
		Solyc08g081670	Ethylene-responsive transcription factor 4 (ERF4_NICSY)
		Solyc02g078020	Binding protein (Fragment) (D7KCU4_ARALY)
		Solyc09g007930	Unknown Protein
		Solyc03g095290	Hydrolase alpha/beta fold family protein (D7L9R5_ARALY)
		Solyc05g010080	Unknown Protein
		Solyc04g076037
		Solyc10g079280	Organic anion transporter (D7L9W2_ARALY)
		Solyc02g088460	Chorismate mutase 1 (D2CSU4_PETHY)
		Solyc01g104880	Phosphatidylserine decarboxylase proenzyme 2 (D3AWK7_POLPA)
		Solyc08g067160	Acyl-protein thioesterase 2 (B6T1C9_MAIZE)
		Solyc02g079770	DAG protein (B6TYI4_MAIZE)
		Solyc05g009520	Genomic DNA chromosome 3 P1 clone MPE11 (Q9LUA5_ARATH)
		Solyc01g094020	Receptor kinase-like protein (Q9STJ8_ARATH)
		Solyc05g056280	RNA-binding protein Luc7-like 2 (B6TXA2_MAIZE)
		Solyc07g045440	Fasciclin-like arabinogalactan protein 19 (A9XTM4_GOSHI)
		Solyc01g099240	3-hydroxyisobutyrate dehydrogenase (A3ZMK4_9PLAN)
		Solyc07g066070	Nucleic acid binding protein (B6TF49_MAIZE)
		Solyc10g079990	Transcription initiation factor IIB-2 (D7L8X6_ARALY)
		Solyc01g005120	Xyloglucan endotransglucosylase/hydrolase 13 (C0IRH2_ACTDE)
		Solyc03g044660	Dihydrodipicolinate synthase 2 (D7LCJ3_ARALY)
		Solyc06g064870	Hydrolase alpha/beta fold family protein (D7LXY6_ARALY)
		Solyc02g032200	Tir-lrr, resistance protein fragment
		Solyc07g052170	Dirigent-like protein (A6YQZ6_PICSI)
		Solyc03g078640	Unknown Protein
		Solyc04g081700	Unknown Protein
		Solyc07g053960	Ubiquitin-conjugating enzyme 23 (D7L425_ARALY)
		Solyc04g081490	beta-tubulin (manually curated)
		Solyc09g010350	Genomic DNA chromosome 5 P1 clone MSH12 (Q9FNA6_ARATH)
		Solyc07g062030	Chalcone--flavonone isomerase (B6SK22_MAIZE)
		Solyc06g074390	Fatty acyl coA reductase (Q8L4M0_WHEAT)
		Solyc04g077720	Nucleobase ascorbate transporter (B9HJR9_POPTR)
		Solyc06g059850	3-methyl-2-oxobutanoate dehydrogenase (2-methylpropanoyl-transferring) (A1U0F1_MARAV)
		Solyc08g044345
		Solyc02g068350	Uroporphyrinogen-III synthase (Q3M8K2_ANAVT)
		Solyc01g005280	SEC14 cytosolic factor (B2W8N2_PYRTR)
		Solyc02g030450	Protein SEY1 (B6U4D9_MAIZE)
		Solyc10g005310	Adenosine deaminase-like protein (Predicted) (B2KIP2_RHIFE)
		Solyc05g047710	Plant synaptotagmin (C5X3E4_SORBI)
		Solyc01g103620	Sodium Bile acid symporter family protein expressed (Q2QX41_ORYSJ)
		Solyc03g031840	expansin precursor 3 (manually curated)
		Solyc08g062437
		Solyc05g055420	Exostosin-2 (Q0IFF4_AEDAE)
		Solyc02g080410	class I heat shock protein (Q69BI7_CARPA)
		Solyc08g066110	Profilin (Q38M47_SOLTU)
		Solyc01g066840	40S ribosomal protein S21 (D7M5J1_ARALY)
		Solyc01g102300	BHLH transcription factor (B6TXR4_MAIZE)
		Solyc09g011910	Unknown Protein; contains Interpro domain(s) IPR007750 Protein of unknown function DUF674
		Solyc01g098940	Pectinesterase (B9RPV5_RICCO)
		Solyc02g020930	Unknown Protein
		Solyc10g077050	Palmitoyltransferase erf2 (C1GFP3_PARBD)
		Solyc06g073510	Origin recognition complex subunit 2 (Q9XFD6_ORYSJ)
		Solyc11g006750	Unknown Protein
		Solyc04g150128
		Solyc06g062950	Subtilisin-like protease (A9XG40_TOBAC)
		Solyc01g095960	Diacylglycerol O-acyltransferase (A5UW30_ROSS1)
		Solyc05g010160	Importin 9 (Q4G0B8_MOUSE)
		Solyc02g094280	Oligopeptide transporter (Fragment) (B0DAK3_LACBS)
		Solyc02g030510	Calcium ATPase (D5JXY5_NICBE)
		Solyc03g093160	LUC7-like 2 (Q6NVN5_XENTR)
		Solyc08g005335
		Solyc08g063040	Zinc finger protein (Q9LVQ7_ARATH)
		Solyc06g007640	FRIGIDA-LIKE 2 (A0SWL0_ARATH)
		Solyc02g014520	SET domain containing protein (B6U4M9_MAIZE)
		Solyc03g025230	Multidrug resistance protein mdtK (MDTK_YERE8)
		Solyc06g009380	mRNA clone RAFL24-05-D16 (Q67YW5_ARATH)
		Solyc02g069810	Unknown Protein; contains Interpro domain(s) IPR001025 Bromo adjacent region
		Solyc11g008280	Serine carboxypeptidase (Q9XH61_9ASTR)
		Solyc01g112290	Glutamyl-tRNA synthetase (Q52JJ5_NICBE)
		Solyc12g006450	gamma-aminobutyrate transaminase subunit precursor isozyme 3 (manually curated)
		Solyc08g078940	Cortical cell-delineating protein (B6U436_MAIZE)
		Solyc08g023440	Early-responsive to dehydration 4 (D7KET4_ARALY)
		Solyc03g083300	Mediator of RNA polymerase II transcription subunit 22 (C1BXD5_ESOLU)
		Solyc03g083070	Vesicle-associated membrane protein 7B (D7KE74_ARALY)
		Solyc06g048950	Receptor like kinase, RLK
		Solyc04g009190	WW domain-binding protein 2 (WBP2_HUMAN)
		Solyc07g061940	Acetolactate synthase (D7RPJ7_SOLTU)
		Solyc01g098560	Sugar facilitator protein 8 (manually curated)
		Solyc01g105500	Endo-1 4-beta-xylanase (B6SW51_MAIZE)
		Solyc12g042250	Solute carrier family 15 member 4 (S15A4_RAT)
		Solyc03g097630	Palmitoyltransferase-like protein (C6YXK4_ORYSJ)
		Solyc06g071960	Nucleoside diphosphate kinase (B9RAM1_RICCO)
		Solyc01g104950	LEXYL2 (manually curated)
		Solyc08g081170	UDP-N-acetylmuramoyl-L-alanyl-D-glutamate--2 6-diaminopimelate ligase (D7UXP7_LISGR)
		Solyc05g012550	Remorin family protein (D7MUJ3_ARALY)
		Solyc03g007560	Pre-mRNA-splicing factor CLF1 (C5JTS1_AJEDS)
		Solyc07g038160	GATA transcription factor 20 (B6SS40_MAIZE)
		Solyc01g101060	S-adenosyl-L-methionine synthetase (manually curated)
		Solyc04g150161
		Solyc04g080540	ST225 (B4YYB7_THEHA)
		Solyc03g123430	AP2-like ethylene-responsive transcription factor At1g16060 (AP2L1_ARATH)
		Solyc09g061680	Pantothenate synthetase (D2C4V4_THENR)
		Solyc01g093980	Gibberellin 20-oxidase 4 (B2MWW5_SOLLC)
		Solyc11g068730	Nitrilase 4A (Q5QGZ8_LUPAN)
		Solyc04g076630	Rhamnogalacturonate lyase (A3XLZ2_LEEBM)
		Solyc10g074930	Protein kinase 2 (D3BIR2_POLPA)
		Solyc04g078195
		Solyc08g005140	Serine/threonine-protein kinase BUD32 (B0WXE7_CULQU)
		Solyc08g076410	Shikimate kinase-like protein (B9GZJ5_POPTR)
		Solyc07g052430	Transmembrane protein 97 (TMM97_HUMAN)
		Solyc07g064560	Genomic DNA chromosome 5 P1 clone MBG8 (Q9FFT7_ARATH)
		Solyc11g072440	Hydrolase alpha/beta fold family protein (Q6L459_SOLDE)
		Solyc07g064610	alcium-dependent protein kinase 1 (manually curated)
		Solyc01g106400	Peptide methionine sulfoxide reductase msrB (B6T2C6_MAIZE)
		Solyc02g021680	WRKY transcription factor 35 (manually curated)
		Solyc04g080290	CRAL/TRIO domain containing protein expressed (Q75GU9_ORYSJ)
		Solyc05g005280	Poly polymerase catalytic domain containing protein expressed (Q84T80_ORYSJ)
		Solyc04g081880	Ribonuclease P protein subunit p25 (RPP25_RAT)
		Solyc07g042180	Polyadenylate-binding protein (A8N215_COPC7)
		Solyc01g104580	Harpin-induced protein 1 containing protein expressed (Q10NQ5_ORYSJ)
		Solyc06g082650	60S ribosomal protein L10 (Q3SC85_SOLLC)
		Solyc01g081070	Protein transport protein Sec23 (Q9LUG1_ARATH)
		Solyc01g096520	Peptidyl-prolyl cis-trans isomerase (B9GX77_POPTR)
		Solyc10g006800	Cyclic nucleotide gated channel (A9CRE4_MALDO)
		Solyc09g074930	REF-like stress related protein 1 (Q6XNP4_HEVBR)
		Solyc06g072480	knox-like 1 (manually curated)
		Solyc09g072710	Phosphatidylcholine-sterol O-acyltransferase (D7KDA5_ARALY)
		Solyc03g062680	Unknown Protein; contains Interpro domain(s) IPR015267 Protein phosphatase 4 core regulatory subunit R2
		Solyc07g064060	Breast carcinoma amplified sequence 3 (Fragment) (B1AR77_MOUSE)
		Solyc06g036110	C2 domain-containing protein (Q5DVL6_HORVD)
		Solyc05g006420	Two-component response regulator ARR3 (B6TSM4_MAIZE)
		Solyc08g067410	Fatty acid elongase 3-ketoacyl-CoA synthase (Q6DUV6_BRANA)
		Solyc01g079940	Xylanase inhibitor (Fragment) (Q53IQ4_WHEAT)
		Solyc01g106330	Glutamyl-tRNA(Gln) amidotransferase subunit A (Q5L059_GEOKA)
		Solyc01g097230	PRA1 family protein E (PRA1E_ARATH)
		Solyc01g112170	Calcium-dependent protein kinase (Q9S7Z4_MARPO)
		Solyc05g012680	Os03g0210500 protein (Fragment) (Q0DU33_ORYSJ)
		Solyc12g056920	Sulfate transporter (A7YGI3_POPCN)
		Solyc08g082280	Long-chain-fatty-acid-CoA ligase (B2WS80_ARAHA)
		Solyc07g042700	RNA-binding region RNP-1 (RNA recognition motif) Pyridoxal-dependent decarboxylase (A2Q361_MEDTR)
		Solyc05g005750	Alpha alpha-trehalose-phosphate synthase (UDP-forming) (A3CXN9_METMJ)
		Solyc02g071170	Coatomer subunit zeta-1 (Q9MAZ0_MAIZE)
		Solyc02g037510	Amino acid transporter (B7GLG7_ANOFW)
		Solyc11g039960	LysM domain containing protein expressed (Q7XD97_ORYSJ)
		Solyc01g088610	chaperonin (B5IMI3_9CHRO)
		Solyc01g080900	Cytochrome P450
		Solyc09g091190	Inhibitor of growth protein 5 (B6T7N2_MAIZE)
		Solyc08g067920	Nucleic acid binding protein (D7M9R5_ARALY)
		Solyc08g079160	Vacuolar-processing enzyme (B9RBP3_RICCO)
		Solyc02g079140	Heterogeneous nuclear ribonucleoprotein U-like protein 1 (B6UCI9_MAIZE)
		Solyc03g007150	AT-hook motif nuclear localized protein 1 (Q6ZJ55_ORYSJ)
		Solyc05g008620	DNA replication complex GINS protein psf3 (C5FUE7_NANOT)
		Solyc01g094580	Beta-amylase 9 (D7M5N4_ARALY)
		Solyc02g075620	Pectinesterase (B9SZT7_RICCO)
		Solyc02g065310	B3 domain-containing transcription factor VRN1 (VRN1_ARATH)
		Solyc08g082320	Ubr7 protein (Fragment) (Q68FN3_MOUSE)
		Solyc10g083290	invertase 6 (manually curated)
		Solyc03g115070	Exocyst complex component 7 (EXOC7_DROME)
		Solyc03g112730	RLK, Receptor like protein, putative resistance protein with an antifungal domain
		Solyc08g067880	M355 (Q7XA59_LILLO)
		Solyc03g121530	Ribonuclease III (A2Q464_MEDTR)
		Solyc05g012930	Protein UXT (B6TWV7_MAIZE)
		Solyc03g081300	At4g38160-like protein (Fragment) (C0JEI4_9BRAS)
		Solyc07g056480	glutathione S-transferase/peroxidase (manually curated)
		Solyc02g084810	Unknown Protein
		Solyc05g005960	Peptide transporter 1 (Q7XAC3_VICFA)
		Solyc06g075630	Dirigent-like protein (B6TVE6_MAIZE)
		Solyc04g015490	Magnesium chelatase subunit D (A8I531_CHLRE)
		Solyc01g066590	Dynein light chain 2 cytoplasmic (B5XH01_SALSA)
		Solyc05g008530	Sec-independent protein translocase TatC (Q3MG73_ANAVT)
		Solyc03g122170	L-lactate dehydrogenase (B2WJB5_PYRTR)
		Solyc09g074060	BSD domain containing 1 (A9JT15_DANRE)
		Solyc06g084140	High affinity sulfate transporter 1 (SUT1_STYHA)
		Solyc01g089900	Alpha-mannosyltransferase (B7FU21_PHATR)
		Solyc04g009940	Heat shock protein binding protein (D7KIU0_ARALY)
		Solyc01g103873
		Solyc10g085480	60S ribosomal protein L24 (B3TM46_ELAGV)
		Solyc01g150133
		Solyc09g057590	cDNA clone J075118M20 full insert sequence (B7F980_ORYSJ)
		Solyc01g005300	Flavin-binding kelch domain F box protein (D7KVS5_ARALY)
		Solyc12g042480	Cytochrome P450
		Solyc08g065840	Unknown Protein; contains Interpro domain(s) IPR012438 Protein of unknown function DUF1639
		Solyc03g019890	beta-galactosidase 7 (manually curated)
		Solyc02g086870	farnesyl protein transferase subunit B (manually curated)
		Solyc07g062820	Pentatricopeptide repeat protein PPR1106-17 (B6SWY6_MAIZE)
		Solyc03g098720	Kunitz trypsin inhibitor (Q4W188_POPTN)
		Solyc03g115680	Formin 2A (C7BGM8_PHYPA)
		Solyc05g009770	Zinc finger family protein (D7KQE1_ARALY)
		Solyc12g056240	Glutathione peroxidase (B9GKI5_POPTR)
		Solyc05g056360	MEI2-like RNA binding protein (Q652K6_ORYSJ)
		Solyc07g055180	Receptor protein kinase-like protein (Q9LJU5_ARATH)
		Solyc12g007160	Protein ABIL1 (B6TCZ2_MAIZE)
		Solyc01g008700	cDNA clone 001-102-C05 full insert sequence (B7E7M9_ORYSJ)
		Solyc02g067310	Zinc finger-homeodomain protein 1 (Fragment) (B0LK19_CUCSA)
		Solyc03g095760	Rhodanese domain protein (A1VNM1_POLNA)
		Solyc03g112130	AT5G28150-like protein (Fragment) (D6PS16_9BRAS)
		Solyc02g093250	Caffeoyl-CoA O-methyltransferase (A8IFQ7_SOLLC)
		Solyc09g075690	Gibberellin receptor GID1L2 (B6T2M3_MAIZE)
		Solyc02g014560	Calcium binding atopy-related autoantigen 1 (B6SL16_MAIZE)
		Solyc01g111280	Cold shock protein-1 (Q8LPA7_WHEAT)
		Solyc01g058730	Os03g0310500 protein (Fragment) (Q0DSF8_ORYSJ)
		Solyc10g086240	Glucosyltransferase (A7M6J0_DIACA)
		Solyc03g116900	Manganese transporter MntH (D3KPZ0_LISMO)
		Solyc01g086920	LRR receptor-like serine/threonine-protein kinase, RLP
		Solyc12g056760	Unknown Protein
		Solyc11g012480	Thymidine kinase (B9IH47_POPTR)
		Solyc05g050020	Potyviral helper component protease-interacting protein 1 (Q84VS3_SOLTU)
		Solyc05g056400	Protein disulfide isomerase (Q6IV17_IPOBA)
		Solyc05g012090	Dihydropteroate synthase (D7KWZ1_ARALY)
		Solyc03g119720	Lipase family protein (D7KGE3_ARALY)
		Solyc09g092330	NAD dependent epimerase/dehydratase family protein expressed (Q2MJA7_ORYSJ)
		Solyc09g065130	Mitochondrial Rho GTPase 1 (B2WA10_PYRTR)
		Solyc04g077780	LIM domain protein (Q306K1_BRANA)
		Solyc09g008130	Phosphoglycerate kinase (B9IFP7_POPTR)
		Solyc10g079460	NPR1-like protein (Fragment) (Q2QBV6_PYRCO)
		Solyc01g110460	3-oxo-5-alpha-steroid 4-dehydrogenase family protein (D7M2L5_ARALY)
		Solyc09g010980	Unknown Protein
		Solyc11g018580	Long-chain-fatty-acid--CoA ligase 4 (C0HA93_SALSA)
		Solyc01g057770	AE family transporter anion exchange (A4RY02_OSTLU)
		Solyc03g083020	Os02g0306125 protein (Fragment) (C7IYK6_ORYSJ)
		Solyc05g007560	60S ribosomal protein L34 (B6UH15_MAIZE)
		Solyc12g007230	auxin-regulated IAA26 (manually curated)
		Solyc06g074170	NAC domain protein IPR003441 (B9HQ28_POPTR)
		Solyc01g099030	GDSL esterase/lipase At1g28590 (GDL8_ARATH)
		Solyc04g017650	Mediator of DNA damage checkpoint protein 1 (MDC1_RAT)
		Solyc11g005730	Histone-lysine N-methyltransferase (D8L830_9POAL)
		Solyc08g007360	COPII coat assembly protein SEC16 (C5FKS9_NANOT)
		Solyc01g068070	Wd-repeat protein (C1FDE0_9CHLO)
		Solyc06g082090	Methionine aminopeptidase (C5FF46_NANOT)
		Solyc10g079600	Response regulator 6 (Q9FRY9_MAIZE)
		Solyc01g098380	Dihydrodipicolinate reductase family protein (D7LKV2_ARALY)
		Solyc12g056200	Glycosyltransferase-like protein (D8RX86_SELML)
		Solyc08g150103
		Solyc02g089660	Unknown Protein
		Solyc11g069910	DNA-directed RNA polymerase II subunit J (B4FJS1_MAIZE)
		Solyc02g093210	MAPprotein kinase-like protein (Q6YW97_ORYSJ)
		Solyc01g009010	4-diphosphocytidyl-2-C-methyl-D-erythritol kinase (manually curated)
		Solyc05g012280	Genomic DNA chromosome 5 TAC clone K6A12 (Q9FGR6_ARATH)
		Solyc12g006460	Cytochrome P450
		Solyc01g088810	Ankyrin repeat protein (B1Q4U3_9ROSI)
		Solyc09g092690	Peptidyl-prolyl cis-trans isomerase (Q86M29_BRUMA)
		Solyc02g069140	Leucyl-tRNA synthetase (Q0IF77_AEDAE)
		Solyc02g086260	Unknown Protein
		Solyc12g010400	Unknown Protein
		Solyc12g098740	Epsin-1 (C0HAA4_SALSA)
		Solyc06g083270	ER lumen retaining receptor family-like protein (Q38JH5_SOLTU)
		Solyc05g018810	Nucleosome assembly protein 1-like protein 2 (Q70Z18_TOBAC)
		Solyc12g014120	Unknown Protein
		Solyc07g007180	RING-H2 finger protein (B6TJA7_MAIZE)
		Solyc02g077960	Dof zinc finger protein 12 (A5HWG1_HORVD)
		Solyc09g091820	AT3g24160/MUJ8_16 (Q9ZSJ7_ARATH)
		Solyc04g007160	Alpha-glucosidase (Q9LEC9_SOLTU)
		Solyc03g007810	Pyruvate kinase (A5BTB0_VITVI)
		Solyc10g037890	Unknown Protein
		Solyc07g005750	F-box/LRR-repeat protein 17 (FXL17_HUMAN)
		Solyc09g018690	ATP-dependent DNA helicase RecQ (A8MFY8_ALKOO)
		Solyc04g077830	Calmodulin-binding protein (Q7XJB9_ORYSI)
		Solyc06g071700	Primary amine oxidase (B4WL51_9SYNE)
		Solyc01g094000	Poly(A) RNA polymerase (B6K2B5_SCHJY)
		Solyc11g013020	Unknown Protein
		Solyc01g009300	Serine/threonine kinase (C4QNN2_SCHMA)
		Solyc07g063520	Transmembrane protein 34 (A5D9H3_BOVIN)
		Solyc06g060110	amino acid transporter 2 (manually curated)
		Solyc01g086930	Gamma response I protein-like (Q69WX8_ORYSJ)
		Solyc12g088680	Ubiquitin-conjugating enzyme E2 I (B6U359_MAIZE)
		Solyc10g007040	Beta-1,3-galactosyl-O-glycosyl-glycoprotein beta-1,6-N-acetylglucosaminyltransferase (GCNT3_BHV4L)
		Solyc07g020860	Peroxiredoxin (D2D300_GOSHI)
		Solyc02g085190	GATA transcription factor 19 (B6TS85_MAIZE)
		Solyc06g065700	Transcription initiation factor TFIID subunit 5 (C5M2X1_CANTT)
		Solyc03g117980	whitefly-induced gp91-phox (manually curated)
		Solyc06g065100	R2R3MYB transcription factor 3 (manually curated)
		Solyc07g005710	Unknown Protein
		Solyc02g082260	3-hydroxy-3-methylglutaryl CoA reductase (manually curated)
		Solyc01g087790	Subtilisin-like protease (O82006_SOLLC)
		Solyc10g049600	Progesterone 5-beta-reductase (D6NIX2_ATRBE)
		Solyc04g074810	BHLH transcription factor (Q401N4_9LILI)
		Solyc07g064850	UBA/THIF-type NAD/FAD binding protein (Q02B12_SOLUE)
		Solyc07g045520	Protein FAR1-RELATED SEQUENCE 11 (FRS11_ARATH)
		Solyc03g081220	Genomic DNA chromosome 5 BAC clone T7 (Q9FGE4_ARATH)
		Solyc07g032110	Clathrin binding protein (B6STF7_MAIZE)
		Solyc02g065340	B3 domain-containing protein REM14 (REM14_ARATH)
		Solyc01g091850	Integral membrane protein (Q22DU5_TETTH)
		Solyc03g120870	UPF0497 membrane protein 14 (U497E_VITVI)
		Solyc04g081210	Calmodulin binding protein IQ (A8CF59_BRACM)
		Solyc09g007490	Cell number regulator 8 (B4FUS3_MAIZE)
		Solyc01g079390	EZ1 (manually curated)
		Solyc12g010460	Unknown Protein
		Solyc05g012940	Ribonuclease H2 subunit B (B0WCS6_CULQU)
		Solyc03g097960	CHP-rich zinc finger protein-like (Q8H5Y9_ORYSJ)
		Solyc06g050550	Sorting nexin 1 (Q70YZ8_BRAOL)
		Solyc01g096290	Ubiquitin (C0SFI2_PARBP)
		Solyc06g060675
		Solyc03g120070	Pentatricopeptide repeat-containing protein (D7MRA3_ARALY)
		Solyc01g009990	Peptidyl-prolyl cis-trans isomerase (B9RMA5_RICCO)
		Solyc07g049630	Unknown Protein
		Solyc02g062760	GATA transcription factor 19 (B6TS85_MAIZE)
		Solyc02g080160	Xyloglucan endotransglucosylase/hydrolase 1 (C0IRG0_9ERIC)
		Solyc06g083170	Transcription factor (D6MKM4_9ASPA)
		Solyc01g067040	PWWP domain-containing protein (D7L3U3_ARALY)
		Solyc07g063820	Serine/threonine-protein kinase receptor (B6U2B7_MAIZE)
		Solyc09g005700	Diaminopimelate epimerase family protein (D7LUJ8_ARALY)
		Solyc07g017430	Polyphosphoinositide phosphatase (B2WG36_PYRTR)
		Solyc01g112060	NmrA family protein (B2J8Q2_NOSP7)
		Solyc06g060290	Protein disulfide isomerase (B1Q2X4_SOYBN)
		Solyc06g060570	Ovarian cancer-associated gene 2 protein homolog (B5X7T4_SALSA)
		Solyc09g092070	TBC1 domain family member 13 (D3BTH5_POLPA)
		Solyc06g048410	iron superoxide dismutase (manually curated)
		Solyc12g099350	Unknown Protein
		Solyc03g121540	beta-galactosidase 3 (manually curated)
		Solyc06g084540	Universal stress protein (B4UW73_ARAHY)
		Solyc11g073060	Zinc finger family protein (D7LJS8_ARALY)
		Solyc04g081470	Os05g0596200 protein (Fragment) (Q0DFE0_ORYSJ)
		Solyc01g006280	Formate-tetrahydrofolate ligase (D0MR27_PHYIN)
		Solyc06g064570	SNARE associated Golgi protein (B9XJU7_9BACT)
		Solyc03g120850	chaperonin (B2IXD2_NOSP7)
		Solyc02g082840	Protein GRIP (GRIP_ARATH)
		Solyc01g100930	GDSL esterase/lipase At1g09390 (GDL2_ARATH)
		Solyc12g096870	UDP-glucosyltransferase 1 (C6ZRH7_CAPAN)
		Solyc06g050840	DNA binding protein (B4FLH1_MAIZE)
		Solyc07g023990	Ankyrin repeat domain-containing protein 27 (ANR27_MOUSE)
		Solyc02g081400	Intracellular protease PfpI family protein expressed (Q2R1V5_ORYSJ)
		Solyc11g006830	Unknown Protein; contains Interpro domain(s) IPR012312 Haemerythrin/HHE cation-binding motif
		Solyc01g099700	Os07g0673000 protein (Fragment) (Q0D3Q5_ORYSJ)
		Solyc01g073770	PRLI-interacting factor A (B6TGN5_MAIZE)
		Solyc01g096650	RING finger protein (C5FG83_NANOT)
		Solyc02g089840	Transcription factor (D7MBD5_ARALY)
		Solyc01g005985
		Solyc06g073940	Unknown Protein
		Solyc03g078580	Unknown Protein
		Solyc10g150108
		Solyc11g066160	Histone H4 (B6T0P4_MAIZE)
		Solyc08g081690	NADPH oxidase (manually curated)
		Solyc08g066070	leucine zipper Z12127 (manually curated)
		Solyc07g064950	Trigger factor-like protein (Q9FLP1_ARATH)
		Solyc09g098370	VRR-NUC domain-containing protein (C5GD44_AJEDR)
		Solyc07g043050	UDP-glucosyltransferase (A7M6U9_IPONI)
		Solyc01g007170	Protein unc-13 homolog C (UN13C_RAT)
		Solyc10g055630	plasma membrane intrinsic protein 2.9 (manually curated)
		Solyc08g008080	RING finger protein (C5FG83_NANOT)
		Solyc01g091540	Growth-regulating factor 12 (Q6AWX7_ORYSJ)
		Solyc07g045070	Ribosomal RNA small subunit methyltransferase B (B4AE47_BACPU)
		Solyc01g107980	U-box domain-containing protein (A8IXJ0_BRACM)
		Solyc12g013510	Histone H2B (Q2XPW1_SOLTU)
		Solyc01g010080	Potassium/sodium hyperpolarization-activated cyclic nucleotide-gated channel 4 (HCN4_MOUSE)
		Solyc03g117370	WD-40 repeat protein (B2J4D1_NOSP7)
		Solyc01g106960	Unknown Protein
		Solyc10g005210	DNA-3-methyladenine glycosylase I (B4FWT0_MAIZE)
		Solyc05g054960	DAG protein (B6TMC1_MAIZE)
		Solyc03g112290	Unknown Protein
		Solyc03g095770	WRKY transcription factor 80 (manually curated)
		Solyc08g062420	Genomic DNA chromosome 5 P1 clone MJJ3 (Q9FFJ8_ARATH)
		Solyc02g065380	Cold acclimation protein COR413-like (A6YDU6_LOLTE)
		Solyc10g081830	Replication protein A subunit (B6T3L8_MAIZE)
		Solyc07g006350	Ankyrin repeat-rich protein (A7L3A0_SOLTU)
		Solyc09g065620	Chlorophyllase 1 (C1JZ61_9ROSI)
		Solyc01g005810	Mak16 protein (Q2HUC0_MEDTR)
		Solyc07g041500	Cytochrome P450
		Solyc05g013870	Sieve element-occluding protein 3 (B5THF7_MEDTR)
		Solyc05g054530	Genomic DNA chromosome 5 BAC clone F2O15 (Q9LTJ3_ARATH)
		Solyc10g079840	Peptide chain release factor 2 (B6UHD9_MAIZE)
		Solyc06g066840	2-oxoglutarate-dependent dioxygenase (B9GL08_POPTR)
		Solyc11g010120	Peroxidase 17 (D7LE03_ARALY)
		Solyc03g113060	ATP-binding cassette transporter (D8RFW2_SELML)
		Solyc10g084640	N-acetyltransferase (B6SUK9_MAIZE)
		Solyc10g077110	transcription factor IIIA (manually curated)
		Solyc01g105680	Phototropic-responsive NPH3 family protein (D7KEU3_ARALY)
		Solyc02g081150	Unknown Protein
		Solyc05g007240	TO109-12 (Fragment) (Q3LVG1_TAROF)
		Solyc01g110160	Chromosome 11 contig 1 DNA sequence (Q00YQ5_OSTTA)
		Solyc02g091725
		Solyc03g117360	TOPLESS1 (manually curated)
		Solyc03g034300	Unknown Protein
		Solyc10g038000	Zinc finger transcription factor 57 (manually curated)
		Solyc07g063940	SCARECROW (manually curated)
		Solyc11g012410	myo-inositol monophosphatase 3 (manually curated)
		Solyc06g083520	Nucleolar GTP-binding protein 2 (B0WF29_CULQU)
		Solyc02g093950	Ankyrin repeat family protein (D7M616_ARALY)
		Solyc04g077330	Receptor protein kinase (Q40096_IPOTF)
		Solyc01g087720	Structural maintenance of chromosomes family protein (D7M7H7_ARALY)
		Solyc07g042390	Pectinesterase (B7SIX2_9CONI)
		Solyc08g006730	N-acetyltransferase (B6SUK9_MAIZE)
		Solyc10g085130	Zinc finger family protein (D7M6I2_ARALY)
		Solyc11g065160	PHD finger transcription factor-like protein (Q69Q09_ORYSJ)
		Solyc10g045420	Os03g0169000 protein (Fragment) (Q0DUS7_ORYSJ)
		Solyc05g009390	Lipase-like protein (Q9LF16_ARATH)
		Solyc01g090200	Glycyl-tRNA synthetase beta subunit (D2PQC6_KRIFD)
		Solyc04g076850	entire (manually curated)
		Solyc04g007000	Ethylene-responsive transcription factor 4 (ERF78_ARATH)
		Solyc09g007630	P58IPK (manually curated)
		Solyc08g005490	Dehydration-responsive protein-like (Q5VRG9_ORYSJ)
		Solyc09g090870	DNA mismatch repair protein 1 (manually curated)
		Solyc11g012160	Fumarylacetoacetase (Q2HT34_MEDTR)
		Solyc06g036640	Coatomer (Q6K992_ORYSJ)
		Solyc02g064690	Acetyltransferase-like protein (Q7EYF5_ORYSJ)
		Solyc03g112270	Lrr, resistance protein fragment
		Solyc10g080430	Phosphoribosylanthranilate transferase (Fragment) (Q43085_PEA)
		Solyc02g065350	B3 domain-containing transcription factor VRN1 (VRN1_ARATH)
		Solyc12g042070	Auxin Response Factor 2B (manually curated)
		Solyc01g106570	Magnesium and cobalt efflux protein corC (CORC_BUCAP)
		Solyc04g081360	tRNA (Adenine-N(1)-)-methyltransferase non-catalytic subunit trm6 (C5JJB9_AJEDS)
		Solyc04g014500	Diphosphoinositol polyphosphate phosphohydrolase (B0WVR6_CULQU)
		Solyc06g050890	Unknown Protein
		Solyc12g099390	Protein DEHYDRATION-INDUCED 19 homolog 4 (DI194_ARATH)
		Solyc07g065170	40S ribosomal protein S8 (B4FGG1_MAIZE)
		Solyc08g005960	Cortical cell-delineating protein (B6U436_MAIZE)
		Solyc08g007830	Ethylene-responsive transcription factor 10 (ERF77_ARATH)
		Solyc04g007230	IST1 homolog (C1BSR8_9MAXI)
		Solyc06g071990	AAA-type ATPase family protein (D7MGM1_ARALY)
		Solyc09g065830	NADH ubiquinone oxidoreductase subunit (Q6V9B3_CHLRE)
		Solyc03g005010	Uncharacterized RNA methyltransferase (C3BFC5_9BACI)
		Solyc06g068670	Unknown Protein
		Solyc12g094440	High mobility group family (Fragment) (B9GFX2_POPTR)
		Solyc11g068980	Mitochondrial import inner membrane translocase subunit tim22 (B6U2A3_MAIZE)
		Solyc04g077170	EPIDERMAL PATTERNING FACTOR-like protein 2 (EPFL2_ARATH)
		Solyc01g112025
		Solyc03g116060	Gibberellin-regulated protein (B4UW77_ARAHY)
		Solyc09g064430	Aromatic L-amino acid decarboxylase (A6BM84_ROSDA)
IM	1287	Solyc02g084720	beta-galactosidase 6 (manually curated)
		Solyc02g089460	Unknown Protein
		Solyc03g116170	Nucleosome assembly protein family (A9RDJ7_PHYPA)
		Solyc03g098340	Unknown Protein
		Solyc03g083900	Laccase-22 (LAC22_ORYSJ)
		Solyc11g069210	Genomic DNA chromosome 5 TAC clone K19B1 (Q9FJJ1_ARATH)
		Solyc02g085730	allene oxide cyclase (manually curated)
		Solyc10g007880	Cytochrome P450
		Solyc09g082670	SolycHsfA6a (manually curated)
		Solyc10g007350	Multiprotein bridging factor 1 (Q9LL86_SOLTU)
		Solyc01g096460	U-box domain-containing protein 4 (PUB4_ARATH)
		Solyc08g077020	Unknown Protein
		Solyc04g082880	Diphosphate--fructose-6-phosphate 1-phosphotransferase (C8PT93_9SPIO)
		Solyc03g112870	Glucose-6P/phosphate translocator (Q9MSB4_MESCR)
		Solyc11g010800	Anthocyanidin 3-O-glucosyltransferase (B6SU01_MAIZE)
		Solyc11g008770	LETM1 and EF-hand domain-containing protein 1, mitochondrial (LETM1_CHICK)
		Solyc02g093030	Peptidyl-tRNA hydrolase family protein (D7KGE1_ARALY)
		Solyc04g076320	Argininosuccinate lyase (O23637_ARATH)
		Solyc12g097020	Tir-nbs, resistance protein fragment
		Solyc01g111600	Metal ion binding protein (D7MN12_ARALY)
		Solyc10g079350	UDP-glucosyltransferase HvUGT5876 (D3WYW1_HORVD)
		Solyc02g067840	Sucrase/ferredoxin domain protein (A1CK27_ASPCL)
		Solyc06g062830	Genomic DNA chromosome 5 P1 clone MHM17 (Q9LTR7_ARATH)
		Solyc11g072590	CCR4-NOT transcription complex subunit 4 (Q498M7_RAT)
		Solyc02g070780	DNA replication licensing factor MCM3 (Q16NY8_AEDAE)
		Solyc02g087010	NHL repeat-containing protein (D7KY00_ARALY)
		Solyc06g007230	Ring H2 finger protein (D9ZHD8_HYPPE)
		Solyc05g009700	Histidine amino acid transporter (Q85V22_ORYSI)
		Solyc07g043410	UDP-glucosyltransferase family 1 protein (C6KI43_CITSI)
		Solyc02g087780	Aldose-1-epimerase-like protein (O48971_TOBAC)
		Solyc07g008720	Nascent polypeptide-associated complex subunit beta (B2W6E2_PYRTR)
		Solyc09g091690	F-box family protein (B9HCS6_POPTR)
		Solyc05g052280	Peroxidase (B9VRK9_CAPAN)
		Solyc02g062910	Pentatricopeptide repeat-containing protein (D7MBF2_ARALY)
		Solyc05g052870	UDP-glucosyltransferase family 1 protein (C6KI45_CITSI)
		Solyc05g012800	UDP-N-acetylmuramoylalanine--D-glutamate ligase (B8J8E6_ANAD2)
		Solyc02g094300	Uridylyltransferase PII (C7JBQ7_ACEP3)
		Solyc02g065790	Phosphoprotein phosphatase (B6K603_SCHJY)
		Solyc03g025730	Tubulin beta chain (B9HP96_POPTR)
		Solyc03g096420	Unknown Protein
		Solyc01g107510	DNA polymerase IV (C1GRH3_PARBA)
		Solyc08g076430	Unknown Protein
		Solyc08g066160	Enod93 protein (Fragment) (A9XNV4_9MYRT)
		Solyc12g009650	AF308937 proline-rich protein (manually curated)
		Solyc02g086370	ER Phosphatidate Phosphatase (B9SJX0_RICCO)
		Solyc07g032180	Abhydrolase domain-containing protein 5 (B4FAQ7_MAIZE)
		Solyc02g089290	ATP binding / kinase/ protein serine / threonine kinase (C5DB47_VITVI)
		Solyc09g008250	blind-like1 (manually curated)
		Solyc08g076610	Cell cycle checkpoint protein RAD1 (C1BZ21_ESOLU)
		Solyc02g094470	Mitochondrial phosphate carrier protein (B9GFH9_POPTR)
		Solyc03g123670	Unknown Protein
		Solyc04g011510	Triosephosphate isomerase (Q38JI4_SOLTU)
		Solyc10g006360	Unknown Protein
		Solyc01g098410	Receptor-like kinase (C0SW32_SOYBN)
		Solyc05g006680	Beta-1 3-galactosyltransferase-like protein (D8RWA4_SELML)
		Solyc05g014470	glyceraldehyde 3-phosphate dehydrogenase (manually curated)
		Solyc04g064760	Serine carboxypeptidase F13S12.6 (B6U5K7_MAIZE)
		Solyc01g059880	ATP citrate lyase a-subunit (Q93YH4_LUPAL)
		Solyc02g050210	Breast cancer susceptibility protein 2b (Q7Y1C4_ARATH)
		Solyc09g065860	Uridine kinase (A9T6I2_PHYPA)
		Solyc10g076810	Unknown Protein
		Solyc01g016410	RING finger protein 43 (RNF43_HUMAN)
		Solyc06g048960	Dicer-like 2a (manually curated)
		Solyc01g110530	Peptidyl-prolyl cis-trans isomerase C (PPIC_ECOLI)
		Solyc01g073890	CHP-rich zinc finger protein-like (Q9FJG5_ARATH)
		Solyc11g072190	Elongation factor beta-1 (A2YPM1_ORYSI)
		Solyc10g079470	gldhL-galactono-1,4-lactone dehydrogenase (manually curated)
		Solyc10g079610	Strictosidine synthase family protein (D7LVM7_ARALY)
		Solyc02g014360	Pentatricopeptide repeat-containing protein (D7L3A6_ARALY)
		Solyc04g072850	Alpha-L-arabinofuranosidase/beta-D-xylosidase (D9D7L0_MALDO)
		Solyc11g061760	Slowmo homolog 2 (B5XGX8_SALSA)
		Solyc04g079130	B3 domain-containing protein At5g42700 (Y5270_ARATH)
		Solyc04g072020	Choline kinase (Q9AVR9_PEA)
		Solyc02g082050	Tir-nbs-lrr, resistance protein
		Solyc03g114860	Alpha-1 4-glucan-protein synthase (B9RLK7_RICCO)
		Solyc02g064620	Unknown Protein
		Solyc07g009180	Cc-nbs-lrr, resistance protein
		Solyc05g056550	Serine/threonine-protein kinase (Q70CF4_FAGSY)
		Solyc10g054070	Stylish 2b (D2KC74_BRARP)
		Solyc01g098570	Unknown Protein
		Solyc02g037530	auxin response factor 8B (manually curated)
		Solyc11g008900	Zinc finger transcription factor 65 (manually curated)
		Solyc03g094020	Alpha-glucosidase-like (Q5NBJ1_ORYSJ)
		Solyc08g014430	Formin 3 (D0QAN4_ARATH)
		Solyc07g056580	ethylene receptor 2 (manually curated)
		Solyc04g082310	Seed maturation protein PM23 (Fragment) (Q9SEL1_SOYBN)
		Solyc10g078740	Enoyl reductase (P93062_BRANA)
		Solyc01g106220	DNA polymerase V (A2Q1A6_MEDTR)
		Solyc01g009520	Ribosomal protein (Q6ER67_ORYSJ)
		Solyc01g096080	Unknown Protein
		Solyc02g084490	General vesicular transport factor p115 (B0WXD3_CULQU)
		Solyc03g032210	Acyl-CoA synthetase/AMP-acid ligase II (D0C359_9GAMM)
		Solyc01g094280	FolD bifunctional protein (B6TJF9_MAIZE)
		Solyc01g105050	Chlorophyll a-b binding protein, chloroplastic (CB12_PETHY)
		Solyc05g012310	Ureide permease 2 (B6U6B9_MAIZE)
		Solyc04g008205
		Solyc02g087510	Ribosomal protein S6 kinase alpha-2 (KS6A2_HUMAN)
		Solyc05g021100	PH domain containing protein (B6UFM0_MAIZE)
		Solyc08g068310	RNA-binding La domain protein (B8NID1_ASPFN)
		Solyc07g008205
		Solyc06g005910	Tubulin beta chain (B9GWG9_POPTR)
		Solyc06g068800	CRAL/TRIO domain containing protein expressed (Q75GU9_ORYSJ)
		Solyc11g042460	Non-lysosomal glucosylceramidase (B9SS77_RICCO)
		Solyc04g078780	WD repeat protein 18 (B0WSI0_CULQU)
		Solyc04g012120	SIG5 14-3-3 family protein (manually curated)
		Solyc11g072530	V-type proton ATPase subunit a (VPH1_NEUCR)
		Solyc12g088360	U-box domain-containing protein 4 (PUB4_ARATH)
		Solyc07g063130	Cell division protein kinase 10 (D3TRH8_GLOMM)
		Solyc06g073520	Solute carrier family 35 member F1 (B6U001_MAIZE)
		Solyc06g007790	Genomic DNA chromosome 3 P1 clone MJL12 (Q9LSG4_ARATH)
		Solyc10g075107
		Solyc06g083705
		Solyc02g020920	Unknown Protein
		Solyc07g008330	Nucleolar and coiled-body phosphoprotein 1-like (B8JIY2_DANRE)
		Solyc01g111980	Lysine/histidine transporter (B9HR02_POPTR)
		Solyc12g044220	AT1G15240 (Fragment) (Q6DT71_ARALP)
		Solyc07g066010	Amino acid permease (B9N5L8_POPTR)
		Solyc09g065190	Ran GTPase-activating protein 1 (A7M8K3_SOLTU)
		Solyc04g074050	Receptor like kinase, RLK
		Solyc02g084670	Dehydration-responsive family protein (D7LF23_ARALY)
		Solyc07g064830	1 4-alpha-glucan branching enzyme (C5FVR4_NANOT)
		Solyc02g084280	Unknown Protein
		Solyc07g042315
		Solyc07g054270	Os08g0100600 protein (Fragment) (Q0J8P7_ORYSJ)
		Solyc01g106800	amino acid transporter 1 (manually curated)
		Solyc02g062120	Cation cation antiporter (B6T2U8_MAIZE)
		Solyc08g007860	Lysophospholipid acyltransferase (B6K7S6_SCHJY)
		Solyc08g008310	Long-chain-fatty-acid-CoA ligase (B2WS80_ARAHA)
		Solyc09g075230	POT family domain containing protein expressed (D8L9H8_WHEAT)
		Solyc01g007250	U3 small nucleolar ribonucleoprotein protein IMP4 (D0N3A6_PHYIN)
		Solyc01g090180	Extradiol ring-cleavage dioxygenase class III protein subunit B (B8GF38_METPE)
		Solyc07g056550	Bystin (B5DGE9_SALSA)
		Solyc01g110440	arginine decarboxylase (manually curated)
		Solyc02g088750	UDP-glucuronosyltransferase (Q5UB81_ARATH)
		Solyc02g030120	Serine proteinase (Fragment) (Q43546_LILLO)
		Solyc10g074500	mitochondrial NAD-dependent isocitrate dehydrogenase (manually curated)
		Solyc09g074090	Exosome complex exonuclease RRP4 (D0NCN9_PHYIN)
		Solyc12g044290	Acetyl-coenzyme A synthetase (ACSA_XANP2)
		Solyc02g080010	RLK, Receptor like protein, putative resistance protein with an antifungal domain
		Solyc02g093230	Caffeoyl-CoA O-methyltransferase (A8IFQ7_SOLLC)
		Solyc09g010740	Unknown Protein
		Solyc01g103640	A_IG002N01.30 protein (Fragment) (O04624_ARATH)
		Solyc09g075150	60S ribosomal protein L22-2 (D7L3W0_ARALY)
		Solyc08g081490	mitogen-activated protein kinase 7 (manually curated)
		Solyc08g081650	Ethylene-responsive transcription factor 4 (B6THY5_MAIZE)
		Solyc10g081550	Cytochrome P450
		Solyc01g091770	Ring H2 finger protein (D9ZHD8_HYPPE)
		Solyc06g083580
		Solyc03g095990	Unknown Protein
		Solyc11g066990	Protein SUPPRESSOR OF GENE SILENCING 3 (SGS3_ARATH)
		Solyc01g096600	THO complex subunit 1 (B0WA57_CULQU)
		Solyc12g017430	Clathrin assembly protein (B6TW95_MAIZE)
		Solyc02g062020	Ras-like GTP-binding protein RHO (RHO_APLCA)
		Solyc01g099650	Formin 3 (D0QAN4_ARATH)
		Solyc02g062690	Transcription factor (D6MKM4_9ASPA)
		Solyc01g065490	Aldo/keto reductase (A2Q5A8_MEDTR)
		Solyc01g090440	Unknown Protein
		Solyc08g022130	Unknown Protein
		Solyc09g010860	expansin precursor 4 (manually curated)
		Solyc05g011850	Sulfotransferase family protein (D7KQF7_ARALY)
		Solyc03g112880	Fasciclin-like arabinogalactan protein 9 (A9XTL4_GOSHI)
		Solyc07g063540	Unknown Protein
		Solyc04g078850	defective chloroplasts and leaves (manually curated)
		Solyc01g105660	1-aminocyclopropane-1-carboxylate oxidase (ACCO_TOBAC)
		Solyc06g073910	Strictosidine synthase (B6TK54_MAIZE)
		Solyc03g078210	Unknown Protein
		Solyc03g117480	Pyrophosphate-energized proton pump (Pyrophosphate-energized inorganic pyrophosphatase) (H(+)-PPase) (C7HW54_9FIRM)
		Solyc07g005640	26S proteasome non-ATPase regulatory subunit 9 (B6TN44_MAIZE)
		Solyc06g062760	50S ribosomal protein L34 (Q84R26_ARATH)
		Solyc03g121840	Histone H1-like protein (Q8W119_MAIZE)
		Solyc10g008240	Cc-nbs-lrr, resistance protein
		Solyc10g006710	Serine/threonine kinase receptor (Q7DMS5_BRANA)
		Solyc09g083370	30S ribosomal protein S19 (RS19_MYCHJ)
		Solyc04g081280	5&apos-3&apos exoribonuclease 2 (A5WVY7_DANRE)
		Solyc12g088010	Aberrant pollen transmission 1 (Q4JQG0_MAIZE)
		Solyc10g047240	annexin 9 (manually curated)
		Solyc06g060360	Universal stress protein family protein (A8IXG1_BRACM)
		Solyc06g082530	GRAS family transcription factor (B9GJL6_POPTR)
		Solyc06g071210	Ribosomal protein S6 kinase 2 alpha (KS6AA_CHICK)
		Solyc03g117870	4-coumarate CoA ligase (Q0GZS1_9BORA)
		Solyc03g121450	RNA binding protein (Q7ZUL7_DANRE)
		Solyc08g083270	Glutaredoxin family protein (D7LYR1_ARALY)
		Solyc06g074930	Metal ion binding protein (B6U064_MAIZE)
		Solyc04g009820	Calcium-responsive transactivator (CREST_XENLA)
		Solyc11g072430	RNA ligase isoform 2 (Fragment) (Q0WZC1_WHEAT)
		Solyc08g080860	Unknown Protein
		Solyc05g015330	Nuclear transcription factor Y subunit C-1 (B6SWV5_MAIZE)
		Solyc05g013560	Genomic DNA chromosome 5 P1 clone MDA7 (Q9FKU6_ARATH)
		Solyc08g067940	Unknown Protein
		Solyc01g079650	CTP synthase-like protein (Q8L6Z9_ARATH)
		Solyc11g065650	Unknown Protein; contains Interpro domain(s) IPR015410 Region of unknown function DUF1985
		Solyc03g033330	RING finger protein 44 (RNF44_MOUSE)
		Solyc11g013460	Dephospho-CoA kinase (B6T8Y9_MAIZE)
		Solyc07g065710	Ribosomal protein S6 kinase alpha-3 (KS6A3_MOUSE)
		Solyc01g006430	Omega-6 fatty acid desaturase (Q461Q1_HEVBR)
		Solyc04g040170	DNA-directed RNA polymerases I (C1FYH2_PARBD)
		Solyc02g071250	Protein phosphatase (A8N6T5_COPC7)
		Solyc02g084450	Cc-nbs-lrr, resistance protein
		Solyc06g036130	Multidrug resistance protein mdtK (MDTK_YERP3)
		Solyc03g112670	Genomic DNA chromosome 5 P1 clone MDC12 (Q9FML8_ARATH)
		Solyc11g011460	ATP-dependent RNA helicase (Q10D00_ORYSJ)
		Solyc01g106390	Glutamyl-tRNA reductase (A5BZY3_VITVI)
		Solyc01g107390	Auxin-responsive GH3 product (Q05680_SOYBN)
		Solyc09g063010	BHLH transcription factor (B6TXR4_MAIZE)
		Solyc08g078900	Cortical cell-delineating protein (B6U436_MAIZE)
		Solyc08g080170	Hydroxymethylglutaryl-CoA synthase (A9ZMZ7_HEVBR)
		Solyc03g111230	60S ribosomal protein L17 (D7KV33_ARALY)
		Solyc02g093190	MEDEA (Fragment) (B4X8T9_ARALY)
		Solyc07g008240	Non-symbiotic hemoglobin protein (Q4VIX3_GOSHI)
		Solyc04g008680	Cell division cycle and apoptosis regulator protein 1 (B0XGS6_CULQU)
		Solyc04g055050	VQ motif family protein expressed (Q10KE8_ORYSJ)
		Solyc03g031940	Acyl-CoA synthetase/AMP-acid ligase II (D0C359_9GAMM)
		Solyc02g079540	Serine/threonine-protein kinase receptor (B6U2B7_MAIZE)
		Solyc02g067090	Unknown Protein
		Solyc01g080100	Unknown Protein
		Solyc05g053890	Glucosyltransferase-like protein (Q9LXV0_ARATH)
		Solyc10g007980	50S ribosomal protein L5 (RL5_XANP2)
		Solyc03g114210	Protein kinase (Q9FGB1_ARATH)
		Solyc02g085700	geranylgeranyl pyrophosphate synthetase (manually curated)
		Solyc11g005170	RNA splicing factor (C5JY77_AJEDS)
		Solyc03g083993
		Solyc01g108250	DEM2 (manually curated)
		Solyc01g014100	Unknown Protein
		Solyc09g090410	50S ribosomal protein L28 (B6TFW5_MAIZE)
		Solyc10g008630	NADH dehydrogenase like protein (O65414_ARATH)
		Solyc09g083030	Myrosinase binding protein (P93065_BRANA)
		Solyc06g066810	Katanin p60 ATPase-containing subunit (B6TID9_MAIZE)
		Solyc01g010310	Glucan endo-1 3-beta-glucosidase 3 (B6UAN6_MAIZE)
		Solyc11g045120	Translation machinery associated protein (A6ZY78_YEAS7)
		Solyc05g005170	Polygalacturonase 2 (A8D0T9_ONCHC)
		Solyc08g075570	Urea active transporter-like protein (Q9FHJ8_ARATH)
		Solyc03g120990	Malic enzyme (O04935_SOLLC)
		Solyc01g087600	Protein E03H4.4 partially confirmed by transcript evidence (O17744_CAEEL)
		Solyc07g056310	Glucan endo-1 3-beta-glucosidase 4 (B6T2U4_MAIZE)
		Solyc06g074330	Hydrolase alpha/beta fold family protein (D7LRW3_ARALY)
		Solyc02g061850	Phospholipase D (Q6AVR2_ORYSJ)
		Solyc08g077500	Vacuolar protein sorting-associated protein (D3BBX0_POLPA)
		Solyc09g010210	endo-1,4-beta-glucanase precursor (Cel2) (manually curated)
		Solyc01g103450	Chaperone DnaK (Q1SKX2_MEDTR)
		Solyc09g009260	fructose-1,6-bisphosphate aldolase (manually curated)
		Solyc06g068620	Unknown Protein
		Solyc01g094330	Expressed protein with function in citronellol catabolism (C0VQA1_9GAMM)
		Solyc10g049560	Hydrolase alpha/beta fold family protein (D7M5W5_ARALY)
		Solyc09g008240	Uncharacterized ABC transporter ATP-binding protein/permease C9B6.09c (YNT9_SCHPO)
		Solyc01g058670	Transcription factor (D7L4N5_ARALY)
		Solyc12g038430	Kinesin-like calmodulin binding protein (Q9FQL7_MAIZE)
		Solyc04g079440	Serpin (Serine protease inhibitor) (Q53P13_ORYSJ)
		Solyc11g043210	Dynamin-2 (D0MQ53_PHYIN)
		Solyc01g108580	Gibberellin receptor GID1L2 (B6TRC0_MAIZE)
		Solyc01g111500	R2R3MYB transcription factor 7 (manually curated)
		Solyc09g061620	Vesicle-associated membrane protein 7B (D7KE73_ARALY)
		Solyc01g081270	Glutathione S-transferase (Q8H9E5_CUCMA)
		Solyc09g092380	S-adenosyl-l-homocysteine hydrolase (manually curated)
		Solyc02g072090	DNA polymerase III subunit gamma/tau (D3EN68_UCYNA)
		Solyc07g064330	DNA polymerase (Q3LHT0_TOBAC)
		Solyc12g062200	Unknown Protein
		Solyc05g050320	Chitinase domain-containing protein 1 (B0XIZ5_CULQU)
		Solyc05g009050	Receptor-like protein kinase (D3G6F0_CAPAN)
		Solyc01g110580	Small auxin up-regulated RNA5 (manually curated)
		Solyc06g082710	Nucleic acid binding protein (B4FN92_MAIZE)
		Solyc10g008600	Unknown Protein
		Solyc03g083060	Unknown Protein
		Solyc07g041900	cysteine proteinase (manually curated)
		Solyc09g014710	Receptor-like protein kinase At3g21340 (RLK6_ARATH)
		Solyc09g010470	UNC93-like protein MFSD11 (MFS11_MOUSE)
		Solyc01g104910	Os11g0223400 protein (Fragment) (Q0ITS2_ORYSJ)
[truncated: 1,021 more rows]

## Sheet: table2 FM
padj<0.05 WT vs. mutant in FM				Names	total	elements	description
				ful2 mbp20, mc	277	Solyc05g032690	3-hydroxyisobutyryl-CoA hydrolase (C1GV81_PARBA)
						Solyc05g007100	DNA-binding protein p24 (Q9LL85_SOLTU)
						Solyc01g079240	Long-chain-fatty-acid--CoA ligase family protein (D7LGL1_ARALY)
						Solyc05g150111
						Solyc02g078400	Allantoinase (Q6S4R9_ROBPS)
						Solyc02g085580	C2H2L domain class transcription factor (D9ZIU5_MALDO)
						Solyc02g062430	D-lactate dehydrogenase 2 mitochondrial (A5DXM0_LODEL)
						Solyc10g081320	R2R3MYB transcription factor 69 (manually curated)
						Solyc12g005270	Histone H2A (D7KGW6_ARALY)
						Solyc02g084790	Peroxidase (Q0ZA68_9ROSI)
						Solyc06g053320	Polyadenylate-binding protein (Q08212_DROME)
						Solyc09g018750	Inosine-5&apos-monophosphate dehydrogenase (Q0KFK7_RALEH)
						Solyc01g111210	Glutamyl-tRNA(Gln) amidotransferase subunit A (B6JZE9_SCHJY)
						Solyc02g085780	Regulator of chromosome condensation (RCC1)-like protein (D0NEM9_PHYIN)
						Solyc10g080620	Unknown Protein
						Solyc09g072900	Dienelactone hydrolase family protein (D7L3C7_ARALY)
						Solyc07g052100	Chromodomain-helicase-DNA-binding protein 1-like (CHD1L_DANRE)
						Solyc05g049980	Glycoside hydrolase family 28 protein/polygalacturonase family protein (Q1PF10_ARATH)
						Solyc11g066430	ob40126-Solyc11g066430 (manually curated)
						Solyc01g103570	DNA-binding bromodomain-containing protein-like (Q5VPG9_ORYSJ)
						Solyc12g100060	Zinc finger A20 and AN1 domain-containing stress-associated protein 6 (C1C2A2_9MAXI)
						Solyc01g068140	10-deacetylbaccatin III-10-O-acetyl transferase-like (Q9FTH0_ORYSJ)
						Solyc09g005100	Aprataxin (B1AXX8_MOUSE)
						Solyc08g078950	NIT1 (manually curated)
						Solyc02g090070	Phototropic-responsive NPH3 family protein (D7MMF7_ARALY)
						Solyc07g062180	Predicted membrane protein (A2C1C4_PROM1)
						Solyc01g100520	Clp protease 2 proteolytic subunit (manually curated)
						Solyc08g080520	AT5g06970/MOJ9_14 (Q8RX56_ARATH)
						Solyc09g064900	AAA ATPase containing von Willebrand factor type A (B6THL9_MAIZE)
						Solyc10g083740	60S ribosomal protein L24 (B3TM46_ELAGV)
						Solyc02g092240	Os10g0352000 protein (Fragment) (Q0IY85_ORYSJ)
						Solyc03g123990	Mitochondrial carrier protein (C5P8G6_COCP7)
						Solyc12g098500	Adenosylhomocysteinase (A1KYB0_TOBAC)
						Solyc11g068550	Os12g0119800 protein (Fragment) (Q0IQI1_ORYSJ)
						Solyc04g072160	ripening regulated protein DDTFR8 (manually curated)
						Solyc08g080457
						Solyc06g060420	YbaK/prolyl-tRNA synthetase (D0P7L2_BRUSU)
						Solyc10g079970	Transmembrane protein 19 (A7E3R1_BOVIN)
						Solyc01g007980	RLK, Receptor like protein, putative resistance protein with an antifungal domain
						Solyc01g110590	Small auxin up-regulated RNA6 (manually curated)
						Solyc10g045100	Phosphoglycerate mutase (D9XTE1_9ACTO)
						Solyc04g064620	RAG1-activating protein 1 homolog (R1AP1_DROPS)
						Solyc01g097280	Chitinase (Fragment) (B8QVF0_ZEAMP)
						Solyc12g009410	Pyruvate dehydrogenase E1 component alpha subunit (Q5N030_SYNP6)
						Solyc06g035790	Dehydration-responsive family protein (D7M5L0_ARALY)
						Solyc02g062800	F-box family protein (D7MPC5_ARALY)
						Solyc11g007360	Unknown Protein; contains Interpro domain(s) IPR013187 F-box associated type 3
						Solyc03g119010	Pre-mRNA-splicing factor SPF27 (D3PJ34_9MAXI)
						Solyc05g009170	Zinc finger protein 6 (B6T066_MAIZE)
						Solyc08g068100	Bzip-like transcription factor-like (Q7X997_ORYSJ)
						Solyc08g005800	Pectinacetylesterase like protein (Fragment) (Q56WP8_ARATH)
						Solyc12g006860	brassinosteroid hydroxylase (manually curated)
						Solyc06g009220	Glycogen debranching enzyme (B1R1G0_CLOBU)
						Solyc09g010330	Nascent polypeptide-associated complex subunit beta (C5FKK9_NANOT)
						Solyc11g072627
						Solyc12g008400	Receptor like kinase, RLK
						Solyc07g007040	Zinc finger CCCH-type with G patch domain-containing protein (ZGPAT_NEMVE)
						Solyc11g005420	Unknown Protein
						Solyc09g098290	Receptor like kinase, RLK
						Solyc08g082640	Cellulose synthase (B9IMB3_POPTR)
						Solyc12g006180	Heterogeneous nuclear ribonucleoprotein A3 (B6TGB9_MAIZE)
						Solyc05g047590	Pectinesterase (C0SPH5_PRUPE)
						Solyc07g042250	chaperonin 21 precursor (manually curated)
						Solyc12g150114
						Solyc01g092950	MADS-box transcription factor 2 (D1MFS7_HEVBR)
						Solyc01g007110	NC domain-containing protein (D7LZP9_ARALY)
						Solyc11g069240	Zinc finger family protein (D7M7Z8_ARALY)
						Solyc06g068570	AP2-like ethylene-responsive transcription factor (manually curated)
						Solyc02g085130	Tubby-like F-box protein 5 (TLP5_ORYSJ)
						Solyc12g040860	Glucan endo-1 3-beta-glucosidase (B6U1F1_MAIZE)
						Solyc01g006800	Methionine aminopeptidase (B9ST99_RICCO)
						Solyc01g104880	Phosphatidylserine decarboxylase proenzyme 2 (D3AWK7_POLPA)
						Solyc03g034400	Multidrug resistance protein mdtK (MDTK_EDWI9)
						Solyc06g053150	ATPase AAA family protein expressed (Q8GZX0_ORYSJ)
						Solyc11g150107
						Solyc01g028810	chaperonin (B4VMY1_9CYAN)
						Solyc08g083210	endo-1,4-beta-glucanase (cel5) (manually curated)
						Solyc07g007860	Proline rich protein (Fragment) (P93274_MALDO)
						Solyc01g056290	Unknown Protein
						Solyc02g032200	Tir-lrr, resistance protein fragment
						Solyc10g076480	Ammonium transporter (B9HCZ0_POPTR)
						Solyc02g082740	Dirigent-like protein 1 (D2DMN2_GOSHI)
						Solyc12g010180	Anthranilate synthase (A1KAT4_AZOSB)
						Solyc11g011533
						Solyc08g078780	AT5g47580/MNJ7_17 (Q9FGJ9_ARATH)
						Solyc01g096860	AP2-like ethylene-responsive transcription factor At1g16060 (AP2L1_ARATH)
						Solyc03g062830	Nudix hydrolase 23 (B6TED1_MAIZE)
						Solyc02g021140	Superoxide dismutase (B9S4J6_RICCO)
						Solyc12g087950	AT-hook motif nuclear localized protein 17 (Q9LTA2_ARATH)
						Solyc05g055880	Nucleolar protein 5 (Q6P364_XENTR)
						Solyc05g010010	Plant-specific domain TIGR01570 family protein (B6U2A5_MAIZE)
						Solyc05g047710	Plant synaptotagmin (C5X3E4_SORBI)
						Solyc08g078090	Lipase (Fragment) (Q9ZTW1_DIACA)
						Solyc06g005570	Genomic DNA chromosome 5 TAC clone K22G18 (Q9FH52_ARATH)
						Solyc02g065730	MADS box transcription factor (Q689E7_GENTR)
						Solyc09g015085
						Solyc08g005335
						Solyc08g063040	Zinc finger protein (Q9LVQ7_ARATH)
						Solyc12g096300	40S ribosomal protein S6 (B6T1H0_MAIZE)
						Solyc12g096340	UDP-sugar transporter-like protein (A8PFD6_BRUMA)
						Solyc01g005550	Carboxyl-terminal peptidase (B6U8T6_MAIZE)
						Solyc04g082250	FtsH-like protein precursor (manually curated)
						Solyc12g043040	Sulfate transporter (A1YKF8_BRASY)
						Solyc01g098560	Sugar facilitator protein 8 (manually curated)
						Solyc12g042250	Solute carrier family 15 member 4 (S15A4_RAT)
						Solyc09g075140	Lipase-like protein (Q9M3D1_ARATH)
						Solyc01g104950	LEXYL2 (manually curated)
						Solyc06g054230	Calmodulin protein kinase (Fragment) (D3K3H9_LONJA)
						Solyc02g089790	Histone acetyltransferase (B9H3R2_POPTR)
						Solyc07g038160	GATA transcription factor 20 (B6SS40_MAIZE)
						Solyc02g150124
						Solyc02g086970	Aldehyde dehydrogenase 1 (Q84V96_LOTCO)
						Solyc10g045640	Transmembrane emp24 domain-containing protein 10 (B6SSF8_MAIZE)
						Solyc04g009850	1-aminocyclopropane-1-carboxylate oxidase-like protein (Q9LTH8_ARATH)
						Solyc04g150161
						Solyc01g093980	Gibberellin 20-oxidase 4 (B2MWW5_SOLLC)
						Solyc02g079530	Serine/threonine-protein kinase receptor (B6U2B7_MAIZE)
						Solyc08g065490	Serine hydroxymethyltransferase (B9S1D7_RICCO)
						Solyc01g005770	Unknown Protein
						Solyc03g121850	Aleurone layer morphogenesis protein (Q7XZV4_ORYSJ)
						Solyc07g064610	alcium-dependent protein kinase 1 (manually curated)
						Solyc08g079440	UDP-D-glucuronate 4-epimerase 2 (D7KP52_ARALY)
						Solyc05g023995
						Solyc10g076400	Os03g0291800 protein (Fragment) (Q0DSS4_ORYSJ)
						Solyc11g065750	Armadillo repeat-containing protein (Q55D97_DICDI)
						Solyc12g011455
						Solyc08g059700	Genomic DNA chromosome 3 P1 clone MUJ8 (Q9LRN2_ARATH)
						Solyc11g006505
						Solyc04g018130	Unknown Protein
						Solyc04g150132
						Solyc01g108990	Unknown Protein
						Solyc08g150134
						Solyc01g093965
						Solyc12g056920	Sulfate transporter (A7YGI3_POPCN)
						Solyc01g006450	Enoyl reductase (P93062_BRANA)
						Solyc09g074430	Monooxygenase (B5GNT3_STRCL)
						Solyc02g065020	Unknown Protein
						Solyc12g009520	LRR receptor-like serine/threonine-protein kinase, RLP
						Solyc03g116920	Sister chromatid cohesion protein PDS5 homolog A (PDS5A_CHICK)
						Solyc01g100500	Microfibrillar-associated protein 1 (C1BVS1_9MAXI)
						Solyc02g021640	Phototropic-responsive NPH3 family protein (D7KEU3_ARALY)
						Solyc01g111310	SlLAX2 (manually curated)
						Solyc08g079160	Vacuolar-processing enzyme (B9RBP3_RICCO)
						Solyc11g011570	RING finger protein 44 (RNF44_DANRE)
						Solyc08g074280	ABC-1 domain protein (C9RAY2_AMMDK)
						Solyc07g055210	Aspartate aminotransferase (B9SW33_RICCO)
						Solyc07g054610	F-box family protein (B9I698_POPTR)
						Solyc12g010600	RNA polymerase 2 second largest subunit 2 (manually curated)
						Solyc01g111220	Glutamyl-tRNA(Gln) amidotransferase subunit A (B2WKK5_PYRTR)
						Solyc05g047550	Receptor-like protein kinase (Q9FZP2_ARATH)
						Solyc06g064840	Agamous MADS-box transcription factor (B2CDE2_9ASPA)
						Solyc04g079090	Lipin family protein (D7MQT4_ARALY)
						Solyc03g113770	Pyridoxine/pyridoxamine 5&apos-phosphate oxidase (D7BCS8_MEISD)
						Solyc06g070960	ATP-binding cassette transporter sub-family A member 14 (Q6XBG3_MOUSE)
						Solyc08g006420	Myosin-like protein (Fragment) (Q84VD2_ORYSJ)
						Solyc07g006170	Exostosin-like (Q2HVN7_MEDTR)
						Solyc04g077360	Serine/threonine-protein kinase receptor (B6U2B7_MAIZE)
						Solyc03g063110	Stearoyl-acyl carrier protein desaturase (B7TZ44_SPIOL)
						Solyc01g109010	Unknown Protein
						Solyc03g031920	Yellow stripe-like protein 2.1 (Fragment) (B4ZYE4_BRAJU)
						Solyc06g072040	CONSTANS interacting protein 2a (manually curated)
						Solyc03g112970	Pectinesterase (B9GXZ7_POPTR)
						Solyc06g084140	High affinity sulfate transporter 1 (SUT1_STYHA)
						Solyc11g071760	regulator of gene silencing AY642285 (manually curated)
						Solyc03g019890	beta-galactosidase 7 (manually curated)
						Solyc03g063100	single flower truss (manually curated)
						Solyc01g080480	Endonuclease/exonuclease/phosphatase family protein (D7L0T9_ARALY)
						Solyc05g014275
						Solyc03g095760	Rhodanese domain protein (A1VNM1_POLNA)
						Solyc01g110490	Zinc finger transcription factor 15 (manually curated)
						Solyc03g112130	AT5G28150-like protein (Fragment) (D6PS16_9BRAS)
						Solyc02g093250	Caffeoyl-CoA O-methyltransferase (A8IFQ7_SOLLC)
						Solyc02g014560	Calcium binding atopy-related autoantigen 1 (B6SL16_MAIZE)
						Solyc07g020790	plastidic glucose translocator 3 (manually curated)
						Solyc11g007730	MTA/SAH nucleosidase / phosphatase (C3G449_BACTU)
						Solyc12g021330	Unknown Protein
						Solyc05g056400	Protein disulfide isomerase (Q6IV17_IPOBA)
						Solyc08g022030	AT4G32190-like protein (Fragment) (D6PRA9_9BRAS)
						Solyc06g005450	NAD-specific glutamate dehydrogenase (DHE2_ACHKL)
						Solyc02g089720	Endo-beta-1 3-glucanase (B5THH0_PNECA)
						Solyc04g076750	Oligopeptide transporter 4 (B6U8Q5_MAIZE)
						Solyc03g098240	glutamate decarboxylase (manually curated)
						Solyc05g055650	Polyvinylalcohol dehydrogenase (D4T9G5_9XANT)
						Solyc09g008380	Pectate lyase-like protein (Q56XU8_ARATH)
						Solyc02g079570	Serine/threonine-protein kinase receptor (B6U2B7_MAIZE)
						Solyc06g007610	Early tobacco anther 1 (Q84XA0_TOBAC)
						Solyc03g121060	auxin-regulated IAA14 (manually curated)
						Solyc06g074170	NAC domain protein IPR003441 (B9HQ28_POPTR)
						Solyc03g053085
						Solyc04g074140	Os03g0190900 protein (Fragment) (Q0DUE5_ORYSJ)
						Solyc12g011200	WRKY transcription factor 28 (manually curated)
						Solyc04g017620	Phosphatidylinositol-4-phosphate 5-kinase 9 (B6SXI7_MAIZE)
						Solyc11g011537
						Solyc01g098380	Dihydrodipicolinate reductase family protein (D7LKV2_ARALY)
						Solyc05g012100	Fructokinase-like protein 2 (D9IWP0_NICBE)
						Solyc12g056200	Glycosyltransferase-like protein (D8RX86_SELML)
						Solyc08g150103
						Solyc11g007350	UDP-glucosyltransferase (Q8LKG3_STERE)
						Solyc03g071690	Non-symbiotic hemoglobin 2 (D7L8Z8_ARALY)
						Solyc08g082470	Harpin-induced protein (B6SQ86_MAIZE)
						Solyc02g086260	Unknown Protein
						Solyc12g098740	Epsin-1 (C0HAA4_SALSA)
						Solyc08g076880	Unknown Protein
						Solyc06g060740	Zinc finger family protein (D7LRS3_ARALY)
						Solyc01g007070	BEL1-like homeodomain protein 1 (BLH1_ARATH)
						Solyc12g007280	Casein kinase 1-like protein 4 (Q8LPI7_ARATH)
						Solyc02g084780	Peroxidase (Q0ZA68_9ROSI)
						Solyc03g007810	Pyruvate kinase (A5BTB0_VITVI)
						Solyc10g037890	Unknown Protein
						Solyc02g093180	N-hydroxycinnamoyl/benzoyltransferase 3 (Q00M87_SOYBN)
						Solyc04g008900	Fgenesh protein 60 (Q1ZY19_BETVU)
						Solyc04g077830	Calmodulin-binding protein (Q7XJB9_ORYSI)
						Solyc12g009790	Synaptotagmin-7 (SYT7_HUMAN)
						Solyc06g064960	GDSL esterase/lipase 5 (GLIP5_ARATH)
						Solyc02g066990	Unknown Protein
						Solyc12g088680	Ubiquitin-conjugating enzyme E2 I (B6U359_MAIZE)
						Solyc07g017520	Conserved oligomeric Golgi complex subunit 3 (COG3_MOUSE)
						Solyc03g111970	Cytochrome P450
						Solyc04g074810	BHLH transcription factor (Q401N4_9LILI)
						Solyc01g014230	U-box domain-containing protein 4 (PUB4_ARATH)
						Solyc01g109880	BZIP transcription factor (C0KYN1_SOLLC)
						Solyc05g008180	Nicotinate-nucleotide pyrophosphorylase (B9SJ41_RICCO)
						Solyc09g007490	Cell number regulator 8 (B4FUS3_MAIZE)
						Solyc03g026020	SolycHsfB2a (manually curated)
						Solyc06g071510	Isoamyl acetate-hydrolyzing esterase (B6TVA2_MAIZE)
						Solyc05g041200	4-hydroxyphenylpyruvate dioxygenase (B7X935_HEVBR)
						Solyc03g083000	AT2G46550 protein (Fragment) (B9DHY8_ARATH)
						Solyc04g008910	Fgenesh protein 60 (Q1ZY19_BETVU)
						Solyc01g112060	NmrA family protein (B2J8Q2_NOSP7)
						Solyc11g008700	Splicing factor U2AF-associated protein (C0NKB4_AJECG)
						Solyc02g014770	RNA helicase DEAH-box7 (manually curated)
						Solyc04g009860	1-aminocyclopropane-1-carboxylate oxidase-like protein (Q9LTH8_ARATH)
						Solyc11g073060	Zinc finger family protein (D7LJS8_ARALY)
						Solyc03g121350	Anoctamin-like protein (D0MXY8_PHYIN)
						Solyc06g050840	DNA binding protein (B4FLH1_MAIZE)
						Solyc11g044250	Glutathione-regulated potassium-efflux system protein (B3CM92_WOLPP)
						Solyc12g089110	Unknown Protein
						Solyc01g073770	PRLI-interacting factor A (B6TGN5_MAIZE)
						Solyc01g005440	Jasmonate ZIM-domain protein 3 (B2XVS2_SOLLC)
						Solyc12g095930	Serine hydroxymethyltransferase (B9HDQ7_POPTR)
						Solyc07g006150	Transmembrane protein 208 (C1C182_9MAXI)
						Solyc07g009490	Ethanolamine-phosphate cytidylyltransferase (C5DB57_VITVI)
						Solyc08g081690	NADPH oxidase (manually curated)
						Solyc12g049611
						Solyc06g073280	LL-diaminopimelate aminotransferase (A8IW39_CHLRE)
						Solyc09g011750	Receptor-like protein kinase At5g59670 (RLK7_ARATH)
						Solyc01g100310	Calmodulin-binding protein (D7L4F9_ARALY)
						Solyc09g090730	AMT1 (manually curated)
						Solyc02g021060	Uracil DNA glycosylase family protein (D7L931_ARALY)
						Solyc03g034392
						Solyc09g065620	Chlorophyllase 1 (C1JZ61_9ROSI)
						Solyc10g055770	Multidrug resistance protein 2 (C2V7S0_BACCE)
						Solyc01g087810	Subtilisin-like protease (O82777_SOLLC)
						Solyc07g041500	Cytochrome P450
						Solyc12g009110	O-methyltransferase-like protein (Q9T003_ARATH)
						Solyc06g076520	class I heat shock protein (Q69BI7_CARPA)
						Solyc06g066840	2-oxoglutarate-dependent dioxygenase (B9GL08_POPTR)
						Solyc09g074230	SlSFP7 (manually curated)
						Solyc03g031680	Uncharacterized GPI-anchored protein At1g61900 (UGPI6_ARATH)
						Solyc11g073200	Legumin 11S-globulin (Q39770_GINBI)
						Solyc09g010400	Histone H2A (B9T4D3_RICCO)
						Solyc01g108960	Unknown Protein
						Solyc08g075210	Acyltransferase-like protein (Q589X7_TOBAC)
						Solyc01g087720	Structural maintenance of chromosomes family protein (D7M7H7_ARALY)
						Solyc04g008400	Serine/threonine-protein kinase receptor (B6U2B7_MAIZE)
						Solyc12g044230	Os01g0786800 protein (Fragment) (Q0JIP0_ORYSJ)
						Solyc08g007770	PGR5-like protein 1A, chloroplastic (PGL1A_ARATH)
						Solyc06g036640	Coatomer (Q6K992_ORYSJ)
						Solyc06g072013
						Solyc06g076640	Tubulin beta chain (B9GKJ5_POPTR)
						Solyc02g089210	MADS box transcription factor (Q689E7_GENTR)
						Solyc01g009630	Cleavage and polyadenylation specificity factor subunit 5 (C1BVK1_9MAXI)
						Solyc03g058430	Omega-6 fatty acid desaturase (Q461Q1_HEVBR)
						Solyc11g072830	Chitinase 2 (B6U7J7_MAIZE)
						Solyc04g081675
						Solyc04g064770	Zinc finger transcription factor 34 (manually curated)
						Solyc08g005960	Cortical cell-delineating protein (B6U436_MAIZE)
				mc	859	Solyc02g068410	AT4G20050-like protein (Fragment) (D6PQZ2_9BRAS)
						Solyc08g007210	Hydroxycinnamoyl CoA shikimate/quinate hydroxycinnamoyltransferase-like protein (B9IAS9_POPTR)
						Solyc03g117090	Unknown Protein
						Solyc07g047940	Zinc finger transcription factor 49 (manually curated)
						Solyc03g032220	Caffeoyl-CoA O-methyltransferase (A2PZD5_IPONI)
						Solyc01g067740	Superoxide dismutase [Cu-Zn] 1 (manually curated)
						Solyc06g068055
						Solyc09g075870	Lipoxygenase (B9RSQ2_RICCO)
						Solyc04g005070	Peptide transporter (A6YJX4_9MAGN)
						Solyc04g024430	Unknown Protein
						Solyc10g046930	Ribosomal RNA large subunit methyltransferase J family protein (A7APJ4_BABBO)
						Solyc11g010710	AP2-like ethylene-responsive transcription factor At1g16060 (AP2L1_ARATH)
						Solyc09g075020	Multidrug resistance protein ABC transporter family (B9GS96_POPTR)
						Solyc04g076030	Transcription factor/ transcription regulator (D7M240_ARALY)
						Solyc10g049660	Transposon protein Mutator sub-class (B6U1M7_MAIZE)
						Solyc10g009580	UDP-glucosyltransferase (B8QI32_9MAGN)
						Solyc09g084460	Chymotrypsin inhibitor 2 (Q40059_HORVU)
						Solyc02g069490	FAD linked oxidase domain protein (D1VPW7_9ACTO)
						Solyc01g105230	Calmodulin-binding transcription activator 2 (Q0WNN4_ARATH)
						Solyc08g066270	Receptor like kinase, RLK
						Solyc07g044785
						Solyc03g123860	Receptor-like protein kinase INRPK1c (manually curated)
						Solyc08g081400	bell-like homeodomain protein 3 (manually curated)
						Solyc02g079790	POT family domain containing protein expressed (D8L9H8_WHEAT)
						Solyc11g012360	Sodium-dependent dicarboxylate transporter (O35055_RAT)
						Solyc07g056590	Polyadenylate-binding protein 1 (B0WMK0_CULQU)
						Solyc02g065610	Leaf senescence protein-like (Q8RV74_ORYSJ)
						Solyc09g009707
						Solyc05g013510	Phosphate transporter 2-1 (Q7YME0_WHEAT)
						Solyc04g074580	Histone H3 (A8MRL0_ARATH)
						Solyc02g086130	Unknown Protein
						Solyc02g071430	1-aminocyclopropane-1-carboxylate oxidase (ACCO_ACTDE)
						Solyc02g084900	Cell division protease ftsH homolog (FTSH_BACPE)
						Solyc09g011330	Receptor protein kinase-like (Q5QLM8_ORYSJ)
						Solyc08g061560	Receptor like kinase, RLK
						Solyc02g082190	CTP synthase (B6U7R1_MAIZE)
						Solyc03g117330	Prolyl-tRNA synthetase (Q54Q07_DICDI)
						Solyc05g006160	Gibberellin-regulated protein 2 (B6TLZ8_MAIZE)
						Solyc02g089850	Coiled-coil domain-containing protein 109A (C109A_MOUSE)
						Solyc07g065050	Cell division protein ftsZ (B6TH29_MAIZE)
						Solyc11g069400	Protein disulfide isomerase L-2 (B1Q2X5_SOYBN)
						Solyc10g006740	Centrin 2 (Fragment) (Q4U4N2_PIG)
						Solyc09g011350	Plant-specific domain TIGR01570 family protein (B6TGK3_MAIZE)
						Solyc01g011350	cDNA clone J013057D02 full insert sequence (B7EBX1_ORYSJ)
						Solyc09g042750	Acyl-CoA thioesterase 9 (Q503Q9_DANRE)
						Solyc05g005950	Solute carrier family 15 member 4 (S15A4_XENLA)
						Solyc12g056305
						Solyc08g042130	Phox domain-containing protein (D7L4Y9_ARALY)
						Solyc12g038520	Squamosa promoter binding protein 6c (manually curated)
						Solyc01g110600	Unknown Protein
						Solyc01g109390	PVR3-like protein (B6TVY8_MAIZE)
						Solyc12g040800	C2 domain-containing protein (D7KD31_ARALY)
						Solyc07g049610	Galactosyltransferase-like protein (Fragment) (D8RAJ4_SELML)
						Solyc01g111340	Endo-1 4-beta-xylanase (B6SW51_MAIZE)
						Solyc05g013460	Multidrug resistance protein mdtK (MDTK_YERP3)
						Solyc06g009140	Late embryogenesis abundant 3 family protein (D7KBC5_ARALY)
						Solyc03g114460	Acetyl-coenzyme A synthetase (D5HA95_SALRM)
						Solyc04g014520	Plant viral-response family protein (B6SQA7_MAIZE)
						Solyc09g011720	Unknown Protein
						Solyc01g066880	Copper chaperone (B6TJ24_MAIZE)
						Solyc04g019310	Os06g0524700 protein (Fragment) (Q0DBU9_ORYSJ)
						Solyc12g088300	Unknown Protein
						Solyc01g111610	Protein binding protein (D7L0L7_ARALY)
						Solyc03g044100
						Solyc06g011400	ATP-dependent chaperone ClpB (B5W0X8_SPIMA)
						Solyc06g074480	Protein kinase (A7VL53_WHEAT)
						Solyc12g094500	Alcohol dehydrogenase 1 (B6TD57_MAIZE)
						Solyc11g010850	1-deoxy-D-xylulose 5-phosphate synthase 2 (C7U111_SOLLC)
						Solyc07g008300	Rieske (2Fe-2S) domain protein (Q024N8_SOLUE)
						Solyc11g056670	Cytochrome P450
						Solyc01g081640	Legume lectin beta domain (A2Q3C0_MEDTR)
						Solyc02g086370	ER Phosphatidate Phosphatase (B9SJX0_RICCO)
						Solyc11g012060	Unknown Protein
						Solyc02g081120	ob849-LEU76407 knotted 2 (manually curated)
						Solyc08g079030	Unknown Protein; contains Interpro domain(s) IPR008581 Protein of unknown function DUF863, plant
						Solyc10g083470	E3 ubiquitin ligase (A6ZZ47_YEAS7)
						Solyc06g074160	B3 domain-containing protein Os03g0212300 (Y3123_ORYSJ)
						Solyc11g066680	UDP-glucuronosyltransferase 1-6 (UD16_HUMAN)
						Solyc07g054630	B3 domain-containing protein Os11g0197600 (Y1176_ORYSJ)
						Solyc05g006770	Kinase family protein (D7MVR5_ARALY)
						Solyc07g006160	AFG1-family ATPase (D1CU44_9RHIZ)
						Solyc05g005020	Alpha-Glucan Water Dikinase (manually curated)
						Solyc06g069150	Genomic DNA chromosome 3 P1 clone MPE11 (Q9LUA5_ARATH)
						Solyc02g092450	Calcium-transporting ATPase 1 (Q7XBH9_CERRI)
						Solyc08g061980	Mechanosensitive ion channel family (B6QJY9_PENMQ)
						Solyc08g078300	Homeobox-leucine zipper protein (Q40781_PIMBR)
						Solyc06g083360	DNA-directed RNA Polymerase II subunit L (A3GGI8_PICST)
						Solyc08g029360	Unknown Protein
						Solyc08g006280	Transcriptional factor B3 family protein (D7LIB2_ARALY)
						Solyc10g008410	RING finger protein 5 (B6UBI0_MAIZE)
						Solyc01g015020	PRLI-interacting factor A (Fragment) (Q9FUB4_ARATH)
						Solyc06g053670	Enoyl-CoA hydratase/isomerase family protein (D7MH17_ARALY)
						Solyc02g070760	NAD dependent epimerase/dehydratase family protein (B0CAN3_ACAM1)
						Solyc01g090910	Vesicle-associated membrane protein-associated protein A (B6UGD8_MAIZE)
						Solyc01g010130	Transcription factor (D6MKM4_9ASPA)
						Solyc12g044920	Phospholipid-transporting ATPase 1 (C5FPS3_NANOT)
						Solyc09g090810	Euchromatic histone lysine N-methyltransferase 2 (A2CG73_MOUSE)
						Solyc09g098090	Aldo/keto reductase (A2Q5A8_MEDTR)
						Solyc08g150139
						Solyc12g005310	Auxin-responsive GH3-like (Q0GUM1_ARATH)
						Solyc03g044910	GNS1/SUR4 membrane family protein (D7MBD4_ARALY)
						Solyc06g083430	Transcription factor (D7LLP9_ARALY)
						Solyc12g010330	Response regulator 9 (Q94LW1_MAIZE)
						Solyc12g038420	Unknown Protein
						Solyc07g021750	Cytidine deaminase (Q9XEX5_ARATH)
						Solyc10g079755
						Solyc11g040330	Endo-1 4-beta-xylanase (B6SW51_MAIZE)
						Solyc11g068990	FAM119A (C1BWY6_ESOLU)
						Solyc09g061860	Sterol 3-beta-glucosyltransferase (B6U4Q7_MAIZE)
						Solyc03g097720	UPF0497 membrane protein 8 (U4978_VITVI)
						Solyc09g097830	TPR repeat protein (B0JK10_MICAN)
						Solyc12g094520	4-coumarate-coa ligase (B9MY03_POPTR)
						Solyc04g076280	MPF2-like (Fragment) (A8QYX1_9SOLA)
						Solyc01g088300	Germin-like protein 6 (C7S8C0_SOYBN)
						Solyc06g068410	CCR4-NOT transcription complex subunit 7 (B4FG48_MAIZE)
						Solyc10g005000	Os03g0648300 protein (Fragment) (Q0DPZ6_ORYSJ)
						Solyc07g049370	Glucan endo-1 3-beta-glucosidase A6 (B6TIF7_MAIZE)
						Solyc11g056650	BHLH transcription factor (B6TXR4_MAIZE)
						Solyc04g072780	Genomic DNA chromosome 5 TAC clone K14A3 (Q9FGQ9_ARATH)
						Solyc02g088510	Saccharopine dehydrogenase (B6T3D2_MAIZE)
						Solyc11g066320	Exostosin-like glycosyltransferase (A8I7L6_CHLRE)
						Solyc02g092980	cyclin D3.1 (manually curated)
						Solyc06g060370	Organic anion transporter (B4G1R1_MAIZE)
						Solyc11g011230	F-box family protein (D7KQH0_ARALY)
						Solyc07g061800	Heme-binding protein 2 (B6T0C0_MAIZE)
						Solyc03g095220	Translocase of chloroplast 34 (B6TBT7_MAIZE)
						Solyc06g074350	self-pruning (manually curated)
						Solyc12g006120	Nuclear transcription factor Y subunit B-3 (B6SUG8_MAIZE)
						Solyc08g069230	Unknown Protein
						Solyc09g075930	Primary amine oxidase (B9RSR2_RICCO)
						Solyc03g112060	Quinolinate synthase A (NADA_CYAP4)
						Solyc04g005320	MADS-box transcription factor (Q8S4L4_SOLLC)
						Solyc08g083310	Glucan endo-1 3-beta-glucosidase 7 (B6T478_MAIZE)
						Solyc06g007530	B3 domain-containing protein Os05g0481400 (Y5814_ORYSJ)
						Solyc02g090400	Myb family transcription factor (D7LQI3_ARALY)
						Solyc11g073110	Auxin-regulated protein (Q945F5_SOLLC)
						Solyc05g006110	Unknown Protein
						Solyc01g096270	Unknown Protein
						Solyc03g031990	Auxin efflux carrier family protein (D7KJ74_ARALY)
						Solyc09g009040	Delta14-sterol reductase (E1AQY4_SOLLC)
						Solyc10g062180	Polyadenylate-binding protein (C6HE59_AJECH)
						Solyc07g062810	Branched-chain amino acid aminotransferase-like (Q5NAM3_ORYSJ)
						Solyc08g065420	bell-like homeodomain protein 4 (manually curated)
						Solyc12g099440	Fatty acid oxidation complex subunit alpha (FADJ_ECOHS)
						Solyc00g500131
						Solyc12g017460	GDSL esterase/lipase At1g28590 (GDL8_ARATH)
						Solyc12g088250	Serine carboxypeptidase 1 (B6TC80_MAIZE)
						Solyc05g007490	Dehydration-responsive family protein (D7KPN7_ARALY)
						Solyc08g008530	Aldolase (D7JQJ4_ECOLX)
						Solyc08g005460	Protein BREVIS RADIX (BRX_ARATH)
						Solyc07g006630	CONSTANS-like protein (B2MW87_SOLLC)
						Solyc05g008310	Serine/threonine kinase receptor (Q7DMS5_BRANA)
						Solyc08g080570	UDP-glucose 4-epimerase (B0M3E8_PEA)
						Solyc08g067230	MADS box transcription factor (A7LK41_POPDE)
						Solyc08g069140	Cyclic nucleotide gated channel (A9CRE4_MALDO)
						Solyc12g038820	HAD-superfamily hydrolase subfamily IIA (B6TMM7_MAIZE)
						Solyc04g009920	Glycogenin-like protein (Q5NA53_ORYSJ)
						Solyc11g069570	Cytokinin riboside 5&apos;-monophosphate phosphoribohydrolase LOG (LOG_ORYSJ)
						Solyc02g088210	Xenotropic and polytropic retrovirus receptor (B2GU54_XENTR)
						Solyc10g078510	Glucan endo-1 3-beta-glucosidase 5 (B6SXV6_MAIZE)
						Solyc09g072880	Chloroplast FLU-like protein (Fragment) (D2K2R8_PICAB)
						Solyc09g091220	F-box family protein (B9HCS6_POPTR)
						Solyc02g069910	Unknown Protein
						Solyc07g027020	Receptor-like kinase (A7VM65_9VIRI)
						Solyc06g068240	Pyrophosphate-energized proton pump (B0SRX3_LEPBP)
						Solyc11g009040	EPIDERMAL PATTERNING FACTOR-like protein 1 (EPFL1_ARATH)
						Solyc03g122340	lipoxygenase D (manually curated)
						Solyc01g005240	Aspartokinase (B9RGY9_RICCO)
						Solyc01g102280	Unknown Protein
						Solyc08g077960	GATA transcription factor 29 (B4FZE9_MAIZE)
						Solyc09g082780	Asparagine synthetase B (A1JQ99_YERE8)
						Solyc04g005420	Glucan endo-1 3-beta-glucosidase 3 (B6UAN6_MAIZE)
						Solyc03g005670	Cc-nbs-lrr, resistance protein
						Solyc04g080580	Kinase PfkB family (D4WID3_BACOV)
						Solyc06g082170	Glutaredoxin family protein (D7MQE6_ARALY)
						Solyc10g017990	Cytokinin oxidase/dehydrogenase 2 (C0LPA7_SOLTU)
						Solyc02g078020	Binding protein (Fragment) (D7KCU4_ARALY)
						Solyc08g077270	Phosphoacetylglucosamine mutase (B5X1B2_SALSA)
						Solyc08g023270	Unknown Protein
						Solyc12g005040	Calcium-dependent protein kinase (Q9XER6_SOLTU)
						Solyc01g108290	SWIB/MDM2 domain containing protein (B6SZA4_MAIZE)
						Solyc09g007930	Unknown Protein
						Solyc03g093340	Genomic DNA chromosome 5 TAC clone K11J9 (Q9FKH0_ARATH)
						Solyc01g108513
						Solyc03g095290	Hydrolase alpha/beta fold family protein (D7L9R5_ARALY)
						Solyc04g076037
						Solyc05g010080	Unknown Protein
						Solyc05g006220	IAA-amino acid hydrolase (D5FTH2_POPTO)
						Solyc09g065550	Kinase interacting family protein (D7KCB2_ARALY)
						Solyc09g061280	p27KIP1-related-protein 2 (manually curated)
						Solyc09g082990	GDP-D-mannose-3ÃƒÂ¢ ,5ÃƒÂ¢ -epimerase 2
						Solyc04g074940	Bet1-like protein At4g14600 (BETL1_ARATH)
						Solyc12g019410	Kinase family protein (D7KBF8_ARALY)
						Solyc05g014790	Lipoxygenase (B9RMJ4_RICCO)
						Solyc02g082270	RNA-binding protein 68390-68829 (Q9C805_ARATH)
						Solyc08g067160	Acyl-protein thioesterase 2 (B6T1C9_MAIZE)
						Solyc05g009520	Genomic DNA chromosome 3 P1 clone MPE11 (Q9LUA5_ARATH)
						Solyc11g042990	Kinase family protein (D7KYV4_ARALY)
						Solyc10g080770	NPR1-interactor protein 1 (manually curated)
						Solyc10g081550	Cytochrome P450
						Solyc06g065270	Adenylate kinase (B6STL7_MAIZE)
						Solyc07g045440	Fasciclin-like arabinogalactan protein 19 (A9XTM4_GOSHI)
						Solyc01g099240	3-hydroxyisobutyrate dehydrogenase (A3ZMK4_9PLAN)
						Solyc08g082620	3-oxoacyl-(Acyl carrier protein) synthase II (D6YNQ6_CHLT1)
						Solyc02g069070	Ribonuclease H2 subunit C (C0H7J5_SALSA)
						Solyc02g078840	Secretory carrier membrane protein (B3TLU6_ELAGV)
						Solyc07g066070	Nucleic acid binding protein (B6TF49_MAIZE)
						Solyc01g005120	Xyloglucan endotransglucosylase/hydrolase 13 (C0IRH2_ACTDE)
						Solyc10g007280	AAA-ATPase (C3TX92_BRASY)
						Solyc12g005850	Multidrug resistance protein mdtK (MDTK_ERWAM)
						Solyc06g071150	Hedgehog-interacting protein 1 (Fragment) (A9J6P8_9ROSI)
						Solyc04g025990	Potassium transporter family protein (D7KXB7_ARALY)
						Solyc06g053200	6-phosphogluconolactonase (B6UAK0_MAIZE)
						Solyc01g086870	BHLH transcription factor (B6TXR4_MAIZE)
						Solyc03g044660	Dihydrodipicolinate synthase 2 (D7LCJ3_ARALY)
						Solyc09g011490	Glutathione S-transferase-like protein (A8DUB0_SOLLC)
						Solyc03g118510	Receptor like kinase, RLK
						Solyc11g068770	CCR4-NOT transcription complex subunit 7 (B4FG48_MAIZE)
						Solyc06g064870	Hydrolase alpha/beta fold family protein (D7LXY6_ARALY)
						Solyc05g005560	polygalacturonase isoenzyme 1 beta subunit (manually curated)
						Solyc02g069830	Class III homeodomain-leucine zipper (Q1WD30_GINBI)
						Solyc06g011370	Chaperone protein clpB 2 (D4TPI3_9NOST)
						Solyc01g091320	Sterol 4-alpha-methyl-oxidase 2 (D7KH21_ARALY)
						Solyc09g011600	glutathione S-transferase (manually curated)
						Solyc02g071720	GDSL esterase/lipase At1g29670 (GDL15_ARATH)
						Solyc07g052170	Dirigent-like protein (A6YQZ6_PICSI)
						Solyc02g070310	Ribosomal protein L32 (Q45NI6_MEDSA)
						Solyc08g014130	2-isopropylmalate synthase 1 (Q30DX9_9BRAS)
						Solyc11g010250	Avr9/Cf-9 rapidly elicited protein 75 (Q9FQY9_TOBAC)
						Solyc04g025510	Os02g0194300 protein (Fragment) (Q0E347_ORYSJ)
						Solyc04g070980	cycloartenol synthase 1 (manually curated)
						Solyc04g072500	Mitochondrial transcription termination factor-like (Q67UH1_ORYSJ)
						Solyc03g078640	Unknown Protein
						Solyc09g015080	Phosphatidylinositol transfer protein SFH5 (C5JFB2_AJEDS)
						Solyc08g082970	Fas-associated factor 1-like protein (Q5DJU1_CAPAN)
						Solyc06g076220	expansin18 (manually curated)
						Solyc08g007170	Transcription factor (D7LLP9_ARALY)
						Solyc05g055060	Serine/threonine-protein phosphatase (B9S7J9_RICCO)
						Solyc01g094010	CXE carboxylesterase (Q0ZPW6_9ROSA)
						Solyc08g081300	Ring finger protein 126 (Q28DW8_XENTR)
						Solyc02g082180	DNA replication licensing factor (Q2TWS7_ASPOR)
						Solyc11g013110	Anthocyanidin synthase (B2M0X8_GINBI)
						Solyc06g074730	Argonaute 5 (manually curated)
						Solyc02g079410	Universal stress protein (Usp) (A2Q2X4_MEDTR)
						Solyc01g008140	Receptor kinase (B8XA57_GOSBA)
						Solyc01g098930	Cyclin (D8UD80_VOLCA)
						Solyc07g066090	SEC14 cytosolic factor family protein (D7KN07_ARALY)
						Solyc01g106000	Isochorismatase hydrolase (B6TNR9_MAIZE)
						Solyc06g074390	Fatty acyl coA reductase (Q8L4M0_WHEAT)
						Solyc01g103990	T-complex protein 11 (D7KML1_ARALY)
						Solyc06g051260	Transcription factor bHLH51 (BH051_ARATH)
						Solyc04g074080	WW domain containing protein expressed (Q2QVE4_ORYSJ)
						Solyc10g074590	Pantothenate kinase 4 (B6TFD8_MAIZE)
						Solyc03g098200	Homeobox-leucine zipper protein PROTODERMAL FACTOR 2 (PDF2_ARATH)
						Solyc08g044345
						Solyc02g068350	Uroporphyrinogen-III synthase (Q3M8K2_ANAVT)
						Solyc11g011030	Pto-responsive gene 1 (manually curated)
						Solyc03g122030	Transcription factor (D7L2D2_ARALY)
						Solyc11g010160	Cc-nbs-lrr, resistance protein
						Solyc08g081320	AP-1 complex subunit beta-1 (C5GH51_AJEDR)
						Solyc02g030450	Protein SEY1 (B6U4D9_MAIZE)
						Solyc09g009990	Transposon protein Mutator sub-class (B6TYN1_MAIZE)
						Solyc01g103620	Sodium Bile acid symporter family protein expressed (Q2QX41_ORYSJ)
						Solyc04g007150	Alpha-glucosidase (Q9LEC9_SOLTU)
						Solyc05g055420	Exostosin-2 (Q0IFF4_AEDAE)
						Solyc07g062780	E3 SUMO-protein ligase NSE2 (C3KJP6_ANOFI)
						Solyc02g080410	class I heat shock protein (Q69BI7_CARPA)
						Solyc02g076850	Dof zinc finger protein4 (manually curated)
						Solyc03g114450	Extracellular calcium sensing receptor (C7BCU7_LIQFO)
						Solyc08g008520	Yippee zinc-binding protein (B2VX42_PYRTR)
						Solyc08g008550	Serine/threonine protein kinase (Q16PN5_AEDAE)
						Solyc01g066840	40S ribosomal protein S21 (D7M5J1_ARALY)
						Solyc02g067080	UDP-D-glucose dehydrogenase (D2WK25_GOSHI)
						Solyc03g007760	Cell division protease ftsH (FTSH_SHIFL)
						Solyc12g009250	chaperonin (D1U6H2_9DELT)
						Solyc01g098940	Pectinesterase (B9RPV5_RICCO)
						Solyc08g006460	RING-finger protein like (B6SVN2_MAIZE)
						Solyc10g077050	Palmitoyltransferase erf2 (C1GFP3_PARBD)
						Solyc06g073510	Origin recognition complex subunit 2 (Q9XFD6_ORYSJ)
						Solyc05g012380	Glucan endo-1 3-beta-glucosidase 1 (B6TW10_MAIZE)
						Solyc06g068550	Aspartic proteinase nepenthesin-1 (C0JAB4_ORYCO)
						Solyc07g066230	Receptor like kinase, RLK
						Solyc01g095960	Diacylglycerol O-acyltransferase (A5UW30_ROSS1)
						Solyc06g062950	Subtilisin-like protease (A9XG40_TOBAC)
						Solyc06g061250	Ring H2 finger protein (D9ZHD8_HYPPE)
						Solyc01g107390	Auxin-responsive GH3 product (Q05680_SOYBN)
						Solyc01g104860	Peroxidase (Q5K4K5_GOSHI)
						Solyc02g038680	Tetratricopeptide repeat protein 5 (TTC5_HUMAN)
						Solyc03g025230	Multidrug resistance protein mdtK (MDTK_YERE8)
						Solyc06g009380	mRNA clone RAFL24-05-D16 (Q67YW5_ARATH)
						Solyc01g112290	Glutamyl-tRNA synthetase (Q52JJ5_NICBE)
						Solyc03g112620	Carboxyl-terminal proteinase (B4FXN3_MAIZE)
						Solyc12g006450	gamma-aminobutyrate transaminase subunit precursor isozyme 3 (manually curated)
						Solyc07g056670	gibberellin 2-oxidase 2 (manually curated)
						Solyc08g023440	Early-responsive to dehydration 4 (D7KET4_ARALY)
						Solyc02g067550	Unknown Protein
						Solyc03g117180	Serine/threonine-protein kinase (C6ZRV0_SOYBN)
						Solyc01g049890	Unknown Protein
						Solyc03g098710	Kunitz-type proteinase inhibitor A4 (Fragment) (C5IWR3_SOLBR)
						Solyc03g083300	Mediator of RNA polymerase II transcription subunit 22 (C1BXD5_ESOLU)
						Solyc08g061570	ATPase E1-E2 type family (Q9C594_ARATH)
						Solyc03g083070	Vesicle-associated membrane protein 7B (D7KE74_ARALY)
						Solyc06g048950	Receptor like kinase, RLK
						Solyc01g089870	Pentatricopeptide repeat-containing protein (D7KP29_ARALY)
						Solyc08g007140	60S ribosomal protein L37a (Q5GMM4_CAPCH)
						Solyc12g077630	Unknown Protein
						Solyc12g096050	Kinase-START 1 (Fragment) (B9UY89_LOPEL)
						Solyc04g077180	Potential lipid particle serine esterase (Q59KL3_CANAL)
						Solyc05g055360	Unknown Protein
						Solyc03g097630	Palmitoyltransferase-like protein (C6YXK4_ORYSJ)
						Solyc06g063330	V-type ATP synthase alpha chain (VATA_METKA)
						Solyc05g048830	MYB transcription factor (Q6R098_ARATH)
						Solyc07g056310	Glucan endo-1 3-beta-glucosidase 4 (B6T2U4_MAIZE)
						Solyc08g063080	UDP-sulfoquinovose synthase (C0LIR3_SOLLC)
						Solyc08g078960	Oxysterol-binding family protein (D7ME32_ARALY)
						Solyc11g007770	Exostosin-2 (Q0IFF4_AEDAE)
						Solyc05g012550	Remorin family protein (D7MUJ3_ARALY)
						Solyc09g005400	Major latex-like protein (B5THI3_PANGI)
						Solyc11g010810	Glucosyltransferase (A1YM58_IPOBA)
						Solyc12g011000	Citrate synthase (B9IFM7_POPTR)
						Solyc01g099970	F-box/LRR-repeat protein 14 (B5X325_SALSA)
						Solyc03g117940	U2 small nuclear ribonucleoprotein A&apos (Q1HPT8_BOMMO)
						Solyc04g082480	Nodule inception protein (Fragment) (A9DME9_MEDTR)
						Solyc10g017630	MADS-box transcription factor (Q1EMR8_PLAMJ)
						Solyc03g098070	C2H2L domain class transcription factor (D9ZIU3_MALDO)
						Solyc07g005130	Abhydrolase domain-containing protein FAM108B1 (C0HAS5_SALSA)
						Solyc05g055343
						Solyc04g079310	RNA Binding Protein 47 (Q9LEB3_NICPL)
						Solyc05g055610	tRNA wybutosine-synthesizing protein (C4QXF1_PICPG)
						Solyc03g123430	AP2-like ethylene-responsive transcription factor At1g16060 (AP2L1_ARATH)
						Solyc09g061680	Pantothenate synthetase (D2C4V4_THENR)
						Solyc07g042830	Glycogen synthase (D1R4V0_9CHLA)
						Solyc04g076630	Rhamnogalacturonate lyase (A3XLZ2_LEEBM)
						Solyc02g065430	TMV response-related protein (B6UG28_MAIZE)
						Solyc04g078195
						Solyc08g076410	Shikimate kinase-like protein (B9GZJ5_POPTR)
						Solyc06g060400	Ribosomal protein L15 (B9GPA1_POPTR)
						Solyc11g010790	Glucosyltransferase (A1YM58_IPOBA)
						Solyc02g086520	Os05g0169400 protein (Fragment) (Q0DKE7_ORYSJ)
						Solyc07g043490	UDP-glucosyltransferase family 1 protein (C6KI43_CITSI)
						Solyc08g029240	Unknown Protein
						Solyc02g079990	RLK, Receptor like protein, putative resistance protein with an antifungal domain
						Solyc10g044710	TPR repeat (Q2HW44_MEDTR)
						Solyc01g094790	Cysteine synthase (Q9FS29_SOLTU)
						Solyc03g115500	Heparanase (C9E7B7_ORYSI)
						Solyc01g105800	MADS box transcription factor (Q2NNB9_ELAGV)
						Solyc02g081130	BAH-PHD domain-containing protein (A9TSM0_PHYPA)
						Solyc03g062900	Unknown Protein
						Solyc04g054740	myo-inositol-1-phosphate synthase (manually curated)
						Solyc02g087620	Inositol hexakisphosphate and diphosphoinositol-pentakisphosphate kinase 2 (VIP2_MOUSE)
						Solyc03g112650	Soul heme-binding family protein (D7KEL8_ARALY)
						Solyc12g005560	Unknown Protein
						Solyc04g080290	CRAL/TRIO domain containing protein expressed (Q75GU9_ORYSJ)
						Solyc03g044930	Unknown Protein
						Solyc12g056130	Kelch-like protein 6 (B5X1S7_SALSA)
						Solyc08g014330	Primary amine oxidase (B4WL51_9SYNE)
						Solyc03g080195
						Solyc01g105560	GTP cyclohydrolase II/3,4-dihydroxy-2-butanone 4-phosphate synthase (manually curated)
						Solyc12g099250	Kinase family protein (D7KVQ9_ARALY)
						Solyc04g050960	Chromatin remodeling complex subunit (B9N3S4_POPTR)
						Solyc05g005280	Poly polymerase catalytic domain containing protein expressed (Q84T80_ORYSJ)
						Solyc01g106953
						Solyc01g104170	Ankyrin repeat domain-containing protein 2 (B6TNC0_MAIZE)
						Solyc04g081880	Ribonuclease P protein subunit p25 (RPP25_RAT)
						Solyc03g097710	Genomic DNA chromosome 5 P1 clone MEE6 (Q9FLL8_ARATH)
						Solyc06g050590	Acetyl-CoA carboxylase biotin carboxyl carrier protein (D3PS72_MEIRD)
						Solyc03g115630	Carbamoyl-phosphate synthase small chain (B6TJA4_MAIZE)
						Solyc08g076400	Myb family transcription factor-like protein (Q84UP8_ORYSJ)
						Solyc01g105890	Monoterpene synthase 1 (manually curated)
						Solyc01g096520	Peptidyl-prolyl cis-trans isomerase (B9GX77_POPTR)
						Solyc01g096220	Ras-related protein Rab-25 (RAB25_BOVIN)
						Solyc09g011160	Regulator of chromosome condensation RCC1 (B8FLG8_DESAA)
						Solyc09g014900	Cytochrome P450
						Solyc01g108280	Serine/threonine protein kinase (Q0PL87_CAMSI)
						Solyc06g072480	knox-like 1 (manually curated)
						Solyc07g052980	xyloglucan endotransglycosylase/hydrolase 16 (manually curated)
						Solyc09g072710	Phosphatidylcholine-sterol O-acyltransferase (D7KDA5_ARALY)
						Solyc02g091060	Unknown Protein
						Solyc05g013535
						Solyc06g036110	C2 domain-containing protein (Q5DVL6_HORVD)
						Solyc05g006420	Two-component response regulator ARR3 (B6TSM4_MAIZE)
						Solyc03g098545
						Solyc08g067410	Fatty acid elongase 3-ketoacyl-CoA synthase (Q6DUV6_BRANA)
						Solyc11g068480	DNA polymerase epsilon subunit 3 (B6TCI2_MAIZE)
						Solyc03g119790	Transcription initiation factor IIE alpha subunit family protein (D7KCD4_ARALY)
						Solyc06g009710	R2R3MYB transcription factor 111 (manually curated)
						Solyc09g007840	Cyclic nucleotide gated channel (A9CRE4_MALDO)
						Solyc01g106330	Glutamyl-tRNA(Gln) amidotransferase subunit A (Q5L059_GEOKA)
						Solyc01g097230	PRA1 family protein E (PRA1E_ARATH)
						Solyc01g108020	Thioredoxin m (B9HS17_POPTR)
						Solyc09g098560	Survival motor neuron containing protein (B6TZU2_MAIZE)
						Solyc02g079780	Pro-resilin (B6T4Q5_MAIZE)
						Solyc07g048110	Uncharacterized membrane protein C24H6.13 (YA7D_SCHPO)
						Solyc02g080940	Proline synthetase co-transcribed bacterial homolog protein (B5X4B5_SALSA)
						Solyc02g082440	Unknown Protein
						Solyc12g056700	3-phenylpropionate-dihydrodiol/cinnamic acid-dihydrodiol dehydrogenase (HCAB_PHOLL)
						Solyc08g082280	Long-chain-fatty-acid-CoA ligase (B2WS80_ARAHA)
						Solyc06g051410	N-(5&apos-phosphoribosyl)anthranilate isomerase (B9SQM9_RICCO)
						Solyc01g010020	Calmodulin (B6SJJ2_MAIZE)
						Solyc02g090860	Phenylalanyl-tRNA synthetase alpha chain (B6SS66_MAIZE)
						Solyc07g042700	RNA-binding region RNP-1 (RNA recognition motif) Pyridoxal-dependent decarboxylase (A2Q361_MEDTR)
						Solyc05g005750	Alpha alpha-trehalose-phosphate synthase (UDP-forming) (A3CXN9_METMJ)
						Solyc03g031970
						Solyc08g008480	R2R3MYB transcription factor 4 (manually curated)
						Solyc02g037510	Amino acid transporter (B7GLG7_ANOFW)
						Solyc12g077620	Unknown Protein
						Solyc11g039960	LysM domain containing protein expressed (Q7XD97_ORYSJ)
						Solyc05g005160	ATP-citrate lyase A-2 (D7KWP3_ARALY)
						Solyc10g055780	Chitinase (B9VRK7_CAPAN)
						Solyc02g086180	Sterol C-5 desaturase (D7FW86_ECTSI)
						Solyc10g047030	LEXYL1 (manually curated)
						Solyc07g062860	Genomic DNA chromosome 3 BAC clone F4B12 (Q9LIL7_ARATH)
						Solyc11g065070	Hydroxymethylglutaryl-CoA lyase (B6U7B9_MAIZE)
						Solyc01g102670	HhH-GPD (Q2INY1_ANADE)
						Solyc05g055790	Protein phosphatase 2c (Q4L0F8_MEDSA)
						Solyc03g095300	Proline-rich family protein (D7LFU9_ARALY)
						Solyc06g050120	Ribosomal protein L7a (A8J567_CHLRE)
						Solyc11g039840	Ubiquinol-cytochrome c reductase iron-sulfur subunit (Q38M54_SOLTU)
						Solyc07g044880	Reticulon family protein (D7L8W9_ARALY)
						Solyc04g019313
						Solyc03g150147
						Solyc06g074000	Aspartic proteinase nepenthesin-2 (B6SJT4_MAIZE)
						Solyc01g094580	Beta-amylase 9 (D7M5N4_ARALY)
						Solyc05g008620	DNA replication complex GINS protein psf3 (C5FUE7_NANOT)
						Solyc03g005910	GDSL esterase/lipase At1g29670 (GDL15_ARATH)
						Solyc02g065310	B3 domain-containing transcription factor VRN1 (VRN1_ARATH)
						Solyc08g082320	Ubr7 protein (Fragment) (Q68FN3_MOUSE)
						Solyc10g083290	invertase 6 (manually curated)
						Solyc03g118850	Hydrolase alpha/beta fold family (Q1DF33_MYXXD)
						Solyc03g117880	Unknown Protein
						Solyc05g005920	Peptide transporter (A6YJX4_9MAGN)
						Solyc03g112730	RLK, Receptor like protein, putative resistance protein with an antifungal domain
						Solyc01g107620	Reticulon family protein (D7L3K1_ARALY)
						Solyc03g116590	Embryo-specific 3 (Q2HUA9_MEDTR)
						Solyc03g034057
						Solyc08g022133
						Solyc12g056250	Glutathione S-transferase (Q9M558_EUPES)
						Solyc04g051510	curl-3 (manually curated)
						Solyc11g011260	GAI (manually curated)
						Solyc05g047560	Glycosyl transferase group 1 (Q3SM08_THIDA)
						Solyc06g072530	UPF0497 membrane protein 8 (U4978_VITVI)
						Solyc06g065120	Lrr, resistance protein fragment
						Solyc03g121530	Ribonuclease III (A2Q464_MEDTR)
						Solyc05g009800	LRR receptor-like serine/threonine-protein kinase, RLP
						Solyc06g075520	Dehydroascorbate reductase 1 (Fragment) (B8YGQ8_SOLLC)
						Solyc06g005750	Sterol 4-alpha-methyl-oxidase 2 (D7KH21_ARALY)
						Solyc07g065110	Protease inhibitor/seed storage/lipid transfer protein family protein (D7MKH4_ARALY)
						Solyc05g012930	Protein UXT (B6TWV7_MAIZE)
						Solyc10g078700	Squamosa promoter binding protein 15 (manually curated)
						Solyc06g060840	Oleosin (Q2TM28_COFCA)
						Solyc02g069390	Sh4 homologue protein (B6ZKM0_9POAL)
						Solyc10g084000	Heavy-metal-associated domain-containing protein-like (Q6K9R4_ORYSJ)
						Solyc09g015120	Kelch-like protein (Q84S70_ORYSJ)
						Solyc01g068040	3-5 exonuclease/ nucleic acid binding protein (B6TKY2_MAIZE)
						Solyc10g024370	Phospholipase D (Q6AVR2_ORYSJ)
						Solyc03g083970	IQ calmodulin-binding motif family protein (B6TKK9_MAIZE)
						Solyc05g005960	Peptide transporter 1 (Q7XAC3_VICFA)
						Solyc06g074150	LRR receptor-like serine/threonine-protein kinase, RLP
						Solyc06g061023
						Solyc06g068170	U11/U12 small nuclear ribonucleoprotein protein (C1C3V0_RANCA)
						Solyc04g007560	pH-response regulator protein palA/RIM20 (C8V8Z2_EMENI)
						Solyc03g098220	Serine palmitoyltransferase (B3Y000_NICBE)
						Solyc01g079580	DNAJ heat shock N-terminal domain-containing protein (D7LGN0_ARALY)
						Solyc02g092620	BZIP domain class transcription factor (D9ZIQ5_MALDO)
						Solyc07g045460	5-AMP-activated protein kinase subunit beta-1 (C1BGS7_ONCMY)
						Solyc05g008530	Sec-independent protein translocase TatC (Q3MG73_ANAVT)
						Solyc06g074550	Unknown Protein
						Solyc06g051990	At5g24280-like protein (Fragment) (Q3YI82_ARALY)
						Solyc09g090680	Cysteine-rich repeat secretory protein 3 (CRR3_ARATH)
						Solyc06g072310	Homeobox-leucine zipper protein PROTODERMAL FACTOR 2 (PDF2_ARATH)
						Solyc07g045550	Transcriptional regulator STERILE APETALA (SAP_ARATH)
						Solyc01g006990	F-box family protein (D7KNJ0_ARALY)
						Solyc04g024710	Cysteine-type peptidase (B6T6Y3_MAIZE)
						Solyc06g050930	Endo beta n-acetylglucosaminidase (Q16SQ0_AEDAE)
						Solyc08g005150	Ubiquitin ligase (B3G3Y7_ADIVA)
						Solyc03g123390	Hydrolase (Q4PSG2_ARATH)
						Solyc12g088190	Amino acid permease 6 (Q7Y076_BRANA)
						Solyc09g082210	Os10g0422600 protein (Fragment) (Q0IXM0_ORYSJ)
						Solyc03g114940	Cytochrome P450
						Solyc10g007400	DNA polymerase subunit delta-3 (B5X1A6_SALSA)
						Solyc08g079760	Unknown Protein
						Solyc11g066390	superoxide dismutase 3 (manually curated)
						Solyc10g085480	60S ribosomal protein L24 (B3TM46_ELAGV)
						Solyc08g077350	HAD-superfamily hydrolase subfamily IA variant 3 (B2IYD2_NOSP7)
						Solyc04g015340	Serine carboxypeptidase K10B2.2 (B6TM29_MAIZE)
						Solyc01g102980	Zinc finger-homeodomain protein 1 (Fragment) (B0LK17_YUCFI)
						Solyc05g010320	Chalcone--flavonone isomerase (D7LV11_ARALY)
						Solyc03g031730	Beta-glucosidase 47 (D7MEP5_ARALY)
						Solyc03g113760	E2F transcription factor-like protein (Q9LFQ9_ARATH)
						Solyc01g107490	BHLH transcription factor (Q7XJU1_ARATH)
						Solyc02g031920	Pathogen-related protein related (Q2HSD5_MEDTR)
						Solyc04g080030	PPPDE peptidase domain-containing protein 1 (PPDE1_XENLA)
						Solyc09g057590	cDNA clone J075118M20 full insert sequence (B7F980_ORYSJ)
						Solyc08g065840	Unknown Protein; contains Interpro domain(s) IPR012438 Protein of unknown function DUF1639
						Solyc07g043390	Cellulose synthase family protein expressed (Q339N6_ORYSJ)
						Solyc03g118020	Tudor / nuclease domain-containing protein (B6KG97_TOXGO)
						Solyc07g062820	Pentatricopeptide repeat protein PPR1106-17 (B6SWY6_MAIZE)
						Solyc09g065760	Plant-specific domain TIGR01615 family protein (B6SS18_MAIZE)
						Solyc02g091910	EPIDERMAL PATTERNING FACTOR-like protein 2 (EPFL2_ARATH)
						Solyc05g052620	Coronatine-insensitive 1 (manually curated)
						Solyc05g056360	MEI2-like RNA binding protein (Q652K6_ORYSJ)
						Solyc07g056610	Carboxyl-terminal proteinase (B6SL47_MAIZE)
						Solyc05g005980	Solute carrier family 15 member 4 (S15A4_XENLA)
						Solyc07g055180	Receptor protein kinase-like protein (Q9LJU5_ARATH)
						Solyc03g007720	Unknown Protein
						Solyc12g007160	Protein ABIL1 (B6TCZ2_MAIZE)
						Solyc01g099950	Pectinesterase (B9I9P7_POPTR)
						Solyc01g008700	cDNA clone 001-102-C05 full insert sequence (B7E7M9_ORYSJ)
						Solyc01g080830	cDNA clone J023109D15 full insert sequence (B7EQP2_ORYSJ)
						Solyc02g067310	Zinc finger-homeodomain protein 1 (Fragment) (B0LK19_CUCSA)
						Solyc06g074070	Receptor like kinase, RLK
						Solyc10g080710	asparaginyl-tRNA synthetase (manually curated)
						Solyc02g083190	F-box family protein (B9HR11_POPTR)
						Solyc02g084370	Receptor like kinase, RLK
						Solyc01g006850	Pentatricopeptide repeat-containing protein (D7LZQ2_ARALY)
						Solyc03g116140	Activating signal cointegrator 1 (C3KH38_ANOFI)
						Solyc04g018120	Unknown Protein
						Solyc03g112310	Receptor like kinase, RLK
						Solyc09g075690	Gibberellin receptor GID1L2 (B6T2M3_MAIZE)
						Solyc09g005880	Unknown Protein
						Solyc05g052030	ethylene response factor 4 (manually curated)
						Solyc05g018410	Enoyl-CoA hydratase (A3WX21_9BRAD)
						Solyc05g006000	Solute carrier family 15 member 4 (S15A4_BOVIN)
						Solyc01g067510	Receptor-like kinase (A7VM36_MARPO)
						Solyc06g007210	Unknown Protein; contains Interpro domain(s) IPR007836 Ribosomal protein L41
						Solyc02g080580	Nuclear protein (B6U7S5_MAIZE)
						Solyc03g116900	Manganese transporter MntH (D3KPZ0_LISMO)
						Solyc01g086920	LRR receptor-like serine/threonine-protein kinase, RLP
						Solyc09g005800	Unknown Protein
						Solyc04g072450	Unknown Protein
						Solyc11g012480	Thymidine kinase (B9IH47_POPTR)
						Solyc04g045600	Serine/threonine kinase (Q32SF8_HORVD)
						Solyc05g015510	Squamosa promoter-binding protein 10 (manually curated)
						Solyc05g018417
						Solyc08g077940	Histone-lysine N-methyltransferase-like protein (Q6ZJS5_ORYSJ)
						Solyc05g012670	Glucosyltransferase-3 (Q8S9A6_PHAAN)
						Solyc09g090610	50S ribosomal protein L14 (RL14_DEHE1)
						Solyc05g005490	carbonic anhydrase (manually curated)
						Solyc09g065130	Mitochondrial Rho GTPase 1 (B2WA10_PYRTR)
						Solyc02g022880	Unknown Protein
						Solyc07g065660	Cellulose synthase (Q2HT17_MEDTR)
						Solyc07g008670	AT1G74160 protein (Fragment) (B9DHP4_ARATH)
						Solyc04g014613
						Solyc11g033270	Serine/threonine-protein kinase 3 (B2W0T3_PYRTR)
						Solyc10g079460	NPR1-like protein (Fragment) (Q2QBV6_PYRCO)
						Solyc02g086110	Similarity the predicted A. niger protein contains a neutral zinc metallopeptidases (A2QF33_ASPNC)
						Solyc09g010980	Unknown Protein
						Solyc06g073870	DNA-directed RNA polymerase II subunit RPB4 (B9EP00_SALSA)
						Solyc01g057770	AE family transporter anion exchange (A4RY02_OSTLU)
						Solyc01g094690	plasma membrane intrinsic protein 1.2 (manually curated)
						Solyc03g111580	Zinc finger transcription factor 27 (manually curated)
						Solyc05g007560	60S ribosomal protein L34 (B6UH15_MAIZE)
						Solyc03g083020	Os02g0306125 protein (Fragment) (C7IYK6_ORYSJ)
						Solyc12g007230	auxin-regulated IAA26 (manually curated)
						Solyc01g099030	GDSL esterase/lipase At1g28590 (GDL8_ARATH)
						Solyc05g018230	Sugar transporter protein 12 (manually curated)
						Solyc04g017650	Mediator of DNA damage checkpoint protein 1 (MDC1_RAT)
						Solyc06g061027
						Solyc01g068070	Wd-repeat protein (C1FDE0_9CHLO)
						Solyc12g006470	viroid RNA-binding protein (manually curated)
						Solyc02g090480	Peptidyl-prolyl cis-trans isomerase D (PPID_RAT)
						Solyc10g079600	Response regulator 6 (Q9FRY9_MAIZE)
						Solyc05g041750	Unknown Protein
						Solyc07g052480	isocitrate lyase LEU18678 (manually curated)
						Solyc12g099260	ATP citrate lyase a-subunit (Q93YH4_LUPAL)
						Solyc06g069290	LRR receptor-like serine/threonine-protein kinase, RLP
						Solyc02g092610	Transposon protein Mutator sub-class (B6UC07_MAIZE)
						Solyc02g083520	self-pruning G-box protein (manually curated)
						Solyc02g072330	Subtilisin-like serine protease (Q9LRF2_ORYSJ)
						Solyc01g107580	Pseudouridine synthase family protein (D7L9Z2_ARALY)
						Solyc05g012280	Genomic DNA chromosome 5 TAC clone K6A12 (Q9FGR6_ARATH)
						Solyc02g079930	phosphosulfolactate synthase (manually curated)
						Solyc01g111890	F-box/LRR-repeat protein 14 (B5X1Y2_SALSA)
						Solyc06g072350	UPF0497 membrane protein 17 (U497H_RICCO)
						Solyc02g079220	Sugar transporter protein 1 (manually curated)
						Solyc01g111860	DDB1- and CUL4-associated factor 8-like protein 1 (DC8L1_XENLA)
						Solyc02g084960	Genomic DNA chromosome 5 TAC clone K1F13 (Q9FJZ5_ARATH)
						Solyc11g021020	Proteinase inhibitor (B0FZ75_SOLTU)
						Solyc04g082740	Heat shock protein-like protein (Q84KA7_CUCME)
						Solyc09g059670	Alpha/beta hydrolase fold-1 (Q2IHF4_ANADE)
						Solyc10g078590	Unknown Protein
						Solyc05g009130	Os03g0731050 protein (Fragment) (C7IZG5_ORYSJ)
						Solyc02g063390	DUF1295 domain protein (Fragment) (C1N4N9_MICPS)
						Solyc12g014120	Unknown Protein
						Solyc05g041440	Genomic DNA chromosome 5 P1 clone MUK11 (Q9LZ27_ARATH)
						Solyc07g007180	RING-H2 finger protein (B6TJA7_MAIZE)
						Solyc05g045670	Glucose-6-phosphate/phosphate translocator 2 (Q84Y17_SOLTU)
						Solyc02g077960	Dof zinc finger protein 12 (A5HWG1_HORVD)
						Solyc04g077860	Hydrolase alpha/beta fold family protein expressed (Q10J20_ORYSJ)
						Solyc04g007160	Alpha-glucosidase (Q9LEC9_SOLTU)
						Solyc02g062380	GATA transcription factor 9 (B6STZ1_MAIZE)
						Solyc09g009200	Growth-regulating factor 10 (B9VHC3_ORYSI)
						Solyc12g010010	Cyclic nucleotide gated channel (A9CRE4_MALDO)
						Solyc02g082100	Neuralized (B4M452_DROVI)
						Solyc08g081960	Solanum Lycopersicum Cytokinin Response Factor 2 (manually curated)
						Solyc11g016970	Multidrug resistance protein mdtK (MDTK_ENTS8)
						Solyc01g009300	Serine/threonine kinase (C4QNN2_SCHMA)
						Solyc06g060110	amino acid transporter 2 (manually curated)
						Solyc01g108340	Peptidyl-prolyl cis-trans isomerase D (PPID_RAT)
						Solyc10g086150	Single-stranded DNA binding protein (Q8W214_SOLTU)
						Solyc01g109370	1-acylglycerol-3-phosphate acyltransferase (A2TF19_BRAJU)
						Solyc10g078710	Unknown Protein; contains Interpro domain(s) IPR004333 Transcription factor, SBP-box
						Solyc01g103250	Histone-lysine N-methyltransferase NSD3 (NSD3_HUMAN)
						Solyc02g080320	Pseudouridine synthase family protein (D7MEP4_ARALY)
						Solyc05g008980	Receptor-like protein kinase (D3G6F0_CAPAN)
						Solyc07g020860	Peroxiredoxin (D2D300_GOSHI)
						Solyc02g085190	GATA transcription factor 19 (B6TS85_MAIZE)
						Solyc08g077170	Peptide transporter-like protein (Q9SVS9_ARATH)
						Solyc08g078160	Oleosin (Q2TM28_COFCA)
						Solyc03g117980	whitefly-induced gp91-phox (manually curated)
						Solyc01g096730	Major facilitator superfamily transporter (A8NUY3_COPC7)
						Solyc06g065100	R2R3MYB transcription factor 3 (manually curated)
						Solyc11g013450	CAA30371.1 protein (Fragment) (Q9ST96_ORYSA)
						Solyc07g005710	Unknown Protein
						Solyc02g082260	3-hydroxy-3-methylglutaryl CoA reductase (manually curated)
						Solyc03g117510	Formamidopyrimidine-DNA glycosylase (C5JTH8_AJEDS)
						Solyc10g049600	Progesterone 5-beta-reductase (D6NIX2_ATRBE)
						Solyc02g093320	DNA mismatch repair protein-like (Q69MM0_ORYSJ)
						Solyc04g077440	Squalene monooxygenase (Q506K3_DATIN)
						Solyc03g118780	Thaumatin-like protein (A8IXE7_BRACM)
						Solyc07g064850	UBA/THIF-type NAD/FAD binding protein (Q02B12_SOLUE)
						Solyc11g010730	Receptor-like kinase (A7VM42_MARPO)
						Solyc08g006850	Patatin-like phospholipase family protein (Q2QNW3_ORYSJ)
						Solyc12g008700	40S ribosomal protein S30-like (Q6K853_ORYSJ)
						Solyc08g005610	xyloglucan endotransglucosylase-hydrolase 5 (manually curated)
						Solyc07g032110	Clathrin binding protein (B6STF7_MAIZE)
						Solyc12g049350	R2R3MYB transcription factor 11 (manually curated)
						Solyc02g065340	B3 domain-containing protein REM14 (REM14_ARATH)
						Solyc01g091850	Integral membrane protein (Q22DU5_TETTH)
						Solyc03g120870	UPF0497 membrane protein 14 (U497E_VITVI)
						Solyc03g025390	Retinol dehydrogenase 12 (B6TAL8_MAIZE)
						Solyc02g091470	Serine/threonine protein kinase-like (Q9FGC3_ARATH)
						Solyc06g053830	auxin-regulated IAA7 (manually curated)
						Solyc04g081210	Calmodulin binding protein IQ (A8CF59_BRACM)
						Solyc06g060910	Glycerol-3-phosphate transporter (B0SG38_LEPBA)
						Solyc06g060720	Peroxisomal biogenesis factor 19 (B6TC68_MAIZE)
						Solyc01g094810	Ubiquitin-conjugating enzyme (D2VN46_NAEGR)
						Solyc12g010460	Unknown Protein
						Solyc01g079390	EZ1 (manually curated)
						Solyc04g074230	SIG74 14-3-3 family protein (manually curated)
						Solyc06g150130
						Solyc05g012940	Ribonuclease H2 subunit B (B0WCS6_CULQU)
						Solyc11g005580	Ribosomal RNA small subunit methyltransferase H (D6YUB3_WADCW)
						Solyc03g097960	CHP-rich zinc finger protein-like (Q8H5Y9_ORYSJ)
						Solyc06g050550	Sorting nexin 1 (Q70YZ8_BRAOL)
						Solyc02g086440	Unknown Protein; contains Interpro domain(s) IPR001810 Cyclin-like F-box
						Solyc10g078550	glutamate dehydrogenase (manually curated)
						Solyc06g060960	Histone-lysine N-methyltransferase-like protein (Q6ZJS5_ORYSJ)
						Solyc04g009140	Mitochondrial ribosomal protein L46 (B0X635_CULQU)
						Solyc06g008920	Acyl-CoA synthetase/AMP-acid ligase II (D0C359_9GAMM)
						Solyc05g009470	Alpha-glucosidase (Q9LEC9_SOLTU)
						Solyc05g008630	Poly(A) polymerase (D7M9N5_ARALY)
						Solyc09g082940	G protein gamma subunit 1 (B8AN27_ORYSI)
						Solyc05g012260	Purple acid phosphatase (B0WRM8_CULQU)
						Solyc02g088080	Unknown Protein
						Solyc01g096290	Ubiquitin (C0SFI2_PARBP)
						Solyc01g111590	Histone-binding protein RBBP7 (B5X3G4_SALSA)
						Solyc01g009990	Peptidyl-prolyl cis-trans isomerase (B9RMA5_RICCO)
						Solyc06g060675
						Solyc07g049630	Unknown Protein
						Solyc02g062760	GATA transcription factor 19 (B6TS85_MAIZE)
						Solyc04g080480	AMP-dependent synthetase and ligase (D6ZEF9_SEGRD)
						Solyc02g080160	Xyloglucan endotransglucosylase/hydrolase 1 (C0IRG0_9ERIC)
						Solyc06g083170	Transcription factor (D6MKM4_9ASPA)
						Solyc06g074155
						Solyc01g067040	PWWP domain-containing protein (D7L3U3_ARALY)
						Solyc07g017430	Polyphosphoinositide phosphatase (B2WG36_PYRTR)
						Solyc04g074850	ripening regulated protein DDTFR18 (manually curated)
						Solyc07g017530	Conserved oligomeric Golgi complex subunit 3 (COG3_HUMAN)
						Solyc04g082355
						Solyc06g060570	Ovarian cancer-associated gene 2 protein homolog (B5X7T4_SALSA)
						Solyc08g079850	Subtilisin-like protease (Q9LWA3_SOLLC)
						Solyc04g005080	Pyruvate dehydrogenase E1 component alpha subunit (B6TMS5_MAIZE)
						Solyc07g053720	Tyrosine aminotransferase-like protein (Q9LVY1_ARATH)
						Solyc02g091710	von Willebrand factor type A domain-containing protein (D2VKS7_NAEGR)
						Solyc04g081470	Os05g0596200 protein (Fragment) (Q0DFE0_ORYSJ)
						Solyc07g024070	Ubiquitin-conjugating enzyme E2 T (C1BZC6_ESOLU)
						Solyc07g065920	Ferredoxin-fold anticodon-binding domain-containing protein 1 (FDXA1_HUMAN)
						Solyc04g072790	Cellulose synthase (B8XPP7_9ROSI)
						Solyc07g054950	Cyclin D2 (Q71FH0_WHEAT)
						Solyc09g009703
						Solyc03g119140	Serine/threonine-protein kinase B-raf (BRAF_HUMAN)
						Solyc11g071460	Dehydrogenase/reductase SDR family member 13 (DHR13_BOVIN)
						Solyc06g050510	DNA repair protein (Q2ULH2_ASPOR)
						Solyc10g009550	WRKY transcription factor 42 (manually curated)
						Solyc06g051240	Unknown Protein
						Solyc03g006840	Genomic DNA chromosome 5 P1 clone MTG10 (Q9FIS0_ARATH)
						Solyc06g082980	3-beta-hydroxysteroid-Delta8 Delta7-isomerase (C3KH60_ANOFI)
						Solyc08g074620	Polyphenol oxidase (Q41428_SOLTU)
						Solyc11g056640	Unknown Protein
						Solyc01g014275
						Solyc02g093970	Receptor like kinase, RLK
						Solyc02g081400	Intracellular protease PfpI family protein expressed (Q2R1V5_ORYSJ)
						Solyc01g099700	Os07g0673000 protein (Fragment) (Q0D3Q5_ORYSJ)
						Solyc12g094450	Peroxisomal multifunctional enzyme type 2 (B4FP93_MAIZE)
						Solyc01g096650	RING finger protein (C5FG83_NANOT)
						Solyc10g085740	GDSL esterase/lipase At5g03820 (GDL73_ARATH)
						Solyc10g078670	BZIP transcription factor (Q93XM5_ARATH)
						Solyc03g119780	Transcription initiation factor TFIID subunit (C7G081_DICDI)
						Solyc10g007660	UPF0497 membrane protein 11 (U497B_VITVI)
						Solyc06g066240	Cytochrome P450
						Solyc02g089840	Transcription factor (D7MBD5_ARALY)
						Solyc02g079810	Transcription Factor (Q84LF9_ORYSA)
						Solyc03g044510	Unknown Protein
						Solyc02g068300	Receptor-like kinase (A7VM32_MARPO)
						Solyc09g007870	ethylene signaling protein (manually curated)
						Solyc03g007310	Abscisic acid receptor PYL8 (PYL8_ARATH)
						Solyc06g073940	Unknown Protein
						Solyc09g082560	Calmodulin binding protein (B6SW62_MAIZE)
						Solyc01g090650	Chromodomain-helicase-DNA-binding protein 1-like (CHD1L_HUMAN)
						Solyc12g005030	Calcium-dependent protein kinase (Q9XER6_SOLTU)
						Solyc01g008550	phenylacetaldehyde reductase 2 (manually curated)
						Solyc05g052350	Receptor like kinase, RLK
						Solyc06g071180	Dynein light chain 1 cytoplasmic (Q7RN10_PLAYO)
						Solyc08g066070	leucine zipper Z12127 (manually curated)
						Solyc10g007960	cytochrome P450 CYP74C3 (manually curated)
						Solyc07g043050	UDP-glucosyltransferase (A7M6U9_IPONI)
						Solyc01g104220	Transmembrane emp24 domain-containing protein 10 (B6SSF8_MAIZE)
						Solyc06g050170	Potassium transporter (Q1T761_PHRAU)
						Solyc01g007170	Protein unc-13 homolog C (UN13C_RAT)
						Solyc08g008080	RING finger protein (C5FG83_NANOT)
						Solyc01g091540	Growth-regulating factor 12 (Q6AWX7_ORYSJ)
						Solyc01g103680	Coiled-coil domain containing 47 (Q0VBU4_MOUSE)
						Solyc02g021250	Unknown Protein
						Solyc01g107980	U-box domain-containing protein (A8IXJ0_BRACM)
						Solyc06g065210	Neutral invertase like protein (Q67XD9_ARATH)
						Solyc09g009900	Pollen-specific protein - like (O49527_ARATH)
						Solyc02g061790	Activated RNA polymerase II transcriptional coactivator p15 (C1BJV8_OSMMO)
						Solyc04g049160	Calcium dependent protein kinase (Q93XI9_SOLTU)
						Solyc01g010080	Potassium/sodium hyperpolarization-activated cyclic nucleotide-gated channel 4 (HCN4_MOUSE)
						Solyc11g072490	Interactor of constitutive active ROPs 3 (ICR3_ARATH)
						Solyc03g117370	WD-40 repeat protein (B2J4D1_NOSP7)
						Solyc09g005480	F-box family protein (B9HCS6_POPTR)
						Solyc05g053550	chalcone synthase 2 (manually curated)
						Solyc11g012050	Protein kinase (Q2HTT4_MEDTR)
						Solyc03g117590	Chaperone protein dnaJ (C5UZI2_CLOBO)
						Solyc09g098420	Receptor like kinase, RLK
						Solyc01g065580	Pumilio domain-containing protein KIAA0020 (B5X3V8_SALSA)
						Solyc10g005210	DNA-3-methyladenine glycosylase I (B4FWT0_MAIZE)
						Solyc01g087190	Chaperonin-like protein (Q2LJI6_9NOSO)
						Solyc09g065640	ethylene overproducer-like 1 (manually curated)
						Solyc05g056620	macrocalyx (manually curated)
						Solyc03g112290	Unknown Protein
						Solyc09g066440	Serine/threonine kinase (D8UCQ6_VOLCA)
						Solyc02g065380	Cold acclimation protein COR413-like (A6YDU6_LOLTE)
						Solyc01g005810	Mak16 protein (Q2HUC0_MEDTR)
						Solyc07g053220	Receptor-like protein kinase (Q9LLN5_ORYSA)
						Solyc07g056160	CYP724B2 mRNA for cytochrome P450 (manually curated)
						Solyc04g080600	UBA domain-containing protein (C9SNY0_VERA1)
						Solyc04g076200	Universal stress protein family protein (D7LAT3_ARALY)
						Solyc09g083390	Genomic DNA chromosome 5 TAC clone K9D7 (Q9FIX7_ARATH)
						Solyc01g005010	Protein XRI1 (XRI1_ARATH)
						Solyc08g013900	Nodule inception protein (Fragment) (A9DME9_MEDTR)
						Solyc05g013870	Sieve element-occluding protein 3 (B5THF7_MEDTR)
						Solyc09g005140	Unknown Protein
						Solyc09g064600	Lrr, resistance protein fragment
						Solyc10g079840	Peptide chain release factor 2 (B6UHD9_MAIZE)
						Solyc05g007870	R2R3MYB transcription factor 117 (manually curated)
						Solyc07g043580	BHLH transcription factor (B6TXR4_MAIZE)
						Solyc06g054490	Prolyl 4-hydroxylase alpha subunit-like protein (Q8LAN3_ARATH)
						Solyc09g098050	Ankyrin repeat-containing protein At5g02620 (Y5262_ARATH)
						Solyc10g054870	Triosephosphate isomerase (A9PH17_POPTR)
						Solyc11g010120	Peroxidase 17 (D7LE03_ARALY)
						Solyc03g113060	ATP-binding cassette transporter (D8RFW2_SELML)
						Solyc10g084640	N-acetyltransferase (B6SUK9_MAIZE)
						Solyc11g066670	UDP-glucosyltransferase (B8QI32_9MAGN)
						Solyc10g007800	Meiosis 5 (B6T5X0_MAIZE)
						Solyc03g098700	Cysteine protease inhibitor 8 (Fragment) (CPI8_SOLTU)
						Solyc05g007240	TO109-12 (Fragment) (Q3LVG1_TAROF)
						Solyc12g042060	ATP-dependent clp protease ATP-binding subunit (Q85G08_CYAME)
						Solyc11g007610	DEAD-box ATP-dependent RNA helicase 5 (RH5_ORYSJ)
						Solyc05g051250	Glutamine synthetase (A9PB10_POPTR)
						Solyc11g007690	Pyruvate kinase (A9P7U5_POPTR)
						Solyc01g007200	Unknown Protein
						Solyc04g078940	LEY13632 Dem protein (manually curated)
						Solyc09g082115
						Solyc01g110150	CM0216.450.nc protein (B0BL92_LOTJA)
						Solyc01g068590	Unknown Protein
						Solyc06g075600	Ankyrin repeat family protein (Q9LVG7_ARATH)
						Solyc07g063940	SCARECROW (manually curated)
						Solyc11g012410	myo-inositol monophosphatase 3 (manually curated)
						Solyc02g067980	Serine/threonine-protein phosphatase 2A regulatory subunit delta 1 isoform (Q0CAR1_ASPTN)
						Solyc06g083520	Nucleolar GTP-binding protein 2 (B0WF29_CULQU)
						Solyc04g071970	Light stress-responsive one-helix protein-like (Q5ZC72_ORYSJ)
						Solyc07g048040	C2 domain-containing protein (D7MKI6_ARALY)
						Solyc06g071540	mRNA clone RAFL24-05-D16 (Q67YW5_ARATH)
						Solyc12g009180	Cupin superfamily (DUF985) (D9YHB2_9DELT)
						Solyc03g113510	Contig An16c0080 complete genome (A2R766_ASPNC)
						Solyc07g042390	Pectinesterase (B7SIX2_9CONI)
						Solyc06g062460	BHLH transcription factor-like (Q8S0N2_ORYSJ)
						Solyc05g006820	Chaperone protein dnaJ 2 (DNAJ2_THET8)
						Solyc12g099010	Beige/BEACH domain containing protein (A2EN39_TRIVA)
						Solyc03g094010	Glutamate dehydrogenase (Q94IA5_BRANA)
						Solyc02g087930	60S ribosomal protein L34 (B6T098_MAIZE)
						Solyc11g069070	Metal ion binding protein (B6U064_MAIZE)
						Solyc08g077800	DNA repair endonuclease XPF (C1J9L6_LIZAU)
						Solyc11g065160	PHD finger transcription factor-like protein (Q69Q09_ORYSJ)
						Solyc06g083080	Unknown Protein
						Solyc10g054780	Acetyl esterase (AES_SHIFL)
						Solyc06g073120	Testis intracellular mediator protein (B6T986_MAIZE)
						Solyc11g067260	Hydrolase alpha/beta fold family protein (D7LIQ3_ARALY)
						Solyc04g078770	SolycHsfB4a (manually curated)
						Solyc09g010670	DP-2 transcription factor-like (Q9LZ55_ARATH)
						Solyc02g078570	Epoxide hydrolase 3 (D8L7V9_PRUPE)
						Solyc10g052500	Phenylcoumaran benzylic ether reductase 3 (B9HRL7_POPTR)
						Solyc08g008305
						Solyc01g096930	Phospholipid-transporting ATPase (B6JZB6_SCHJY)
						Solyc04g076850	entire (manually curated)
						Solyc02g093060	tRNA-dihydrouridine synthase 1-like protein (D3BAF6_POLPA)
						Solyc03g007880	Unknown Protein
						Solyc10g018850	Dienelactone hydrolase family protein (D7L3C7_ARALY)
						Solyc03g031780	Unknown Protein
						Solyc01g091240	Pentatricopeptide repeat-containing protein (D7KHY5_ARALY)
						Solyc06g066100	Nucleic acid binding protein (D7LGX9_ARALY)
						Solyc07g064570	Genomic DNA chromosome 3 TAC clone K10D20 (Q9LJU8_ARATH)
						Solyc02g081390	Amine oxidase family protein (Q1EPI3_MUSAC)
						Solyc08g005490	Dehydration-responsive protein-like (Q5VRG9_ORYSJ)
						Solyc11g012160	Fumarylacetoacetase (Q2HT34_MEDTR)
						Solyc02g090730	fruit weight 2.2 (manually curated)
						Solyc08g059660	Phosphatidylinositol binding clathrin assembly protein like (Q6AXI5_DANRE)
						Solyc05g013150	Set domain protein (C1EFC8_9CHLO)
						Solyc10g018905
						Solyc02g089520	Tomato CONSTANS-like 3
						Solyc05g008830	Octicosapeptide/Phox/Bem1p domain-containing protein (D7L8F8_ARALY)
						Solyc07g008030	Glycosyl transferase family 17 protein (D7L020_ARALY)
						Solyc02g067540	Methyltransferase (B9LJG4_CHLSY)
						Solyc10g080430	Phosphoribosylanthranilate transferase (Fragment) (Q43085_PEA)
						Solyc07g052220	Unknown Protein
						Solyc02g082020	Unknown Protein
						Solyc06g005130	Dof zinc finger protein 12 (A5HWG1_HORVD)
						Solyc10g081030	Nascent polypeptide-associated complex alpha subunit-like protein (B6T903_MAIZE)
						Solyc03g083650	Glucosyltransferase-12 (Q8S997_PHAAN)
						Solyc01g107800	Expressed protein (Fragment) (B3VV16_POPTN)
						Solyc12g042070	Auxin Response Factor 2B (manually curated)
						Solyc08g075240	Glucose-methanol-choline oxidoreductase (D6TF66_9CHLR)
						Solyc06g072280	Small nuclear ribonucleoprotein E (B6SK95_MAIZE)
						Solyc09g009340	DNA double-strand break repair protein mre11 (MRE11_METTH)
						Solyc04g014500	Diphosphoinositol polyphosphate phosphohydrolase (B0WVR6_CULQU)
						Solyc01g098400	Histidine phosphotransfer protein (B9I823_POPTR)
						Solyc05g043390	Unknown Protein
						Solyc11g006190	AT-hook motif nuclear localized protein 14 (Q9SR16_ARATH)
						Solyc06g050890	Unknown Protein
						Solyc08g007830	Ethylene-responsive transcription factor 10 (ERF77_ARATH)
						Solyc04g014640	Serine/threonine-protein phosphatase 7 long form homolog (PPP7L_ARATH)
						Solyc02g092490	Acetyltransferase-like protein (Q7EYF5_ORYSJ)
						Solyc11g044230	UPF0727 protein C6orf115 homolog (CF115_XENLA)
						Solyc04g007010	Major latex-like protein (B5THI3_PANGI)
						Solyc09g065830	NADH ubiquinone oxidoreductase subunit (Q6V9B3_CHLRE)
						Solyc06g005000	IBR finger domain-containing protein (C1GML6_PARBD)
						Solyc02g063380	Unknown Protein
						Solyc03g005010	Uncharacterized RNA methyltransferase (C3BFC5_9BACI)
						Solyc03g112070	Phosphoglycerate dehydrogenase (D2D316_GOSHI)
						Solyc12g094440	High mobility group family (Fragment) (B9GFX2_POPTR)
						Solyc01g091230	Receptor like kinase, RLK
						Solyc11g068980	Mitochondrial import inner membrane translocase subunit tim22 (B6U2A3_MAIZE)
						Solyc04g077170	EPIDERMAL PATTERNING FACTOR-like protein 2 (EPFL2_ARATH)
						Solyc01g112025
						Solyc01g105720	Unknown Protein
						Solyc03g118490	Cell division cycle associated 7 (Q5M7M4_XENTR)
				ful2 mbp20	643	Solyc12g042240	Solute carrier family 15 member 1 (S15A1_MOUSE)
						Solyc05g005080	Endo-1,4-beta-glucanase (manually curated)
						Solyc12g098810	Chitinase-like protein (Q6JX04_GOSHI)
						Solyc03g071620	Histone H2B (A2IBL2_NICBE)
						Solyc12g006997
						Solyc02g063130	UV excision repair protein RAD23 (B6JX15_SCHJY)
						Solyc11g069210	Genomic DNA chromosome 5 TAC clone K19B1 (Q9FJJ1_ARATH)
						Solyc05g007670	Ectonucleoside triphosphate diphosphohydrolase 1 (Q6DFS1_XENTR)
						Solyc07g026650	1-aminocyclopropane-1-carboxylate oxidase 5 (manually curated)
						Solyc06g053620	phosphoenolpyruvate carboxylase kinase 2 (manually curated)
						Solyc10g007880	Cytochrome P450
						Solyc06g062730	Heterogeneous nuclear ribonucleoprotein A3 (B6TGB9_MAIZE)
						Solyc07g044810	Endoplasmic reticulum-Golgi intermediate compartment protein 3 (C0H9D0_SALSA)
						Solyc08g067950	50S ribosomal protein L17 (Q8LC38_ARATH)
						Solyc07g006790	Dihydrolipoyllysine-residue acetyltransferase component of pyruvate dehydrogenase complex (A4TXZ0_9PROT)
						Solyc11g012760	TRNA (Guanine-N1-)-methyltransferase (A2Q1R6_MEDTR)
						Solyc02g090330	Autophagy-related protein 101 (ATGA1_XENLA)
						Solyc02g070040	Ethylene-responsive nuclear protein (Q38MV1_SOLLC)
						Solyc11g008100	Unknown Protein
						Solyc04g076320	Argininosuccinate lyase (O23637_ARATH)
						Solyc02g090720	Unknown Protein
						Solyc01g068270	Receptor-like kinase (A7VM42_MARPO)
						Solyc05g005760	NHL repeat-containing protein (D7KY00_ARALY)
						Solyc12g006270	Dentin sialophosphoprotein-like protein (Q8S7I6_ORYSJ)
						Solyc03g097390	Acyl-ACP thioesterase (Q9FQY1_IRIGE)
						Solyc02g068530	UDP-N-acetylglucosamine pyrophosphorylase (B6T8T3_MAIZE)
						Solyc09g090600	Acid phosphatase-like protein (Q9M0F4_ARATH)
						Solyc02g070780	DNA replication licensing factor MCM3 (Q16NY8_AEDAE)
						Solyc02g093420	NAC domain class transcription factor (D9ZJ99_MALDO)
						Solyc07g066650
						Solyc08g007410	YbaK/prolyl-tRNA synthetase-like protein (A8JCE5_CHLRE)
						Solyc01g099460	ATP-dependent DNA helicase (D8G648_9CYAN)
						Solyc12g098330	60S ribosomal protein L13a-like protein (Q3HRW1_SOLTU)
						Solyc11g033280	ATP-dependent RNA helicase FAL1 (A8NX16_COPC7)
						Solyc05g051545
						Solyc04g011540	Elicitor-responsive protein 1 (B6T411_MAIZE)
						Solyc11g006640	Cc-nbs-lrr, resistance protein
						Solyc07g005760	hydroxycinnamoyl CoA quinate transferase (manually curated)
						Solyc05g009370	50S ribosomal protein L15 (B4B3P1_9CHRO)
						Solyc02g071500	1-aminocyclopropane-1-carboxylate oxidase 1 (ACCO1_MALDO)
						Solyc08g068520	F-box family protein (B9I698_POPTR)
						Solyc12g100330	Cytosine-specific methyltransferase (B9GLJ3_POPTR)
						Solyc08g066620	Cystathionine beta-lyase (Q9MT31_SOLTU)
						Solyc01g109950	Pto-like, Serine/threonine kinase protein, resistance protein
						Solyc07g006100	Oxysterol-binding protein (A9ZM29_SOYBN)
						Solyc12g055780	Poly(RC) binding protein 1 (Q53SS8_HUMAN)
						Solyc01g103940	Serine/threonine protein kinase (Q0PL87_CAMSI)
						Solyc11g006740	F-box protein PP2-B1 (PP2B1_ARATH)
						Solyc07g005210	Outer membrane lipoprotein blc (D0RZG9_ACICA)
						Solyc12g008760	Protein arginine N-methyltransferase 1 (B6TIG8_MAIZE)
						Solyc01g105510	LMBR1 domain protein (B0XPH0_ASPFC)
						Solyc09g010090	invertase 7 (manually curated)
						Solyc05g051510	Prohibitin (O04361_TOBAC)
						Solyc07g005360	Glycosyltransferase (B9HBZ3_POPTR)
						Solyc01g103460	3&apos-5&apos exonuclease (B0WTA6_CULQU)
						Solyc11g008260	Cysteine proteinase cathepsin F (D3TN89_GLOMM)
						Solyc11g012130	Blue copper protein (B6U7P6_MAIZE)
						Solyc10g079190	Zinc finger transcription factor 61 (manually curated)
						Solyc12g094540	3&apos-5&apos exonuclease (Q0HXZ2_SHESR)
						Solyc03g114800	Sulfotransferase family protein (D7LZW5_ARALY)
						Solyc04g064760	Serine carboxypeptidase F13S12.6 (B6U5K7_MAIZE)
						Solyc05g007980	High affinity sulfate transporter 2 (SUT2_STYHA)
						Solyc02g091900	Cysteine desulfurase (B6T4S0_MAIZE)
						Solyc08g068130	BURP domain-containing protein (Fragment) (Q94IC5_9ROSI)
						Solyc12g049550	GDSL esterase/lipase 5 (GLIP5_ARATH)
						Solyc12g040790	Menaquinone biosynthesis methyltransferase ubiE (UBIE_LISMH)
						Solyc01g009230	Xanthine dehydrogenase/oxidase (A9YL93_RABIT)
						Solyc04g054180	Os02g0519300 protein (Fragment) (C7IY37_ORYSJ)
						Solyc08g075410	50S ribosomal protein L2 (D3P934_DEFDS)
						Solyc02g067670	Flap structure-specific endonuclease (A8NTE4_COPC7)
						Solyc06g063290	Pyridoxamine 5&apos-phosphate oxidase-related FMN-binding (D8DKZ3_9BACT)
						Solyc06g076930	ABC transporter G family member 31 (AB31G_ARATH)
						Solyc06g010250	Nitrate transporter (A5JUX2_9ROSI)
						Solyc09g059460	At5g24290 (Fragment) (Q45H30_ARATH)
						Solyc02g092370	GRAS family transcription factor (B9NAS9_POPTR)
						Solyc04g082130	THUMP domain protein (D7EAV4_METEZ)
						Solyc05g012560	ripening regulated protein (DDTFR7) (manually curated)
						Solyc12g005280	tRNA-methyltransferase (Q54WD6_DICDI)
						Solyc07g005860	Os02g0794300 protein (Fragment) (Q0DWU9_ORYSJ)
						Solyc06g048620	Receptor like kinase, RLK
						Solyc05g009270	Fatty acid elongase 3-ketoacyl-CoA synthase (Q6DUV5_BRANA)
						Solyc06g050280	CBL-interacting protein kinase 13 (C4P7W2_VITVI)
						Solyc09g065810	Guanylate-binding family protein (D7LCC4_ARALY)
						Solyc10g084380	WRKY transcription factor 44 (manually curated)
						Solyc02g087140	Phosphoglycerate mutase (D5PPD7_COREQ)
						Solyc08g074790	Eukaryotic translation initiation factor 3 subunit 4 (B4FBV8_MAIZE)
						Solyc08g007750	YTH domain containing 1 (Q29RQ7_BOVIN)
						Solyc04g082540
						Solyc10g078750	Zinc finger transcription factor 59 (manually curated)
						Solyc03g121720	2-hydroxy-3-oxopropionate reductase (B6T4X5_MAIZE)
						Solyc05g053120	Glucosyltransferase (A7M6J9_9ERIC)
						Solyc10g076180	Plant-specific domain TIGR01568 family protein (B6U561_MAIZE)
						Solyc01g005210	Alpha alpha-trehalose-phosphate synthase (UDP-forming) (A3CXN9_METMJ)
						Solyc01g058450	RNA binding protein (B6UFA0_MAIZE)
						Solyc06g005910	Tubulin beta chain (B9GWG9_POPTR)
						Solyc04g014610	Armadillo repeat-containing protein 7 (ARMC7_MOUSE)
						Solyc09g007940	Adenosine kinase (D2D2Z6_GOSHI)
						Solyc08g007910	Serine/threonine protein kinase (C4PKQ3_PRUPE)
						Solyc05g011990	Nucleolar protein 14 (A8NZ00_COPC7)
						Solyc03g120620	Homeobox-leucine zipper protein ATHB-15 (ATB15_ARATH)
						Solyc06g073390	farnesyl protein transferase subunit A (manually curated)
						Solyc12g005400	Cyclic nucleotide gated channel (A9CRE4_MALDO)
						Solyc08g075640	Cc-nbs-lrr, resistance protein
						Solyc09g091200	Serine incorporator 1 (B5X3W1_SALSA)
						Solyc10g018540	DNA mismatch repair protein mutS (A6DUF8_9BACT)
						Solyc11g045330	Uncharacterized GPI-anchored protein At1g61900 (UGPI6_ARATH)
						Solyc08g065940	Zinc finger CCCH domain-containing protein 20 (C3H20_ARATH)
						Solyc04g005440	Cys2/His2 zinc-finger transcription factor (Q4U316_SILLA)
						Solyc07g048010	Thymidylate kinase family protein (D7MSE9_ARALY)
						Solyc07g008330	Nucleolar and coiled-body phosphoprotein 1-like (B8JIY2_DANRE)
						Solyc06g068310	Jp18 (Q8H6R4_PONTR)
						Solyc06g084310	Small nuclear ribonucleoprotein Sm D1 (B6TXH2_MAIZE)
						Solyc05g054070	60S ribosomal protein L6 (B9RHH3_RICCO)
						Solyc09g014770	AMP deaminase (D3BRS6_POLPA)
						Solyc06g072170	Coiled-coil domain-containing protein 12 (B5X826_SALSA)
						Solyc12g100120	Acetyl-CoA carboxylase-like protein (Q8ABH3_BACTN)
						Solyc03g005110	Unknown Protein
						Solyc02g071830	AT5g06970/MOJ9_14 (Q8RX56_ARATH)
						Solyc05g023760	Receptor-like protein kinase 5 (B6U5J8_MAIZE)
						Solyc09g005260	Calcium/proton exchanger (C4JVH2_UNCRE)
						Solyc08g080453
						Solyc07g055910	Unknown Protein
						Solyc07g061760	Ankyrin repeat family protein-like (Q6ERI3_ORYSJ)
						Solyc09g065480	Inositol-1 4 5-trisphosphate 5-Phosphatase-like protein (Q9M1W5_ARATH)
						Solyc02g062530	Os03g0852500 protein (Fragment) (Q0DLQ0_ORYSJ)
						Solyc07g052380	Multidrug resistance protein mdtK (MDTK_YERP3)
						Solyc10g011820	Delta-6 desaturase (D2KBG7_RIBNI)
						Solyc06g073980	Unknown Protein; contains Interpro domain(s) IPR003340 Transcriptional factor B3
						Solyc06g050290	CBL-interacting protein kinase 13 (C4P7W2_VITVI)
						Solyc01g111230	Disease resistance response like protein (Q9SZP7_ARATH)
						Solyc03g121970	Unknown Protein
						Solyc06g076360	Outer envelope membrane protein (Q31PR1_SYNE7)
						Solyc06g068910	Receptor like kinase, RLK
						Solyc02g088460	Chorismate mutase 1 (D2CSU4_PETHY)
						Solyc03g113380	Pentatricopeptide repeat-containing protein (D7KS48_ARALY)
						Solyc02g079770	DAG protein (B6TYI4_MAIZE)
						Solyc12g096590	6 7-dimethyl-8-ribityllumazine synthase (B2CM14_SOLCH)
						Solyc04g077210	Knotted 1 (manually curated)
						Solyc10g007150	Apoptosis inhibitor (B0WCI8_CULQU)
						Solyc03g080170	Genomic DNA chromosome 5 TAC clone K18G13 (Q9FK26_ARATH)
						Solyc06g069430	ob835-TDR4 (manually curated)
						Solyc02g088230	Xenotropic and polytropic retrovirus receptor (B2GU54_XENTR)
						Solyc07g052960	GRAS family transcription factor (B9MXU3_POPTR)
						Solyc03g116730	Stearoyl-CoA 9-desaturase (D7E3I2_NOSA0)
						Solyc01g067270	Cullin 1-like protein C (A0ELU7_PETIN)
						Solyc01g097800	Galactose-6-phosphate isomerase subunit lacB (LACB_CLOAB)
						Solyc02g068080	Voltage-gated chloride channel (Q96325_ARATH)
						Solyc11g007920	Histone H2B (A5BCC0_VITVI)
						Solyc10g079990	Transcription initiation factor IIB-2 (D7L8X6_ARALY)
						Solyc09g009670	Solute carrier family 35 member F1 (B6TXS8_MAIZE)
						Solyc02g085100	Aldose 1-epimerase family protein (D7MMG0_ARALY)
						Solyc10g006560	Histone H2A (A9PCS9_POPTR)
						Solyc04g016380	Ribosome biogenesis protein BRX1 (B3LIY5_YEAS1)
						Solyc11g066010	CM0545.320.nc protein (B0BLB0_LOTJA)
						Solyc07g066470	Porphobilinogen deaminase (B6TVP0_MAIZE)
						Solyc09g083130	Peptidase S9 prolyl oligopeptidase active site domain protein (D1C565_SPHTD)
						Solyc11g073250	Histone H2A (C6TMV8_SOYBN)
						Solyc06g060120	SWI/SNF complex subunit SMARCC1 (SMRC1_MOUSE)
						Solyc10g080690	Patatin-like protein 3 (B6TPQ5_MAIZE)
						Solyc01g102580	endo-1,4-beta-glucanase (Cel3) (manually curated)
						Solyc03g123590	Remorin family protein (D7KLC3_ARALY)
						Solyc12g005080	Dihydrolipoyllysine-residue succinyltransferase component of 2-oxoglutarate dehydrogenase complex (B6TFG5_MAIZE)
						Solyc09g091960	High mobility group family protein (D7KE87_ARALY)
						Solyc07g063040	Enolase-phosphatase E-1 (A8UQN2_9AQUI)
						Solyc01g080540	Histidine-containing phosphotransfer protein (Q94KS0_CATRO)
						Solyc02g069150	Vesicle-associated membrane protein 7B (D7KE73_ARALY)
						Solyc12g056720	3-ketoacyl-CoA synthase 2 (D7MF06_ARALY)
						Solyc04g081700	Unknown Protein
						Solyc01g009340	SUN-domain protein2 (manually curated)
						Solyc04g081490	beta-tubulin (manually curated)
						Solyc02g150135
						Solyc09g010350	Genomic DNA chromosome 5 P1 clone MSH12 (Q9FNA6_ARATH)
						Solyc11g068950	BEL1-like homeodomain protein 1 (BLH1_ARATH)
						Solyc06g008700	tRNA (Guanine-N7-)-methyltransferase subunit Trm82 (B6K7X4_SCHJY)
						Solyc07g062800	Unknown Protein
						Solyc10g008660	Malonyl CoA anthocyanin 5-O-glucoside-6&apos&apos&apos-O-malonyltransferase (Q8W1X0_PERFR)
						Solyc03g112140	Serine/threonine protein kinase (D0NNA3_PHYIN)
						Solyc01g081250	Glutathione-S-transferase (A3FMP5_SOLLC)
						Solyc04g025160	Arsenite ATPase transporter (Eurofung) (C8VJ74_EMENI)
						Solyc01g096750	Argonaute4d (manually curated)
						Solyc06g005430	Histone H4 (B6T0P4_MAIZE)
						Solyc02g089550	Receptor like kinase, RLK
						Solyc01g086800	Histone H3 (Q53NE3_ORYSJ)
						Solyc01g009750	Unknown Protein
						Solyc12g008770	Mitochondrial carrier protein-like (Q8S1A3_ORYSJ)
						Solyc04g008640	Conserved oligomeric Golgi complex subunit 3 (COG3_HUMAN)
						Solyc10g005310	Adenosine deaminase-like protein (Predicted) (B2KIP2_RHIFE)
						Solyc03g031840	expansin precursor 3 (manually curated)
						Solyc01g103610	Nbs-lrr, resistance protein
						Solyc09g082970	Pyruvate kinase (B9HKC4_POPTR)
						Solyc03g097490	Dek protein (B6SWA1_MAIZE)
						Solyc08g077880	Light harvesting-like protein 3 (B9N2V9_POPTR)
						Solyc03g058950	Inositol hexakisphosphate and diphosphoinositol-pentakisphosphate kinase 2 (VIP2_MOUSE)
						Solyc01g102300	BHLH transcription factor (B6TXR4_MAIZE)
						Solyc06g075690	auxin-regulated protein AF416289 (manually curated)
						Solyc02g069120	Zinc-finger protein ZPR1 (C1BIY5_OSMMO)
						Solyc01g104010	F2E2.8 (Q9LM58_ARATH)
						Solyc02g020930	Unknown Protein
						Solyc08g075280	Uncharacterized membrane protein (A5GLU3_SYNPW)
						Solyc04g040170	DNA-directed RNA polymerases I (C1FYH2_PARBD)
						Solyc11g006750	Unknown Protein
						Solyc12g006100	Serine/threonine-protein phosphatase 4 catalytic subunit (PP4C_KLULA)
						Solyc09g075680	Gibberellin receptor GID1L2 (B6T2M3_MAIZE)
						Solyc04g077570	Unknown Protein
						Solyc04g150128
						Solyc10g074470	Bzip transcription factor-like (Q8RU34_ORYSJ)
						Solyc08g083320	Granule-bound starch synthase (B0ZTE3_SOLTU)
						Solyc05g009720	Myb family transcription factor-like (Q6Z869_ORYSJ)
						Solyc05g013290	ob23680-Solyc05g013290 (manually curated)
						Solyc01g059870	phytochrome B1 (manually curated)
						Solyc12g056540	Histone H3 (Q5S265_CAMSI)
						Solyc03g093160	LUC7-like 2 (Q6NVN5_XENTR)
						Solyc04g072043
						Solyc09g097960	Aldo/keto reductase family protein (D7KWQ9_ARALY)
						Solyc08g078900	Cortical cell-delineating protein (B6U436_MAIZE)
						Solyc10g005510	Glyceraldehyde-3-phosphate dehydrogenase (Q8VWN9_CAPAN)
						Solyc08g079180	Elongation factor G (Q9SI75_ARATH)
						Solyc03g044150	Subtilisin-like protease (A9XG40_TOBAC)
						Solyc06g011405
						Solyc06g082890	S-like RNase (Fragment) (D8TKF1_VOLCA)
						Solyc06g082390	cDNA clone J065191E12 full insert sequence (B7F8Y2_ORYSJ)
						Solyc01g060070	Pore protein homolog (Q3EA11_ARATH)
						Solyc04g009190	WW domain-binding protein 2 (WBP2_HUMAN)
						Solyc05g007250	Ribosomal protein (B3TM27_ELAGV)
						Solyc07g061940	Acetolactate synthase (D7RPJ7_SOLTU)
						Solyc10g081640	Calcium dependent protein kinase 2 (B9H9N5_POPTR)
						Solyc04g009260	Cc-nbs-lrr, resistance protein
						Solyc01g105500	Endo-1 4-beta-xylanase (B6SW51_MAIZE)
						Solyc12g044950	lipid desaturase (manually curated)
						Solyc04g006980	TCP transcription factor 22 (manually curated)
						Solyc01g007260	Os04g0416500 protein (Fragment) (Q0JDA8_ORYSJ)
						Solyc02g085180	alpha/beta fold family protein (manually curated)
						Solyc06g071960	Nucleoside diphosphate kinase (B9RAM1_RICCO)
						Solyc07g009460	Icc family phosphohydrolase (D1JJW8_9BACE)
						Solyc11g069790	chaperonin (B2IXD2_NOSP7)
						Solyc08g081170	UDP-N-acetylmuramoyl-L-alanyl-D-glutamate--2 6-diaminopimelate ligase (D7UXP7_LISGR)
						Solyc06g075830	Histone H4 (B6T0P4_MAIZE)
						Solyc01g006680	Transcription factor jumonji jmjC domain protein (D5NKF9_9BURK)
						Solyc02g069050	Genomic DNA chromosome 5 P1 clone MFC19 (Q9FHI2_ARATH)
						Solyc02g082690	Syntaxin binding protein 5 (Tomosyn) (Q14DD4_HUMAN)
						Solyc03g007560	Pre-mRNA-splicing factor CLF1 (C5JTS1_AJEDS)
						Solyc04g072230	Uncharacterized aarF domain-containing protein kinase 1 (ADCK1_XENLA)
						Solyc10g074700	Bifunctional protein hldE (HLDE_ERWCT)
						Solyc02g065280	Methyl jasmonate esterase (Q56SE1_SOLTU)
						Solyc11g072840	Histone H4 (B6T0P4_MAIZE)
						Solyc01g101060	S-adenosyl-L-methionine synthetase (manually curated)
						Solyc01g087990	MADS-box transcription factor 3 (D3U2H2_ORYSA)
						Solyc02g093610	BCL-2 binding anthanogene-1 (B6STZ6_MAIZE)
						Solyc09g074300	Histone H2A (B9REZ0_RICCO)
						Solyc12g009040	Long-chain-fatty-acid--CoA ligase 4 (C0HA93_SALSA)
						Solyc04g080540	ST225 (B4YYB7_THEHA)
						Solyc04g082640	Unknown Protein
						Solyc03g119600	NIMIN2c protein (A0FJY4_TOBAC)
						Solyc01g007890	Unknown Protein
						Solyc01g010650	UDP-galactose transporter 3 (D7KBJ4_ARALY)
						Solyc05g005130	Cc-nbs-lrr, resistance protein with an R1 specific domain
						Solyc08g074480	Cortical cell-delineating protein (B6UGA2_MAIZE)
						Solyc02g086220	Abhydrolase domain-containing protein FAM108B1 (C0HAS5_SALSA)
						Solyc12g062200	Unknown Protein
						Solyc08g080630	Chymotrypsin inhibitor-2 (A8V413_HORSP)
						Solyc10g074930	Protein kinase 2 (D3BIR2_POLPA)
						Solyc11g069850	Telomere repeat-binding protein 4 (TRP4_ARATH)
						Solyc06g048790	Os12g0109700 protein (Fragment) (C7JA22_ORYSJ)
						Solyc07g052430	Transmembrane protein 97 (TMM97_HUMAN)
						Solyc03g007230	Protein phosphatase 2C (B1B5N6_PHYPA)
						Solyc05g006200	tRNA (Guanine-N(1)-)-methyltransferase (A8N339_COPC7)
						Solyc10g085660	F-box protein SKIP24 (SKI24_ARATH)
						Solyc02g021680	WRKY transcription factor 35 (manually curated)
						Solyc01g106400	Peptide methionine sulfoxide reductase msrB (B6T2C6_MAIZE)
						Solyc12g015640	Mitochondrial transcription termination factor (Fragment) (C6FB12_PSEMZ)
						Solyc08g076980	Acetylornithine deacetylase or succinyl-diaminopimelate desuccinylase (D4MFM7_9ENTE)
						Solyc09g075790	Long-chain fatty acid CoA ligase (Q9GLP3_CALJA)
						Solyc12g014280	Chloroplastic group IIA intron splicing facilitator CRS1, chloroplastic (CRS1_ORYSJ)
						Solyc06g082480	Os12g0114200 protein (Fragment) (Q0IQL4_ORYSJ)
						Solyc06g005780	Non-specific lipid-transfer protein (A8YPK3_HORVU)
						Solyc07g049160	Ribonuclease 3-like protein 3 (RTL3_ORYSJ)
						Solyc07g055160	Lipase (Fragment) (Q9ZTW1_DIACA)
						Solyc10g006800	Cyclic nucleotide gated channel (A9CRE4_MALDO)
						Solyc09g074930	REF-like stress related protein 1 (Q6XNP4_HEVBR)
						Solyc04g016220	UDP-glucose glucosyltransferase (Q33DV3_ANTMA)
						Solyc05g053470	chaperonin (D2LE93_RHOVA)
						Solyc11g012460	Ras-related protein Rab-25 (RAB25_RABIT)
						Solyc02g081830	HAD-superfamily hydrolase (D5A3P4_SPIPL)
						Solyc08g078750	DEAD-box ATP-dependent RNA helicase 41 (RH41_ORYSJ)
						Solyc06g062330	UDP-glucosyltransferase HvUGT5876 (D3WYW1_HORVD)
						Solyc10g081660	sucrose phosphatase AF493563 (manually curated)
						Solyc01g108520	Acetyl esterase (AES_ECOL6)
						Solyc03g062680	Unknown Protein; contains Interpro domain(s) IPR015267 Protein phosphatase 4 core regulatory subunit R2
						Solyc12g056980	Ethylene responsive transcription factor 2b (C0J9I6_9ROSA)
						Solyc04g005790	Peptide transporter-like protein (Q9LSE8_ARATH)
						Solyc07g056640	Unknown Protein
						Solyc07g032740	Aspartate aminotransferase (A9PHH1_POPTR)
						Solyc01g087780	serine protease SBT4A (manually curated)
						Solyc07g014700	Dolichyl-diphosphooligosaccharide--protein glycosyltransferase subunit 2 (RPN2_HUMAN)
						Solyc08g082460	Receptor kinase (B6SS10_MAIZE)
						Solyc01g079940	Xylanase inhibitor (Fragment) (Q53IQ4_WHEAT)
						Solyc01g008950	Calmodulin 1 (manually curated)
						Solyc03g111000	Glyceraldehyde 3-phosphate dehydrogenase (Q8LK04_SOLTU)
						Solyc06g049080	thioredoxin peroxidase 1 (manually curated)
						Solyc04g008590	Pyruvate dehydrogenase E1 component subunit beta (B6TQ36_MAIZE)
						Solyc08g068290	Os01g0786800 protein (Fragment) (Q0JIP0_ORYSJ)
						Solyc10g047530	Phototropic-responsive NPH3 family protein (D7KEU3_ARALY)
						Solyc03g119930	Sulfate transporter like protein (Q0WP36_ARATH)
						Solyc06g064850	GTPase IMAP family member 7 (B9ENC9_SALSA)
						Solyc02g063060	Cell division cycle associated 7 (Q28DP7_XENTR)
						Solyc06g049033
						Solyc01g088610	chaperonin (B5IMI3_9CHRO)
						Solyc02g062490	2-oxoglutarate-dependent dioxygenase (Fragment) (Q944Y0_ARATH)
						Solyc07g041720	Oxalate oxidase-like germin 171 (Q9FPQ0_BETVU)
						Solyc05g056110	mRNA-decapping enzyme 2 (D3BA13_POLPA)
						Solyc08g081360	MRNA clone RAFL21-79-C21 (Q8W458_ARATH)
						Solyc01g080900	Cytochrome P450
						Solyc05g005100	Os06g0207500 protein (Fragment) (Q0DDQ9_ORYSJ)
						Solyc01g102490	NADPH adrenodoxin oxidoreductase fprA (NADPH-ferredoxin reductase) (A2VNR6_MYCTU)
						Solyc09g091190	Inhibitor of growth protein 5 (B6T7N2_MAIZE)
						Solyc03g118320	Holliday junction ATP-dependent DNA helicase ruvB (RUVB_CHLSY)
						Solyc08g067920	Nucleic acid binding protein (D7M9R5_ARALY)
						Solyc09g055870	Unknown Protein
						Solyc02g079140	Heterogeneous nuclear ribonucleoprotein U-like protein 1 (B6UCI9_MAIZE)
						Solyc01g106250	B3 domain-containing protein At5g60142 (Y5142_ARATH)
						Solyc12g013600	TPR and ankyrin repeat-containing protein 1 (TRNK1_HUMAN)
						Solyc01g058100	Unknown Protein
						Solyc10g044900	CASTOR protein (Fragment) (Q1A3R7_SOYBN)
						Solyc02g090100	Unknown Protein
						Solyc01g105010	Non-specific lipid-transfer protein (Q6I6X1_ZINEL)
						Solyc01g087650	Conserved oligomeric Golgi complex subunit 8 (COG8_MOUSE)
						Solyc02g075620	Pectinesterase (B9SZT7_RICCO)
						Solyc02g092050	AP2-like ethylene-responsive transcription factor At1g16060 (AP2L1_ARATH)
						Solyc04g016180	Glycosyltransferase (Q5QPZ6_MEDTR)
						Solyc08g083110	Cystathionine gamma-lyase (D2LF58_RHOVA)
						Solyc03g113220	SPFH domain/band 7 family protein (D7VZN9_9FLAO)
						Solyc03g098020	Hydrolase alpha/beta fold family protein (D7KRI7_ARALY)
						Solyc03g115070	Exocyst complex component 7 (EXOC7_DROME)
						Solyc02g091340	Pyridoxal kinase (Q4JR84_SOLTU)
						Solyc06g062590	Transmembrane 9 superfamily protein member 4 (B6SXZ2_MAIZE)
						Solyc01g101240	aspartic protease precursor (manually curated)
						Solyc09g098590	Sucrose synthase (Q84T18_SOLTU)
						Solyc01g073660	Uncharacterized MFS-type transporter C19orf28 (CS028_HUMAN)
						Solyc11g013190	Oxysterol-binding protein (A9ZM29_SOYBN)
						Solyc08g060970	polygalacturonase AF118567 (manually curated)
						Solyc08g067880	M355 (Q7XA59_LILLO)
						Solyc01g100230	Chaperone protein dnaJ (B6U761_MAIZE)
						Solyc02g067340	R2R3MYB transcription factor 96 (manually curated)
						Solyc07g064970	Microtubule-associated protein MAP65-1a (Q9FEV9_TOBAC)
						Solyc10g055620	Heparan-alpha-glucosaminide N-acetyltransferase (HGNAT_MOUSE)
						Solyc08g006740	aromatic amino acid decarboxylase 2 (manually curated)
						Solyc01g150159
						Solyc03g081300	At4g38160-like protein (Fragment) (C0JEI4_9BRAS)
						Solyc05g006450	Serine carboxypeptidase (A8HP98_CHLRE)
						Solyc08g066840	tonoplast intrinsic protein 4.1 (manually curated)
						Solyc10g083220	Genomic DNA chromosome 5 P1 clone MBL20 (Q9FFZ3_ARATH)
						Solyc07g056480	glutathione S-transferase/peroxidase (manually curated)
						Solyc09g057650	40S ribosomal protein S8 (Q3HRZ6_SOLTU)
						Solyc01g100070	Unknown Protein
						Solyc06g050270	CBL-interacting protein kinase 13 (C4P7W2_VITVI)
						Solyc04g053080	OTU domain-containing protein 6B (B6TYC6_MAIZE)
						Solyc07g062250	Genomic DNA chromosome 3 BAC clone T21E2 (Q9LH72_ARATH)
						Solyc06g075630	Dirigent-like protein (B6TVE6_MAIZE)
						Solyc10g018530	DNA mismatch repair protein MutS (D9S3H0_9FIRM)
						Solyc04g015490	Magnesium chelatase subunit D (A8I531_CHLRE)
						Solyc01g066590	Dynein light chain 2 cytoplasmic (B5XH01_SALSA)
						Solyc03g093343
						Solyc01g100360	Dihydrolipoyl dehydrogenase (B5LAW5_CAPAN)
						Solyc11g005140	Pentatricopeptide repeat protein (A0JBX0_ORYSJ)
						Solyc09g090840	Aspartyl/glutamyl-tRNA(Asn/Gln) amidotransferase subunit B (D4ZRW8_SPIPL)
						Solyc12g088650	Cyclin D (Q8GZU3_9ROSI)
						Solyc10g084930	Serine/threonine-protein kinase-like protein (Q9M269_ARATH)
						Solyc01g150133
						Solyc01g005300	Flavin-binding kelch domain F box protein (D7KVS5_ARALY)
						Solyc12g042480	Cytochrome P450
						Solyc04g014830	GRAS family transcription factor (B9IH45_POPTR)
						Solyc03g123660	ubiquitin conjugating enzyme 2 (manually curated)
						Solyc10g047500	Unknown Protein
						Solyc06g063240	Os03g0169000 protein (Fragment) (Q0DUS7_ORYSJ)
						Solyc09g091170	NADH dehydrogenase 1 alpha subcomplex subunit 13 (B5X9S0_SALSA)
						Solyc10g007830	LRR receptor-like serine/threonine-protein kinase, RLP
						Solyc07g064810	Imidazole glycerol phosphate synthase subunit hisF (D2RFM3_ARCPA)
						Solyc08g081350	Constans-like protein (Q7Y1T8_BRANA)
						Solyc03g113270	LEVAHOX1G L.esculentum homeobox (manually curated)
						Solyc01g099680	REF-like stress related protein 1 (Q6XNP4_HEVBR)
						Solyc08g005420	WD repeat-containing protein 5 homolog (WDR5_DICDI)
						Solyc01g068150	Chromosome 11 contig 1 DNA sequence (Q00YQ7_OSTTA)
						Solyc12g098830	5&apos-nucleotidase (A9F2C9_SORC5)
						Solyc05g056480	Pyruvate dehydrogenase E1 component alpha subunit (D6YUM5_WADCW)
						Solyc07g063050	Unknown Protein
						Solyc02g062350	Heat shock protein DnaJ domain protein (D7DZS3_NOSA0)
						Solyc10g085750	Polyadenylate-binding protein 1 (Q6DF12_XENTR)
						Solyc01g058730	Os03g0310500 protein (Fragment) (Q0DSF8_ORYSJ)
						Solyc01g111280	Cold shock protein-1 (Q8LPA7_WHEAT)
						Solyc07g066600	Phosphoglycerate kinase (Q2VCK2_SOLTU)
						Solyc08g080130	phospholipase PLDb1 (manually curated)
						Solyc02g087060	Nodulin MtN21 family protein (D7LPP0_ARALY)
						Solyc12g056760	Unknown Protein
						Solyc01g056657
						Solyc09g009860	Glutaredoxin family protein (D7LWU7_ARALY)
						Solyc09g018790	Succinic semialdehyde reductase isofom1 (manually curated)
						Solyc12g056940	Acetyl-CoA carboxylase (D2CFN2_9ROSI)
						Solyc10g005470	Unknown Protein
						Solyc05g042120	Unknown Protein
						Solyc02g079000	Cell division protease ftsH homolog 4 (FTSH4_SYNY3)
						Solyc10g054010	BZIP transcription factor (C0KYN1_SOLLC)
						Solyc03g045070	ammonium transporter AF118858 (manually curated)
						Solyc03g111180	Aspartyl aminopeptidase-like protein (Q8LF32_ARATH)
						Solyc01g109580	Adenylyl cyclase-associated protein (B9H0Q2_POPTR)
						Solyc06g075250	C2H2L domain class transcription factor (D9ZIU4_MALDO)
						Solyc06g006080	Phosphomethylpyrimidine synthase (C7MPZ7_SACVD)
						Solyc03g123750	Lipase (Q5S8F1_RICCO)
						Solyc03g005920	Protein-tyrosine kinase 6 (PTK6_MOUSE)
						Solyc02g078600	polyol monosaccharide transporter 1 (manually curated)
						Solyc11g018580	Long-chain-fatty-acid--CoA ligase 4 (C0HA93_SALSA)
						Solyc09g018280	Calcium/calmodulin-dependent protein kinase type 1 (KCC1A_MOUSE)
						Solyc03g093370	Protein DYAD (DYAD_ARATH)
						Solyc02g075630	UPF0183 protein C16orf70 homolog (CP070_RAT)
						Solyc02g069280	Argonaute3 (manually curated)
						Solyc03g082960	Serine/threonine phosphatase family protein (C1E0J1_9CHLO)
						Solyc05g006070	RNA recognition motif (RRM)-containing protein-like (Q6Z867_ORYSJ)
						Solyc04g009880	Unknown Protein
						Solyc09g097930	MazG nucleotide pyrophosphohydrolase (B1J275_PSEPW)
						Solyc11g005730	Histone-lysine N-methyltransferase (D8L830_9POAL)
						Solyc03g006830	MADS-box transcription factor 2 (D1MFS7_HEVBR)
						Solyc11g071620	aldehyde oxidase 1 (manually curated)
						Solyc06g008820	Na+/H+ antiporter 1 (manually curated)
						Solyc02g082360	Translation initiation factor (A6ZWQ9_YEAS7)
						Solyc05g051970	cDNA clone J033025P19 full insert sequence (B7ERC6_ORYSJ)
						Solyc06g082090	Methionine aminopeptidase (C5FF46_NANOT)
						Solyc06g053190	GTPase activating-like protein (Q9SG14_ARATH)
						Solyc01g111630	Glyoxylate/hydroxypyruvate reductase B (GHRB_YERPS)
						Solyc03g077930	40S ribosomal protein S9 (D7MJG9_ARALY)
						Solyc07g005390	Aldehyde dehydrogenase (A7GLM2_BACCN)
						Solyc09g066120	Nucleic acid binding protein (B6U2B4_MAIZE)
						Solyc11g007930	Histone H2B (D7KHV7_ARALY)
						Solyc08g065890	Epsin (D3BQV6_POLPA)
						Solyc05g009680	Aspartic proteinase nepenthesin I (A9ZMF9_NEPAL)
						Solyc02g089660	Unknown Protein
						Solyc02g093210	MAPprotein kinase-like protein (Q6YW97_ORYSJ)
						Solyc05g048750	Unknown Protein
						Solyc04g007015
						Solyc01g091830	Unknown Protein
						Solyc12g049616
						Solyc03g113630	Pentatricopeptide repeat-containing protein (D7LDK6_ARALY)
						Solyc09g092690	Peptidyl-prolyl cis-trans isomerase (Q86M29_BRUMA)
						Solyc01g088810	Ankyrin repeat protein (B1Q4U3_9ROSI)
						Solyc02g080880	Aspartic proteinase (Q8L6A8_THECC)
						Solyc09g048980	Phototropic-responsive NPH3 family protein (D7MMM6_ARALY)
						Solyc02g083140	ribonuclease E (manually curated)
						Solyc02g090340	Cytochrome P450
						Solyc02g078880	RNA helicase DEAD8 (manually curated)
						Solyc12g007310	Lactoylglutathione lyase (B6SSK1_MAIZE)
						Solyc12g010400	Unknown Protein
						Solyc10g076900	Calcium dependent protein kinase 2 (B9H9N5_POPTR)
						Solyc12g063050	RNA polymerase II C-terminal domain phosphatase-like 3 (CPL3_ARATH)
						Solyc01g073680	Non-specific lipid-transfer protein (C6TMC6_SOYBN)
						Solyc06g083270	ER lumen retaining receptor family-like protein (Q38JH5_SOLTU)
						Solyc07g065840	molecular chaperone Hsp90-2 (manually curated)
						Solyc02g093270	caffeoyl-CoA O-methyltransferase (manually curated)
						Solyc08g080370	Acetylornithine aminotransferase (D8THT2_VOLCA)
						Solyc09g091820	AT3g24160/MUJ8_16 (Q9ZSJ7_ARATH)
						Solyc08g014480	Beta Galactosidase-like protein (Q9M1I3_ARATH)
						Solyc06g083190	Peptidyl-prolyl cis-trans isomerase (Q86M29_BRUMA)
						Solyc09g065670	Zinc finger family protein (D7MN23_ARALY)
						Solyc07g005750	F-box/LRR-repeat protein 17 (FXL17_HUMAN)
						Solyc08g006600	Dynamin-2 (D0MQ53_PHYIN)
						Solyc06g071700	Primary amine oxidase (B4WL51_9SYNE)
						Solyc02g077920	ob15314-Solyc02g077920 (manually curated)
						Solyc04g078610	Kinesin-like protein (Q8GS71_ARATH)
						Solyc03g031420	Molybdenum cofactor sulfurase (C0S2Y3_PARBP)
						Solyc10g084140	Ferrochelatase (B9RRU8_RICCO)
						Solyc02g038690	Histone H2B (A2IBL2_NICBE)
						Solyc11g013020	Unknown Protein
						Solyc01g079950	Xylanase inhibitor (Fragment) (Q53IQ3_WHEAT)
						Solyc01g096280	Cytochrome P450
						Solyc01g086930	Gamma response I protein-like (Q69WX8_ORYSJ)
						Solyc07g042520	Sucrose synthase 4 (Q7Y078_SOLTU)
						Solyc10g081250	DNA polymerase (C5Y6L0_SORBI)
						Solyc09g010680	Dof zinc finger protein (Q9M4G1_SOLTU)
						Solyc04g053120	4-alpha-glucanotransferase (Q9LV91_ARATH)
						Solyc02g082290	MORC family CW-type zinc finger 3 (Q4VBZ9_HUMAN)
						Solyc04g007690	SlPIN3 (manually curated)
						Solyc07g008610	(DB142) meloidogyne-induced giant cell protein (manually curated)
						Solyc07g032380	Pentatricopeptide repeat-containing protein (D7M4J8_ARALY)
						Solyc11g018710	Unknown Protein
						Solyc04g078210	Pumilio (Q16M53_AEDAE)
						Solyc01g107650	Receptor like kinase, RLK
						Solyc08g067260	Fatty acid elongase 3-ketoacyl-CoA synthase (Q6DUV6_BRANA)
						Solyc01g087790	Subtilisin-like protease (O82006_SOLLC)
						Solyc11g033283
						Solyc01g079790	ADP-glucose pyrophosphorylase large subunit 3 (manually curated)
						Solyc06g082310	LOB domain protein 1 (D7KHW8_ARALY)
						Solyc12g010130	CBL-interacting protein kinase 7 (A0MNJ4_POPTR)
						Solyc01g111110	Unknown Protein
						Solyc10g005260	RNA Binding Protein 45 (Q9LEB4_NICPL)
						Solyc10g054850	ER lumen protein retaining receptor family protein (D7LL09_ARALY)
						Solyc02g079590	Serine/threonine kinase receptor (Q7DMS5_BRANA)
						Solyc03g114830	FRUITFULL-like MADS-box 2 (manually curated)
						Solyc01g006300	LECEVI1A (manually curated)
						Solyc11g073080	Methyl binding domain protein (B9HPK6_POPTR)
						Solyc08g005333
						Solyc12g099600	Protein phosphatase 2C containing protein (B6T998_MAIZE)
						Solyc01g094260	Short-chain dehydrogenase/reductase (B0KZQ5_CAPAN)
						Solyc08g079430	partialcopper-containing amine oxidase (manually curated)
						Solyc10g081730	Os02g0200800 protein (Fragment) (Q0E303_ORYSJ)
						Solyc12g013590	Helicase sen1 (B6K5E8_SCHJY)
						Solyc12g007200	Cell division protein kinase 20 (CDK20_DANRE)
						Solyc12g010950	Alcohol dehydrogenase zinc-containing (Q9A6R7_CAUCR)
						Solyc10g054910	Peptidyl-prolyl cis-trans isomerase (Q9XF12_SOLTU)
						Solyc11g008910	Cysteine-rich peptide (D7NXT9_WHEAT)
						Solyc01g095410	Eukaryotic translation initiation factor 1A (Q7Y1V3_ORYSJ)
						Solyc06g036210	NAD(P)H-quinone oxidoreductase subunit K chloroplastic (D2KLK7_OLEEU)
						Solyc11g042930	SKP1 (Q68GS0_TOBAC)
						Solyc08g023645
						Solyc01g009030	Nuclear control of ATPase protein (C9SK53_VERA1)
						Solyc04g072740	High affinity sulfate transporter 1 (SUT1_STYHA)
						Solyc08g080890	Copper-exporting ATPase (C0X752_ENTFA)
						Solyc03g120070	Pentatricopeptide repeat-containing protein (D7MRA3_ARALY)
						Solyc06g076770	Myb family transcription factor (Fragment) (D7M1F0_ARALY)
						Solyc05g056050	Chlorophyll a-b binding protein 6A, chloroplastic (CB11_SOLLC)
						Solyc01g091190	5-enolpyruvylshikimate-3-phosphate synthase (manually curated)
						Solyc07g063820	Serine/threonine-protein kinase receptor (B6U2B7_MAIZE)
						Solyc12g089150	Syntaxin-like protein (B0E004_LACBS)
						Solyc01g056653
						Solyc11g066150	Bifunctional polymyxin resistance protein ArnA (ARNA_AERHH)
						Solyc11g013520	Histone acetyltransferase (B9H794_POPTR)
						Solyc06g048410	iron superoxide dismutase (manually curated)
						Solyc12g035520	Calmodulin-binding transcription activator 1 (Q0WQF9_ARATH)
						Solyc02g086200	Chloroplastic group IIA intron splicing facilitator CRS1, chloroplastic (CRS1_ARATH)
						Solyc01g081480	Genomic DNA chromosome 5 P1 clone MVA3 (Q9FN84_ARATH)
						Solyc06g084540	Universal stress protein (B4UW73_ARAHY)
						Solyc11g008530	Dicer-like 2d (manually curated)
						Solyc04g005520	Aspartate/glutamate/uridylate kinase family protein (D7KQN4_ARALY)
						Solyc03g120850	chaperonin (B2IXD2_NOSP7)
						Solyc01g090610	2-oxoglutarate-dependent dioxygenase (B9GL06_POPTR)
						Solyc02g063440	Unknown Protein
						Solyc05g009280	Fatty acid elongase 3-ketoacyl-CoA synthase (Q6DUV5_BRANA)
						Solyc05g005250	pantothenate kinase family protein AB211526 (manually curated)
						Solyc01g100930	GDSL esterase/lipase At1g09390 (GDL2_ARATH)
						Solyc12g096870	UDP-glucosyltransferase 1 (C6ZRH7_CAPAN)
						Solyc09g014450	Unknown Protein; contains Interpro domain(s) IPR000996 Clathrin light chain
						Solyc04g077500	Os03g0729100 protein (Fragment) (Q0DNX2_ORYSJ)
						Solyc08g016420	Prefoldin subunit 6 (B6T5S0_MAIZE)
						Solyc05g053400	Glucosyltransferase (D7URL8_9LAMI)
						Solyc02g078690	Serine carboxypeptidase K10B2.2 (B6TSK4_MAIZE)
						Solyc02g093930	Double-strand-break repair protein rad21 (D0NDK6_PHYIN)
						Solyc03g006140	Neutral ceramidase (A9YFM2_WHEAT)
						Solyc07g043550	UDP-glucose 4-epimerase (A6LK35_THEM4)
						Solyc01g005985
						Solyc09g014300	Glycosyl transferase group 1 family protein (B6T479_MAIZE)
						Solyc08g075420	Uncharacterized zinc finger CCHC domain-containing protein At4g19190 (Y4919_ARATH)
						Solyc11g017377
						Solyc08g013860	NAD-dependent malic enzyme 2 (C2WKU6_BACCE)
						Solyc11g066160	Histone H4 (B6T0P4_MAIZE)
						Solyc02g080080	RLK, Receptor like protein, putative resistance protein with an antifungal domain
						Solyc07g064950	Trigger factor-like protein (Q9FLP1_ARATH)
						Solyc02g070880	Helix-loop-helix DNA-binding (manually curated)
						Solyc09g098370	VRR-NUC domain-containing protein (C5GD44_AJEDR)
						Solyc02g082760	ethylene-responsive catalase (manually curated)
						Solyc10g039210	Cytochrome P450
						Solyc04g079250	Patatin-like protein 1 (Q9FZ09_TOBAC)
						Solyc10g081460	Amino acid transporter (C3GEP6_BACTU)
						Solyc05g011970	Cytochrome P450
						Solyc03g025890	DNA mismatch repair protein mutS (B0K9L5_THEP3)
						Solyc03g113120	WRKY transcription factor 73 (manually curated)
						Solyc07g064510	Polyadenylate-binding protein 2 (PABP2_ARATH)
						Solyc09g031780	Tic110 family transporter chloroplast inner envelope protein Tic110 (A4S0R7_OSTLU)
						Solyc12g013510	Histone H2B (Q2XPW1_SOLTU)
						Solyc07g063400	ABC transporter G family member 9 (AB9G_ARATH)
						Solyc02g072160	NADH ubiquinone oxidoreductase complex I intermediate-associated protein 30 (B2IZH1_NOSP7)
						Solyc02g082480	glutamate receptor-like 3.5 (manually curated)
						Solyc05g054960	DAG protein (B6TMC1_MAIZE)
						Solyc05g008870	Cytidyltransferase-related (B4FI85_MAIZE)
						Solyc08g062420	Genomic DNA chromosome 5 P1 clone MJJ3 (Q9FFJ8_ARATH)
						Solyc07g006350	Ankyrin repeat-rich protein (A7L3A0_SOLTU)
						Solyc01g010780	ATP binding / serine-threonine kinase (C5DB71_VITVI)
						Solyc05g055160	DNAJ chaperone (B0W7V8_CULQU)
						Solyc05g005460	Nucleoredoxin 2 (A8I9J4_CHLRE)
						Solyc07g045120	Exostosin family protein (D7LPB7_ARALY)
						Solyc06g065290	Unknown Protein
						Solyc05g054530	Genomic DNA chromosome 5 BAC clone F2O15 (Q9LTJ3_ARATH)
						Solyc10g086030	Interactor of constitutive active ROPs 3 (ICR3_ARATH)
						Solyc09g065040	Embryo-abundant protein (Fragment) (Q3I3X0_PICAB)
						Solyc05g008210	Unknown Protein
						Solyc03g114950	Lipid a export ATP-binding/permease protein msba (Q17P67_AEDAE)
						Solyc03g113130	Cupin RmlC-type (Q2HVC5_MEDTR)
						Solyc07g055320	ATP-dependent Zn protease cell division protein FtsH homolog (B2XTF7_HETA2)
						Solyc02g081150	Unknown Protein
						Solyc06g066210	Unknown Protein
						Solyc08g081740	Katanin p60 ATPase-containing subunit (KTNA1_ARATH)
						Solyc11g006350	aspatate carbamoyltransferase (manually curated)
						Solyc03g007170	FK506-binding protein 4 (EC 5.8)(Peptidyl-prolyl cis-trans isomerase)(PPIase)(Rotamase) (C8V696_EMENI)
						Solyc05g025510	WD-repeat protein-like (Q9FNN2_ARATH)
						Solyc03g112590	Cell division protease ftsH homolog (FTSH_ODOSI)
						Solyc04g054930	Trehalose-6-phosphate phosphatase-like protein (Q9LX18_ARATH)
						Solyc06g005590	Telomere repeat-binding protein 5 (TRP5_ARATH)
						Solyc08g007380	Histidine triad (HIT) protein (B0KA64_THEP3)
						Solyc03g118050	Unknown Protein
						Solyc03g059390	Senescence-associated protein 5 (O81655_HEMSP)
						Solyc04g077330	Receptor protein kinase (Q40096_IPOTF)
						Solyc02g089340	DNA-directed RNA polymerase (B9G2A5_ORYSJ)
						Solyc04g009050	Os01g0498200 protein (Fragment) (Q0JMJ0_ORYSJ)
						Solyc06g051960	Pectinesterase (B9IDR8_POPTR)
						Solyc11g069460	DsRNA-binding protein 2 (D7LHN0_ARALY)
						Solyc09g011480	Rop guanine nucleotide exchange factor 1 (ROGF1_ARATH)
						Solyc08g006730	N-acetyltransferase (B6SUK9_MAIZE)
						Solyc01g097430	ABC transporter G family member 2 (AB2G_ARATH)
						Solyc12g005670	HAK5 (manually curated)
						Solyc08g066490	Receptor like kinase, RLK
						Solyc02g079550	Serine/threonine kinase receptor (Q7DMS5_BRANA)
						Solyc04g016200	UDP-glucosyltransferase HvUGT5876 (D3WYW1_HORVD)
						Solyc01g006740	Sucrose phosphate phosphatase (Q5J3P0_MALDO)
						Solyc09g074475
						Solyc09g007630	P58IPK (manually curated)
						Solyc08g016160	Cation/H(+) antiporter 15 (CHX15_ARATH)
						Solyc07g049600	Fimbrin-like potential actin filament bundling protein (Q5AC06_CANAL)
						Solyc09g090870	DNA mismatch repair protein 1 (manually curated)
						Solyc11g042880	Harpin-induced protein (B6TDG9_MAIZE)
						Solyc03g112920	C2H2L domain class transcription factor (D9ZIU3_MALDO)
						Solyc04g005250	DNA (Cytosine-5-)-methyltransferase 3 (B3DGP2_DANRE)
						Solyc03g116930	Sister chromatid cohesion protein PDS5 homolog B (PDS5B_CHICK)
						Solyc07g007770	Unknown Protein
						Solyc12g096350	WRKY transcription factor 10 (manually curated)
						Solyc02g068790	Lactosylceramide 4-alpha-galactosyltransferase (A4GAT_MOUSE)
						Solyc07g049240	Peroxidase (Q07445_SOLLC)
						Solyc05g015940	11-beta-hydroxysteroid dehydrogenase-like (Fragment) (Q0WLN5_ARATH)
						Solyc02g086830	Protease Do-like (S2 serine-type protease) (Q7UQ70_RHOBA)
						Solyc05g010670	Chaperone protein htpG (HTPG_MYXXD)
						Solyc06g051090	U-box domain-containing protein 13 (PUB13_ARATH)
						Solyc01g014850	Zinc finger transcription factor 7 (manually curated)
						Solyc01g087910	F-box/WD-40 repeat-containing protein At3g52030 (FBW4_ARATH)
						Solyc07g048000	Phototropic-responsive NPH3 (D9ZHC8_HYPPE)
						Solyc11g027880	Phosphatidylinositol transfer protein SFH5 (SFH5_YARLI)
						Solyc11g042890	Unknown Protein
						Solyc07g065170	40S ribosomal protein S8 (B4FGG1_MAIZE)
						Solyc12g099390	Protein DEHYDRATION-INDUCED 19 homolog 4 (DI194_ARATH)
						Solyc01g087200	Cc-nbs-lrr, resistance protein
						Solyc04g007230	IST1 homolog (C1BSR8_9MAXI)
						Solyc05g009100	Receptor like kinase, RLK
						Solyc04g077690	Unknown Protein
						Solyc02g067860	Aldose 1-epimerase family protein (D7M6K2_ARALY)
						Solyc12g010860	tft8 (manually curated)
						Solyc07g041290	Unknown Protein
						Solyc06g068670	Unknown Protein
						Solyc03g116060	Gibberellin-regulated protein (B4UW77_ARAHY)
						Solyc03g006010	Os05g0272200 protein (Fragment) (Q0DJJ5_ORYSJ)
						Solyc10g017835

## Sheet: table3 IM
padj<0.05 WT vs. mutant in IM				Names	total	elements	description
				ful2 mbp20, mc	324	Solyc02g084720	beta-galactosidase 6 (manually curated)
						Solyc03g032220	Caffeoyl-CoA O-methyltransferase (A2PZD5_IPONI)
						Solyc06g082370	Os07g0202900 protein (Fragment) (Q0D7X1_ORYSJ)
						Solyc04g005070	Peptide transporter (A6YJX4_9MAGN)
						Solyc02g084790	Peroxidase (Q0ZA68_9ROSI)
						Solyc06g053320	Polyadenylate-binding protein (Q08212_DROME)
						Solyc01g111210	Glutamyl-tRNA(Gln) amidotransferase subunit A (B6JZE9_SCHJY)
						Solyc02g085730	allene oxide cyclase (manually curated)
						Solyc01g105230	Calmodulin-binding transcription activator 2 (Q0WNN4_ARATH)
						Solyc11g010800	Anthocyanidin 3-O-glucosyltransferase (B6SU01_MAIZE)
						Solyc09g072900	Dienelactone hydrolase family protein (D7L3C7_ARALY)
						Solyc09g090510	Cyclopropane-fatty-acyl-phospholipid synthase (C7LRK7_DESBD)
						Solyc07g042995
						Solyc02g087010	NHL repeat-containing protein (D7KY00_ARALY)
						Solyc06g007230	Ring H2 finger protein (D9ZHD8_HYPPE)
						Solyc07g043410	UDP-glucosyltransferase family 1 protein (C6KI43_CITSI)
						Solyc05g005950	Solute carrier family 15 member 4 (S15A4_XENLA)
						Solyc08g078950	NIT1 (manually curated)
						Solyc03g114460	Acetyl-coenzyme A synthetase (D5HA95_SALRM)
						Solyc05g012800	UDP-N-acetylmuramoylalanine--D-glutamate ligase (B8J8E6_ANAD2)
						Solyc01g100520	Clp protease 2 proteolytic subunit (manually curated)
						Solyc09g014380	SlLAX1 (manually curated)
						Solyc03g044100
						Solyc06g011400	ATP-dependent chaperone ClpB (B5W0X8_SPIMA)
						Solyc11g010850	1-deoxy-D-xylulose 5-phosphate synthase 2 (C7U111_SOLLC)
						Solyc12g098500	Adenosylhomocysteinase (A1KYB0_TOBAC)
						Solyc11g068550	Os12g0119800 protein (Fragment) (Q0IQI1_ORYSJ)
						Solyc01g111800	Amino acid permease (Fragment) (B8C3S3_THAPS)
						Solyc06g069150	Genomic DNA chromosome 3 P1 clone MPE11 (Q9LUA5_ARATH)
						Solyc08g078300	Homeobox-leucine zipper protein (Q40781_PIMBR)
						Solyc08g006280	Transcriptional factor B3 family protein (D7LIB2_ARALY)
						Solyc10g079970	Transmembrane protein 19 (A7E3R1_BOVIN)
						Solyc10g008410	RING finger protein 5 (B6UBI0_MAIZE)
						Solyc01g007980	RLK, Receptor like protein, putative resistance protein with an antifungal domain
						Solyc04g064620	RAG1-activating protein 1 homolog (R1AP1_DROPS)
						Solyc12g009410	Pyruvate dehydrogenase E1 component alpha subunit (Q5N030_SYNP6)
						Solyc11g007360	Unknown Protein; contains Interpro domain(s) IPR013187 F-box associated type 3
						Solyc05g009170	Zinc finger protein 6 (B6T066_MAIZE)
						Solyc04g076280	MPF2-like (Fragment) (A8QYX1_9SOLA)
						Solyc07g009180	Cc-nbs-lrr, resistance protein
						Solyc05g005520	Peptidyl-prolyl cis-trans isomerase (Fragment) (A9Y0F6_9MYRT)
						Solyc06g009220	Glycogen debranching enzyme (B1R1G0_CLOBU)
						Solyc01g108190	Calmodulin-like protein (Q67TZ4_ORYSJ)
						Solyc08g014430	Formin 3 (D0QAN4_ARATH)
						Solyc11g072627
						Solyc10g078740	Enoyl reductase (P93062_BRANA)
						Solyc12g008400	Receptor like kinase, RLK
						Solyc11g011230	F-box family protein (D7KQH0_ARALY)
						Solyc07g007040	Zinc finger CCCH-type with G patch domain-containing protein (ZGPAT_NEMVE)
						Solyc04g008205
						Solyc07g064600
						Solyc11g006340	Phosphoribosylaminoimidazole carboxylase ATPase subunit (B9LJ70_CHLSY)
						Solyc08g065420	bell-like homeodomain protein 4 (manually curated)
						Solyc04g012120	SIG5 14-3-3 family protein (manually curated)
						Solyc06g073390	farnesyl protein transferase subunit A (manually curated)
						Solyc12g150114
						Solyc05g008310	Serine/threonine kinase receptor (Q7DMS5_BRANA)
						Solyc07g066010	Amino acid permease (B9N5L8_POPTR)
						Solyc08g080453
						Solyc06g009240	Cation/H(+) antiporter 15 (CHX15_ARATH)
						Solyc06g082170	Glutaredoxin family protein (D7MQE6_ARALY)
						Solyc06g068570	AP2-like ethylene-responsive transcription factor (manually curated)
						Solyc12g040860	Glucan endo-1 3-beta-glucosidase (B6U1F1_MAIZE)
						Solyc01g108513
						Solyc12g044240	Dynein light chain 1 cytoplasmic (C1C420_RANCA)
						Solyc04g014540	Zinc finger protein 7 (B6U8J3_MAIZE)
						Solyc03g112740	Homeobox transcription factor KN2 (Fragment) (Q0QV71_PICAB)
						Solyc08g079840	LESUBENDO L.esculentum subtilisin-like endoprotease (manually curated)
						Solyc08g029050	TOPLESS 6 (manually curated)
						Solyc06g071190	IFA binding protein (A6MGY3_LILLO)
						Solyc12g017430	Clathrin assembly protein (B6TW95_MAIZE)
						Solyc07g006770	Receptor like kinase, RLK
						Solyc04g080790	BEL1-like homeodomain protein 3 (BLH3_ARATH)
						Solyc06g053200	6-phosphogluconolactonase (B6UAK0_MAIZE)
						Solyc11g066010	CM0545.320.nc protein (B0BLB0_LOTJA)
						Solyc02g062460	2-oxoglutarate-dependent dioxygenase (B9GL08_POPTR)
						Solyc01g091320	Sterol 4-alpha-methyl-oxidase 2 (D7KH21_ARALY)
						Solyc10g076480	Ammonium transporter (B9HCZ0_POPTR)
						Solyc08g014130	2-isopropylmalate synthase 1 (Q30DX9_9BRAS)
						Solyc11g011533
						Solyc03g117480	Pyrophosphate-energized proton pump (Pyrophosphate-energized inorganic pyrophosphatase) (H(+)-PPase) (C7HW54_9FIRM)
						Solyc08g078780	AT5g47580/MNJ7_17 (Q9FGJ9_ARATH)
						Solyc04g070980	cycloartenol synthase 1 (manually curated)
						Solyc03g062830	Nudix hydrolase 23 (B6TED1_MAIZE)
						Solyc10g047240	annexin 9 (manually curated)
						Solyc02g082180	DNA replication licensing factor (Q2TWS7_ASPOR)
						Solyc12g087950	AT-hook motif nuclear localized protein 17 (Q9LTA2_ARATH)
						Solyc06g071780	Protein DEHYDRATION-INDUCED 19 homolog 5 (DI195_ORYSJ)
						Solyc03g098200	Homeobox-leucine zipper protein PROTODERMAL FACTOR 2 (PDF2_ARATH)
						Solyc06g005570	Genomic DNA chromosome 5 TAC clone K22G18 (Q9FH52_ARATH)
						Solyc06g036130	Multidrug resistance protein mdtK (MDTK_YERP3)
						Solyc02g065730	MADS box transcription factor (Q689E7_GENTR)
						Solyc02g038680	Tetratricopeptide repeat protein 5 (TTC5_HUMAN)
						Solyc08g080170	Hydroxymethylglutaryl-CoA synthase (A9ZMZ7_HEVBR)
						Solyc03g031940	Acyl-CoA synthetase/AMP-acid ligase II (D0C359_9GAMM)
						Solyc08g074682
						Solyc04g082250	FtsH-like protein precursor (manually curated)
						Solyc12g043040	Sulfate transporter (A1YKF8_BRASY)
						Solyc04g009260	Cc-nbs-lrr, resistance protein
						Solyc09g075140	Lipase-like protein (Q9M3D1_ARATH)
						Solyc03g120990	Malic enzyme (O04935_SOLLC)
						Solyc08g078960	Oxysterol-binding family protein (D7ME32_ARALY)
						Solyc06g054230	Calmodulin protein kinase (Fragment) (D3K3H9_LONJA)
						Solyc01g103450	Chaperone DnaK (Q1SKX2_MEDTR)
						Solyc02g089790	Histone acetyltransferase (B9H3R2_POPTR)
						Solyc02g150124
						Solyc01g058670	Transcription factor (D7L4N5_ARALY)
						Solyc02g086970	Aldehyde dehydrogenase 1 (Q84V96_LOTCO)
						Solyc05g055343
						Solyc10g045640	Transmembrane emp24 domain-containing protein 10 (B6SSF8_MAIZE)
						Solyc01g108580	Gibberellin receptor GID1L2 (B6TRC0_MAIZE)
						Solyc04g009850	1-aminocyclopropane-1-carboxylate oxidase-like protein (Q9LTH8_ARATH)
						Solyc07g042830	Glycogen synthase (D1R4V0_9CHLA)
						Solyc03g097540	Unknown Protein
						Solyc06g082710	Nucleic acid binding protein (B4FN92_MAIZE)
						Solyc06g050340	Unknown Protein
						Solyc11g010790	Glucosyltransferase (A1YM58_IPOBA)
						Solyc07g043490	UDP-glucosyltransferase family 1 protein (C6KI43_CITSI)
						Solyc10g044710	TPR repeat (Q2HW44_MEDTR)
						Solyc08g065490	Serine hydroxymethyltransferase (B9S1D7_RICCO)
						Solyc01g005770	Unknown Protein
						Solyc01g105800	MADS box transcription factor (Q2NNB9_ELAGV)
						Solyc03g121850	Aleurone layer morphogenesis protein (Q7XZV4_ORYSJ)
						Solyc03g080195
						Solyc10g076790	SlLAX4 (manually curated)
						Solyc06g050590	Acetyl-CoA carboxylase biotin carboxyl carrier protein (D3PS72_MEIRD)
						Solyc12g088720	Polyadenylate-binding protein 2 (B6U4M0_MAIZE)
						Solyc12g097000	Tir, resistance protein fragment
						Solyc08g005130	Inositol-tetrakisphosphate 1-kinase 1 (B6TJ44_MAIZE)
						Solyc11g067190	Fatty acyl coA reductase (Q8L4M0_WHEAT)
						Solyc07g052980	xyloglucan endotransglycosylase/hydrolase 16 (manually curated)
						Solyc01g081410	Nodulin-like family protein expressed (Q2QYU1_ORYSJ)
						Solyc12g011455
						Solyc08g059700	Genomic DNA chromosome 3 P1 clone MUJ8 (Q9LRN2_ARATH)
						Solyc09g089690	1-aminocyclopropane-1-carboxylate oxidase-like protein (Q9LTH7_ARATH)
						Solyc11g006505
						Solyc02g084800	Peroxidase (Q0ZA68_9ROSI)
						Solyc01g087780	serine protease SBT4A (manually curated)
						Solyc04g018130	Unknown Protein
						Solyc10g051140	Genomic DNA chromosome 5 P1 clone MTE17 (Q9FJ71_ARATH)
						Solyc03g034200	KH domain containing protein expressed (Q8LNT9_ORYSJ)
						Solyc04g150132
						Solyc01g108990	Unknown Protein
						Solyc08g150134
						Solyc01g093965
						Solyc06g051410	N-(5&apos-phosphoribosyl)anthranilate isomerase (B9SQM9_RICCO)
						Solyc01g109550	Mitochondrial transcription termination factor (Fragment) (C6FB12_PSEMZ)
						Solyc10g055780	Chitinase (B9VRK7_CAPAN)
						Solyc02g086180	Sterol C-5 desaturase (D7FW86_ECTSI)
						Solyc12g009520	LRR receptor-like serine/threonine-protein kinase, RLP
						Solyc03g112735
						Solyc01g102670	HhH-GPD (Q2INY1_ANADE)
						Solyc03g007050	Receptor like kinase, RLK
						Solyc11g011570	RING finger protein 44 (RNF44_DANRE)
						Solyc08g074280	ABC-1 domain protein (C9RAY2_AMMDK)
						Solyc07g055210	Aspartate aminotransferase (B9SW33_RICCO)
						Solyc01g102800	Histidyl-tRNA synthetase (Q52NV4_HUMAN)
						Solyc01g111220	Glutamyl-tRNA(Gln) amidotransferase subunit A (B2WKK5_PYRTR)
						Solyc03g118850	Hydrolase alpha/beta fold family (Q1DF33_MYXXD)
						Solyc02g076720	Phosphoribosylformylglycinamidine synthase (A9Y5J1_ARATH)
						Solyc05g021510	Unknown Protein
						Solyc05g005920	Peptide transporter (A6YJX4_9MAGN)
						Solyc03g116590	Embryo-specific 3 (Q2HUA9_MEDTR)
						Solyc04g082050	Cellular retinaldehyde-binding/triple function C-terminal (B6SN40_MAIZE)
						Solyc04g072037
						Solyc06g005750	Sterol 4-alpha-methyl-oxidase 2 (D7KH21_ARALY)
						Solyc07g006170	Exostosin-like (Q2HVN7_MEDTR)
						Solyc10g078700	Squamosa promoter binding protein 15 (manually curated)
						Solyc01g087420	PHD zinc finger-containing protein (D3BN85_POLPA)
						Solyc11g006990	Os06g0207500 protein (Fragment) (Q0DDQ9_ORYSJ)
						Solyc10g024370	Phospholipase D (Q6AVR2_ORYSJ)
						Solyc03g063110	Stearoyl-acyl carrier protein desaturase (B7TZ44_SPIOL)
						Solyc06g061023
						Solyc01g109010	Unknown Protein
						Solyc09g007150	Glutathione S-transferase (Q76KW1_PEA)
						Solyc01g100360	Dihydrolipoyl dehydrogenase (B5LAW5_CAPAN)
						Solyc06g072310	Homeobox-leucine zipper protein PROTODERMAL FACTOR 2 (PDF2_ARATH)
						Solyc12g099090	YTH domain family 2 (Predicted) (B2GUU1_RAT)
						Solyc03g031920	Yellow stripe-like protein 2.1 (Fragment) (B4ZYE4_BRAJU)
						Solyc03g123390	Hydrolase (Q4PSG2_ARATH)
						Solyc06g072040	CONSTANS interacting protein 2a (manually curated)
						Solyc01g102980	Zinc finger-homeodomain protein 1 (Fragment) (B0LK17_YUCFI)
						Solyc07g043390	Cellulose synthase family protein expressed (Q339N6_ORYSJ)
						Solyc01g080480	Endonuclease/exonuclease/phosphatase family protein (D7L0T9_ARALY)
						Solyc02g092880	Unknown Protein
						Solyc03g116630	Unknown Protein
						Solyc12g038125
						Solyc05g014275
						Solyc01g067510	Receptor-like kinase (A7VM36_MARPO)
						Solyc08g022030	AT4G32190-like protein (Fragment) (D6PRA9_9BRAS)
						Solyc09g042710	Myosin heavy chain-like (Q7XIW7_ORYSJ)
						Solyc09g089570	Genomic DNA chromosome 5 P1 clone MJB21 (Q9FMZ7_ARATH)
						Solyc06g005450	NAD-specific glutamate dehydrogenase (DHE2_ACHKL)
						Solyc06g008160	Chloroplast FLU-like protein (Fragment) (D2K2R8_PICAB)
						Solyc02g089720	Endo-beta-1 3-glucanase (B5THH0_PNECA)
						Solyc03g026220	BCL-2 binding anthanogene-1 (B4FV61_MAIZE)
						Solyc03g031430	urease accessory protein F (manually curated)
						Solyc10g078190	DNA (Cytosine-5-)-methyltransferase 3 (A3QJV0_DANRE)
						Solyc10g080540	Homeobox-leucine zipper protein 14 (D7LZT3_ARALY)
						Solyc12g042380	MtN19-like protein (Q64EX4_PEA)
						Solyc05g054890	ABC transporter G family member 1 (AB1G_ARATH)
						Solyc03g053085
						Solyc05g018230	Sugar transporter protein 12 (manually curated)
						Solyc12g011200	WRKY transcription factor 28 (manually curated)
						Solyc09g008670	threonine deaminase (manually curated)
						Solyc10g055800	Chitinase (B9VRK7_CAPAN)
						Solyc12g009930	UDP-glucuronosyltransferase 1-6 (UD16_MOUSE)
						Solyc11g071620	aldehyde oxidase 1 (manually curated)
						Solyc06g061027
						Solyc06g008820	Na+/H+ antiporter 1 (manually curated)
						Solyc04g017620	Phosphatidylinositol-4-phosphate 5-kinase 9 (B6SXI7_MAIZE)
						Solyc11g011537
						Solyc01g112150	Sec1-1 syntaxin binding protein (Q3SEL6_PARTE)
						Solyc08g068710	N-acetyltransferase (B6SUK9_MAIZE)
						Solyc03g082430	Growth-regulating factor 4 (Q6ZIK5_ORYSJ)
						Solyc04g007015
						Solyc11g007350	UDP-glucosyltransferase (Q8LKG3_STERE)
						Solyc05g012790	Palmitoyltransferase erf2 (C5FZI1_NANOT)
						Solyc11g006270	3-oxo-5-alpha-steroid 4-dehydrogenase family protein (D7M7I5_ARALY)
						Solyc07g063300	Regulator of chromosome condensation (RCC1)-like protein (D0NEM9_PHYIN)
						Solyc12g098600	UDP-glucosyltransferase family 1 protein (C6KI44_CITSI)
						Solyc10g076900	Calcium dependent protein kinase 2 (B9H9N5_POPTR)
						Solyc07g066320	Protein recA (B6T788_MAIZE)
						Solyc08g076880	Unknown Protein
						Solyc12g063050	RNA polymerase II C-terminal domain phosphatase-like 3 (CPL3_ARATH)
						Solyc07g041160	Uncharacterized membrane protein C776.05 (YG75_SCHPO)
						Solyc01g106500	LRR receptor-like serine/threonine-protein kinase, RLP
						Solyc01g007070	BEL1-like homeodomain protein 1 (BLH1_ARATH)
						Solyc02g063390	DUF1295 domain protein (Fragment) (C1N4N9_MICPS)
						Solyc02g084780	Peroxidase (Q0ZA68_9ROSI)
						Solyc09g009200	Growth-regulating factor 10 (B9VHC3_ORYSI)
						Solyc02g084680	Short internodes 2 (B9MXK1_POPTR)
						Solyc06g063100	Ubiquitin conjugating enzyme 2 (Q94FU3_SOLLC)
						Solyc12g009790	Synaptotagmin-7 (SYT7_HUMAN)
						Solyc02g066990	Unknown Protein
						Solyc07g017520	Conserved oligomeric Golgi complex subunit 3 (COG3_MOUSE)
						Solyc04g076910	Symplekin (B0WVE7_CULQU)
						Solyc01g005780	LRR receptor-like serine/threonine-protein kinase, RLP
						Solyc04g078210	Pumilio (Q16M53_AEDAE)
						Solyc03g111970	Cytochrome P450
						Solyc01g150156
						Solyc05g008180	Nicotinate-nucleotide pyrophosphorylase (B9SJ41_RICCO)
						Solyc03g025390	Retinol dehydrogenase 12 (B6TAL8_MAIZE)
						Solyc01g110360	Fructose-bisphosphate aldolase (B0FPD8_SOLTU)
						Solyc06g068650	4-coumarate CoA ligase (Q0GZS1_9BORA)
						Solyc06g071510	Isoamyl acetate-hydrolyzing esterase (B6TVA2_MAIZE)
						Solyc04g075000	Serine/threonine protein kinase (C6ZRN1_SOYBN)
						Solyc05g008630	Poly(A) polymerase (D7M9N5_ARALY)
						Solyc04g080480	AMP-dependent synthetase and ligase (D6ZEF9_SEGRD)
						Solyc07g017530	Conserved oligomeric Golgi complex subunit 3 (COG3_HUMAN)
						Solyc04g008910	Fgenesh protein 60 (Q1ZY19_BETVU)
						Solyc11g008780	Acetolactate synthase small subunit (Q9SMC2_NICPL)
						Solyc01g104400	Blue copper protein (B6U7P6_MAIZE)
						Solyc04g082355
						Solyc07g043420	2-oxoglutarate-dependent dioxygenase 2 (manually curated)
						Solyc01g099910	Epoxide hydrolase (B3VMR4_NICBE)
						Solyc02g014770	RNA helicase DEAH-box7 (manually curated)
						Solyc04g009860	1-aminocyclopropane-1-carboxylate oxidase-like protein (Q9LTH8_ARATH)
						Solyc09g005300	mRNA cap guanine-N7 methyltransferase (B9SQY3_RICCO)
						Solyc07g024070	Ubiquitin-conjugating enzyme E2 T (C1BZC6_ESOLU)
						Solyc04g005520	Aspartate/glutamate/uridylate kinase family protein (D7KQN4_ARALY)
						Solyc11g019910	Pectinesterase (B9T3X5_RICCO)
						Solyc06g054510	Acyl carrier protein (B3GQB9_9ERIC)
						Solyc02g081360	Long-chain-fatty-acid--CoA ligase (D0J2H7_COMT2)
						Solyc11g011740	Ethylene-responsive transcription factor 2 (B6U860_MAIZE)
						Solyc12g089110	Unknown Protein
						Solyc07g009490	Ethanolamine-phosphate cytidylyltransferase (C5DB57_VITVI)
						Solyc05g052350	Receptor like kinase, RLK
						Solyc02g080080	RLK, Receptor like protein, putative resistance protein with an antifungal domain
						Solyc07g039210	PCI domain-containing protein 2 homolog (PCID2_DROME)
						Solyc00g500351
						Solyc12g049611
						Solyc07g065690	Sucrose cleavage protein-like (B6TKT6_MAIZE)
						Solyc08g080100	MADS box transcription factor (C3PTE7_POPTO)
						Solyc10g055770	Multidrug resistance protein 2 (C2V7S0_BACCE)
						Solyc01g087810	Subtilisin-like protease (O82777_SOLLC)
						Solyc01g005010	Protein XRI1 (XRI1_ARATH)
						Solyc12g099650	Photosystem II 5 kDa protein, chloroplastic (PST2_GOSHI)
						Solyc08g013900	Nodule inception protein (Fragment) (A9DME9_MEDTR)
						Solyc06g076520	class I heat shock protein (Q69BI7_CARPA)
						Solyc05g052500	Dehydration-responsive family protein (D7LF23_ARALY)
						Solyc02g080070	RLK, Receptor like protein, putative resistance protein with an antifungal domain
						Solyc03g078520	Receptor like kinase, RLK
						Solyc06g054490	Prolyl 4-hydroxylase alpha subunit-like protein (Q8LAN3_ARATH)
						Solyc01g080850	Protein transport protein SEC23 (C5MDU5_CANTT)
						Solyc07g055320	ATP-dependent Zn protease cell division protein FtsH homolog (B2XTF7_HETA2)
						Solyc07g044800	Nbs-lrr, resistance protein
						Solyc11g066670	UDP-glucosyltransferase (B8QI32_9MAGN)
						Solyc10g007800	Meiosis 5 (B6T5X0_MAIZE)
						Solyc06g066210	Unknown Protein
						Solyc12g045030	Short-chain dehydrogenase/reductase family protein (D7LV30_ARALY)
						Solyc05g051250	Glutamine synthetase (A9PB10_POPTR)
						Solyc09g082115
						Solyc01g110150	CM0216.450.nc protein (B0BL92_LOTJA)
						Solyc01g109790	ADP-glucose pyrophosphorylase large subunit 1 (manually curated)
						Solyc02g090580	Os03g0859900 protein (Fragment) (Q0DLK3_ORYSJ)
						Solyc01g108960	Unknown Protein
						Solyc01g101020	FACT complex subunit SPT16 (D3AWW1_POLPA)
						Solyc08g075210	Acyltransferase-like protein (Q589X7_TOBAC)
						Solyc05g056170	Phenylalanine ammonia-lyase (Q50EX7_PETHY)
						Solyc07g048040	C2 domain-containing protein (D7MKI6_ARALY)
						Solyc04g008400	Serine/threonine-protein kinase receptor (B6U2B7_MAIZE)
						Solyc06g008890	S-receptor kinase -like protein (O49361_ARATH)
						Solyc08g066650	Carotenoid Cleavage Dioxygenase 8 (manually curated)
						Solyc10g049640	Amino acid permease (Fragment) (B8C3S3_THAPS)
						Solyc02g079550	Serine/threonine kinase receptor (Q7DMS5_BRANA)
						Solyc02g093060	tRNA-dihydrouridine synthase 1-like protein (D3BAF6_POLPA)
						Solyc07g049600	Fimbrin-like potential actin filament bundling protein (Q5AC06_CANAL)
						Solyc08g059660	Phosphatidylinositol binding clathrin assembly protein like (Q6AXI5_DANRE)
						Solyc02g089210	MADS box transcription factor (Q689E7_GENTR)
						Solyc03g116930	Sister chromatid cohesion protein PDS5 homolog B (PDS5B_CHICK)
						Solyc10g018905
						Solyc03g097030	4-coumarate CoA ligase (B6F2H0_IPOBA)
						Solyc03g097530	TPD1 (Q6TLJ2_ARATH)
						Solyc03g058430	Omega-6 fatty acid desaturase (Q461Q1_HEVBR)
						Solyc07g048000	Phototropic-responsive NPH3 (D9ZHC8_HYPPE)
						Solyc04g081675
						Solyc11g072830	Chitinase 2 (B6U7J7_MAIZE)
						Solyc04g064770	Zinc finger transcription factor 34 (manually curated)
						Solyc02g092490	Acetyltransferase-like protein (Q7EYF5_ORYSJ)
						Solyc11g044230	UPF0727 protein C6orf115 homolog (CF115_XENLA)
						Solyc06g072017
						Solyc03g033840	26S protease regulatory subunit 6B homolog (PRS6B_ASPNG)
						Solyc07g043320	Unknown Protein; contains Interpro domain(s) IPR009053 Prefoldin
				mc	766	Solyc06g061010	Os04g0585900 protein (Fragment) (Q0JAP2_ORYSJ)
						Solyc04g080640	Genomic DNA chromosome 5 TAC clone K1F13 (Q9FJZ5_ARATH)
						Solyc03g117090	Unknown Protein
						Solyc06g048910	Cc-nbs-lrr, resistance protein
						Solyc01g067740	Superoxide dismutase [Cu-Zn] 1 (manually curated)
						Solyc02g078590	Alpha-1 4-galactosyltransferase (Q0R0H6_MOUSE)
						Solyc04g016490	Icc family phosphohydrolase (C6IM14_9BACE)
						Solyc03g097550	Pseudouridine synthase family protein (D7MQX8_ARALY)
						Solyc09g075870	Lipoxygenase (B9RSQ2_RICCO)
						Solyc02g078400	Allantoinase (Q6S4R9_ROBPS)
						Solyc03g120810	BY-inesin-like protein 10 (Q9AVP4_TOBAC)
						Solyc04g076030	Transcription factor/ transcription regulator (D7M240_ARALY)
						Solyc06g064550	Aspartokinase-homoserine dehydrogenase (O63067_SOYBN)
						Solyc09g018750	Inosine-5&apos-monophosphate dehydrogenase (Q0KFK7_RALEH)
						Solyc04g050570	GDSL esterase/lipase At5g33370 (GDL79_ARATH)
						Solyc03g116780	CUE domain containing protein (B6TCB4_MAIZE)
						Solyc10g009580	UDP-glucosyltransferase (B8QI32_9MAGN)
						Solyc10g150117
						Solyc09g082670	SolycHsfA6a (manually curated)
						Solyc01g105770	Unknown Protein
						Solyc09g091090	Monooxygenase (D5ZV09_9ACTO)
						Solyc04g058080	Glucan endo-1 3-beta-glucosidase (B6THD2_MAIZE)
						Solyc01g108570	Gibberellin receptor GID1L2 (B6TRC0_MAIZE)
						Solyc03g013630	Glycosyltransferase (B9IK47_POPTR)
						Solyc07g044785
						Solyc02g079790	POT family domain containing protein expressed (D8L9H8_WHEAT)
						Solyc12g044310	Solute carrier family 15 member 4 (S15A4_XENLA)
						Solyc09g015820	Thioredoxin h-like protein (Q8H6X3_TOBAC)
						Solyc05g005200	Pyrrolidone-carboxylate peptidase (B6SP89_MAIZE)
						Solyc01g111600	Metal ion binding protein (D7MN12_ARALY)
						Solyc06g074290	Unknown Protein
						Solyc01g100530	Protein EFR3 homolog A (EFR3A_HUMAN)
						Solyc02g086130	Unknown Protein
						Solyc04g049850	Uncharacterized conserved protein (Q2S8S5_HAHCH)
						Solyc10g079350	UDP-glucosyltransferase HvUGT5876 (D3WYW1_HORVD)
						Solyc02g067840	Sucrase/ferredoxin domain protein (A1CK27_ASPCL)
						Solyc04g049710	FGFR1 oncogene partner (FR1OP_HUMAN)
						Solyc08g061560	Receptor like kinase, RLK
						Solyc01g057680	Hcr2-p4.1 (Q4G2V7_SOLPI)
						Solyc03g117330	Prolyl-tRNA synthetase (Q54Q07_DICDI)
						Solyc03g119400	Os05g0264200 protein (Fragment) (Q0DJL6_ORYSJ)
						Solyc10g081840	Nuclear transcription factor Y subunit A-1 (B6TAR1_MAIZE)
						Solyc05g009700	Histidine amino acid transporter (Q85V22_ORYSI)
						Solyc02g079510	Peroxidase (Q50LG4_TOBAC)
						Solyc01g011350	cDNA clone J013057D02 full insert sequence (B7EBX1_ORYSJ)
						Solyc09g009660	Solute carrier family 35 member F1 (B6TXS8_MAIZE)
						Solyc08g042130	Phox domain-containing protein (D7L4Y9_ARALY)
						Solyc12g038520	Squamosa promoter binding protein 6c (manually curated)
						Solyc01g110600	Unknown Protein
						Solyc09g005100	Aprataxin (B1AXX8_MOUSE)
						Solyc06g011380	Chaperone ClpB (A5GSF0_SYNR3)
						Solyc05g013460	Multidrug resistance protein mdtK (MDTK_YERP3)
						Solyc05g052280	Peroxidase (B9VRK9_CAPAN)
						Solyc05g051545
						Solyc08g080900	Glutathione S-transferase (B2MVQ2_PANGI)
						Solyc01g111610	Protein binding protein (D7L0L7_ARALY)
						Solyc02g090870	Unknown Protein
						Solyc02g067210	Nucleic acid binding protein (B6UDK8_MAIZE)
						Solyc03g096420	Unknown Protein
						Solyc12g094500	Alcohol dehydrogenase 1 (B6TD57_MAIZE)
						Solyc03g116970	Sister chromatid cohesion protein pds5 (PDS5_SCHPO)
						Solyc04g082700	Tonoplast monosaccharide transporter 2 (manually curated)
						Solyc08g066160	Enod93 protein (Fragment) (A9XNV4_9MYRT)
						Solyc12g009650	AF308937 proline-rich protein (manually curated)
						Solyc10g086500	steroid 5 alpha reductase DET2 (manually curated)
						Solyc02g079040	Calmodulin-binding protein (Fragment) (Q9M451_CICAR)
						Solyc01g049650	Pyruvate kinase (B9SBM7_RICCO)
						Solyc07g054630	B3 domain-containing protein Os11g0197600 (Y1176_ORYSJ)
						Solyc03g123670	Unknown Protein
						Solyc01g107730	D-type cyclin-2 (manually curated)
						Solyc09g009390	Monodehydroascorbate reductase (NADH)-like protein (Q0WUJ1_ARATH)
						Solyc10g006360	Unknown Protein
						Solyc01g098410	Receptor-like kinase (C0SW32_SOYBN)
						Solyc05g006680	Beta-1 3-galactosyltransferase-like protein (D8RWA4_SELML)
						Solyc11g012130	Blue copper protein (B6U7P6_MAIZE)
						Solyc09g018740	Unknown Protein
						Solyc06g011450	Phosphatidylinositol binding clathrin assembly protein (Q7ZVU6_DANRE)
						Solyc09g090180	Light-dependent short hypocotyls 1 (D7M6V0_ARALY)
						Solyc01g059880	ATP citrate lyase a-subunit (Q93YH4_LUPAL)
						Solyc01g090910	Vesicle-associated membrane protein-associated protein A (B6UGD8_MAIZE)
						Solyc12g042950	ADP/ATP carrier protein (Q5L657_CHLAB)
						Solyc11g006230	Calcium-responsive transactivator (CREST_XENLA)
						Solyc06g035790	Dehydration-responsive family protein (D7M5L0_ARALY)
						Solyc02g089730	Endo-1 3-beta-glucanase (C5FLR9_NANOT)
						Solyc09g098090	Aldo/keto reductase (A2Q5A8_MEDTR)
						Solyc03g119010	Pre-mRNA-splicing factor SPF27 (D3PJ34_9MAXI)
						Solyc06g083430	Transcription factor (D7LLP9_ARALY)
						Solyc06g054450	UPF0454 protein C12orf49 homolog (C1BR83_9MAXI)
						Solyc12g010330	Response regulator 9 (Q94LW1_MAIZE)
						Solyc04g072850	Alpha-L-arabinofuranosidase/beta-D-xylosidase (D9D7L0_MALDO)
						Solyc04g079130	B3 domain-containing protein At5g42700 (Y5270_ARATH)
						Solyc09g061860	Sterol 3-beta-glucosyltransferase (B6U4Q7_MAIZE)
						Solyc12g094520	4-coumarate-coa ligase (B9MY03_POPTR)
						Solyc03g114860	Alpha-1 4-glucan-protein synthase (B9RLK7_RICCO)
						Solyc07g047740	TOMTPX2A peroxidase (manually curated)
						Solyc07g005120	Metallophosphoesterase (C7QWI2_CYAP0)
						Solyc11g056650	BHLH transcription factor (B6TXR4_MAIZE)
						Solyc08g005310	Guanine nucleotide-binding protein alpha-1 subunit (B6TWS6_MAIZE)
						Solyc05g056550	Serine/threonine-protein kinase (Q70CF4_FAGSY)
						Solyc08g014280	Calmodulin-binding protein family-like (Q6YXT2_ORYSJ)
						Solyc02g027080	Cc-nbs-lrr, resistance protein
						Solyc09g065240	Patatin-like protein 3 (B6TPQ5_MAIZE)
						Solyc10g054070	Stylish 2b (D2KC74_BRARP)
						Solyc04g072780	Genomic DNA chromosome 5 TAC clone K14A3 (Q9FGQ9_ARATH)
						Solyc01g067730	Acyl carrier protein (Q9XF20_CAPCH)
						Solyc08g061930	Cytokinin oxidase/dehydrogenase (C3VPM8_SOLTU)
						Solyc11g066320	Exostosin-like glycosyltransferase (A8I7L6_CHLRE)
						Solyc09g014750	Late embryogenesis abundant protein (A4VBF1_9FABA)
						Solyc01g090340	Ethylene responsive transcription factor 1b (C0J9I8_9ROSA)
						Solyc01g096080	Unknown Protein
						Solyc03g124050	Receptor like kinase, RLK
						Solyc02g084490	General vesicular transport factor p115 (B0WXD3_CULQU)
						Solyc07g061800	Heme-binding protein 2 (B6T0C0_MAIZE)
						Solyc12g017960	Unknown Protein
						Solyc03g032210	Acyl-CoA synthetase/AMP-acid ligase II (D0C359_9GAMM)
						Solyc08g069230	Unknown Protein
						Solyc01g105050	Chlorophyll a-b binding protein, chloroplastic (CB12_PETHY)
						Solyc03g112060	Quinolinate synthase A (NADA_CYAP4)
						Solyc08g083310	Glucan endo-1 3-beta-glucosidase 7 (B6T478_MAIZE)
						Solyc09g090670	Oxidation resistance 1-like protein (Q6Z157_ORYSJ)
						Solyc10g055230	Disease resistance response protein (A8IXC7_BRACM)
						Solyc08g082640	Cellulose synthase (B9IMB3_POPTR)
						Solyc02g093590	CONSTANS-like zinc finger protein (D0EP06_SOYBN)
						Solyc05g009650	Unknown Protein
						Solyc07g008205
						Solyc01g096270	Unknown Protein
						Solyc10g062180	Polyadenylate-binding protein (C6HE59_AJECH)
						Solyc09g009040	Delta14-sterol reductase (E1AQY4_SOLLC)
						Solyc06g068800	CRAL/TRIO domain containing protein expressed (Q75GU9_ORYSJ)
						Solyc01g090260	HEAT repeat family protein expressed (Q10N57_ORYSJ)
						Solyc03g058400	Aspartyl protease family protein (D7KF83_ARALY)
						Solyc12g088360	U-box domain-containing protein 4 (PUB4_ARATH)
						Solyc05g007490	Dehydration-responsive family protein (D7KPN7_ARALY)
						Solyc08g008530	Aldolase (D7JQJ4_ECOLX)
						Solyc07g063130	Cell division protein kinase 10 (D3TRH8_GLOMM)
						Solyc03g122250	Transmembrane protein (C0NFK1_AJECG)
						Solyc03g112160	Protein DEHYDRATION-INDUCED 19 homolog 5 (DI195_ORYSJ)
						Solyc10g075107
						Solyc11g022390	(Dimethylallyl)adenosine tRNA methylthiotransferase miaB (MIAB_SULSY)
						Solyc02g020920	Unknown Protein
						Solyc03g114280	Ring finger protein 12 (Q4V889_RAT)
						Solyc08g067230	MADS box transcription factor (A7LK41_POPDE)
						Solyc08g069140	Cyclic nucleotide gated channel (A9CRE4_MALDO)
						Solyc12g038820	HAD-superfamily hydrolase subfamily IIA (B6TMM7_MAIZE)
						Solyc01g111980	Lysine/histidine transporter (B9HR02_POPTR)
						Solyc04g009920	Glycogenin-like protein (Q5NA53_ORYSJ)
						Solyc01g109560	Guanine nucleotide-binding protein subunit beta (C1GED5_PARBD)
						Solyc09g072880	Chloroplast FLU-like protein (Fragment) (D2K2R8_PICAB)
						Solyc10g074860	Unknown Protein
						Solyc02g084670	Dehydration-responsive family protein (D7LF23_ARALY)
						Solyc11g009040	EPIDERMAL PATTERNING FACTOR-like protein 1 (EPFL1_ARATH)
						Solyc07g042315
						Solyc08g077960	GATA transcription factor 29 (B4FZE9_MAIZE)
						Solyc01g092950	MADS-box transcription factor 2 (D1MFS7_HEVBR)
						Solyc01g106800	amino acid transporter 1 (manually curated)
						Solyc02g031860	Serine/threonine protein kinase (C4PKQ3_PRUPE)
						Solyc05g056290	biotin carboxylase carrier (manually curated)
						Solyc11g069240	Zinc finger family protein (D7M7Z8_ARALY)
						Solyc08g062940	Calmodulin binding protein (B6T951_MAIZE)
						Solyc08g008310	Long-chain-fatty-acid-CoA ligase (B2WS80_ARAHA)
						Solyc09g075230	POT family domain containing protein expressed (D8L9H8_WHEAT)
						Solyc08g077270	Phosphoacetylglucosamine mutase (B5X1B2_SALSA)
						Solyc06g065260	Receptor like kinase, RLK
						Solyc08g023270	Unknown Protein
						Solyc12g005040	Calcium-dependent protein kinase (Q9XER6_SOLTU)
						Solyc03g093340	Genomic DNA chromosome 5 TAC clone K11J9 (Q9FKH0_ARATH)
						Solyc01g096960	22.7 kDa class IV heat shock protein (HSP41_PEA)
						Solyc01g110440	arginine decarboxylase (manually curated)
						Solyc03g095290	Hydrolase alpha/beta fold family protein (D7L9R5_ARALY)
						Solyc02g030120	Serine proteinase (Fragment) (Q43546_LILLO)
						Solyc10g074500	mitochondrial NAD-dependent isocitrate dehydrogenase (manually curated)
						Solyc03g117660	Mandelonitrile lyase (B6SVJ2_MAIZE)
						Solyc05g006220	IAA-amino acid hydrolase (D5FTH2_POPTO)
						Solyc05g012480	Mitochondrial processing peptidase beta subunit (Q9AXQ2_CUCME)
						Solyc10g078580	Unknown Protein
						Solyc04g074940	Bet1-like protein At4g14600 (BETL1_ARATH)
						Solyc09g082990	GDP-D-mannose-3ÃƒÂ¢ ,5ÃƒÂ¢ -epimerase 2
						Solyc05g050330	WRKY transcription factor 60 (manually curated)
						Solyc01g109180	Long-chain-fatty-acid-CoA ligase (B2WS80_ARAHA)
						Solyc06g060140	Kinesin like protein (Q9SVI8_ARATH)
						Solyc12g019410	Kinase family protein (D7KBF8_ARALY)
						Solyc09g005650	HAT family dimerisation domain containing protein expressed (Q10BC8_ORYSJ)
						Solyc04g081900	Nucleoredoxin 1 (A8I9L1_CHLRE)
						Solyc10g080770	NPR1-interactor protein 1 (manually curated)
						Solyc08g081490	mitogen-activated protein kinase 7 (manually curated)
						Solyc08g081650	Ethylene-responsive transcription factor 4 (B6THY5_MAIZE)
						Solyc10g081550	Cytochrome P450
						Solyc03g034400	Multidrug resistance protein mdtK (MDTK_EDWI9)
						Solyc01g091770	Ring H2 finger protein (D9ZHD8_HYPPE)
						Solyc03g116730	Stearoyl-CoA 9-desaturase (D7E3I2_NOSA0)
						Solyc08g082620	3-oxoacyl-(Acyl carrier protein) synthase II (D6YNQ6_CHLT1)
						Solyc06g083580
						Solyc01g108560	Acetyl esterase (AES_SHIFL)
						Solyc11g150107
						Solyc03g096460	wound/stress protein AY568721 (manually curated)
						Solyc01g096600	THO complex subunit 1 (B0WA57_CULQU)
						Solyc03g112960	Pectinesterase (B9GXZ7_POPTR)
						Solyc06g071150	Hedgehog-interacting protein 1 (Fragment) (A9J6P8_9ROSI)
						Solyc10g052510	Isoflavone reductase-like protein 5 (Q3KN68_VITVI)
						Solyc01g099650	Formin 3 (D0QAN4_ARATH)
						Solyc01g086870	BHLH transcription factor (B6TXR4_MAIZE)
						Solyc09g011490	Glutathione S-transferase-like protein (A8DUB0_SOLLC)
						Solyc05g005560	polygalacturonase isoenzyme 1 beta subunit (manually curated)
						Solyc06g011370	Chaperone protein clpB 2 (D4TPI3_9NOST)
						Solyc02g062690	Transcription factor (D6MKM4_9ASPA)
						Solyc01g087850	serine protease SBT3 (manually curated)
						Solyc10g018780	Squamosa promoter binding protein 8a (manually curated)
						Solyc02g091980	blind-like7 (manually curated)
						Solyc02g032200	Tir-lrr, resistance protein fragment
						Solyc12g096790	Hydroxycinnamoyl CoA quinate transferase (Q70G32_SOLLC)
						Solyc09g074840	Unknown Protein
						Solyc09g011600	glutathione S-transferase (manually curated)
						Solyc03g119200	Mandelate racemase/muconate lactonizing enzyme family protein (A9GEI3_SORC5)
						Solyc08g022130	Unknown Protein
						Solyc05g011850	Sulfotransferase family protein (D7KQF7_ARALY)
						Solyc09g010860	expansin precursor 4 (manually curated)
						Solyc03g070390	Alpha-1 4-glucan-protein synthase (B9RLK7_RICCO)
						Solyc03g112880	Fasciclin-like arabinogalactan protein 9 (A9XTL4_GOSHI)
						Solyc01g058320	T6A9.7 protein (Q9FZ23_ARATH)
						Solyc04g080230	BAC19.4 (Q9FYX2_SOLLC)
						Solyc01g105660	1-aminocyclopropane-1-carboxylate oxidase (ACCO_TOBAC)
						Solyc06g073910	Strictosidine synthase (B6TK54_MAIZE)
						Solyc03g078210	Unknown Protein
						Solyc07g066350	Unknown Protein
						Solyc08g008340	Nucleoside diphosphate kinase (D5ILC3_SOLTU)
						Solyc03g059350	Calcium ATPase (D5JXY5_NICBE)
						Solyc03g121840	Histone H1-like protein (Q8W119_MAIZE)
						Solyc01g111330	Thaumatin-like protein (Q9STX6_ARATH)
						Solyc01g107410	PHD-finger family homeodomain protein (Fragment) (Q8H990_ORYSJ)
						Solyc08g062930	Calmodulin-binding protein (A2I5F3_BETVU)
						Solyc04g081280	5&apos-3&apos exoribonuclease 2 (A5WVY7_DANRE)
						Solyc04g049800	AP2-like ethylene-responsive transcription factor At1g79700 (AP2L3_ARATH)
						Solyc08g007170	Transcription factor (D7LLP9_ARALY)
						Solyc08g081300	Ring finger protein 126 (Q28DW8_XENTR)
						Solyc05g008100	Unknown Protein
						Solyc06g060360	Universal stress protein family protein (A8IXG1_BRACM)
						Solyc06g074730	Argonaute 5 (manually curated)
						Solyc06g082530	GRAS family transcription factor (B9GJL6_POPTR)
						Solyc01g098850	Short-chain dehydrogenase/reductase family protein (D7L3S3_ARALY)
						Solyc06g051260	Transcription factor bHLH51 (BH051_ARATH)
						Solyc03g025950	Membrane-associated progesterone receptor component 1 (C0NU44_AJECG)
						Solyc01g102470	Pentatricopeptide repeat-containing protein (D7MEW5_ARALY)
						Solyc08g083270	Glutaredoxin family protein (D7LYR1_ARALY)
						Solyc01g087050	Zinc finger-like protein (Q9LT33_ARATH)
						Solyc04g045560	Squamosa promoter-binding protein 3 (manually curated)
						Solyc02g067370	Nucleosome assembly protein family (A9RDJ7_PHYPA)
						Solyc11g011030	Pto-responsive gene 1 (manually curated)
						Solyc02g067680	RING finger protein (C6EUD3_SOYBN)
						Solyc04g009820	Calcium-responsive transactivator (CREST_XENLA)
						Solyc05g010010	Plant-specific domain TIGR01570 family protein (B6U2A5_MAIZE)
						Solyc08g080860	Unknown Protein
						Solyc03g122030	Transcription factor (D7L2D2_ARALY)
						Solyc04g081070	Heat shock protein DnaJ domain protein (B2J6V8_NOSP7)
						Solyc08g067940	Unknown Protein
						Solyc11g006180	ethylene receptor homolog (ETR5) (manually curated)
						Solyc03g006410	Plant-specific domain TIGR01615 family protein (B6UDN7_MAIZE)
						Solyc11g065650	Unknown Protein; contains Interpro domain(s) IPR015410 Region of unknown function DUF1985
						Solyc03g114450	Extracellular calcium sensing receptor (C7BCU7_LIQFO)
						Solyc08g078090	Lipase (Fragment) (Q9ZTW1_DIACA)
						Solyc05g041220	Transcriptional regulator STERILE APETALA (SAP_ARATH)
						Solyc01g107350	Os12g0581300 protein (Fragment) (Q0IMB2_ORYSJ)
						Solyc03g098280	Argonaute 1b (manually curated)
						Solyc07g065710	Ribosomal protein S6 kinase alpha-3 (KS6A3_MOUSE)
						Solyc02g067080	UDP-D-glucose dehydrogenase (D2WK25_GOSHI)
						Solyc07g053020	Cc-nbs-lrr, resistance protein
						Solyc08g016170	3-oxoacyl-(Acyl carrier protein) synthase II (D6YNQ6_CHLT1)
						Solyc02g084450	Cc-nbs-lrr, resistance protein
						Solyc03g116710	GTP binding protein (B6TE93_MAIZE)
						Solyc11g045520	1-AMINOCYCLOPROPANE-1-CARBOXYLATE OXIDASE-like protein (Q94CL5_ARATH)
						Solyc05g012380	Glucan endo-1 3-beta-glucosidase 1 (B6TW10_MAIZE)
						Solyc07g047915
						Solyc07g066230	Receptor like kinase, RLK
						Solyc07g043460	Cytochrome P450 (A9ZT56_COPJA)
						Solyc04g078310	Cyclin A-like protein (Q40492_TOBAC)
						Solyc08g067530	Non-specific lipid-transfer protein (Q850K5_VITVI)
						Solyc01g106390	Glutamyl-tRNA reductase (A5BZY3_VITVI)
						Solyc01g104860	Peroxidase (Q5K4K5_GOSHI)
						Solyc01g107390	Auxin-responsive GH3 product (Q05680_SOYBN)
						Solyc08g080220	DNA-directed RNA polymerase (A5BZZ3_VITVI)
						Solyc07g008190	Unknown Protein
						Solyc09g063010	BHLH transcription factor (B6TXR4_MAIZE)
						Solyc08g078900	Cortical cell-delineating protein (B6U436_MAIZE)
						Solyc01g007870	Cyclin B-like protein (Q5U8T5_9SOLA)
						Solyc09g009590	Zinc finger A20 and AN1 domain-containing stress-associated protein 4 (SAP4_ARATH)
						Solyc07g056670	gibberellin 2-oxidase 2 (manually curated)
						Solyc04g008680	Cell division cycle and apoptosis regulator protein 1 (B0XGS6_CULQU)
						Solyc11g069730	Unknown Protein
						Solyc03g117180	Serine/threonine-protein kinase (C6ZRV0_SOYBN)
						Solyc01g080100	Unknown Protein
						Solyc01g049890	Unknown Protein
						Solyc07g005400	Transcription factor (D6MKM4_9ASPA)
						Solyc03g120840	Ethylene-responsive transcription factor 4 (ERF78_ARATH)
						Solyc08g061570	ATPase E1-E2 type family (Q9C594_ARATH)
						Solyc03g083070	Vesicle-associated membrane protein 7B (D7KE74_ARALY)
						Solyc08g076350	Abhydrolase domain-containing protein FAM108B1 (C0HAS5_SALSA)
						Solyc12g077630	Unknown Protein
						Solyc11g005170	RNA splicing factor (C5JY77_AJEDS)
						Solyc02g078030	DNA-binding WRKY VQ (Q2HTS9_MEDTR)
						Solyc12g096050	Kinase-START 1 (Fragment) (B9UY89_LOPEL)
						Solyc01g014100	Unknown Protein
						Solyc04g014510	glutamine synthase (manually curated)
						Solyc06g066810	Katanin p60 ATPase-containing subunit (B6TID9_MAIZE)
						Solyc01g010310	Glucan endo-1 3-beta-glucosidase 3 (B6UAN6_MAIZE)
						Solyc11g045120	Translation machinery associated protein (A6ZY78_YEAS7)
						Solyc07g056708
						Solyc05g005170	Polygalacturonase 2 (A8D0T9_ONCHC)
						Solyc08g075570	Urea active transporter-like protein (Q9FHJ8_ARATH)
						Solyc06g074330	Hydrolase alpha/beta fold family protein (D7LRW3_ARALY)
						Solyc01g088310	Geranylgeranyl reductase (Q09JZ1_BRARP)
						Solyc09g010210	endo-1,4-beta-glucanase precursor (Cel2) (manually curated)
						Solyc11g010810	Glucosyltransferase (A1YM58_IPOBA)
						Solyc09g009260	fructose-1,6-bisphosphate aldolase (manually curated)
						Solyc06g068620	Unknown Protein
						Solyc01g005460	Dynein light chain 1 cytoplasmic (C1BWV4_ESOLU)
						Solyc01g006670	UDP-glucosyltransferase HvUGT5876 (D3WYW1_HORVD)
						Solyc12g038430	Kinesin-like calmodulin binding protein (Q9FQL7_MAIZE)
						Solyc05g025820	ATP binding / serine-threonine kinase (C5DB71_VITVI)
						Solyc12g099990	Calmodulin 5 (manually curated)
						Solyc04g079310	RNA Binding Protein 47 (Q9LEB3_NICPL)
						Solyc01g111500	R2R3MYB transcription factor 7 (manually curated)
						Solyc04g150161
						Solyc05g055610	tRNA wybutosine-synthesizing protein (C4QXF1_PICPG)
						Solyc04g082640	Unknown Protein
						Solyc06g074910	ob27713-blind-like2 (manually curated)
						Solyc06g074090	Sterol reductase (A8IA67_CHLRE)
						Solyc04g080280	Unknown Protein
						Solyc02g072090	DNA polymerase III subunit gamma/tau (D3EN68_UCYNA)
						Solyc07g064330	DNA polymerase (Q3LHT0_TOBAC)
						Solyc05g009050	Receptor-like protein kinase (D3G6F0_CAPAN)
						Solyc01g110580	Small auxin up-regulated RNA5 (manually curated)
						Solyc03g083060	Unknown Protein
						Solyc03g111810	Sieve element-occluding protein 3 (B5THF7_MEDTR)
						Solyc09g011670	Universal stress protein family protein (D7LUP3_ARALY)
						Solyc03g119440	Plant synaptotagmin (B9IE39_POPTR)
						Solyc07g009443
						Solyc06g009490	Pentatricopeptide repeat-containing protein At5g27110 (PP398_ARATH)
						Solyc02g081130	BAH-PHD domain-containing protein (A9TSM0_PHYPA)
						Solyc03g062900	Unknown Protein
						Solyc02g079580	Receptor-like protein kinase (Q9ZT06_ARATH)
						Solyc02g087620	Inositol hexakisphosphate and diphosphoinositol-pentakisphosphate kinase 2 (VIP2_MOUSE)
						Solyc03g112650	Soul heme-binding family protein (D7KEL8_ARALY)
						Solyc01g103877
						Solyc05g005330	Cc-nbs-lrr, resistance protein with an R1 specific domain
						Solyc05g011980	Unknown Protein
						Solyc04g077480	Transcription factor (D6MKM4_9ASPA)
						Solyc01g105560	GTP cyclohydrolase II/3,4-dihydroxy-2-butanone 4-phosphate synthase (manually curated)
						Solyc12g099250	Kinase family protein (D7KVQ9_ARALY)
						Solyc03g111150	Extracellular ligand-gated ion channel (D7LAY2_ARALY)
						Solyc01g106953
						Solyc08g006000	Unknown Protein; contains Interpro domain(s) IPR009606 Protein of unknown function DUF1218
						Solyc03g082840	Dof zinc finger protein 2 (A5HWF1_HORVD)
						Solyc02g063480	Xylanase inhibitor (Fragment) (Q53IQ4_WHEAT)
						Solyc07g007110	Peptidyl-prolyl cis-trans isomerase (D7MHP4_ARALY)
						Solyc06g009070	Zinc finger transcription factor 41 (manually curated)
						Solyc08g076400	Myb family transcription factor-like protein (Q84UP8_ORYSJ)
						Solyc03g118010	Tudor / nuclease domain-containing protein (B6KG97_TOXGO)
						Solyc01g111170	diageotropica (manually curated)
						Solyc01g105890	Monoterpene synthase 1 (manually curated)
						Solyc01g008330	Acetyl-CoA carboxylase biotin carboxylase (B4VQU4_9CYAN)
						Solyc09g011630	Glutation-S-transferase (manually curated)
						Solyc04g074730	Unknown Protein
						Solyc01g108280	Serine/threonine protein kinase (Q0PL87_CAMSI)
						Solyc03g121120	DNA repair protein radA (D4YAY4_BACTR)
						Solyc07g065060	Wax synthase isoform 3 (Q84XY7_VITVI)
						Solyc05g018600	Actin (Q0IFH2_AEDAE)
						Solyc01g096530	Trafficking protein particle complex subunit 3 (B6U299_MAIZE)
						Solyc10g012370	Cysteine synthase (Q76MX2_SOLTU)
						Solyc01g108520	Acetyl esterase (AES_ECOL6)
						Solyc06g083710	DENN domain containing protein expressed (Q10RU8_ORYSJ)
						Solyc02g093040	Cathepsin B-like cysteine proteinase (CYSP_SCHMA)
						Solyc03g119790	Transcription initiation factor IIE alpha subunit family protein (D7KCD4_ARALY)
						Solyc09g007840	Cyclic nucleotide gated channel (A9CRE4_MALDO)
						Solyc03g111680	DNA polymerase III gamma/tau subunit (B0JGE9_MICAN)
						Solyc09g007060	RING finger protein 44 (RNF44_RAT)
						Solyc10g047930	Peptide methionine sulfoxide reductase msrB (B6T2C6_MAIZE)
						Solyc10g011880	RING finger protein (C6EUD3_SOYBN)
						Solyc02g082440	Unknown Protein
						Solyc08g082870	Dehydrogenase/reductase SDR family member 13 (DHR13_HUMAN)
						Solyc10g081800	Phosphatidylglycerol/phosphatidylinositol transfer protein (C5M4G5_CANTT)
						Solyc12g088880	Epimerase/dehydratase (C7JBC7_ACEP3)
						Solyc02g093290	Nicotinate phosphoribosyltransferase-like protein (Q6XQM5_MEDTR)
						Solyc02g085490	Os12g0581300 protein (Fragment) (Q0IMB2_ORYSJ)
						Solyc05g050280	GH3 family protein (B9GQG9_POPTR)
						Solyc04g080760	Peroxidase (Q94IQ0_TOBAC)
						Solyc03g098450	Protein Kinase interacting protein (B6TI58_MAIZE)
						Solyc12g077620	Unknown Protein
						Solyc08g076960	Abscisic acid receptor PYR1 (PYR1_ARATH)
						Solyc05g005160	ATP-citrate lyase A-2 (D7KWP3_ARALY)
						Solyc04g077150	Erg28 like protein expressed (Q2QLQ4_ORYSJ)
						Solyc03g113710	Formin 3 (D0QAN4_ARATH)
						Solyc06g066340	Myb family transcription factor-like protein (Q84UP8_ORYSJ)
						Solyc01g091420	LOB domain protein 30 (D7M5R6_ARALY)
						Solyc04g073980	Pumilio family protein (D8U4V9_VOLCA)
						Solyc08g068350	Unknown Protein
						Solyc07g062860	Genomic DNA chromosome 3 BAC clone F4B12 (Q9LIL7_ARATH)
						Solyc03g116920	Sister chromatid cohesion protein PDS5 homolog A (PDS5A_CHICK)
						Solyc11g065070	Hydroxymethylglutaryl-CoA lyase (B6U7B9_MAIZE)
						Solyc03g095300	Proline-rich family protein (D7LFU9_ARALY)
						Solyc06g008230	Calmodulin-binding protein (Q7XJB9_ORYSI)
						Solyc09g082470	Kinase-like protein (Q9LUI6_ARATH)
						Solyc01g100500	Microfibrillar-associated protein 1 (C1BVS1_9MAXI)
						Solyc07g044880	Reticulon family protein (D7L8W9_ARALY)
						Solyc01g079360	WRKY transcription factor 37 (manually curated)
						Solyc04g019313
						Solyc06g007140	Omega-3 fatty acid desaturase (A9LNM9_SOLLC)
						Solyc06g074000	Aspartic proteinase nepenthesin-2 (B6SJT4_MAIZE)
						Solyc11g044910	Beta-xylosidase 1 (D7MNR6_ARALY)
						Solyc01g010215
						Solyc06g034110	Tomato acid phosphatase (manually curated)
						Solyc05g047550	Receptor-like protein kinase (Q9FZP2_ARATH)
						Solyc01g096790	B3 domain-containing protein REM20 (REM20_ARATH)
						Solyc08g066820	Choline/ethanolamine kinase (B6T558_MAIZE)
						Solyc08g065850	Unknown Protein
						Solyc06g007180	asparagine synthetase 1 (manually curated)
						Solyc03g117880	Unknown Protein
						Solyc04g007710	mitogen-activated protein kinase 14 (manually curated)
						Solyc10g008780	TCP transcription factor 30 (manually curated)
						Solyc08g022133
						Solyc07g053980	Glucan synthase like 1 (D8R536_SELML)
						Solyc05g047560	Glycosyl transferase group 1 (Q3SM08_THIDA)
						Solyc05g045650	glutamate receptor-like3.4 (manually curated)
						Solyc03g083990	Cortical cell-delineating protein (B6UGA2_MAIZE)
						Solyc12g011050	MKIAA4257 protein (Fragment) (Q571M7_MOUSE)
						Solyc05g024160	Pyruvate dehydrogenase E1 component subunit beta (B6T6H3_MAIZE)
						Solyc04g076190	Aspartic proteinase nepenthesin-1 (B6TDX6_MAIZE)
						Solyc06g075520	Dehydroascorbate reductase 1 (Fragment) (B8YGQ8_SOLLC)
						Solyc06g060840	Oleosin (Q2TM28_COFCA)
						Solyc02g069390	Sh4 homologue protein (B6ZKM0_9POAL)
						Solyc12g040640	Beta-glucosidase (D7L7Z3_ARALY)
						Solyc02g093500	GDSL esterase/lipase At5g14450 (GDL76_ARATH)
						Solyc03g112450	Signal recognition particle receptor beta subunit-like protein (Q0WRZ7_ARATH)
						Solyc09g057650	40S ribosomal protein S8 (Q3HRZ6_SOLTU)
						Solyc06g075340	Carbamoyl-phosphate synthase large chain (D7AI57_GEOSK)
						Solyc07g045460	5-AMP-activated protein kinase subunit beta-1 (C1BGS7_ONCMY)
						Solyc02g064640	ADP-RIBOSYLATION FACTOR-like protein (Q8VY57_ARATH)
						Solyc06g074550	Unknown Protein
						Solyc09g090680	Cysteine-rich repeat secretory protein 3 (CRR3_ARATH)
						Solyc02g088740	Genomic DNA chromosome 5 TAC clone K3 (Q9FL84_ARATH)
						Solyc04g080130	Zinc finger protein (Q9LVQ7_ARATH)
						Solyc10g018813
						Solyc02g090900	Remorin (Q00M66_SOYBN)
						Solyc06g063130	Conserved protein (Fungal and plant) (D4AZ45_ARTBC)
						Solyc06g050930	Endo beta n-acetylglucosaminidase (Q16SQ0_AEDAE)
						Solyc04g025650	Monooxygenase FAD-binding (A1TC37_MYCVP)
						Solyc12g088190	Amino acid permease 6 (Q7Y076_BRANA)
						Solyc09g082210	Os10g0422600 protein (Fragment) (Q0IXM0_ORYSJ)
						Solyc03g062940	peroxisomal targeting signal type 2 receptor (manually curated)
						Solyc03g112970	Pectinesterase (B9GXZ7_POPTR)
						Solyc08g077350	HAD-superfamily hydrolase subfamily IA variant 3 (B2IYD2_NOSP7)
						Solyc01g088700	Eukaryotic translation initiation factor 4 gamma 1 (A9QXE6_MESAU)
						Solyc03g031730	Beta-glucosidase 47 (D7MEP5_ARALY)
						Solyc01g107490	BHLH transcription factor (Q7XJU1_ARATH)
						Solyc07g066340	UPF0431 protein C1orf66 homolog (CA066_RAT)
						Solyc02g063460	Os08g0119500 protein (Fragment) (Q0J8C9_ORYSJ)
						Solyc02g089690	Leaf senescence protein-like (Q8RV74_ORYSJ)
						Solyc03g059190	(+)-neomenthol dehydrogenase (SDR1_ARATH)
						Solyc08g007130	Beta-amylase 8 (D7MC27_ARALY)
						Solyc01g110450	NADP dependent sorbitol 6-phosphate dehydrogenase (Fragment) (Q8S4S2_VAUCA)
						Solyc03g063100	single flower truss (manually curated)
						Solyc05g055990	plasma membrane intrinsic protein 2.12 (manually curated)
						Solyc05g046200	Unknown Protein
						Solyc01g101260	Unknown Protein
						Solyc07g041970	Subtilisin-like protease (B6SZ82_MAIZE)
						Solyc03g118420	NF-X1 finger transcription factor (C5GCI1_AJEDR)
						Solyc03g118020	Tudor / nuclease domain-containing protein (B6KG97_TOXGO)
						Solyc02g022890	Fatty acid hydroxylase family protein expressed (Q9AY73_ORYSJ)
						Solyc04g079700	WD-40 repeat family protein (Q1EPE0_MUSAC)
						Solyc05g005980	Solute carrier family 15 member 4 (S15A4_XENLA)
						Solyc06g051400	omega-3 fatty acid desaturase (manually curated)
						Solyc03g007500	Unknown Protein
						Solyc06g074070	Receptor like kinase, RLK
						Solyc10g081720	Fasciclin-like arabinogalactan protein 14 (A9XTL9_GOSHI)
						Solyc06g072520	bHLH transcription factor GBOF-1 (manually curated)
						Solyc03g114030	PermeaseI-like protein (manually curated)
						Solyc03g116140	Activating signal cointegrator 1 (C3KH38_ANOFI)
						Solyc09g075690	Gibberellin receptor GID1L2 (B6T2M3_MAIZE)
						Solyc05g018410	Enoyl-CoA hydratase (A3WX21_9BRAD)
						Solyc07g020790	plastidic glucose translocator 3 (manually curated)
						Solyc04g024840	GDSL esterase/lipase 1 (GLIP1_ARATH)
						Solyc01g111660	plasma membrane intrinsic protein 2.8 (manually curated)
						Solyc04g072450	Unknown Protein
						Solyc09g098220	Mitotic spindle checkpoint component mad2 (MAD2_SCHPO)
						Solyc04g005620	UPF0497 membrane protein 1 (U4971_SOLDE)
						Solyc04g045600	Serine/threonine kinase (Q32SF8_HORVD)
						Solyc11g011530	Unknown Protein
						Solyc05g018417
						Solyc12g019960	Smg-7 homolog nonsense mediated mRNA decay factor (C. elegans) (Fragment) (B1ALB4_HUMAN)
						Solyc10g018260	UDP-D-glucuronate 4-epimerase 2 (D7M5S7_ARALY)
						Solyc05g012670	Glucosyltransferase-3 (Q8S9A6_PHAAN)
						Solyc04g071890	Peroxidase 4 (B7UCP4_LITCN)
						Solyc06g061120	MCM3-associated protein (Fragment) (Q6DRP0_DANRE)
						Solyc02g022880	Unknown Protein
						Solyc04g076750	Oligopeptide transporter 4 (B6U8Q5_MAIZE)
						Solyc03g005690	Cysteine-rich repeat secretory protein 3 (CRR3_ARATH)
						Solyc03g115660	Cell division protein kinase 12 (CDK12_HUMAN)
						Solyc11g010460	Cyclin D2 (Q8L6U0_DAUCA)
						Solyc05g013690	GDSL esterase/lipase At3g26430 (GDL53_ARATH)
						Solyc07g008670	AT1G74160 protein (Fragment) (B9DHP4_ARATH)
						Solyc12g005380	Diacylglycerol kinase (Q9FVD1_SOLLC)
						Solyc02g077140	Lipase (Fragment) (Q9ZTW1_DIACA)
						Solyc03g097190	Cingulin-like (Q6Z7G3_ORYSJ)
						Solyc03g006320	Ethylene-responsive transcription factor 4 (B6THY5_MAIZE)
						Solyc07g054310	Gty37 protein (Q65A67_GERHY)
						Solyc02g088820	Serine carboxypeptidase K10B2.2 (B6TSK4_MAIZE)
						Solyc07g042130	Pentatricopeptide repeat-containing protein (D7MQ71_ARALY)
						Solyc01g007100	Digalactosyldiacylglycerol synthase 1, chloroplastic (DGDG1_LOTJA)
						Solyc03g113340	Nodulin-like protein (Fragment) (O81121_ARATH)
						Solyc06g007610	Early tobacco anther 1 (Q84XA0_TOBAC)
						Solyc11g069580	Cyclic nucleotide gated channel (A9CRE4_MALDO)
						Solyc02g089100	C9orf85 homolog (C1BVG8_9MAXI)
						Solyc08g007490	Peptidyl-tRNA hydrolase ICT1, mitochondrial (ICT1_SALSA)
						Solyc03g093370	Protein DYAD (DYAD_ARATH)
						Solyc02g061990	Basic leucine zipper transcription factor (Q9FQ01_9ROSI)
						Solyc10g006980	3-deoxy-manno-octulosonate cytidylyltransferase (B6TZC2_MAIZE)
						Solyc06g061020	Baculoviral IAP repeat-containing protein 3 (BIRC3_HUMAN)
						Solyc02g068140	Nodulin-like protein (B6U8U8_MAIZE)
						Solyc04g080620	Mannan endo-1 4-beta-mannosidase (A8FDC6_BACP2)
						Solyc08g067090	cyclophilin-like protein (manually curated)
						Solyc01g088630	RING finger protein (C6EUD3_SOYBN)
						Solyc10g048190	Ubiquinol-Cytochrome c reductase iron-sulfur subunit (B6B5V9_9RHOB)
						Solyc08g007360	COPII coat assembly protein SEC16 (C5FKS9_NANOT)
						Solyc12g006470	viroid RNA-binding protein (manually curated)
						Solyc05g041750	Unknown Protein
						Solyc03g033610	Receptor like kinase, RLK
						Solyc10g083360	Calmodulin binding protein (B6SL12_MAIZE)
						Solyc10g006250	Swap (Suppressor-of-White-APricot)/surp domain-containing protein (D7MUZ7_ARALY)
						Solyc08g029130	Chromodomain helicase DNA binding protein 3 (B1AR17_MOUSE)
						Solyc06g069290	LRR receptor-like serine/threonine-protein kinase, RLP
						Solyc02g083520	self-pruning G-box protein (manually curated)
						Solyc02g065240	Hydrolase alpha/beta fold family protein (D7LG04_ARALY)
						Solyc07g054450	Transcription factor (Fragment) (D6MKF6_9ASPA)
						Solyc01g066457
						Solyc05g012280	Genomic DNA chromosome 5 TAC clone K6A12 (Q9FGR6_ARATH)
						Solyc11g069450	Arabidopsis thaliana genomic DNA chromosome 5 P1 clone MOK16 (Q9LYW2_ARATH)
						Solyc01g099660	Heat shock protein (Q84KP8_CYAME)
						Solyc02g079930	phosphosulfolactate synthase (manually curated)
						Solyc07g065650	Transmembrane emp24 domain-containing protein 3 (B6TE63_MAIZE)
						Solyc06g075190	Unknown Protein
						Solyc02g092680	Subtilisin-like protease (A9XG40_TOBAC)
						Solyc09g091850	Non-lysosomal glucosylceramidase (B9RWK0_RICCO)
						Solyc04g074480	DAHP synthase 2 precursor (manually curated)
						Solyc03g063220	RNA helicase DEAH-box8 (manually curated)
						Solyc02g021260	B3 domain-containing protein LOC_Os12g40080 (Y1208_ORYSJ)
						Solyc02g082280	Genomic DNA chromosome 5 TAC clone K2A18 (Q9FKY7_ARATH)
						Solyc03g006880	gibberellin 20-oxidase-1 (manually curated)
						Solyc02g014740	Os09g0451700 protein (Fragment) (Q0J1B9_ORYSJ)
						Solyc05g009130	Os03g0731050 protein (Fragment) (C7IZG5_ORYSJ)
						Solyc09g089530	Proteinase inhibitor I (Q3S484_SOLTU)
						Solyc01g103650	Hydrolase alpha/beta fold family (A4VRL9_PSEU5)
						Solyc05g017760	Acetyl-CoA C-acetyltransferase (D9U856_9LAMI)
						Solyc08g150142
						Solyc06g051540	Pto-like, Serine/threonine kinase protein, resistance protein
						Solyc02g069180	Protein binding protein (D7L0L7_ARALY)
						Solyc02g067950	Os02g0200800 protein (Fragment) (Q0E303_ORYSJ)
						Solyc12g049540	Polyphosphoinositide phosphatase (C0S4L1_PARBP)
						Solyc04g016520	UDP-N-acetylglucosamine dolichyl phosphate N-acetylglucosamine-1-phosphate transferase (Q8TGX0_ASPNG)
						Solyc07g041210	Phospholipid diacylglycerol acyltransferase (A6R763_AJECN)
						Solyc03g063680	Zinc finger transcription factor 26 (manually curated)
						Solyc06g072360	Zinc finger protein (Q764N7_MALDO)
						Solyc02g062380	GATA transcription factor 9 (B6STZ1_MAIZE)
						Solyc12g044900	Protein SEY1 (B6U4D9_MAIZE)
						Solyc01g103510	Ribosomal protein L3-like (Q2VCJ2_SOLTU)
						Solyc06g007910	Gibberellin regulated protein (Q2HRH3_MEDTR)
						Solyc09g082060	Cysteine synthase (Q3LAG5_TOBAC)
						Solyc03g113420	Peptide transporter (A6YJX4_9MAGN)
						Solyc10g049970	Kynurenine formamidase (D7BCL0_MEISD)
						Solyc09g097880	DNA topoisomerase (B9RRL8_RICCO)
						Solyc09g007110	Receptor like kinase, RLK
						Solyc08g081960	Solanum Lycopersicum Cytokinin Response Factor 2 (manually curated)
						Solyc04g079110	Unknown Protein
						Solyc03g044260	Ubiquitin-conjugating enzyme E2 I (B6U359_MAIZE)
						Solyc08g078520	Os03g0859900 protein (Fragment) (Q0DLK3_ORYSJ)
						Solyc01g008110	Cytochrome P450
						Solyc07g005700	Unknown Protein; contains Interpro domain(s) IPR003604 Zinc finger, U1-type
						Solyc03g114140	RNA-dependent RNA polymerase2 (manually curated)
						Solyc06g065650	Protein TIFY 8 (TIF8_ARATH)
						Solyc10g006390	Smad nuclear interacting protein 1 (B1ASC5_MOUSE)
						Solyc08g078160	Oleosin (Q2TM28_COFCA)
						Solyc11g062350	Plastocyanin-like domain containing protein expressed (Q2QRP3_ORYSJ)
						Solyc11g013450	CAA30371.1 protein (Fragment) (Q9ST96_ORYSA)
						Solyc03g026240	Arginine/serine-rich splicing factor 31 (D7LSQ1_ARALY)
						Solyc07g045450	Unknown Protein
						Solyc08g077100	Baculoviral IAP repeat-containing protein 3 (BIRC3_MOUSE)
						Solyc06g081980	Pyridoxal biosynthesis lyase pdxS (D0MQW5_PHYIN)
						Solyc12g017420	ATP-binding protein of ABC transporter (D8G8L5_9CYAN)
						Solyc03g118780	Thaumatin-like protein (A8IXE7_BRACM)
						Solyc02g083590	dehydroquinate synthase (manually curated)
						Solyc08g081940	Receptor like kinase, RLK
						Solyc02g069470	Inter-alpha-trypsin inhibitor heavy chain H3 (ITIH3_MESAU)
						Solyc01g110140	Stylish (D2KC71_BRARP)
						Solyc12g008370	Pre-mRNA-processing protein 45 (D6RKF6_COPC7)
						Solyc03g098750	Unknown Protein
						Solyc01g109880	BZIP transcription factor (C0KYN1_SOLLC)
						Solyc12g049350	R2R3MYB transcription factor 11 (manually curated)
						Solyc01g005130	Zinc finger protein 7 (B6U8J3_MAIZE)
						Solyc01g006710	ATP-dependent RNA helicase A-like protein (Q9FF84_ARATH)
						Solyc01g087590	Polyamine oxidase (Q4H439_TOBAC)
						Solyc08g014000	lipoxygenase A (manually curated)
						Solyc09g074560	CONSTANS-like zinc finger protein (D0EP04_SOYBN)
						Solyc08g028780	AT5G28150-like protein (Fragment) (D6PS16_9BRAS)
						Solyc09g007490	Cell number regulator 8 (B4FUS3_MAIZE)
						Solyc02g081370	Acyl-CoA synthetase /AMP-acid ligase II (D0S5Q6_ACICA)
						Solyc10g078550	glutamate dehydrogenase (manually curated)
						Solyc06g069190	Nucellin-like aspartic protease (Fragment) (Q8L886_MAIZE)
						Solyc01g066440	Unknown Protein
						Solyc06g060960	Histone-lysine N-methyltransferase-like protein (Q6ZJS5_ORYSJ)
						Solyc06g008920	Acyl-CoA synthetase/AMP-acid ligase II (D0C359_9GAMM)
						Solyc01g090190	Nuclear RNA binding protein (C7TPG6_SOLTU)
						Solyc05g009470	Alpha-glucosidase (Q9LEC9_SOLTU)
						Solyc05g041200	4-hydroxyphenylpyruvate dioxygenase (B7X935_HEVBR)
						Solyc09g082940	G protein gamma subunit 1 (B8AN27_ORYSI)
						Solyc05g014710	Remorin family protein (D7KET1_ARALY)
						Solyc04g082760	SWI/SNF complex subunit SMARCC1 (SMRC1_MOUSE)
						Solyc02g069420	Phospholipid-translocating P-type ATPase flippase family protein (A2DBI9_TRIVA)
						Solyc06g060610	Flavin-containing monooxygenase family protein (D7KUN8_ARALY)
						Solyc01g058720	NaCl-inducible Ca2+-binding protein (O22368_ARATH)
						Solyc10g017570	Carbonyl reductase 3 (B6TRS7_MAIZE)
						Solyc06g059860	Unknown Protein
						Solyc12g098450	DUF803 domain membrane protein (Q4WRL6_ASPFU)
						Solyc03g007240	spermine synthase (manually curated)
						Solyc03g110910	Histone acetyltransferase ELP3 family protein (Q22HD8_TETTH)
						Solyc11g066150	Bifunctional polymyxin resistance protein ArnA (ARNA_AERHH)
						Solyc01g107590	Cinnamyl alcohol dehydrogenase (C1IC55_GOSHI)
						Solyc05g011860	Sulfotransferase family protein (D7LZW5_ARALY)
						Solyc08g079850	Subtilisin-like protease (Q9LWA3_SOLLC)
						Solyc02g070790	3-oxoacyl-(Acyl-carrier-protein) synthase 2 (D0ZZB8_CHLPP)
						Solyc10g075100	Non-specific lipid-transfer protein (Q4A1N1_SOLLC)
						Solyc10g079950	UDP-glucosyltransferase HvUGT5876 (D3WYW1_HORVD)
						Solyc07g053120	Serine/threonine-protein kinase receptor (B6U2B7_MAIZE)
						Solyc07g053720	Tyrosine aminotransferase-like protein (Q9LVY1_ARATH)
						Solyc01g050040	RING finger protein 13 (RNF13_CHICK)
						Solyc05g053790	UDP-D-glucuronate 4-epimerase 4 (D7LCH5_ARALY)
						Solyc03g119140	Serine/threonine-protein kinase B-raf (BRAF_HUMAN)
						Solyc06g050510	DNA repair protein (Q2ULH2_ASPOR)
						Solyc10g009550	WRKY transcription factor 42 (manually curated)
						Solyc08g041700	F-box domain containing protein (B6TDX7_MAIZE)
						Solyc08g077480	Os04g0585900 protein (Fragment) (Q0JAP2_ORYSJ)
						Solyc06g051240	Unknown Protein
						Solyc06g082980	3-beta-hydroxysteroid-Delta8 Delta7-isomerase (C3KH60_ANOFI)
						Solyc12g056460	MADS box transcription factor (C3PTE7_POPTO)
						Solyc02g093970	Receptor like kinase, RLK
						Solyc03g113680	Microtubule-associated protein TORTIFOLIA1 (B6SS76_MAIZE)
						Solyc02g030130	Subtilisin-like serine protease (Q948Q4_ARATH)
						Solyc01g105383
						Solyc05g009530	Dihydrolipoyllysine-residue acetyltransferase component of pyruvate dehydrogenase complex (A5GUY8_SYNR3)
						Solyc11g008680	Acyl- (Q4JIJ4_9ROSI)
						Solyc09g008770	Group 3 late embryogenesis abundant protein (Q2N1E0_PHAVU)
						Solyc03g119780	Transcription initiation factor TFIID subunit (C7G081_DICDI)
						Solyc07g052240	Laccase-22 (LAC22_ORYSJ)
						Solyc10g007660	UPF0497 membrane protein 11 (U497B_VITVI)
						Solyc02g084410	Glyoxalase (B4ERW1_WHEAT)
						Solyc05g055730	Methylenetetrahydrofolate reductase (A5ATB7_VITVI)
						Solyc11g011960	UTP-glucose 1 phosphate uridylyltransferase (B3VDY8_EUCGR)
						Solyc01g109050	Beta-glucanase-like protein (Q5N9F8_ORYSJ)
						Solyc12g005030	Calcium-dependent protein kinase (Q9XER6_SOLTU)
						Solyc03g113720	Two-component response regulator ARR3 (B6TSM4_MAIZE)
						Solyc10g079870	Cytokinin oxidase/dehydrogenase 1 (C0LPA6_SOLTU)
						Solyc09g008070	Cell division protease ftsH homolog 3 (FTSH3_SYNY3)
						Solyc11g068830	Orotidine 5&apos-phosphate decarboxylase (Orotate phosphoribosyltransferase) (C4QAV6_SCHMA)
						Solyc10g007960	cytochrome P450 CYP74C3 (manually curated)
						Solyc01g104220	Transmembrane emp24 domain-containing protein 10 (B6SSF8_MAIZE)
						Solyc06g050170	Potassium transporter (Q1T761_PHRAU)
						Solyc01g005783
						Solyc08g078890	At2g10940-like protein (Fragment) (B3SKI0_ARAHA)
						Solyc02g021250	Unknown Protein
						Solyc04g049160	Calcium dependent protein kinase (Q93XI9_SOLTU)
						Solyc04g074930	Unknown Protein
						Solyc11g012050	Protein kinase (Q2HTT4_MEDTR)
						Solyc09g098420	Receptor like kinase, RLK
						Solyc11g065630	Unknown Protein
						Solyc01g096040	Aspartic proteinase nepenthesin I (A9ZMF9_NEPAL)
						Solyc01g087190	Chaperonin-like protein (Q2LJI6_9NOSO)
						Solyc09g065640	ethylene overproducer-like 1 (manually curated)
						Solyc09g072610	Glucose-methanol-choline oxidoreductase (D6TF66_9CHLR)
						Solyc05g056620	macrocalyx (manually curated)
						Solyc10g081850	Syntaxin (Q6X9V9_HORVD)
						Solyc09g066440	Serine/threonine kinase (D8UCQ6_VOLCA)
						Solyc08g075790	Vacuolar sorting protein (C0S0X8_PARBP)
						Solyc04g008610	Histone acetyltransferase (B9HG17_POPTR)
						Solyc06g008710	Cullin 1B (Q711G7_TOBAC)
						Solyc05g015910	Glutaredoxin (B9GZC7_POPTR)
						Solyc01g091710	F-box family protein (B9IC68_POPTR)
						Solyc07g056160	CYP724B2 mRNA for cytochrome P450 (manually curated)
						Solyc09g083390	Genomic DNA chromosome 5 TAC clone K9D7 (Q9FIX7_ARATH)
						Solyc05g006570	Receptor like kinase, RLK
						Solyc06g065290	Unknown Protein
						Solyc03g123620	Pectinesterase (B9GXZ7_POPTR)
						Solyc09g005140	Unknown Protein
						Solyc11g072010	Aspartokinase/homoserine dehydrogenase (C1A849_GEMAT)
						Solyc11g069720	26S protease regulatory subunit 6B homolog (PRS6B_ARATH)
						Solyc03g095970	3-beta hydroxysteroid dehydrogenase (Q5Q1I5_9LAMI)
						Solyc07g043580	BHLH transcription factor (B6TXR4_MAIZE)
						Solyc01g058520	Peroxidase 40 (D7M9X0_ARALY)
						Solyc09g098050	Ankyrin repeat-containing protein At5g02620 (Y5262_ARATH)
						Solyc07g006020	Adiponectin receptor (Q16FL3_AEDAE)
						Solyc02g089300	Unknown Protein
						Solyc05g009660	BZIP transcription factor (Q6IVC2_ORYSJ)
						Solyc02g091310	Copper chaperone (B6TJ24_MAIZE)
						Solyc03g118160	falsiflora (manually curated)
						Solyc02g088240	Xenotropic and polytropic retrovirus receptor (B2GU54_XENTR)
						Solyc06g053570	Tpr protein (Fragment) (A4QN67_DANRE)
						Solyc03g031680	Uncharacterized GPI-anchored protein At1g61900 (UGPI6_ARATH)
						Solyc02g086250	Genomic DNA chromosome 3 P1 clone MAL21 (Q9LJZ4_ARATH)
						Solyc12g042060	ATP-dependent clp protease ATP-binding subunit (Q85G08_CYAME)
						Solyc12g005430	Acyltransferase-like protein (Q589X8_TOBAC)
						Solyc02g069730	UPF0497 membrane protein 15 (U497F_RICCO)
						Solyc08g081740	Katanin p60 ATPase-containing subunit (KTNA1_ARATH)
						Solyc12g057070	UDP-glucuronosyltransferase (Q5UB81_ARATH)
						Solyc04g078620	Ubiquitin-conjugating enzyme E2 I (B6U359_MAIZE)
						Solyc03g083560	Expressed protein (Fragment) (B3VJP0_POPTN)
						Solyc02g079850	Pleckstrin homology domain-containing family F member 2 (PKHF2_DANRE)
						Solyc08g007380	Histidine triad (HIT) protein (B0KA64_THEP3)
						Solyc07g005570	APO protein 2, chloroplastic (APO2_ARATH)
						Solyc02g014750	Storekeeper protein (Q94IK2_SOLTU)
						Solyc10g006050	Heterogeneous nuclear ribonucleoprotein A3 (B6TGB9_MAIZE)
						Solyc08g062820	Cytokinin riboside 5&apos;-monophosphate phosphoribohydrolase LOG (LOG_ORYSJ)
						Solyc11g069070	Metal ion binding protein (B6U064_MAIZE)
						Solyc08g077800	DNA repair endonuclease XPF (C1J9L6_LIZAU)
						Solyc01g081030	Protein SCAI (SCAI_MOUSE)
						Solyc03g042560	Phenylalanine ammonia-lyase (B5LAW0_CAPAN)
						Solyc06g083080	Unknown Protein
						Solyc10g085280	UDP-glucosyltransferase (C0LNQ9_MAIZE)
						Solyc12g056890	Chaperone DnaJ-like (Q2J4U2_FRASC)
						Solyc08g080980	Unknown Protein
						Solyc06g062560	phosphatase 14B (manually curated)
						Solyc10g008460	LanC-like protein 2 (B6TCV9_MAIZE)
						Solyc07g066630	Oxidoreductase short-chain dehydrogenase/reductase (A9ICB4_BORPD)
						Solyc06g065340	Unknown Protein
						Solyc01g009310	meloidogyne-induced giant cell protein DB217 (manually curated)
						Solyc05g056460	Unknown Protein
						Solyc01g091240	Pentatricopeptide repeat-containing protein (D7KHY5_ARALY)
						Solyc02g088220	Xenotropic and polytropic retrovirus receptor (B2GU54_XENTR)
						Solyc02g081390	Amine oxidase family protein (Q1EPI3_MUSAC)
						Solyc02g090730	fruit weight 2.2 (manually curated)
						Solyc05g013150	Set domain protein (C1EFC8_9CHLO)
						Solyc01g087570	Unknown Protein
						Solyc10g008760	NUDIX hydrolase (Q4ZWZ8_PSEU2)
						Solyc02g085560	DNA-directed RNA polymerase III subunit RPC5-like protein (D0NBY8_PHYIN)
						Solyc10g005880	Uridine kinase (B9S0W5_RICCO)
						Solyc06g072610	Palmitoyltransferase-like protein (C6YXK4_ORYSJ)
						Solyc07g052220	Unknown Protein
						Solyc06g005130	Dof zinc finger protein 12 (A5HWG1_HORVD)
						Solyc08g078870	Proline-rich protein (Q41125_PHAVU)
						Solyc03g083650	Glucosyltransferase-12 (Q8S997_PHAAN)
						Solyc01g099580	Desiccation-related protein PCC13-62 (B6TNA6_MAIZE)
						Solyc01g014850	Zinc finger transcription factor 7 (manually curated)
						Solyc08g075240	Glucose-methanol-choline oxidoreductase (D6TF66_9CHLR)
						Solyc10g078310	Two-component response regulator ARR11 (B6UC09_MAIZE)
						Solyc11g011220	Unknown Protein
						Solyc01g098400	Histidine phosphotransfer protein (B9I823_POPTR)
						Solyc01g112010	Pre-rRNA-processing protein ESF2 (D0MVG4_PHYIN)
						Solyc09g090090	Calcium-dependent protein kinase 2 (B4FZS4_MAIZE)
						Solyc03g006040	DNA binding protein (B4FLH1_MAIZE)
						Solyc11g006190	AT-hook motif nuclear localized protein 14 (Q9SR16_ARATH)
						Solyc01g068500	Early-responsive to dehydration protein-like (Q5JKX1_ORYSJ)
						Solyc03g121440	Receptor-like protein kinase At3g21340 (RLK6_ARATH)
						Solyc05g006320	SAM domain family protein (B6TW56_MAIZE)
						Solyc10g075050	Non-specific lipid-transfer protein (A7UGG9_SOLTU)
						Solyc06g005000	IBR finger domain-containing protein (C1GML6_PARBD)
						Solyc10g005620	FAD dependent oxidoreductase (C7RVE7_ACCPU)
						Solyc02g063380	Unknown Protein
						Solyc03g112070	Phosphoglycerate dehydrogenase (D2D316_GOSHI)
						Solyc11g005020	Protein translocase subunit secA (B9GTZ6_POPTR)
						Solyc01g091230	Receptor like kinase, RLK
						Solyc11g032200	Lipase (Q1XBG1_RICCO)
						Solyc01g105720	Unknown Protein
				ful2 mbp20	883	Solyc05g032690	3-hydroxyisobutyryl-CoA hydrolase (C1GV81_PARBA)
						Solyc12g008910	Density-regulated protein (B6SQI8_MAIZE)
						Solyc02g089460	Unknown Protein
						Solyc05g150111
						Solyc02g085580	C2H2L domain class transcription factor (D9ZIU5_MALDO)
						Solyc03g116170	Nucleosome assembly protein family (A9RDJ7_PHYPA)
						Solyc03g083900	Laccase-22 (LAC22_ORYSJ)
						Solyc11g069210	Genomic DNA chromosome 5 TAC clone K19B1 (Q9FJJ1_ARATH)
						Solyc05g014030	Regulator of chromosome condensation domain-containing protein (Q8MP76_DICDI)
						Solyc02g085780	Regulator of chromosome condensation (RCC1)-like protein (D0NEM9_PHYIN)
						Solyc06g053620	phosphoenolpyruvate carboxylase kinase 2 (manually curated)
						Solyc09g082580	Os12g0604200 protein (Fragment) (Q0IM29_ORYSJ)
						Solyc10g007880	Cytochrome P450
						Solyc02g069490	FAD linked oxidase domain protein (D1VPW7_9ACTO)
						Solyc07g006790	Dihydrolipoyllysine-residue acetyltransferase component of pyruvate dehydrogenase complex (A4TXZ0_9PROT)
						Solyc10g007350	Multiprotein bridging factor 1 (Q9LL86_SOLTU)
						Solyc01g096460	U-box domain-containing protein 4 (PUB4_ARATH)
						Solyc07g008340	Zinc import ATP-binding protein ZnuC (ZNUC_RICCN)
						Solyc01g109500	BURP domain-containing protein (B2ZPK5_SOLTU)
						Solyc09g091910	Purple acid phosphatase (A5YBN1_TOBAC)
						Solyc11g008770	LETM1 and EF-hand domain-containing protein 1, mitochondrial (LETM1_CHICK)
						Solyc04g076320	Argininosuccinate lyase (O23637_ARATH)
						Solyc02g090720	Unknown Protein
						Solyc03g096870	WD repeat-containing protein 5 homolog (WDR5_DICDI)
						Solyc01g067780	Chaperone protein dnaJ 49 (DNJ49_ARATH)
						Solyc12g097020	Tir-nbs, resistance protein fragment
						Solyc12g006270	Dentin sialophosphoprotein-like protein (Q8S7I6_ORYSJ)
						Solyc07g064520	RNA helicase DEAD24 (manually curated)
						Solyc02g084200	Zinc finger transcription factor 19 (manually curated)
						Solyc11g066430	ob40126-Solyc11g066430 (manually curated)
						Solyc10g085960	Pathogenesis-related protein (B3TLW3_ELAGV)
						Solyc12g005630	Cytochrome b6-f complex iron-sulfur subunit (A9PEX3_POPTR)
						Solyc02g092550	LOB domain protein 38 (D7LT02_ARALY)
						Solyc12g100060	Zinc finger A20 and AN1 domain-containing stress-associated protein 6 (C1C2A2_9MAXI)
						Solyc02g082190	CTP synthase (B6U7R1_MAIZE)
						Solyc05g011960	Heat shock protein binding protein (D7KWX9_ARALY)
						Solyc02g092870	Os12g0236050 protein (Fragment) (C7J9Q6_ORYSJ)
						Solyc02g070780	DNA replication licensing factor MCM3 (Q16NY8_AEDAE)
						Solyc10g050920	Unknown Protein
						Solyc02g067200	Pentatricopeptide repeat-containing protein (D7M7B2_ARALY)
						Solyc08g007410	YbaK/prolyl-tRNA synthetase-like protein (A8JCE5_CHLRE)
						Solyc11g012070	Acyl-protein thioesterase 1 (B6U7L3_MAIZE)
						Solyc01g100570	Nucleolar protein (Q9LTV0_ARATH)
						Solyc07g008720	Nascent polypeptide-associated complex subunit beta (B2W6E2_PYRTR)
						Solyc03g097160	WD-40 repeat protein (B4AUL0_9CHRO)
						Solyc06g007710	Mitochondrial import receptor subunit TOM40 (B6TEP3_MAIZE)
						Solyc11g039830	Glycyl-tRNA synthetase (D7KEM8_ARALY)
						Solyc09g091690	F-box family protein (B9HCS6_POPTR)
						Solyc10g009380	Unknown Protein
						Solyc05g052870	UDP-glucosyltransferase family 1 protein (C6KI45_CITSI)
						Solyc10g050220	Unknown Protein
						Solyc09g064900	AAA ATPase containing von Willebrand factor type A (B6THL9_MAIZE)
						Solyc05g051490	LMBR1 domain protein (D4DI29_TRIVH)
						Solyc01g107510	DNA polymerase IV (C1GRH3_PARBA)
						Solyc08g076430	Unknown Protein
						Solyc02g090060	Unknown Protein
						Solyc12g100330	Cytosine-specific methyltransferase (B9GLJ3_POPTR)
						Solyc03g123990	Mitochondrial carrier protein (C5P8G6_COCP7)
						Solyc08g066620	Cystathionine beta-lyase (Q9MT31_SOLTU)
						Solyc02g086370	ER Phosphatidate Phosphatase (B9SJX0_RICCO)
						Solyc09g008250	blind-like1 (manually curated)
						Solyc04g005540	Cc-nbs-lrr, resistance protein
						Solyc10g083470	E3 ubiquitin ligase (A6ZZ47_YEAS7)
						Solyc08g080457
						Solyc02g080200	Pectinesterase (B9RXQ4_RICCO)
						Solyc05g009930	Chloroplast unusual positioning 1A (B3IYT7_ADICA)
						Solyc05g050560	Transcription factor (Q9M4A8_MAIZE)
						Solyc11g006740	F-box protein PP2-B1 (PP2B1_ARATH)
						Solyc08g041890	Importin alpha-1b subunit (B6T451_MAIZE)
						Solyc12g008760	Protein arginine N-methyltransferase 1 (B6TIG8_MAIZE)
						Solyc04g011510	Triosephosphate isomerase (Q38JI4_SOLTU)
						Solyc07g005360	Glycosyltransferase (B9HBZ3_POPTR)
						Solyc11g008260	Cysteine proteinase cathepsin F (D3TN89_GLOMM)
						Solyc07g017780	(DB226) meloidogyne-induced giant cell protein (manually curated)
						Solyc05g014470	glyceraldehyde 3-phosphate dehydrogenase (manually curated)
						Solyc05g007510	RNA-directed RNA polymerase (manually curated)
						Solyc03g114800	Sulfotransferase family protein (D7LZW5_ARALY)
						Solyc02g031710	Protein binding protein (D7L0L7_ARALY)
						Solyc01g095620	UDP-glucosyltransferase (B8QI32_9MAGN)
						Solyc10g086520	expansin 6 (manually curated)
						Solyc02g050210	Breast cancer susceptibility protein 2b (Q7Y1C4_ARATH)
						Solyc04g054180	Os02g0519300 protein (Fragment) (C7IY37_ORYSJ)
						Solyc10g006580	ribosomal protein L2 (manually curated)
						Solyc01g006110	PP2A regulatory subunit TAP46 (B6TVR5_MAIZE)
						Solyc10g076810	Unknown Protein
						Solyc02g067670	Flap structure-specific endonuclease (A8NTE4_COPC7)
						Solyc10g024320	Lon protease homolog (B9I6Z6_POPTR)
						Solyc06g048960	Dicer-like 2a (manually curated)
						Solyc09g008260	Unknown Protein
						Solyc01g110530	Peptidyl-prolyl cis-trans isomerase C (PPIC_ECOLI)
						Solyc06g082793
						Solyc01g008300	Hydroxycinnamoyl CoA shikimate/quinate hydroxycinnamoyltransferase-like protein (B9IAS9_POPTR)
						Solyc11g072190	Elongation factor beta-1 (A2YPM1_ORYSI)
						Solyc02g076680	Unknown Protein; contains Interpro domain(s) IPR007789 Protein of unknown function DUF688
						Solyc02g070280	Amino acid transporter (D2B5D6_STRRD)
						Solyc01g087540	Os01g0611000 protein (Fragment) (Q0JLB5_ORYSJ)
						Solyc11g019950	8-amino-7-oxononanoate synthase (D3L310_9BACT)
						Solyc01g103720	Ribosome biogenesis protein ERB1 (ERB1_CRYNE)
						Solyc10g079610	Strictosidine synthase family protein (D7LVM7_ARALY)
						Solyc07g043500	UDP-glucosyltransferase (Q8LKG3_STERE)
						Solyc02g014360	Pentatricopeptide repeat-containing protein (D7L3A6_ARALY)
						Solyc07g041870	Tubulin--tyrosine ligase-like protein 12 (B6U4S2_MAIZE)
						Solyc08g083260	Snurportin-like protein (D0NX00_PHYIN)
						Solyc06g071650	AP-1 complex subunit mu (Q7RVT3_NEUCR)
						Solyc04g072020	Choline kinase (Q9AVR9_PEA)
						Solyc03g078030	Unknown Protein
						Solyc06g070980	Ubiquitin-conjugating enzyme E2 2 (UBC2_MEDSA)
						Solyc08g005800	Pectinacetylesterase like protein (Fragment) (Q56WP8_ARATH)
						Solyc02g082050	Tir-nbs-lrr, resistance protein
						Solyc05g008750	Splicing factor arginine/serine-rich 12 (B6T1Y2_MAIZE)
						Solyc07g005860	Os02g0794300 protein (Fragment) (Q0DWU9_ORYSJ)
						Solyc12g006900	Mutator-like transposase (Q9SR14_ARATH)
						Solyc02g064620	Unknown Protein
						Solyc06g067940	Cytochrome c oxidase subunit Vb (Q0KKQ8_PEA)
						Solyc12g045020	Cytochrome P450
						Solyc05g009270	Fatty acid elongase 3-ketoacyl-CoA synthase (Q6DUV5_BRANA)
						Solyc06g050280	CBL-interacting protein kinase 13 (C4P7W2_VITVI)
						Solyc02g037530	auxin response factor 8B (manually curated)
						Solyc11g008900	Zinc finger transcription factor 65 (manually curated)
						Solyc09g010330	Nascent polypeptide-associated complex subunit beta (C5FKK9_NANOT)
						Solyc04g082310	Seed maturation protein PM23 (Fragment) (Q9SEL1_SOYBN)
						Solyc02g092980	cyclin D3.1 (manually curated)
						Solyc01g106220	DNA polymerase V (A2Q1A6_MEDTR)
						Solyc02g085230	Nucleolar protein 6 (B0WP83_CULQU)
						Solyc01g009520	Ribosomal protein (Q6ER67_ORYSJ)
						Solyc03g095220	Translocase of chloroplast 34 (B6TBT7_MAIZE)
						Solyc01g094280	FolD bifunctional protein (B6TJF9_MAIZE)
						Solyc08g007750	YTH domain containing 1 (Q29RQ7_BOVIN)
						Solyc08g062800	RNA helicase DEAD26 (manually curated)
						Solyc07g008070	C2 domain-containing protein (D7LFS6_ARALY)
						Solyc12g015780	DNA-directed RNA polymerase subunit D (A8B9C8_GIALA)
						Solyc05g055020	Light-dependent short hypocotyls 1 (D7M6V0_ARALY)
						Solyc05g012310	Ureide permease 2 (B6U6B9_MAIZE)
						Solyc09g010100	30S ribosomal protein S11 (RS11_CAUSK)
						Solyc06g007530	B3 domain-containing protein Os05g0481400 (Y5814_ORYSJ)
						Solyc09g065000	Xylanase inhibitor (Fragment) (Q53IQ4_WHEAT)
						Solyc06g062670	Zinc finger family protein (D7M7Z8_ARALY)
						Solyc05g053120	Glucosyltransferase (A7M6J9_9ERIC)
						Solyc11g066020	Ankyrin repeat domain-containing protein 28 (B6TJ47_MAIZE)
						Solyc03g083995
						Solyc07g055950	Meiosis 5 (B6T5X0_MAIZE)
						Solyc10g085630	Fatty acid oxidation complex subunit alpha (FADB_PHOLL)
						Solyc10g007060	Phenylalanyl-tRNA synthetase alpha chain (B6SS66_MAIZE)
						Solyc05g054140	Nucleic acid-binding OB-fold (A2Q5X5_MEDTR)
						Solyc08g068310	RNA-binding La domain protein (B8NID1_ASPFN)
						Solyc05g006110	Unknown Protein
						Solyc08g067050	Arginine N-methyltransferase family protein (D7KE86_ARALY)
						Solyc06g005910	Tubulin beta chain (B9GWG9_POPTR)
						Solyc11g016980	Genomic DNA chromosome 5 TAC clone K21L13 (Q9LSM1_ARATH)
						Solyc11g013240	Serine/threonine-protein kinase 36 (STK36_PONAB)
						Solyc10g018190	1-aminocyclopropane-1-carboxylate oxidase (ACCO_MUSAC)
						Solyc11g042460	Non-lysosomal glucosylceramidase (B9SS77_RICCO)
						Solyc05g008190	WD repeat protein 46 (B0W308_CULQU)
						Solyc11g017400	N-acetylglucosaminyl-phosphatidylinositol de-N-acetylase (B6TKR0_MAIZE)
						Solyc01g006830	Os02g0200800 protein (Fragment) (Q0E303_ORYSJ)
						Solyc08g007910	Serine/threonine protein kinase (C4PKQ3_PRUPE)
						Solyc04g078780	WD repeat protein 18 (B0WSI0_CULQU)
						Solyc04g063350	3-methyl-2-oxobutanoate dehydrogenase (2-methylpropanoyl-transferring) (A1U0F1_MARAV)
						Solyc12g005400	Cyclic nucleotide gated channel (A9CRE4_MALDO)
						Solyc07g042250	chaperonin 21 precursor (manually curated)
						Solyc06g007790	Genomic DNA chromosome 3 P1 clone MJL12 (Q9LSG4_ARATH)
						Solyc10g018540	DNA mismatch repair protein mutS (A6DUF8_9BACT)
						Solyc12g008900	Cytokinin oxidase/dehydrogenase 2 (C0LPA7_SOLTU)
						Solyc01g081390	Glucose 6 phosphate/phosphate translocator-like protein (Q9LF61_ARATH)
						Solyc06g082950	Photosystem I reaction center subunit XI (B6SHL1_MAIZE)
						Solyc01g110555
						Solyc07g006530	Adenylosuccinate lyase (Q6T7E9_TOBAC)
						Solyc08g014550	Ribosomal L9-like protein (B3TLR1_ELAGV)
						Solyc01g111040	EF-Hand containing protein-like (Q9T0I9_ARATH)
						Solyc07g008330	Nucleolar and coiled-body phosphoprotein 1-like (B8JIY2_DANRE)
						Solyc09g065190	Ran GTPase-activating protein 1 (A7M8K3_SOLTU)
						Solyc04g074050	Receptor like kinase, RLK
						Solyc07g064830	1 4-alpha-glucan branching enzyme (C5FVR4_NANOT)
						Solyc02g085220	Transforming growth factor-beta receptor-associated protein 1 (TGFA1_MOUSE)
						Solyc07g054270	Os08g0100600 protein (Fragment) (Q0J8P7_ORYSJ)
						Solyc03g082640	26S protease regulatory subunit 6B homolog (PRS6B_ENCCU)
						Solyc11g010190	Prohibitin (O04361_TOBAC)
						Solyc02g062120	Cation cation antiporter (B6T2U8_MAIZE)
						Solyc06g065670	ATP-binding cassette transporter (D8RL93_SELML)
						Solyc10g050540	mRNA 3&apos-end-processing protein rna14 (B6K4N2_SCHJY)
						Solyc07g052380	Multidrug resistance protein mdtK (MDTK_YERP3)
						Solyc11g071600	aldehyde oxidase 3 (manually curated)
						Solyc03g095260	Conserved Plasmodium protein (Q8I666_PLAF7)
						Solyc01g007250	U3 small nucleolar ribonucleoprotein protein IMP4 (D0N3A6_PHYIN)
						Solyc01g090180	Extradiol ring-cleavage dioxygenase class III protein subunit B (B8GF38_METPE)
						Solyc07g047790	Chaperone protein htpG (HTPG_IDILO)
						Solyc06g050290	CBL-interacting protein kinase 13 (C4P7W2_VITVI)
						Solyc07g056550	Bystin (B5DGE9_SALSA)
						Solyc10g076995
						Solyc03g059100	WD-repeat protein 57 (B6TXG5_MAIZE)
						Solyc09g074090	Exosome complex exonuclease RRP4 (D0NCN9_PHYIN)
						Solyc01g006800	Methionine aminopeptidase (B9ST99_RICCO)
						Solyc02g080010	RLK, Receptor like protein, putative resistance protein with an antifungal domain
						Solyc02g093230	Caffeoyl-CoA O-methyltransferase (A8IFQ7_SOLLC)
						Solyc02g065370	Unknown Protein
						Solyc09g010740	Unknown Protein
						Solyc09g075150	60S ribosomal protein L22-2 (D7L3W0_ARALY)
						Solyc12g056740	RNA helicase DEAD39 (manually curated)
						Solyc06g069430	ob835-TDR4 (manually curated)
						Solyc01g088370	Eukaryotic translation initiation factor 3 subunit B (B2VZ72_PYRTR)
						Solyc01g067270	Cullin 1-like protein C (A0ELU7_PETIN)
						Solyc10g079510	Helicase-like protein (Q383Z6_9TRYP)
						Solyc03g114530	Strictosidine synthase family protein (D7LVM7_ARALY)
						Solyc07g048100	BRCA1 C Terminus domain containing protein expressed (Q6ATS1_ORYSJ)
						Solyc02g088280	Unknown Protein
						Solyc02g022870	EMB1611/MEE22 (D7LH45_ARALY)
						Solyc04g150164
						Solyc04g045660	MLH1 (manually curated)
						Solyc03g095990	Unknown Protein
						Solyc01g028810	chaperonin (B4VMY1_9CYAN)
						Solyc05g053970	Amino acid transporter (B9HY05_POPTR)
						Solyc06g065445
						Solyc10g006560	Histone H2A (A9PCS9_POPTR)
						Solyc01g080580	Inosine-uridine preferring nucleoside hydrolase family protein (D7LYI5_ARALY)
						Solyc04g025990	Potassium transporter family protein (D7KXB7_ARALY)
						Solyc02g062020	Ras-like GTP-binding protein RHO (RHO_APLCA)
						Solyc06g084410	Histidine phosphotransfer protein (B9IG70_POPTR)
						Solyc04g016380	Ribosome biogenesis protein BRX1 (B3LIY5_YEAS1)
						Solyc12g100000	U-box domain-containing protein 4 (PUB4_ARATH)
						Solyc06g062880	Protein Brevis radix-like 2 (BRXL2_ARATH)
						Solyc07g066470	Porphobilinogen deaminase (B6TVP0_MAIZE)
						Solyc02g014350	26S protease regulatory subunit 8 homolog (PRS8_ENCCU)
						Solyc03g079940	Mitochondrial import inner membrane translocase (C1FD57_9CHLO)
						Solyc03g044430	Nicotinate phosphoribosyltransferase-like protein (Q6XQM5_MEDTR)
						Solyc07g008430	Unknown Protein
						Solyc07g063540	Unknown Protein
						Solyc04g064800	Zinc finger transcription factor 35 (manually curated)
						Solyc02g070310	Ribosomal protein L32 (Q45NI6_MEDSA)
						Solyc04g078850	defective chloroplasts and leaves (manually curated)
						Solyc02g082740	Dirigent-like protein 1 (D2DMN2_GOSHI)
						Solyc01g097870	40S ribosomal protein S24 (C6TAW2_SOYBN)
						Solyc03g112950	Serine/threonine-protein kinase (D2V0W7_NAEGR)
						Solyc09g091960	High mobility group family protein (D7KE87_ARALY)
						Solyc11g012645
						Solyc01g080540	Histidine-containing phosphotransfer protein (Q94KS0_CATRO)
						Solyc09g014230	Peptide transporter (O48542_HORVU)
						Solyc09g020130	60S ribosomal protein L5-1 (B6THG9_MAIZE)
						Solyc10g008240	Cc-nbs-lrr, resistance protein
						Solyc03g112530	Guanine nucleotide-binding protein G(I)/G(S)/G(T) subunit beta-3 (GBB3_HUMAN)
						Solyc10g006710	Serine/threonine kinase receptor (Q7DMS5_BRANA)
						Solyc09g083370	30S ribosomal protein S19 (RS19_MYCHJ)
						Solyc12g098620	Transcription factor (D6MKM4_9ASPA)
						Solyc12g056800	Oxidoreductase family protein (D7LXC3_ARALY)
						Solyc12g088010	Aberrant pollen transmission 1 (Q4JQG0_MAIZE)
						Solyc02g091970	SlBCAT3 (manually curated)
						Solyc02g091790	Wd-repeat protein (Q17GJ0_AEDAE)
						Solyc05g055060	Serine/threonine-protein phosphatase (B9S7J9_RICCO)
						Solyc07g066460	Iojap like protein (B0C3C4_ACAM1)
						Solyc07g008570	Purple acid phosphatase (B0WRM8_CULQU)
						Solyc03g112140	Serine/threonine protein kinase (D0NNA3_PHYIN)
						Solyc06g054440	F-box/LRR-repeat protein 14 (B5X325_SALSA)
						Solyc06g071210	Ribosomal protein S6 kinase 2 alpha (KS6AA_CHICK)
						Solyc02g021140	Superoxide dismutase (B9S4J6_RICCO)
						Solyc01g106000	Isochorismatase hydrolase (B6TNR9_MAIZE)
						Solyc03g117870	4-coumarate CoA ligase (Q0GZS1_9BORA)
						Solyc01g081250	Glutathione-S-transferase (A3FMP5_SOLLC)
						Solyc01g110130	DNA replication licensing factor (Q2TZM7_ASPOR)
						Solyc02g032920	U3 small nucleolar RNA-associated protein 6 homolog (B5XAY9_SALSA)
						Solyc01g103350	Cell division protein kinase 13 (CDK13_MOUSE)
						Solyc02g038819
						Solyc01g098810	Heat shock protein-like protein (Q84KA6_CUCME)
						Solyc10g012430	Signal peptide peptidase (Q9MA44_ARATH)
						Solyc06g074930	Metal ion binding protein (B6U064_MAIZE)
						Solyc01g086800	Histone H3 (Q53NE3_ORYSJ)
						Solyc06g076820	Zinc finger (C2H2 type) family protein (manually curated)
						Solyc05g055880	Nucleolar protein 5 (Q6P364_XENTR)
						Solyc12g008770	Mitochondrial carrier protein-like (Q8S1A3_ORYSJ)
						Solyc02g082000	30S ribosomal protein S19 (RS19_BRAHW)
						Solyc02g067700	RING finger protein (C6EUD3_SOYBN)
						Solyc07g054280	Aromatic amino acid decarboxylase (D4NUX2_CIMRA)
						Solyc01g103620	Sodium Bile acid symporter family protein expressed (Q2QX41_ORYSJ)
						Solyc01g006390	Cysteine-rich extensin-like protein-4 (Q08197_TOBAC)
						Solyc03g082570	Ubiquitin (C0SFI2_PARBP)
						Solyc09g082970	Pyruvate kinase (B9HKC4_POPTR)
						Solyc01g097670	Pentatricopeptide repeat-containing protein (D7MHD4_ARALY)
						Solyc09g082190	Unknown Protein; contains Interpro domain(s) IPR012876 Protein of unknown function DUF1677, plant
						Solyc08g075280	Uncharacterized membrane protein (A5GLU3_SYNPW)
						Solyc04g040170	DNA-directed RNA polymerases I (C1FYH2_PARBD)
						Solyc04g008460	Ribosomal protein L15 (B9GPA1_POPTR)
						Solyc02g071250	Protein phosphatase (A8N6T5_COPC7)
						Solyc05g051460	Homeobox-leucine zipper protein (Q9FXN8_ZINEL)
						Solyc06g073510	Origin recognition complex subunit 2 (Q9XFD6_ORYSJ)
						Solyc03g112670	Genomic DNA chromosome 5 P1 clone MDC12 (Q9FML8_ARATH)
						Solyc02g086470	WD repeat protein (B8MBM8_TALSN)
						Solyc09g065470	Vicilin (Fragment) (B4X640_PISVE)
						Solyc12g006100	Serine/threonine-protein phosphatase 4 catalytic subunit (PP4C_KLULA)
						Solyc09g075680	Gibberellin receptor GID1L2 (B6T2M3_MAIZE)
						Solyc11g071270	Class E vacuolar protein-sorting machinery protein HSE1 (HSE1_USTMA)
						Solyc05g009720	Myb family transcription factor-like (Q6Z869_ORYSJ)
						Solyc07g008600	LRR receptor-like serine/threonine-protein kinase, RLP
						Solyc09g015085
						Solyc09g097960	Aldo/keto reductase family protein (D7KWQ9_ARALY)
						Solyc03g111230	60S ribosomal protein L17 (D7KV33_ARALY)
						Solyc02g093190	MEDEA (Fragment) (B4X8T9_ARALY)
						Solyc12g096340	UDP-sugar transporter-like protein (A8PFD6_BRUMA)
						Solyc02g079540	Serine/threonine-protein kinase receptor (B6U2B7_MAIZE)
						Solyc12g010930	50S ribosomal protein L5 (RL5_XANP2)
						Solyc01g020323
						Solyc06g011405
						Solyc02g067090	Unknown Protein
						Solyc01g109960	Ubiquitin-activating enzyme E1 3 (B2VT99_PYRTR)
						Solyc06g082890	S-like RNase (Fragment) (D8TKF1_VOLCA)
						Solyc03g114210	Protein kinase (Q9FGB1_ARATH)
						Solyc09g005810	UDP-glucuronic acid decarboxylase 1 (Q1M0P2_POPTO)
						Solyc01g098250	Chaperone protein dnaJ 49 (DNJ49_ARATH)
						Solyc03g083993
						Solyc10g076590	Phosphatidylinositide phosphatase SAC1-like protein (D0N9N5_PHYIN)
						Solyc02g071010	Chlorophyll a/b binding protein (Q41422_SOLTU)
						Solyc01g108250	DEM2 (manually curated)
						Solyc05g007470	AAA-ATPase (C3TX92_BRASY)
						Solyc01g094170	Digalactosyldiacylglycerol synthase 2, chloroplastic (DGDG2_LOTJA)
						Solyc10g081640	Calcium dependent protein kinase 2 (B9H9N5_POPTR)
						Solyc06g049050	expansin 2 (manually curated)
						Solyc10g008630	NADH dehydrogenase like protein (O65414_ARATH)
						Solyc11g006400	Mitochondrial glycoprotein (B6TJH8_MAIZE)
						Solyc09g083030	Myrosinase binding protein (P93065_BRANA)
						Solyc01g007760	Transcription factor E2F (Q9LEL4_DAUCA)
						Solyc06g063330	V-type ATP synthase alpha chain (VATA_METKA)
						Solyc02g089090	Pto-like, Serine/threonine kinase protein, resistance protein
						Solyc02g072310	Receptor like kinase, RLK
						Solyc07g009460	Icc family phosphohydrolase (D1JJW8_9BACE)
						Solyc11g069790	chaperonin (B2IXD2_NOSP7)
						Solyc02g061850	Phospholipase D (Q6AVR2_ORYSJ)
						Solyc01g006680	Transcription factor jumonji jmjC domain protein (D5NKF9_9BURK)
						Solyc07g055260	Chaperone protein dnaJ 10 (B6TAW2_MAIZE)
						Solyc08g077500	Vacuolar protein sorting-associated protein (D3BBX0_POLPA)
						Solyc01g097640	Ribosome biogenesis protein BMS1 homolog (BMS1_HUMAN)
						Solyc02g082690	Syntaxin binding protein 5 (Tomosyn) (Q14DD4_HUMAN)
						Solyc07g038160	GATA transcription factor 20 (B6SS40_MAIZE)
						Solyc03g083820	Endoglucanase 1 (B6U0P7_MAIZE)
						Solyc04g072230	Uncharacterized aarF domain-containing protein kinase 1 (ADCK1_XENLA)
						Solyc11g030730	Cytochrome P450
						Solyc03g117940	U2 small nuclear ribonucleoprotein A&apos (Q1HPT8_BOMMO)
						Solyc09g066050	Homeodomain-containing transcription factor FWA (B5BQ02_ARASU)
						Solyc02g071750	Cyclic phosphodiesterase (D7M9D2_ARALY)
						Solyc01g081530	Annexin 3 (A9X4R3_BRAJU)
						Solyc06g074380	Methyltransferase domain family (B5JXE3_9GAMM)
						Solyc11g043210	Dynamin-2 (D0MQ53_PHYIN)
						Solyc07g064990	S-adenosyl-L-methionine salicylic acid carboxyl methyltransferase-like protein (Q8LAR1_ARATH)
						Solyc12g009040	Long-chain-fatty-acid--CoA ligase 4 (C0HA93_SALSA)
						Solyc01g109220	Mitochondrial import receptor subunit TOM6 homolog (TOM6_ARATH)
						Solyc06g069010	LeArcA1 protein containing 7 WD40 repeats (manually curated)
						Solyc01g112020	Pentatricopeptide repeat-containing protein (D7MUM4_ARALY)
						Solyc03g119600	NIMIN2c protein (A0FJY4_TOBAC)
						Solyc09g092510	Unknown Protein
						Solyc05g005130	Cc-nbs-lrr, resistance protein with an R1 specific domain
						Solyc04g058070	UDP-N-acetylglucosamine-pyrophosphorylase (A8HP64_CHLRE)
						Solyc12g062200	Unknown Protein
						Solyc12g009140	Proteasome subunit alpha type (D2D307_GOSHI)
						Solyc05g053980	NBS-LRR resistance protein-like protein (A1Y9Q9_SOLLC)
						Solyc06g005140	Pentatricopeptide repeat-containing protein (D7M3C7_ARALY)
						Solyc02g081210	Expansin (Q9ZP33_SOLLC)
						Solyc07g052430	Transmembrane protein 97 (TMM97_HUMAN)
						Solyc02g071820	Receptor like kinase, RLK
						Solyc02g079990	RLK, Receptor like protein, putative resistance protein with an antifungal domain
						Solyc05g050490	ATPase (D3E0U6_METRM)
						Solyc05g014130	COP1-interacting protein 4 (Q9C5U5_ARATH)
						Solyc05g055770	Basic leucine zipper and W2 domain-containing protein 2 (A8N5N1_COPC7)
						Solyc03g113280	Membrane protein HPP family (D9Y9E6_9DELT)
						Solyc07g041900	cysteine proteinase (manually curated)
						Solyc03g115500	Heparanase (C9E7B7_ORYSI)
						Solyc05g006200	tRNA (Guanine-N(1)-)-methyltransferase (A8N339_COPC7)
						Solyc01g108210	Cytochrome P450
						Solyc01g067360	CHY zinc finger family protein expressed (Q2QP88_ORYSJ)
						Solyc10g085660	F-box protein SKIP24 (SKI24_ARATH)
						Solyc01g150120
						Solyc10g081650	carotenoid isomerase (manually curated)
						Solyc01g104910	Os11g0223400 protein (Fragment) (Q0ITS2_ORYSJ)
						Solyc11g008140	Pectate lyase family protein (D7LXH4_ARALY)
						Solyc01g108050	Unknown Protein
						Solyc08g076980	Acetylornithine deacetylase or succinyl-diaminopimelate desuccinylase (D4MFM7_9ENTE)
						Solyc12g005560	Unknown Protein
						Solyc09g075790	Long-chain fatty acid CoA ligase (Q9GLP3_CALJA)
						Solyc09g091180	chaperonin (Q6N0B9_9PROT)
						Solyc05g009990	LRR receptor-like serine/threonine-protein kinase, RLP
						Solyc08g076920	ADP-ribosylation factor GTPase-activating protein 3 (B6TII3_MAIZE)
						Solyc02g085150	LEA-like protein (Q8L5P5_LILLO)
						Solyc03g118290	auxin response factor 2A (manually curated)
						Solyc11g072500	Dof zinc finger protein 12 (A5HWG1_HORVD)
						Solyc03g115630	Carbamoyl-phosphate synthase small chain (B6TJA4_MAIZE)
						Solyc07g055160	Lipase (Fragment) (Q9ZTW1_DIACA)
						Solyc06g072660	Dek protein (B6SWA1_MAIZE)
						Solyc12g042400	Pentatricopeptide repeat-containing protein (D7KHY5_ARALY)
						Solyc04g016220	UDP-glucose glucosyltransferase (Q33DV3_ANTMA)
						Solyc05g053470	chaperonin (D2LE93_RHOVA)
						Solyc06g035610	RNA binding protein (B6TNV4_MAIZE)
						Solyc03g119700	ATP-dependent Clp protease adaptor protein ClpS containing protein (B4FRY9_MAIZE)
						Solyc03g044666
						Solyc01g098760	Heavy metal-associated domain containing protein expressed (Q2RAL3_ORYSJ)
						Solyc06g062330	UDP-glucosyltransferase HvUGT5876 (D3WYW1_HORVD)
						Solyc10g081660	sucrose phosphatase AF493563 (manually curated)
						Solyc01g106210	Chaperone DnaK (A2Q199_MEDTR)
						Solyc12g056980	Ethylene responsive transcription factor 2b (C0J9I6_9ROSA)
						Solyc07g056640	Unknown Protein
						Solyc08g076250	Cytochrome P450
						Solyc06g068970	Conserved transmembrane protein (A0PNM5_MYCUA)
						Solyc12g042650	40S ribosomal protein S12 (Q8H2J8_ORYSJ)
						Solyc06g006100	Anthranilate synthase component I family protein expressed (Q10B97_ORYSJ)
						Solyc07g005430	Unknown Protein
						Solyc04g072660	Ribosomal protein L30 (B3TLP4_ELAGV)
						Solyc07g014700	Dolichyl-diphosphooligosaccharide--protein glycosyltransferase subunit 2 (RPN2_HUMAN)
						Solyc02g080170	Pentatricopeptide repeat-containing protein (D7M761_ARALY)
						Solyc08g082460	Receptor kinase (B6SS10_MAIZE)
						Solyc12g096190	Tryptophan synthase beta chain (Q9FFW8_ARATH)
						Solyc08g080750	GTP binding protein (B6TE93_MAIZE)
						Solyc07g066550	Receptor like kinase, RLK
						Solyc02g080940	Proline synthetase co-transcribed bacterial homolog protein (B5X4B5_SALSA)
						Solyc08g007950	30S ribosomal protein S1 (B9CNP3_9ACTN)
						Solyc09g005860	Ankyrin repeat family protein (Q9LVG7_ARATH)
						Solyc10g080110	Cytoplasmic tRNA 2-thiolation protein 2 (CTU2_ARATH)
						Solyc01g112350	Sec7 guanine nucleotide exchange factor (B0CY77_LACBS)
						Solyc09g083020	Myrosinase-binding protein-like protein (Q9M5W9_ARATH)
						Solyc01g101030	FACT complex subunit SPT16 (D3AWW1_POLPA)
						Solyc08g082630	Auxin Response Factor 9A (manually curated)
						Solyc05g014370	Mitotic spindle checkpoint protein MAD2 (B6UEH3_MAIZE)
						Solyc04g071290	Mitochondrial substrate carrier (Fragment) (B3VXY3_POPTN)
						Solyc01g108940	B3 domain-containing protein Os11g0197600 (Y1176_ORYSJ)
						Solyc04g081580	RNA helicase DEAD15 (manually curated)
						Solyc10g079880	Eukaryotic translation initiation factor 3 subunit 6 (B6TRV3_MAIZE)
						Solyc02g063060	Cell division cycle associated 7 (Q28DP7_XENTR)
						Solyc06g065520	T-complex protein eta subunit (A8HQ74_CHLRE)
						Solyc05g008460	ATP synthase subunit beta (O82722_NICSY)
						Solyc03g123680	Ring H2 finger protein (D9ZHD8_HYPPE)
						Solyc12g017260	Genomic DNA chromosome 3 P1 clone MMP21 (Q9LHJ0_ARATH)
						Solyc04g082330	Pre-rRNA-processing protein TSR1 (D0MZI1_PHYIN)
						Solyc06g049033
						Solyc01g088610	chaperonin (B5IMI3_9CHRO)
						Solyc01g006450	Enoyl reductase (P93062_BRANA)
						Solyc08g081360	MRNA clone RAFL21-79-C21 (Q8W458_ARATH)
						Solyc09g010730	Unknown Protein
						Solyc01g081300	Phosphoribosylaminoimidazole-succinocarboxamide synthase (Q6T7F0_TOBAC)
						Solyc09g083090	CBL-interacting protein kinase 20 (C4P7W9_VITVI)
						Solyc02g082170	Purine permease (B6TET5_MAIZE)
						Solyc02g087800	Aldose-1-epimerase-like protein (O48971_TOBAC)
						Solyc04g008230	Polygalacturonase (B6TYD6_MAIZE)
						Solyc02g021640	Phototropic-responsive NPH3 family protein (D7KEU3_ARALY)
						Solyc01g106250	B3 domain-containing protein At5g60142 (Y5142_ARATH)
						Solyc12g013600	TPR and ankyrin repeat-containing protein 1 (TRNK1_HUMAN)
						Solyc10g085300	Os03g0210500 protein (Fragment) (Q0DU33_ORYSJ)
						Solyc10g044900	CASTOR protein (Fragment) (Q1A3R7_SOYBN)
						Solyc09g011420	50S ribosomal protein L7Ae (B2WJB2_PYRTR)
						Solyc09g065870	Copine I-like (Q5JMT9_ORYSJ)
						Solyc01g105010	Non-specific lipid-transfer protein (Q6I6X1_ZINEL)
						Solyc01g087650	Conserved oligomeric Golgi complex subunit 8 (COG8_MOUSE)
						Solyc04g010260	Pre-mRNA-splicing factor RSE1 (A8N7S1_COPC7)
						Solyc05g050390	beclin 1 (manually curated)
						Solyc02g083290	Serine/threonine/tyrosine kinase (Q9AWA6_ARAHY)
						Solyc08g083110	Cystathionine gamma-lyase (D2LF58_RHOVA)
						Solyc06g064840	Agamous MADS-box transcription factor (B2CDE2_9ASPA)
						Solyc09g065520	Homocysteine s-methyltransferase (B9GSK5_POPTR)
						Solyc11g013750	Tir-lrr, resistance protein fragment
						Solyc08g016583
						Solyc04g054140	Ryanodine receptor (P91905_CAEEL)
						Solyc02g071360	1-aminocyclopropane-1-carboxylate oxidase 1 (ACCO1_MALDO)
						Solyc11g013190	Oxysterol-binding protein (A9ZM29_SOYBN)
						Solyc02g071590	Alpha alpha-trehalose-phosphate synthase (D0NRZ0_PHYIN)
						Solyc12g056250	Glutathione S-transferase (Q9M558_EUPES)
						Solyc04g077870	Calcium-transporting ATPase 1 (Q7XBH9_CERRI)
						Solyc08g060970	polygalacturonase AF118567 (manually curated)
						Solyc04g054800	Unknown Protein; contains Interpro domain(s) IPR010369 Protein of unknown function DUF966
						Solyc01g100230	Chaperone protein dnaJ (B6U761_MAIZE)
						Solyc07g043170	Glucosyltransferase (Q8RU72_TOBAC)
						Solyc08g066560	Unknown Protein
						Solyc10g086010	60S ribosomal protein L4/L1 (D7L8A9_ARALY)
						Solyc03g113770	Pyridoxine/pyridoxamine 5&apos-phosphate oxidase (D7BCS8_MEISD)
						Solyc01g106090	Photosystem II oxygen evolving complex protein PsbP (B8HJK6_CYAP4)
						Solyc12g005290	Receptor-like kinase (P93068_BRAOL)
						Solyc08g006420	Myosin-like protein (Fragment) (Q84VD2_ORYSJ)
						Solyc03g112820	U3 small nucleolar ribonucleoprotein protein MPP10 (B0WQ74_CULQU)
						Solyc08g006740	aromatic amino acid decarboxylase 2 (manually curated)
						Solyc08g078270	Dual specificity protein phosphatase family protein (Q1EP41_MUSBA)
						Solyc04g077360	Serine/threonine-protein kinase receptor (B6U2B7_MAIZE)
						Solyc09g083080	Nucleolar protein 5 (Q6P364_XENTR)
						Solyc05g018747
						Solyc01g008800	Tir-nbs-lrr, resistance protein
						Solyc05g006450	Serine carboxypeptidase (A8HP98_CHLRE)
						Solyc03g031440	Flavoprotein wrbA (B6U724_MAIZE)
						Solyc01g100070	Unknown Protein
						Solyc06g068200	Protein FAR1-RELATED SEQUENCE 6 (FRS6_ARATH)
						Solyc08g008410	Nodule inception protein (Fragment) (B4ER15_MEDTR)
						Solyc06g050270	CBL-interacting protein kinase 13 (C4P7W2_VITVI)
						Solyc12g008590	Profilin (D6BRE6_9ROSI)
						Solyc03g059260	Carboxyl-terminal-processing protease (B6T6L2_MAIZE)
						Solyc05g008490	Unknown Protein
						Solyc07g062250	Genomic DNA chromosome 3 BAC clone T21E2 (Q9LH72_ARATH)
						Solyc06g008210	Breast cancer type 1 susceptibility protein homolog (Fragment) (A5A751_PIG)
						Solyc10g018530	DNA mismatch repair protein MutS (D9S3H0_9FIRM)
						Solyc03g113860	Ribosomal RNA small subunit methyltransferase G (Q2B0Y7_9BACI)
						Solyc06g009020	Glutathione S-transferase (A5YWI8_SOLCO)
						Solyc03g005620	Kinesin like protein (O23291_ARATH)
						Solyc06g075980	CRAL/TRIO domain containing protein (B6U4K1_MAIZE)
						Solyc03g124040	Mitochondrial transcription termination factor (Fragment) (C6FB10_PSEMZ)
						Solyc09g090750	HAD-superfamily hydrolase subfamily IA variant 1 (D2R0E7_PIRSD)
						Solyc06g072600	Mitochondrial import inner membrane translocase subunit Tim8 (B6SQH6_MAIZE)
						Solyc12g097010	Lrr, resistance protein fragment
						Solyc12g088500	Cyclin A-like protein (Q40492_TOBAC)
						Solyc11g005140	Pentatricopeptide repeat protein (A0JBX0_ORYSJ)
						Solyc11g043200	Dynamin (D2UXZ6_NAEGR)
						Solyc10g084050	26S protease regulatory subunit 6B homolog (PRS6B_ARATH)
						Solyc12g098850	ethylene-forming enzyme (manually curated)
						Solyc10g006920	CBS domain containing protein (B6SWR6_MAIZE)
						Solyc05g005930	UDP-glucosyltransferase (B3VI56_STERE)
						Solyc10g007400	DNA polymerase subunit delta-3 (B5X1A6_SALSA)
						Solyc11g006520	Cc-nbs-lrr, resistance protein
						Solyc11g066390	superoxide dismutase 3 (manually curated)
						Solyc10g084930	Serine/threonine-protein kinase-like protein (Q9M269_ARATH)
						Solyc04g008403
						Solyc04g054790	Auxin-regulated protein (Q945F5_SOLLC)
						Solyc12g005190	Phosphatase PTC7 homolog (C1BT38_9MAXI)
						Solyc09g090400	Translation initiation factor 2B (Q2UBN6_ASPOR)
						Solyc06g083620	26S protease regulatory subunit 4 (B6T2S0_MAIZE)
						Solyc01g150133
						Solyc06g068680	Respiratory burst oxidase-like protein (C1IHQ9_9ROSI)
						Solyc03g111140	Malate synthase (B9RAK0_RICCO)
						Solyc04g014830	GRAS family transcription factor (B9IH45_POPTR)
						Solyc01g096800	SWI4 1 Peter Pan-like protein suppressor (D0MSA0_PHYIN)
						Solyc11g017070	Eukaryotic translation initiation factor 3 subunit 2 (B6SSB6_MAIZE)
						Solyc02g071700	GDSL esterase/lipase At1g29670 (GDL15_ARATH)
						Solyc09g010940	Pyrimidine 5&apos-nucleotidase (D5QKK7_METTR)
						Solyc12g009050	Nuclear transcription factor Y subunit A-3 (B6TQI5_MAIZE)
						Solyc10g081920	Coatomer subunit beta-1 (D7MB61_ARALY)
						Solyc07g008660	30S ribosomal protein S16 (B3IWG3_SOLLC)
						Solyc07g064810	Imidazole glycerol phosphate synthase subunit hisF (D2RFM3_ARCPA)
						Solyc08g081350	Constans-like protein (Q7Y1T8_BRANA)
						Solyc03g113270	LEVAHOX1G L.esculentum homeobox (manually curated)
						Solyc01g111100	Neutral invertase like protein (Q67XD9_ARATH)
						Solyc01g099680	REF-like stress related protein 1 (Q6XNP4_HEVBR)
						Solyc01g100580	Pentatricopeptide repeat-containing protein (D7KB79_ARALY)
						Solyc08g005420	WD repeat-containing protein 5 homolog (WDR5_DICDI)
						Solyc01g007060	At5g63850 (Fragment) (Q3YIL4_ARATH)
						Solyc12g098830	5&apos-nucleotidase (A9F2C9_SORC5)
						Solyc12g014590	Pirin (D7RJ70_CARPA)
						Solyc02g071810	Receptor like kinase, RLK
						Solyc06g071880	60S ribosomal protein L17 (D7KV33_ARALY)
						Solyc01g110490	Zinc finger transcription factor 15 (manually curated)
						Solyc03g093800	Unknown Protein
						Solyc07g055230	50S ribosomal protein L5 (RL5_XANP2)
						Solyc02g062350	Heat shock protein DnaJ domain protein (D7DZS3_NOSA0)
						Solyc02g093250	Caffeoyl-CoA O-methyltransferase (A8IFQ7_SOLLC)
						Solyc07g043480	UDP-glucose glucosyltransferase (D2KTV5_LOTJA)
						Solyc12g008580	Glucan endo-1 3-beta-glucosidase 4 (B6TCY1_MAIZE)
						Solyc10g085750	Polyadenylate-binding protein 1 (Q6DF12_XENTR)
						Solyc11g007000	Heme A synthase (C6MFW4_9PROT)
						Solyc01g111280	Cold shock protein-1 (Q8LPA7_WHEAT)
						Solyc11g007730	MTA/SAH nucleosidase / phosphatase (C3G449_BACTU)
						Solyc07g066600	Phosphoglycerate kinase (Q2VCK2_SOLTU)
						Solyc08g080130	phospholipase PLDb1 (manually curated)
						Solyc02g081850	Amino acid transporter (C2SWS0_BACCE)
						Solyc01g056657
						Solyc08g079460	Receptor like kinase, RLK
						Solyc05g012290	DUF647 domain-containing protein (C5JIY8_AJEDS)
						Solyc05g042120	Unknown Protein
						Solyc09g090610	50S ribosomal protein L14 (RL14_DEHE1)
						Solyc02g093750	Ring zinc finger protein (Fragment) (A6MH00_LILLO)
						Solyc02g079000	Cell division protease ftsH homolog 4 (FTSH4_SYNY3)
						Solyc03g007710	Unknown Protein
						Solyc06g034150	8-amino-7-oxononanoate synthase-like protein (Q9LZ63_ARATH)
						Solyc03g111180	Aspartyl aminopeptidase-like protein (Q8LF32_ARATH)
						Solyc09g007410	Calmodulin-binding protein (C5HYF8_BRARP)
						Solyc03g112910	Pantothenate kinase (C1FDA4_9CHLO)
						Solyc00g500274
						Solyc01g108600	Presequence protease, mitochondrial (PREP_DANRE)
						Solyc05g055650	Polyvinylalcohol dehydrogenase (D4T9G5_9XANT)
						Solyc09g008380	Pectate lyase-like protein (Q56XU8_ARATH)
						Solyc04g071070	Unknown Protein; contains Interpro domain(s) IPR006706 Extensin-like region
						Solyc02g079570	Serine/threonine-protein kinase receptor (B6U2B7_MAIZE)
						Solyc04g082200	dehydrin (manually curated)
						Solyc02g070650	60S ribosomal protein L18a (D2D962_9ROSI)
						Solyc01g009180	5-methyltetrahydropteroyltriglutamate--homocysteine methyltransferase (B6UF55_MAIZE)
						Solyc03g121060	auxin-regulated IAA14 (manually curated)
						Solyc05g005700	Aldehyde dehydrogenase 1 (Q84V96_LOTCO)
						Solyc03g083130	At5g24280-like protein (Fragment) (Q3YI82_ARALY)
						Solyc03g082960	Serine/threonine phosphatase family protein (C1E0J1_9CHLO)
						Solyc03g111690	Pectate lyase (Q2Z1Y4_PRUMU)
						Solyc04g009880	Unknown Protein
						Solyc04g072890	WD-40 repeat family protein (D7KN06_ARALY)
						Solyc01g099760	LeMA-1 putatve Mg-dependent ATPase 1 (manually curated)
						Solyc03g119360	40S ribosomal protein S7-like protein (Q3HRX6_SOLTU)
						Solyc02g082360	Translation initiation factor (A6ZWQ9_YEAS7)
						Solyc04g056410	DNA repair and recombination protein RAD54 (D0MQ92_PHYIN)
						Solyc05g051970	cDNA clone J033025P19 full insert sequence (B7ERC6_ORYSJ)
						Solyc07g053180	Lrr, resistance protein fragment
						Solyc03g007740	Reticulon family protein (B2WS91_9BRAS)
						Solyc11g012890	Unknown Protein
						Solyc07g062520	Cytochrome P450
						Solyc05g012100	Fructokinase-like protein 2 (D9IWP0_NICBE)
						Solyc12g010050	DNA-3-methyladenine glycosylase I (B6U9I4_MAIZE)
						Solyc11g012450	Inositol transporter 4 (manually curated)
						Solyc06g063120	Protein-O-fucosyltransferase-like protein (D8RI05_SELML)
						Solyc02g065500	Nucleolar pre-ribosomal-associated protein 1 (NPA1P_HUMAN)
						Solyc06g075790	Genomic DNA chromosome 5 P1 clone MMN10 (Q9FJF2_ARATH)
						Solyc08g016180	60S ribosomal protein L18a (D2D962_9ROSI)
						Solyc12g049616
						Solyc04g077450	AGAP001695-PA (Fragment) (Q380L4_ANOGA)
						Solyc01g010410	Cys2/His2 zinc-finger transcription factor (Q4U316_SILLA)
						Solyc09g073000	Elongation factor Tu (B9SFP0_RICCO)
						Solyc08g082470	Harpin-induced protein (B6SQ86_MAIZE)
						Solyc09g083100	CBL-interacting protein kinase 20 (C4P7W9_VITVI)
						Solyc09g075120	Bifunctional polymyxin resistance protein ArnA (ARNA_SALDC)
						Solyc09g082980	Plant-specific domain TIGR01615 family protein (B6TMA8_MAIZE)
						Solyc02g090340	Cytochrome P450
						Solyc06g036580	U4/U6 small nuclear ribonucleoprotein Prp3 (C1N1Y8_MICPS)
						Solyc11g069230	Syntaxin-71 (C0L7E7_ANNCH)
						Solyc02g070510	Proteasome subunit alpha type (C6TGU2_SOYBN)
						Solyc01g098020	Acetyltransferase GNAT family protein expressed (Q75GC2_ORYSJ)
						Solyc04g014940	Unknown Protein
						Solyc03g065250	CER1 (B6TFH3_MAIZE)
						Solyc11g071240	U-box domain-containing protein (A8IXJ0_BRACM)
						Solyc10g081700	Pollen preferential protein (Q43713_LILLO)
						Solyc11g011920	Glutamate decarboxylase (Q8LKR4_TOBAC)
						Solyc06g075510	ob27772-Solyc06g075510 (manually curated)
						Solyc11g007410	Receptor-like protein kinase (Q9M575_ORYSA)
						Solyc11g010660	SGT1 protein (D3B137_POLPA)
						Solyc11g008610	Nucleotide-sugar transporter UDP N-acetylglucosamine-like signal peptide 9 or more transmembrane domains (Fragment) (Q5CU24_CRYPV)
						Solyc04g007650	Phosphatidylinositol-4-phosphate 5-kinase family protein (D7L328_ARALY)
						Solyc10g084990	Phosphatidylcholine:ceramide cholinephosphotransferase 1 (SMS1_RAT)
						Solyc09g092420	Amino acid permease-like protein (Fragment) (B2ZME9_9ASTR)
						Solyc02g093270	caffeoyl-CoA O-methyltransferase (manually curated)
						Solyc02g064730	Expressed protein having alternate splicing products (Q75KB8_ORYSJ)
						Solyc08g014480	Beta Galactosidase-like protein (Q9M1I3_ARATH)
						Solyc03g098210	Cyclic nucleotide gated channel (A9CRE4_MALDO)
						Solyc01g067255
						Solyc03g078100	Pectinesterase family protein (D7MRW1_ARALY)
						Solyc06g082940	Photosystem I reaction center subunit XI (B6SHL1_MAIZE)
						Solyc04g074770	Unknown Protein
						Solyc11g005350	MtN21 nodulin protein-like (B6TBZ6_MAIZE)
						Solyc01g081210	F-box/kelch-repeat protein At1g22040 (FBK8_ARATH)
						Solyc06g048540	FeS assembly ATPase SufC (B5W7S4_SPIMA)
						Solyc03g083994
						Solyc01g010970	Argonaute7 (manually curated)
						Solyc08g006600	Dynamin-2 (D0MQ53_PHYIN)
						Solyc05g007230	Receptor like kinase, RLK
						Solyc06g050870	Hypoxia induced protein conserved region containing protein expressed (Q2QYP0_ORYSJ)
						Solyc07g005020	DNA replication licensing factor (Q2UAJ0_ASPOR)
						Solyc02g076840	Wiskott-Aldrich syndrome protein family member 2 (WASF2_MOUSE)
						Solyc08g081150	GMP synthase (D3KZU2_9BACT)
						Solyc01g108530	Acetyl esterase (AES_SALPB)
						Solyc12g096700	Ribosomal L9-like protein (B3TLR1_ELAGV)
						Solyc04g009830	Stress responsive gene 6 protein Srg6 (Q8VWH9_HORVU)
						Solyc08g029220	Chaperone protein dnaJ 49 (DNJ49_ARATH)
						Solyc07g063770	Serine/threonine kinase receptor (Q7DMS5_BRANA)
						Solyc11g016970	Multidrug resistance protein mdtK (MDTK_ENTS8)
						Solyc02g093410	Protein kinase (Q7XJ65_CUCSA)
						Solyc02g038690	Histone H2B (A2IBL2_NICBE)
						Solyc03g116670
						Solyc06g075560	Glycosyltransferase-like protein (D8QTD2_SELML)
						Solyc06g063040	Alcohol dehydrogenase zinc-binding domain protein (D6Y638_THEBD)
						Solyc02g005200	PsaB translation factor (Fragment) (A4S2E4_OSTLU)
						Solyc10g084350	60S ribosomal protein L4-B (L1) (Q8LA93_ARATH)
						Solyc04g071900	Peroxidase (Q94IQ1_TOBAC)
						Solyc09g009030	Histone deacetylase 2a-like (Q2XTE1_SOLTU)
						Solyc05g051000	40S ribosomal protein S13 (D7LRU2_ARALY)
						Solyc01g090280	Leucine carboxyl methyltransferase family protein (D7KP37_ARALY)
						Solyc01g096000	Harpin-induced protein (B6SQ86_MAIZE)
						Solyc10g081710	RING finger protein 43 (RNF43_HUMAN)
						Solyc10g081250	DNA polymerase (C5Y6L0_SORBI)
						Solyc03g117190	Unknown Protein
						Solyc12g096450	Zinc finger family protein (D7MB67_ARALY)
						Solyc05g032880	50S ribosomal protein L9 (D6SS62_9DELT)
						Solyc01g091260	AT2G45380 protein (Fragment) (B9DGW8_ARATH)
						Solyc04g007690	SlPIN3 (manually curated)
						Solyc07g008610	(DB142) meloidogyne-induced giant cell protein (manually curated)
						Solyc03g006960	Protein phosphatase 2C (Q8RVG0_TOBAC)
						Solyc06g069090	40S ribosomal protein S7-like protein (Q3HRX6_SOLTU)
						Solyc06g076860	Cell division control protein 6 homolog (CDC6_MOUSE)
						Solyc10g083600	Ribosome production factor 2 homolog (RPF2_ORYSJ)
						Solyc11g010450	Phosphofructokinase family protein (D7LE10_ARALY)
						Solyc01g087140	Harpin-induced protein (B6TDG9_MAIZE)
						Solyc03g117490	Glycerol kinase (Q6RUF8_SOYBN)
						Solyc11g068420	Ribosomal protein (Q6ER67_ORYSJ)
						Solyc06g007670	60S ribosomal protein L5-1 (B6THG9_MAIZE)
						Solyc09g010020	1-aminocyclopropane-1-carboxylate oxidase-like protein (Q9LTH8_ARATH)
						Solyc09g082390	Pentatricopeptide repeat-containing protein (D7L220_ARALY)
						Solyc11g005630	Receptor-like protein kinase (Q39202_ARATH)
						Solyc06g066130	Fertilization-related kinase 1 (Q6EE09_SOLCH)
						Solyc01g079500	DNA replication licensing factor (Q2U020_ASPOR)
						Solyc02g091640	Endoribonuclease E-like protein (Q656E2_ORYSJ)
						Solyc04g054900	Genomic DNA chromosome 5 P1 clone MQN23 (Q9FJQ3_ARATH)
						Solyc02g068110	Enhancer of yellow 2 transcription factor homolog (C1BWN3_ESOLU)
						Solyc01g096200	Pentatricopeptide repeat-containing protein (D7M1E8_ARALY)
						Solyc03g118690	Glutamyl-tRNA(Gln) amidotransferase subunit A (D5DXY7_BACMQ)
						Solyc09g010390	Unknown Protein
						Solyc04g064790	Glycogenin-like protein (Q5NA53_ORYSJ)
						Solyc03g114830	FRUITFULL-like MADS-box 2 (manually curated)
						Solyc11g073080	Methyl binding domain protein (B9HPK6_POPTR)
						Solyc08g005333
						Solyc12g099600	Protein phosphatase 2C containing protein (B6T998_MAIZE)
						Solyc05g054880	U4/U6 small nuclear ribonucleoprotein Prp3 (C1N1Y8_MICPS)
						Solyc10g039190	WD-repeat-containing protein (A8NX65_COPC7)
						Solyc10g079250	Protein recA (Q0F3T6_9PROT)
						Solyc12g016210	Unknown Protein
						Solyc12g095990	RNA helicase DEAD40 (manually curated)
						Solyc08g079430	partialcopper-containing amine oxidase (manually curated)
						Solyc12g013590	Helicase sen1 (B6K5E8_SCHJY)
						Solyc03g114370	RNA helicase DEAD13 (manually curated)
						Solyc12g010950	Alcohol dehydrogenase zinc-containing (Q9A6R7_CAUCR)
						Solyc06g065440	Zinc finger family protein (D7KK61_ARALY)
						Solyc10g054910	Peptidyl-prolyl cis-trans isomerase (Q9XF12_SOLTU)
						Solyc08g061970	putative spermine synthase (manually curated)
						Solyc11g008910	Cysteine-rich peptide (D7NXT9_WHEAT)
						Solyc03g025340	C2 domain-containing protein (Q5DVL6_HORVD)
						Solyc03g113730	B12D protein (Q9XHD5_IPOBA)
						Solyc08g023645
						Solyc03g063090	Unknown Protein
						Solyc02g079560	Receptor-like protein kinase (Q9ZT06_ARATH)
						Solyc01g009030	Nuclear control of ATPase protein (C9SK53_VERA1)
						Solyc07g007250	Metallocarboxypeptidase inhibitor (MCPI_SOLLC)
						Solyc11g010310	ATP dependent RNA helicase (B8BR58_THAPS)
						Solyc07g062730	Chloroplast protein HCF243 (Q9LIM5_ARATH)
						Solyc12g044860	ethylene-responsive RNA helicase (manually curated)
						Solyc01g111900	O-methyltransferase-like protein (Q9T003_ARATH)
						Solyc07g063820	Serine/threonine-protein kinase receptor (B6U2B7_MAIZE)
						Solyc06g071870	60S ribosomal protein L17 (D7KV33_ARALY)
						Solyc05g006130	RNA helicase DEAD17 (manually curated)
						Solyc09g011030	Hsp70 nucleotide exchange factor fes1 (C8V0S6_EMENI)
						Solyc02g080800	deoxyhypusine synthase (manually curated)
						Solyc01g056653
						Solyc10g079430	U3 small nucleolar RNA-associated protein 11 (B6TNQ8_MAIZE)
						Solyc06g008150	Ulp1 peptidase-like (Q5GIS9_CUCME)
						Solyc07g032710	Genomic DNA chromosome 3 P1 clone MSD24 (Q9LJ43_ARATH)
						Solyc06g074300	Ribosomal protein (Q6ER67_ORYSJ)
						Solyc06g048410	iron superoxide dismutase (manually curated)
						Solyc12g035520	Calmodulin-binding transcription activator 1 (Q0WQF9_ARATH)
						Solyc02g086200	Chloroplastic group IIA intron splicing facilitator CRS1, chloroplastic (CRS1_ARATH)
						Solyc01g081480	Genomic DNA chromosome 5 P1 clone MVA3 (Q9FN84_ARATH)
						Solyc04g081470	Os05g0596200 protein (Fragment) (Q0DFE0_ORYSJ)
						Solyc09g075740	Unknown Protein
						Solyc04g057870	Os11g0110100 protein (Fragment) (Q0IV61_ORYSJ)
						Solyc04g045530	DNA primase large subunit (B5X2T9_SALSA)
						Solyc09g015930	RNA helicase DEAD28 (manually curated)
						Solyc11g071460	Dehydrogenase/reductase SDR family member 13 (DHR13_BOVIN)
						Solyc02g063440	Unknown Protein
						Solyc12g096870	UDP-glucosyltransferase 1 (C6ZRH7_CAPAN)
						Solyc03g032040	Tonoplast monosaccharide transporter 1 (manually curated)
						Solyc03g112520	Pre-mRNA-splicing regulator WTAP (B5X100_SALSA)
						Solyc09g091660	ABC transporter G family member 40 (AB40G_ARATH)
						Solyc04g007550	ATP synthase subunit beta (O82722_NICSY)
						Solyc05g053400	Glucosyltransferase (D7URL8_9LAMI)
						Solyc03g120470	tonoplast intrinsic protein 2.2 (manually curated)
						Solyc11g044250	Glutathione-regulated potassium-efflux system protein (B3CM92_WOLPP)
						Solyc09g005010	Importin subunit beta (B0WBR4_CULQU)
						Solyc06g049040	BZIP transcription factor family protein (D7LF63_ARALY)
						Solyc06g062340	Unknown Protein
						Solyc12g095930	Serine hydroxymethyltransferase (B9HDQ7_POPTR)
						Solyc07g006150	Transmembrane protein 208 (C1C182_9MAXI)
						Solyc12g020050	DNA-binding protein DQ117941 (manually curated)
						Solyc02g068300	Receptor-like kinase (A7VM32_MARPO)
						Solyc12g056110	V-type proton ATPase subunit E (D3PGM0_9MAXI)
						Solyc01g014840	Tir-nbs-lrr, resistance protein
						Solyc09g097850	Cysteine proteinase inhibitor (A7L2Z3_GOSHI)
						Solyc01g090650	Chromodomain-helicase-DNA-binding protein 1-like (CHD1L_HUMAN)
						Solyc08g013860	NAD-dependent malic enzyme 2 (C2WKU6_BACCE)
						Solyc08g077240	Dehydration-responsive family protein (D7MCX6_ARALY)
						Solyc10g081460	Amino acid transporter (C3GEP6_BACTU)
						Solyc10g075118
						Solyc05g006620	Tir-nbs-lrr, resistance protein
						Solyc09g092080	50S ribosomal protein L7Ae (B2WJB2_PYRTR)
						Solyc05g011970	Cytochrome P450
						Solyc03g025890	DNA mismatch repair protein mutS (B0K9L5_THEP3)
						Solyc09g098130	Spotted wilt resistance-5 (manually curated)
						Solyc07g064510	Polyadenylate-binding protein 2 (PABP2_ARATH)
						Solyc11g013130	Unknown Protein
						Solyc02g088780	Ribosome biogenesis protein ytm1 (C8V8H1_EMENI)
						Solyc05g053550	chalcone synthase 2 (manually curated)
						Solyc09g090730	AMT1 (manually curated)
						Solyc01g065580	Pumilio domain-containing protein KIAA0020 (B5X3V8_SALSA)
						Solyc12g096000	RNA helicase DEAD41 (manually curated)
						Solyc08g014370	CHP-rich zinc finger protein-like (Q9FNE5_ARATH)
						Solyc01g097600	tRNA pseudouridine synthase D (D3BIM4_POLPA)
						Solyc02g078560	Wings apart-like CG3707-RB isoform B (Fragment) (B5AID2_DROME)
						Solyc01g110430	Unknown Protein
						Solyc06g051020	Peptide-N4-(N-acetyl-beta-glucosaminyl)asparagine amidase A (C5JGX5_AJEDS)
						Solyc03g034392
						Solyc01g010780	ATP binding / serine-threonine kinase (C5DB71_VITVI)
						Solyc01g005810	Mak16 protein (Q2HUC0_MEDTR)
						Solyc05g005460	Nucleoredoxin 2 (A8I9J4_CHLRE)
						Solyc02g081500	Receptor kinase LRK10 (manually curated)
						Solyc02g093100	Receptor like kinase, RLK
						Solyc10g086030	Interactor of constitutive active ROPs 3 (ICR3_ARATH)
						Solyc12g055840	Glucan endo-1 3-beta-glucosidase 7 (B6T478_MAIZE)
						Solyc05g007870	R2R3MYB transcription factor 117 (manually curated)
						Solyc03g123610	Alanine aminotransferase (Q6VEJ5_CAPAN)
						Solyc02g093150	APETALA2c (manually curated)
						Solyc02g030170	DWARF1/DIMINUTO (manually curated)
						Solyc03g044060	Formin 3 (D0QAN4_ARATH)
						Solyc06g073370	40S ribosomal protein S18 (B4G286_MAIZE)
						Solyc05g026560	Catenin beta-1 (CTNB1_HUMAN)
						Solyc08g068230	Pentatricopeptide repeat-containing protein (D7M4J8_ARALY)
						Solyc10g049270	Serine carboxypeptidase 1 (B6TG69_MAIZE)
						Solyc03g114950	Lipid a export ATP-binding/permease protein msba (Q17P67_AEDAE)
						Solyc12g056300	Receptor like kinase, RLK
						Solyc09g075390	GTP pyrophosphokinase (Q3A9Z8_CARHZ)
						Solyc09g062960	Unknown Protein
						Solyc09g011990	Receptor like protein kinase (Q39139_ARATH)
						Solyc09g097910	Polyribonucleotide nucleotidyltransferase (PNP_ALHEH)
						Solyc11g007610	DEAD-box ATP-dependent RNA helicase 5 (RH5_ORYSJ)
						Solyc08g080490	2S albumin seed storage protein (Fragment) (Q7Y1C2_JUGNI)
						Solyc02g084440	Fructose-bisphosphate aldolase (manually curated)
						Solyc05g014650	Iojap-like protein (B5ZUF1_RHILW)
						Solyc11g006350	aspatate carbamoyltransferase (manually curated)
						Solyc02g080220	Pectinesterase (B9RXQ4_RICCO)
						Solyc03g117440	RNA helicase DEAD14 (manually curated)
						Solyc03g007170	FK506-binding protein 4 (EC 5.8)(Peptidyl-prolyl cis-trans isomerase)(PPIase)(Rotamase) (C8V696_EMENI)
						Solyc11g073200	Legumin 11S-globulin (Q39770_GINBI)
						Solyc06g005590	Telomere repeat-binding protein 5 (TRP5_ARATH)
						Solyc06g053870	Fatty acid elongase 3-ketoacyl-CoA synthase (Q6DUV6_BRANA)
						Solyc12g044620	cDNA clone J065196H20 full insert sequence (B7F8Z2_ORYSJ)
						Solyc09g010400	Histone H2A (B9T4D3_RICCO)
						Solyc06g051300	Genomic DNA chromosome 5 BAC clone F17P19 (Q9LTJ9_ARATH)
						Solyc01g080570	Inosine-uridine preferring nucleoside hydrolase family protein (D7LYI5_ARALY)
						Solyc06g083520	Nucleolar GTP-binding protein 2 (B0WF29_CULQU)
						Solyc03g063720	Os11g0482500 protein (Fragment) (C7J993_ORYSJ)
						Solyc02g089340	DNA-directed RNA polymerase (B9G2A5_ORYSJ)
						Solyc03g033720	Genomic DNA chromosome 3 P1 clone MDJ14 (Q9LW36_ARATH)
						Solyc08g079570	Sterol 4-alpha-methyl-oxidase 2 (D7KH21_ARALY)
						Solyc11g069460	DsRNA-binding protein 2 (D7LHN0_ARALY)
						Solyc12g005670	HAK5 (manually curated)
						Solyc09g007040	Pentatricopeptide repeat-containing protein (D7LUH3_ARALY)
						Solyc01g111770	Os11g0198100 protein (Fragment) (Q0IU20_ORYSJ)
						Solyc08g007770	PGR5-like protein 1A, chloroplastic (PGL1A_ARATH)
						Solyc10g081750	Mal d 1-associated protein (Q6X182_MALDO)
						Solyc02g078200	50S ribosomal protein L21 (B6TJJ8_MAIZE)
						Solyc11g011080	Tir-nbs-lrr, resistance protein
						Solyc10g052500	Phenylcoumaran benzylic ether reductase 3 (B9HRL7_POPTR)
						Solyc08g008305
						Solyc01g096930	Phospholipid-transporting ATPase (B6JZB6_SCHJY)
						Solyc05g055000	Cysteine desulfurase (Q10WM4_TRIEI)
						Solyc02g066930	RNA-binding protein (Q941H9_TOBAC)
						Solyc10g084310	30S ribosomal protein S12 (RS12_MYCPU)
						Solyc04g016200	UDP-glucosyltransferase HvUGT5876 (D3WYW1_HORVD)
						Solyc07g043120	UDP-glucosyltransferase (A7M6U9_IPONI)
						Solyc10g018850	Dienelactone hydrolase family protein (D7L3C7_ARALY)
						Solyc03g098110	Genome sequencing data contig C315 (A8YHW9_MICAE)
						Solyc06g062350	Holliday junction ATP-dependent DNA helicase ruvB (D0N0A1_PHYIN)
						Solyc09g074475
						Solyc06g072013
						Solyc06g005860	Polyribonucleotide nucleotidyltransferase (PNP_CYTH3)
						Solyc07g007770	Unknown Protein
						Solyc07g150147
						Solyc04g080970	Short internode related sequence 5 (D2KC76_BRARP)
						Solyc01g066770	Chaperone protein dnaJ 49 (B6TUY9_MAIZE)
						Solyc01g009630	Cleavage and polyadenylation specificity factor subunit 5 (C1BVK1_9MAXI)
						Solyc10g083720	Pyruvate kinase (Q94KE3_ARATH)
						Solyc05g010670	Chaperone protein htpG (HTPG_MYXXD)
						Solyc02g086830	Protease Do-like (S2 serine-type protease) (Q7UQ70_RHOBA)
						Solyc02g082020	Unknown Protein
						Solyc10g081030	Nascent polypeptide-associated complex alpha subunit-like protein (B6T903_MAIZE)
						Solyc03g044300	APETALA2a (manually curated)
						Solyc05g007850	bacterial spot disease resistance protein 4 (manually curated)
						Solyc04g047770	VHS domain-containing protein At3g16270 (Y3627_ARATH)
						Solyc07g006550	Unknown Protein
						Solyc11g018500	Beta-galactosidase (B9GU11_POPTR)
						Solyc12g049400	Protein TIFY 3B (TIF3B_ARATH)
						Solyc05g050200	Eukaryotic translation initiation factor 1A (Q7Y1V3_ORYSJ)
						Solyc02g089830	TCP transcription factor 7 (manually curated)
						Solyc05g025650	DNA-directed RNA polymerase III subunit RPC4 (B5X342_SALSA)
						Solyc09g007350	30S ribosomal protein S12 (RS12_MYCPU)
						Solyc06g068750	Transferase transferring glycosyl groups (D7MH74_ARALY)
						Solyc04g063230	Dehydration-responsive family protein (D7LF23_ARALY)
						Solyc07g053320	Fiber protein Fb32 (Q6UA04_GOSBA)
						Solyc08g066940	Peptide transporter 1 (Q7XAC3_VICFA)
						Solyc08g061955
						Solyc11g027880	Phosphatidylinositol transfer protein SFH5 (SFH5_YARLI)
						Solyc06g072490	40S ribosomal protein S1 (RS3A_LACBS)
						Solyc08g075400	SWIB/MDM2 domain protein (B0UB94_METS4)
						Solyc04g079060	Serine carboxypeptidase 1 (B6TC80_MAIZE)
						Solyc12g099450	Genomic DNA chromosome 5 TAC clone K20J1 (Q9FH24_ARATH)
						Solyc02g084610	LRR receptor-like serine/threonine-protein kinase, RLP
						Solyc07g065170	40S ribosomal protein S8 (B4FGG1_MAIZE)
						Solyc04g077690	Unknown Protein
						Solyc12g010860	tft8 (manually curated)
						Solyc12g096780	Mitochondrial trans-2-enoyl-CoA reductase (A2A846_MOUSE)
						Solyc06g084380	Oxidoreductase 2OG-Fe oxygenase family protein (B6ST02_MAIZE)
						Solyc02g005340	Oligopeptide transporter (Fragment) (B0DAK3_LACBS)
						Solyc05g010180	Carotenoid isomerase-like
						Solyc10g005520	RNA helicase DEAD30 (manually curated)
						Solyc09g007530	RING-finger protein-like (Q5QLR6_ORYSJ)
						Solyc06g082870	60S ribosomal protein L5-1 (B6THG9_MAIZE)
						Solyc05g023710	Nucleolar complex protein 2 homolog (C0H9R3_SALSA)
						Solyc01g096740	Transporter major facilitator family (C4M254_ENTHI)
						Solyc04g079470	Serpin (Serine protease inhibitor) (Q53P13_ORYSJ)
						Solyc02g083700	Alpha-mannosidase (Q9FKW9_ARATH)
						Solyc06g051190	RNA-dependent RNA polymerase family protein (D7L6F5_ARALY)

## Sheet: table4 FM and IM
Names	total	elements	description	TF?	marker gene?	DEG?
FM_ful2 mbp20 FM_mc IM_ful2 mbp20 IM_mc	94	Solyc06g068570	AP2-like ethylene-responsive transcription factor (manually curated)	AP2	no_marker	no_deg
		Solyc05g009170	Zinc finger protein 6 (B6T066_MAIZE)	C2H2	no_marker	no_deg
		Solyc04g064770	Zinc finger transcription factor 34 (manually curated)	C3H	no_marker	no_deg
		Solyc02g065730	MADS box transcription factor (Q689E7_GENTR) = MBP10	MIKC_MADS	no_marker	no_deg
		Solyc02g089210	MADS box transcription factor (Q689E7_GENTR) = MBP20	MIKC_MADS	no_marker	no_deg
		Solyc06g072040	CONSTANS interacting protein 2a (manually curated)	NF-YC	no_marker	no_deg
		Solyc07g007040	Zinc finger CCCH-type with G patch domain-containing protein (ZGPAT_NEMVE)	no_TF	no_marker	no_deg
		Solyc12g087950	AT-hook motif nuclear localized protein 17 (Q9LTA2_ARATH)	no_TF	no_marker	no_deg
		Solyc01g007070	BEL1-like homeodomain protein 1 (BLH1_ARATH)	TALE	no_marker	no_deg
		Solyc12g011200	WRKY transcription factor 28 (manually curated)	WRKY	no_marker	no_deg
		Solyc12g008400	Receptor like kinase, RLK	no_TF	4	no_deg
		Solyc08g078950	NIT1 (manually curated)	no_TF	4	no_deg
		Solyc07g055210	Aspartate aminotransferase (B9SW33_RICCO)	no_TF	4	no_deg
		Solyc06g054230	Calmodulin protein kinase (Fragment) (D3K3H9_LONJA)	no_TF	4	no_deg
		Solyc04g064620	RAG1-activating protein 1 homolog (R1AP1_DROPS)	no_TF	4	no_deg
		Solyc02g084790	Peroxidase (Q0ZA68_9ROSI)	no_TF	5	no_deg
		Solyc12g150114		no_TF	no_marker	no_deg
		Solyc12g098500	Adenosylhomocysteinase (A1KYB0_TOBAC)	no_TF	no_marker	no_deg
		Solyc12g089110	Unknown Protein	no_TF	no_marker	no_deg
		Solyc12g049611		no_TF	no_marker	no_deg
		Solyc12g043040	Sulfate transporter (A1YKF8_BRASY)	no_TF	no_marker	no_deg
		Solyc12g040860	Glucan endo-1 3-beta-glucosidase (B6U1F1_MAIZE)	no_TF	no_marker	no_deg
		Solyc12g011455		no_TF	no_marker	no_deg
		Solyc12g009790	Synaptotagmin-7 (SYT7_HUMAN)	no_TF	no_marker	no_deg
		Solyc12g009520	LRR receptor-like serine/threonine-protein kinase, RLP	no_TF	no_marker	no_deg
		Solyc12g009410	Pyruvate dehydrogenase E1 component alpha subunit (Q5N030_SYNP6)	no_TF	no_marker	no_deg
		Solyc11g072830	Chitinase 2 (B6U7J7_MAIZE)	no_TF	no_marker	no_deg
		Solyc11g072627		no_TF	no_marker	no_deg
		Solyc11g068550	Os12g0119800 protein (Fragment) (Q0IQI1_ORYSJ)	no_TF	no_marker	no_deg
		Solyc11g011570	RING finger protein 44 (RNF44_DANRE)	no_TF	no_marker	no_deg
		Solyc11g011537		no_TF	no_marker	no_deg
		Solyc11g011533		no_TF	no_marker	no_deg
		Solyc11g007360	Unknown Protein; contains Interpro domain(s) IPR013187 F-box associated type 3	no_TF	no_marker	no_deg
		Solyc11g007350	UDP-glucosyltransferase (Q8LKG3_STERE)	no_TF	no_marker	no_deg
		Solyc11g006505		no_TF	no_marker	no_deg
		Solyc10g079970	Transmembrane protein 19 (A7E3R1_BOVIN)	no_TF	no_marker	no_deg
		Solyc10g076480	Ammonium transporter (B9HCZ0_POPTR)	no_TF	no_marker	no_deg
		Solyc10g055770	Multidrug resistance protein 2 (C2V7S0_BACCE)	no_TF	no_marker	no_deg
		Solyc10g045640	Transmembrane emp24 domain-containing protein 10 (B6SSF8_MAIZE)	no_TF	no_marker	no_deg
		Solyc09g075140	Lipase-like protein (Q9M3D1_ARATH)	no_TF	no_marker	no_deg
		Solyc09g072900	Dienelactone hydrolase family protein (D7L3C7_ARALY)	no_TF	no_marker	no_deg
		Solyc08g150134		no_TF	no_marker	no_deg
		Solyc08g078780	AT5g47580/MNJ7_17 (Q9FGJ9_ARATH)	no_TF	no_marker	no_deg
		Solyc08g076880	Unknown Protein	no_TF	no_marker	no_deg
		Solyc08g075210	Acyltransferase-like protein (Q589X7_TOBAC)	no_TF	no_marker	no_deg
		Solyc08g074280	ABC-1 domain protein (C9RAY2_AMMDK)	no_TF	no_marker	no_deg
		Solyc08g065490	Serine hydroxymethyltransferase (B9S1D7_RICCO)	no_TF	no_marker	no_deg
		Solyc08g059700	Genomic DNA chromosome 3 P1 clone MUJ8 (Q9LRN2_ARATH)	no_TF	no_marker	no_deg
		Solyc08g022030	AT4G32190-like protein (Fragment) (D6PRA9_9BRAS)	no_TF	no_marker	no_deg
		Solyc07g017520	Conserved oligomeric Golgi complex subunit 3 (COG3_MOUSE)	no_TF	no_marker	no_deg
		Solyc07g009490	Ethanolamine-phosphate cytidylyltransferase (C5DB57_VITVI)	no_TF	no_marker	no_deg
		Solyc07g006170	Exostosin-like (Q2HVN7_MEDTR)	no_TF	no_marker	no_deg
		Solyc06g076520	class I heat shock protein (Q69BI7_CARPA)	no_TF	no_marker	no_deg
		Solyc06g071510	Isoamyl acetate-hydrolyzing esterase (B6TVA2_MAIZE)	no_TF	no_marker	no_deg
		Solyc06g053320	Polyadenylate-binding protein (Q08212_DROME)	no_TF	no_marker	no_deg
		Solyc06g009220	Glycogen debranching enzyme (B1R1G0_CLOBU)	no_TF	no_marker	no_deg
		Solyc06g005570	Genomic DNA chromosome 5 TAC clone K22G18 (Q9FH52_ARATH)	no_TF	no_marker	no_deg
		Solyc06g005450	NAD-specific glutamate dehydrogenase (DHE2_ACHKL)	no_TF	no_marker	no_deg
		Solyc05g014275		no_TF	no_marker	no_deg
		Solyc05g008180	Nicotinate-nucleotide pyrophosphorylase (B9SJ41_RICCO)	no_TF	no_marker	no_deg
		Solyc04g150132		no_TF	no_marker	no_deg
		Solyc04g082250	FtsH-like protein precursor (manually curated)	no_TF	no_marker	no_deg
		Solyc04g081675		no_TF	no_marker	no_deg
		Solyc04g018130	Unknown Protein	no_TF	no_marker	no_deg
		Solyc04g017620	Phosphatidylinositol-4-phosphate 5-kinase 9 (B6SXI7_MAIZE)	no_TF	no_marker	no_deg
		Solyc04g009860	1-aminocyclopropane-1-carboxylate oxidase-like protein (Q9LTH8_ARATH)	no_TF	no_marker	no_deg
		Solyc04g009850	1-aminocyclopropane-1-carboxylate oxidase-like protein (Q9LTH8_ARATH)	no_TF	no_marker	no_deg
		Solyc04g008910	Fgenesh protein 60 (Q1ZY19_BETVU)	no_TF	no_marker	no_deg
		Solyc04g008400	Serine/threonine-protein kinase receptor (B6U2B7_MAIZE)	no_TF	no_marker	no_deg
		Solyc03g121850	Aleurone layer morphogenesis protein (Q7XZV4_ORYSJ)	no_TF	no_marker	no_deg
		Solyc03g111970	Cytochrome P450	no_TF	no_marker	no_deg
		Solyc03g063110	Stearoyl-acyl carrier protein desaturase (B7TZ44_SPIOL)	no_TF	no_marker	no_deg
		Solyc03g062830	Nudix hydrolase 23 (B6TED1_MAIZE)	no_TF	no_marker	no_deg
		Solyc03g058430	Omega-6 fatty acid desaturase (Q461Q1_HEVBR)	no_TF	no_marker	no_deg
		Solyc03g053085		no_TF	no_marker	no_deg
		Solyc03g031920	Yellow stripe-like protein 2.1 (Fragment) (B4ZYE4_BRAJU)	no_TF	no_marker	no_deg
		Solyc02g150124		no_TF	no_marker	no_deg
		Solyc02g089790	Histone acetyltransferase (B9H3R2_POPTR)	no_TF	no_marker	no_deg
		Solyc02g089720	Endo-beta-1 3-glucanase (B5THH0_PNECA)	no_TF	no_marker	no_deg
		Solyc02g086970	Aldehyde dehydrogenase 1 (Q84V96_LOTCO)	no_TF	no_marker	no_deg
		Solyc02g084780	Peroxidase (Q0ZA68_9ROSI)	no_TF	no_marker	no_deg
		Solyc02g066990	Unknown Protein	no_TF	no_marker	no_deg
		Solyc02g014770	RNA helicase DEAH-box7 (manually curated)	no_TF	no_marker	no_deg
		Solyc01g111220	Glutamyl-tRNA(Gln) amidotransferase subunit A (B2WKK5_PYRTR)	no_TF	no_marker	no_deg
		Solyc01g111210	Glutamyl-tRNA(Gln) amidotransferase subunit A (B6JZE9_SCHJY)	no_TF	no_marker	no_deg
		Solyc01g109010	Unknown Protein	no_TF	no_marker	no_deg
		Solyc01g108990	Unknown Protein	no_TF	no_marker	no_deg
		Solyc01g108960	Unknown Protein	no_TF	no_marker	no_deg
		Solyc01g100520	Clp protease 2 proteolytic subunit (manually curated)	no_TF	no_marker	no_deg
		Solyc01g093965		no_TF	no_marker	no_deg
		Solyc01g087810	Subtilisin-like protease (O82777_SOLLC)	no_TF	no_marker	no_deg
		Solyc01g080480	Endonuclease/exonuclease/phosphatase family protein (D7L0T9_ARALY)	no_TF	no_marker	no_deg
		Solyc01g007980	RLK, Receptor like protein, putative resistance protein with an antifungal domain	no_TF	no_marker	no_deg
		Solyc01g005770	Unknown Protein	no_TF	no_marker	no_deg
FM_ful2 mbp20 FM_mc IM_mc	26	Solyc02g078400	Allantoinase (Q6S4R9_ROBPS)	no_TF	4	no_deg
		Solyc09g018750	Inosine-5&apos-monophosphate dehydrogenase (Q0KFK7_RALEH)	no_TF	no_marker	no_deg
		Solyc09g005100	Aprataxin (B1AXX8_MOUSE)	no_TF	no_marker	no_deg
		Solyc06g035790	Dehydration-responsive family protein (D7M5L0_ARALY)	no_TF	no_marker	no_deg
		Solyc08g082640	Cellulose synthase (B9IMB3_POPTR)	no_TF	no_marker	no_deg
		Solyc01g092950	MADS-box transcription factor 2 (D1MFS7_HEVBR)	no_TF	no_marker	no_deg
		Solyc11g069240	Zinc finger family protein (D7M7Z8_ARALY)	C2H2	5	no_deg
		Solyc03g034400	Multidrug resistance protein mdtK (MDTK_EDWI9)	no_TF	4	DEG
		Solyc11g150107		no_TF	no_marker	no_deg
		Solyc03g116920	Sister chromatid cohesion protein PDS5 homolog A (PDS5A_CHICK)	no_TF	no_marker	no_deg
		Solyc05g047550	Receptor-like protein kinase (Q9FZP2_ARATH)	no_TF	no_marker	no_deg
		Solyc03g063100	single flower truss (manually curated)	no_TF	no_marker	no_deg
		Solyc04g076750	Oligopeptide transporter 4 (B6U8Q5_MAIZE)	no_TF	no_marker	no_deg
		Solyc01g109880	BZIP transcription factor (C0KYN1_SOLLC)	bZIP	5	no_deg
		Solyc03g119010	Pre-mRNA-splicing factor SPF27 (D3PJ34_9MAXI)	no_TF	no_marker	no_deg
		Solyc02g032200	Tir-lrr, resistance protein fragment	no_TF	no_marker	no_deg
		Solyc05g010010	Plant-specific domain TIGR01570 family protein (B6U2A5_MAIZE)	no_TF	no_marker	no_deg
		Solyc08g078090	Lipase (Fragment) (Q9ZTW1_DIACA)	no_TF	no_marker	no_deg
		Solyc04g150161		no_TF	no_marker	no_deg
		Solyc01g100500	Microfibrillar-associated protein 1 (C1BVS1_9MAXI)	no_TF	no_marker	no_deg
		Solyc03g112970	Pectinesterase (B9GXZ7_POPTR)	no_TF	no_marker	no_deg
		Solyc07g020790	plastidic glucose translocator 3 (manually curated)	no_TF	no_marker	no_deg
		Solyc06g007610	Early tobacco anther 1 (Q84XA0_TOBAC)	no_TF	no_marker	no_deg
		Solyc09g007490	Cell number regulator 8 (B4FUS3_MAIZE)	no_TF	no_marker	no_deg
		Solyc05g041200	4-hydroxyphenylpyruvate dioxygenase (B7X935_HEVBR)	no_TF	4	no_deg
		Solyc03g031680	Uncharacterized GPI-anchored protein At1g61900 (UGPI6_ARATH)	no_TF	no_marker	no_deg
FM_ful2 mbp20 FM_mc IM_ful2 mbp20	45	Solyc05g150111		no_TF	no_marker	no_deg
		Solyc02g085580	C2H2L domain class transcription factor (D9ZIU5_MALDO)	C2H2	no_marker	no_deg
		Solyc11g066430	ob40126-Solyc11g066430 (manually curated)	no_TF	no_marker	no_deg
		Solyc12g100060	Zinc finger A20 and AN1 domain-containing stress-associated protein 6 (C1C2A2_9MAXI)	no_TF	no_marker	no_deg
		Solyc09g064900	AAA ATPase containing von Willebrand factor type A (B6THL9_MAIZE)	no_TF	no_marker	no_deg
		Solyc08g005800	Pectinacetylesterase like protein (Fragment) (Q56WP8_ARATH)	no_TF	4	no_deg
		Solyc09g010330	Nascent polypeptide-associated complex subunit beta (C5FKK9_NANOT)	no_TF	no_marker	no_deg
		Solyc07g042250	chaperonin 21 precursor (manually curated)	no_TF	no_marker	no_deg
		Solyc01g006800	Methionine aminopeptidase (B9ST99_RICCO)	no_TF	no_marker	no_deg
		Solyc01g028810	chaperonin (B4VMY1_9CYAN)	no_TF	no_marker	no_deg
		Solyc02g082740	Dirigent-like protein 1 (D2DMN2_GOSHI)	no_TF	no_marker	no_deg
		Solyc02g021140	Superoxide dismutase (B9S4J6_RICCO)	no_TF	no_marker	no_deg
		Solyc12g096340	UDP-sugar transporter-like protein (A8PFD6_BRUMA)	no_TF	no_marker	no_deg
		Solyc01g006450	Enoyl reductase (P93062_BRANA)	no_TF	no_marker	no_deg
		Solyc06g064840	Agamous MADS-box transcription factor (B2CDE2_9ASPA)	no_TF	no_marker	no_deg
		Solyc03g113770	Pyridoxine/pyridoxamine 5&apos-phosphate oxidase (D7BCS8_MEISD)	no_TF	no_marker	no_deg
		Solyc08g006420	Myosin-like protein (Fragment) (Q84VD2_ORYSJ)	no_TF	no_marker	no_deg
		Solyc04g077360	Serine/threonine-protein kinase receptor (B6U2B7_MAIZE)	no_TF	no_marker	no_deg
		Solyc11g007730	MTA/SAH nucleosidase / phosphatase (C3G449_BACTU)	no_TF	4	no_deg
		Solyc05g055650	Polyvinylalcohol dehydrogenase (D4T9G5_9XANT)	no_TF	no_marker	no_deg
		Solyc09g008380	Pectate lyase-like protein (Q56XU8_ARATH)	no_TF	no_marker	no_deg
		Solyc02g079570	Serine/threonine-protein kinase receptor (B6U2B7_MAIZE)	no_TF	no_marker	no_deg
		Solyc03g121060	auxin-regulated IAA14 (manually curated)	no_TF	4	no_deg
		Solyc05g012100	Fructokinase-like protein 2 (D9IWP0_NICBE)	no_TF	no_marker	no_deg
		Solyc08g082470	Harpin-induced protein (B6SQ86_MAIZE)	no_TF	no_marker	no_deg
		Solyc11g044250	Glutathione-regulated potassium-efflux system protein (B3CM92_WOLPP)	no_TF	no_marker	no_deg
		Solyc12g095930	Serine hydroxymethyltransferase (B9HDQ7_POPTR)	no_TF	no_marker	no_deg
		Solyc07g006150	Transmembrane protein 208 (C1C182_9MAXI)	no_TF	no_marker	no_deg
		Solyc09g090730	AMT1 (manually curated)	no_TF	no_marker	no_deg
		Solyc09g010400	Histone H2A (B9T4D3_RICCO)	no_TF	no_marker	no_deg
		Solyc06g072013		no_TF	no_marker	no_deg
		Solyc01g009630	Cleavage and polyadenylation specificity factor subunit 5 (C1BVK1_9MAXI)	no_TF	no_marker	no_deg
		Solyc05g032690	3-hydroxyisobutyryl-CoA hydrolase (C1GV81_PARBA)	no_TF	no_marker	no_deg
		Solyc02g085780	Regulator of chromosome condensation (RCC1)-like protein (D0NEM9_PHYIN)	no_TF	no_marker	no_deg
		Solyc03g123990	Mitochondrial carrier protein (C5P8G6_COCP7)	no_TF	no_marker	no_deg
		Solyc08g080457		no_TF	no_marker	no_deg
		Solyc05g055880	Nucleolar protein 5 (Q6P364_XENTR)	no_TF	4	no_deg
		Solyc09g015085		no_TF	no_marker	no_deg
		Solyc07g038160	GATA transcription factor 20 (B6SS40_MAIZE)	GATA	4	no_deg
		Solyc02g021640	Phototropic-responsive NPH3 family protein (D7KEU3_ARALY)	no_TF	no_marker	no_deg
		Solyc01g110490	Zinc finger transcription factor 15 (manually curated)	C3H	no_marker	no_deg
		Solyc02g093250	Caffeoyl-CoA O-methyltransferase (A8IFQ7_SOLLC)	no_TF	no_marker	no_deg
		Solyc03g034392		no_TF	no_marker	no_deg
		Solyc11g073200	Legumin 11S-globulin (Q39770_GINBI)	no_TF	no_marker	no_deg
		Solyc08g007770	PGR5-like protein 1A, chloroplastic (PGL1A_ARATH)	no_TF	no_marker	no_deg
FM_mc IM_ful2 mbp20 IM_mc	76	Solyc03g032220	Caffeoyl-CoA O-methyltransferase (A2PZD5_IPONI)	no_TF	no_marker	no_deg
		Solyc04g005070	Peptide transporter (A6YJX4_9MAGN)	no_TF	no_marker	no_deg
		Solyc05g005950	Solute carrier family 15 member 4 (S15A4_XENLA)	no_TF	no_marker	no_deg
		Solyc03g114460	Acetyl-coenzyme A synthetase (D5HA95_SALRM)	no_TF	4	no_deg
		Solyc03g044100		no_TF	5	no_deg
		Solyc06g011400	ATP-dependent chaperone ClpB (B5W0X8_SPIMA)	no_TF	no_marker	no_deg
		Solyc08g078300	Homeobox-leucine zipper protein (Q40781_PIMBR)	HD-ZIP	no_marker	no_deg
		Solyc10g008410	RING finger protein 5 (B6UBI0_MAIZE)	no_TF	no_marker	no_deg
		Solyc11g011230	F-box family protein (D7KQH0_ARALY)	no_TF	no_marker	no_deg
		Solyc08g065420	bell-like homeodomain protein 4 (manually curated)	TALE	no_marker	no_deg
		Solyc01g108513		no_TF	no_marker	no_deg
		Solyc08g014130	2-isopropylmalate synthase 1 (Q30DX9_9BRAS)	no_TF	no_marker	no_deg
		Solyc02g082180	DNA replication licensing factor (Q2TWS7_ASPOR)	no_TF	no_marker	no_deg
		Solyc02g038680	Tetratricopeptide repeat protein 5 (TTC5_HUMAN)	no_TF	no_marker	no_deg
		Solyc08g078960	Oxysterol-binding family protein (D7ME32_ARALY)	no_TF	no_marker	no_deg
		Solyc05g055343		no_TF	no_marker	no_deg
		Solyc11g010790	Glucosyltransferase (A1YM58_IPOBA)	no_TF	no_marker	no_deg
		Solyc07g043490	UDP-glucosyltransferase family 1 protein (C6KI43_CITSI)	no_TF	4	no_deg
		Solyc01g105800	MADS box transcription factor (Q2NNB9_ELAGV)	MIKC_MADS	no_marker	no_deg
		Solyc03g080195		no_TF	no_marker	no_deg
		Solyc06g050590	Acetyl-CoA carboxylase biotin carboxyl carrier protein (D3PS72_MEIRD)	no_TF	no_marker	no_deg
		Solyc07g052980	xyloglucan endotransglycosylase/hydrolase 16 (manually curated)	no_TF	no_marker	no_deg
		Solyc10g055780	Chitinase (B9VRK7_CAPAN)	no_TF	no_marker	no_deg
		Solyc02g086180	Sterol C-5 desaturase (D7FW86_ECTSI)	no_TF	4	no_deg
		Solyc01g102670	HhH-GPD (Q2INY1_ANADE)	no_TF	no_marker	no_deg
		Solyc03g116590	Embryo-specific 3 (Q2HUA9_MEDTR)	no_TF	4	no_deg
		Solyc07g043390	Cellulose synthase family protein expressed (Q339N6_ORYSJ)	no_TF	no_marker	no_deg
		Solyc05g018230	Sugar transporter protein 12 (manually curated)	no_TF	no_marker	no_deg
		Solyc06g061027		no_TF	no_marker	no_deg
		Solyc04g080480	AMP-dependent synthetase and ligase (D6ZEF9_SEGRD)	no_TF	5	no_deg
		Solyc04g082355		no_TF	no_marker	no_deg
		Solyc07g024070	Ubiquitin-conjugating enzyme E2 T (C1BZC6_ESOLU)	no_TF	no_marker	no_deg
		Solyc01g005010	Protein XRI1 (XRI1_ARATH)	no_TF	no_marker	no_deg
		Solyc09g082115		no_TF	no_marker	no_deg
		Solyc02g093060	tRNA-dihydrouridine synthase 1-like protein (D3BAF6_POLPA)	no_TF	no_marker	no_deg
		Solyc02g092490	Acetyltransferase-like protein (Q7EYF5_ORYSJ)	no_TF	no_marker	no_deg
		Solyc11g044230	UPF0727 protein C6orf115 homolog (CF115_XENLA)	no_TF	no_marker	no_deg
		Solyc01g105230	Calmodulin-binding transcription activator 2 (Q0WNN4_ARATH)	CAMTA	no_marker	no_deg
		Solyc11g010850	1-deoxy-D-xylulose 5-phosphate synthase 2 (C7U111_SOLLC)	no_TF	no_marker	no_deg
		Solyc06g069150	Genomic DNA chromosome 3 P1 clone MPE11 (Q9LUA5_ARATH)	no_TF	4	no_deg
		Solyc08g006280	Transcriptional factor B3 family protein (D7LIB2_ARALY)	B3	no_marker	no_deg
		Solyc04g076280	MPF2-like (Fragment) (A8QYX1_9SOLA)	no_TF	no_marker	no_deg
		Solyc05g008310	Serine/threonine kinase receptor (Q7DMS5_BRANA)	no_TF	no_marker	no_deg
		Solyc06g082170	Glutaredoxin family protein (D7MQE6_ARALY)	no_TF	no_marker	no_deg
		Solyc06g053200	6-phosphogluconolactonase (B6UAK0_MAIZE)	no_TF	no_marker	no_deg
		Solyc01g091320	Sterol 4-alpha-methyl-oxidase 2 (D7KH21_ARALY)	no_TF	no_marker	no_deg
		Solyc04g070980	cycloartenol synthase 1 (manually curated)	no_TF	no_marker	no_deg
		Solyc03g098200	Homeobox-leucine zipper protein PROTODERMAL FACTOR 2 (PDF2_ARATH)	HD-ZIP	no_marker	no_deg
		Solyc07g042830	Glycogen synthase (D1R4V0_9CHLA)	no_TF	no_marker	no_deg
		Solyc10g044710	TPR repeat (Q2HW44_MEDTR)	no_TF	no_marker	no_deg
		Solyc06g051410	N-(5&apos-phosphoribosyl)anthranilate isomerase (B9SQM9_RICCO)	no_TF	no_marker	no_deg
		Solyc03g118850	Hydrolase alpha/beta fold family (Q1DF33_MYXXD)	no_TF	no_marker	no_deg
		Solyc05g005920	Peptide transporter (A6YJX4_9MAGN)	no_TF	no_marker	no_deg
		Solyc06g005750	Sterol 4-alpha-methyl-oxidase 2 (D7KH21_ARALY)	no_TF	no_marker	no_deg
		Solyc10g078700	Squamosa promoter binding protein 15 (manually curated)	SBP	no_marker	no_deg
		Solyc10g024370	Phospholipase D (Q6AVR2_ORYSJ)	no_TF	no_marker	no_deg
		Solyc06g061023		no_TF	no_marker	no_deg
		Solyc06g072310	Homeobox-leucine zipper protein PROTODERMAL FACTOR 2 (PDF2_ARATH)	HD-ZIP	no_marker	no_deg
		Solyc03g123390	Hydrolase (Q4PSG2_ARATH)	no_TF	no_marker	no_deg
		Solyc01g102980	Zinc finger-homeodomain protein 1 (Fragment) (B0LK17_YUCFI)	ZF-HD	no_marker	no_deg
		Solyc01g067510	Receptor-like kinase (A7VM36_MARPO)	no_TF	4	no_deg
		Solyc02g063390	DUF1295 domain protein (Fragment) (C1N4N9_MICPS)	no_TF	no_marker	no_deg
		Solyc09g009200	Growth-regulating factor 10 (B9VHC3_ORYSI)	GRF	no_marker	no_deg
		Solyc03g025390	Retinol dehydrogenase 12 (B6TAL8_MAIZE)	no_TF	no_marker	no_deg
		Solyc05g008630	Poly(A) polymerase (D7M9N5_ARALY)	no_TF	no_marker	no_deg
		Solyc07g017530	Conserved oligomeric Golgi complex subunit 3 (COG3_HUMAN)	no_TF	no_marker	no_deg
		Solyc05g052350	Receptor like kinase, RLK	no_TF	no_marker	no_deg
		Solyc08g013900	Nodule inception protein (Fragment) (A9DME9_MEDTR)	Nin-like	no_marker	no_deg
		Solyc06g054490	Prolyl 4-hydroxylase alpha subunit-like protein (Q8LAN3_ARATH)	no_TF	no_marker	no_deg
		Solyc11g066670	UDP-glucosyltransferase (B8QI32_9MAGN)	no_TF	no_marker	no_deg
		Solyc10g007800	Meiosis 5 (B6T5X0_MAIZE)	no_TF	4	no_deg
		Solyc05g051250	Glutamine synthetase (A9PB10_POPTR)	no_TF	no_marker	no_deg
		Solyc01g110150	CM0216.450.nc protein (B0BL92_LOTJA)	no_TF	no_marker	no_deg
		Solyc07g048040	C2 domain-containing protein (D7MKI6_ARALY)	no_TF	no_marker	no_deg
		Solyc08g059660	Phosphatidylinositol binding clathrin assembly protein like (Q6AXI5_DANRE)	no_TF	no_marker	no_deg
		Solyc10g018905		no_TF	no_marker	no_deg
FM_ful2 mbp20 IM_ful2 mbp20 IM_mc	20	Solyc06g073390	farnesyl protein transferase subunit A (manually curated)	no_TF	no_marker	no_deg
		Solyc08g080453		no_TF	no_marker	no_deg
		Solyc01g100360	Dihydrolipoyl dehydrogenase (B5LAW5_CAPAN)	no_TF	no_marker	no_deg
		Solyc11g071620	aldehyde oxidase 1 (manually curated)	no_TF	no_marker	no_deg
		Solyc04g007015		no_TF	no_marker	no_deg
		Solyc10g076900	Calcium dependent protein kinase 2 (B9H9N5_POPTR)	no_TF	no_marker	no_deg
		Solyc12g063050	RNA polymerase II C-terminal domain phosphatase-like 3 (CPL3_ARATH)	no_TF	no_marker	no_deg
		Solyc04g078210	Pumilio (Q16M53_AEDAE)	no_TF	no_marker	no_deg
		Solyc04g005520	Aspartate/glutamate/uridylate kinase family protein (D7KQN4_ARALY)	no_TF	no_marker	no_deg
		Solyc02g080080	RLK, Receptor like protein, putative resistance protein with an antifungal domain	no_TF	no_marker	no_deg
		Solyc03g116930	Sister chromatid cohesion protein PDS5 homolog B (PDS5B_CHICK)	no_TF	no_marker	no_deg
		Solyc07g048000	Phototropic-responsive NPH3 (D9ZHC8_HYPPE)	no_TF	no_marker	no_deg
		Solyc11g066010	CM0545.320.nc protein (B0BLB0_LOTJA)	no_TF	no_marker	no_deg
		Solyc04g009260	Cc-nbs-lrr, resistance protein	no_TF	no_marker	no_deg
		Solyc01g087780	serine protease SBT4A (manually curated)	no_TF	no_marker	no_deg
		Solyc06g008820	Na+/H+ antiporter 1 (manually curated)	no_TF	4	no_deg
		Solyc07g055320	ATP-dependent Zn protease cell division protein FtsH homolog (B2XTF7_HETA2)	no_TF	no_marker	no_deg
		Solyc06g066210	Unknown Protein	no_TF	no_marker	no_deg
		Solyc02g079550	Serine/threonine kinase receptor (Q7DMS5_BRANA)	no_TF	no_marker	no_deg
		Solyc07g049600	Fimbrin-like potential actin filament bundling protein (Q5AC06_CANAL)	no_TF	no_marker	no_deg
FM_ful2 mbp20 FM_mc	112	Solyc01g096860	AP2-like ethylene-responsive transcription factor At1g16060 (AP2L1_ARATH)	AP2	4	no_deg
		Solyc04g074810	BHLH transcription factor (Q401N4_9LILI)	bHLH	4	no_deg
		Solyc06g050840	DNA binding protein (B4FLH1_MAIZE)	bHLH	no_marker	no_deg
		Solyc06g060740	Zinc finger family protein (D7LRS3_ARALY)	C2H2	no_marker	no_deg
		Solyc08g063040	Zinc finger protein (Q9LVQ7_ARATH)	C2H2	4	no_deg
		Solyc11g073060	Zinc finger family protein (D7LJS8_ARALY)	C2H2	no_marker	no_deg
		Solyc03g026020	SolycHsfB2a (manually curated)	HSF	no_marker	no_deg
		Solyc10g081320	R2R3MYB transcription factor 69 (manually curated)	MYB	4	no_deg
		Solyc06g074170	NAC domain protein IPR003441 (B9HQ28_POPTR)	NAC	4	no_deg
		Solyc05g007100	DNA-binding protein p24 (Q9LL85_SOLTU)	Whirly	no_marker	no_deg
		Solyc05g049980	Glycoside hydrolase family 28 protein/polygalacturonase family protein (Q1PF10_ARATH)	no_TF	4	no_deg		these FM markers (4) are downregulated in mutant FM< making it more similar to IM
		Solyc01g110590	Small auxin up-regulated RNA6 (manually curated)	no_TF	4	no_deg
		Solyc09g098290	Receptor like kinase, RLK	no_TF	4	no_deg
		Solyc08g083210	endo-1,4-beta-glucanase (cel5) (manually curated)	no_TF	4	no_deg
		Solyc02g065020	Unknown Protein	no_TF	4	no_deg
		Solyc03g121350	Anoctamin-like protein (D0MXY8_PHYIN)	no_TF	4	no_deg
		Solyc09g074230	SlSFP7 (manually curated)	no_TF	4	no_deg
		Solyc07g052100	Chromodomain-helicase-DNA-binding protein 1-like (CHD1L_DANRE)	no_TF	4	no_deg
		Solyc12g006860	brassinosteroid hydroxylase (manually curated)	no_TF	4	no_deg
		Solyc01g104950	LEXYL2 (manually curated)	no_TF	4	no_deg
		Solyc12g056920	Sulfate transporter (A7YGI3_POPCN)	no_TF	4	no_deg
		Solyc06g084140	High affinity sulfate transporter 1 (SUT1_STYHA)	no_TF	4	no_deg
		Solyc04g077830	Calmodulin-binding protein (Q7XJB9_ORYSI)	no_TF	4	no_deg
		Solyc08g080520	AT5g06970/MOJ9_14 (Q8RX56_ARATH)	no_TF	5	no_deg		also vv: IM gene is upregulated in mutants, to make FM more similar to IM
		Solyc06g070960	ATP-binding cassette transporter sub-family A member 14 (Q6XBG3_MOUSE)	no_TF	5	no_deg
		Solyc09g011750	Receptor-like protein kinase At5g59670 (RLK7_ARATH)	no_TF	5	no_deg
		Solyc01g068140	10-deacetylbaccatin III-10-O-acetyl transferase-like (Q9FTH0_ORYSJ)	no_TF	5	no_deg
		Solyc02g092240	Os10g0352000 protein (Fragment) (Q0IY85_ORYSJ)	no_TF	5	no_deg
		Solyc01g104880	Phosphatidylserine decarboxylase proenzyme 2 (D3AWK7_POLPA)	no_TF	5	no_deg
		Solyc05g047710	Plant synaptotagmin (C5X3E4_SORBI)	no_TF	5	no_deg
		Solyc03g112130	AT5G28150-like protein (Fragment) (D6PS16_9BRAS)	no_TF	5	no_deg
		Solyc12g056200	Glycosyltransferase-like protein (D8RX86_SELML)	no_TF	5	no_deg
		Solyc02g086260	Unknown Protein	no_TF	5	no_deg
		Solyc01g079240	Long-chain-fatty-acid--CoA ligase family protein (D7LGL1_ARALY)	no_TF	no_marker	no_deg
		Solyc12g005270	Histone H2A (D7KGW6_ARALY)	no_TF	no_marker	no_deg
		Solyc10g080620	Unknown Protein	no_TF	no_marker	no_deg
		Solyc01g103570	DNA-binding bromodomain-containing protein-like (Q5VPG9_ORYSJ)	no_TF	no_marker	no_deg
		Solyc02g090070	Phototropic-responsive NPH3 family protein (D7MMF7_ARALY)	no_TF	no_marker	no_deg
		Solyc04g072160	ripening regulated protein DDTFR8 (manually curated)	no_TF	no_marker	no_deg
		Solyc02g062800	F-box family protein (D7MPC5_ARALY)	no_TF	no_marker	no_deg
		Solyc11g005420	Unknown Protein	no_TF	no_marker	no_deg
		Solyc12g006180	Heterogeneous nuclear ribonucleoprotein A3 (B6TGB9_MAIZE)	no_TF	no_marker	no_deg
		Solyc02g085130	Tubby-like F-box protein 5 (TLP5_ORYSJ)	no_TF	no_marker	no_deg
		Solyc06g053150	ATPase AAA family protein expressed (Q8GZX0_ORYSJ)	no_TF	no_marker	no_deg
		Solyc07g007860	Proline rich protein (Fragment) (P93274_MALDO)	no_TF	no_marker	no_deg
		Solyc01g056290	Unknown Protein	no_TF	no_marker	no_deg
		Solyc12g010180	Anthranilate synthase (A1KAT4_AZOSB)	no_TF	no_marker	no_deg
		Solyc12g096300	40S ribosomal protein S6 (B6T1H0_MAIZE)	no_TF	no_marker	no_deg
		Solyc01g005550	Carboxyl-terminal peptidase (B6U8T6_MAIZE)	no_TF	no_marker	no_deg
		Solyc02g079530	Serine/threonine-protein kinase receptor (B6U2B7_MAIZE)	no_TF	no_marker	no_deg
		Solyc08g079440	UDP-D-glucuronate 4-epimerase 2 (D7KP52_ARALY)	no_TF	no_marker	no_deg
		Solyc05g023995		no_TF	no_marker	no_deg
		Solyc10g076400	Os03g0291800 protein (Fragment) (Q0DSS4_ORYSJ)	no_TF	no_marker	no_deg
		Solyc11g065750	Armadillo repeat-containing protein (Q55D97_DICDI)	no_TF	no_marker	no_deg
		Solyc09g074430	Monooxygenase (B5GNT3_STRCL)	no_TF	no_marker	no_deg
		Solyc01g111310	SlLAX2 (manually curated)	no_TF	no_marker	no_deg
		Solyc07g054610	F-box family protein (B9I698_POPTR)	no_TF	no_marker	no_deg
		Solyc12g010600	RNA polymerase 2 second largest subunit 2 (manually curated)	no_TF	no_marker	no_deg
		Solyc04g079090	Lipin family protein (D7MQT4_ARALY)	no_TF	no_marker	no_deg
		Solyc11g071760	regulator of gene silencing AY642285 (manually curated)	no_TF	no_marker	no_deg
		Solyc12g021330	Unknown Protein	no_TF	no_marker	no_deg
		Solyc03g098240	glutamate decarboxylase (manually curated)	no_TF	no_marker	no_deg
		Solyc04g074140	Os03g0190900 protein (Fragment) (Q0DUE5_ORYSJ)	no_TF	no_marker	no_deg
		Solyc03g071690	Non-symbiotic hemoglobin 2 (D7L8Z8_ARALY)	no_TF	no_marker	no_deg
		Solyc12g007280	Casein kinase 1-like protein 4 (Q8LPI7_ARATH)	no_TF	no_marker	no_deg
		Solyc02g093180	N-hydroxycinnamoyl/benzoyltransferase 3 (Q00M87_SOYBN)	no_TF	no_marker	no_deg
		Solyc04g008900	Fgenesh protein 60 (Q1ZY19_BETVU)	no_TF	no_marker	no_deg
		Solyc06g064960	GDSL esterase/lipase 5 (GLIP5_ARATH)	no_TF	no_marker	no_deg
		Solyc01g014230	U-box domain-containing protein 4 (PUB4_ARATH)	no_TF	no_marker	no_deg
		Solyc03g083000	AT2G46550 protein (Fragment) (B9DHY8_ARATH)	no_TF	no_marker	no_deg
		Solyc11g008700	Splicing factor U2AF-associated protein (C0NKB4_AJECG)	no_TF	no_marker	no_deg
		Solyc01g005440	Jasmonate ZIM-domain protein 3 (B2XVS2_SOLLC)	no_TF	no_marker	no_deg
		Solyc06g073280	LL-diaminopimelate aminotransferase (A8IW39_CHLRE)	no_TF	no_marker	no_deg
		Solyc01g100310	Calmodulin-binding protein (D7L4F9_ARALY)	no_TF	no_marker	no_deg
		Solyc02g021060	Uracil DNA glycosylase family protein (D7L931_ARALY)	no_TF	no_marker	no_deg
		Solyc12g009110	O-methyltransferase-like protein (Q9T003_ARATH)	no_TF	no_marker	no_deg
		Solyc12g044230	Os01g0786800 protein (Fragment) (Q0JIP0_ORYSJ)	no_TF	no_marker	no_deg
		Solyc06g076640	Tubulin beta chain (B9GKJ5_POPTR)	no_TF	no_marker	no_deg
		Solyc02g062430	D-lactate dehydrogenase 2 mitochondrial (A5DXM0_LODEL)	no_TF	no_marker	no_deg
		Solyc07g062180	Predicted membrane protein (A2C1C4_PROM1)	no_TF	no_marker	no_deg
		Solyc10g083740	60S ribosomal protein L24 (B3TM46_ELAGV)	no_TF	no_marker	no_deg
		Solyc06g060420	YbaK/prolyl-tRNA synthetase (D0P7L2_BRUSU)	no_TF	no_marker	no_deg
		Solyc10g045100	Phosphoglycerate mutase (D9XTE1_9ACTO)	no_TF	no_marker	no_deg
		Solyc01g097280	Chitinase (Fragment) (B8QVF0_ZEAMP)	no_TF	no_marker	no_deg
		Solyc08g068100	Bzip-like transcription factor-like (Q7X997_ORYSJ)	no_TF	no_marker	no_deg
		Solyc05g047590	Pectinesterase (C0SPH5_PRUPE)	no_TF	no_marker	no_deg
		Solyc01g007110	NC domain-containing protein (D7LZP9_ARALY)	no_TF	no_marker	no_deg
		Solyc08g005335		no_TF	no_marker	no_deg
		Solyc01g098560	Sugar facilitator protein 8 (manually curated)	no_TF	no_marker	no_deg
		Solyc12g042250	Solute carrier family 15 member 4 (S15A4_RAT)	no_TF	no_marker	no_deg
		Solyc01g093980	Gibberellin 20-oxidase 4 (B2MWW5_SOLLC)	no_TF	no_marker	no_deg
		Solyc07g064610	alcium-dependent protein kinase 1 (manually curated)	no_TF	no_marker	no_deg
		Solyc08g079160	Vacuolar-processing enzyme (B9RBP3_RICCO)	no_TF	no_marker	no_deg
		Solyc03g019890	beta-galactosidase 7 (manually curated)	no_TF	no_marker	no_deg
		Solyc03g095760	Rhodanese domain protein (A1VNM1_POLNA)	no_TF	no_marker	no_deg
		Solyc02g014560	Calcium binding atopy-related autoantigen 1 (B6SL16_MAIZE)	no_TF	no_marker	no_deg
		Solyc05g056400	Protein disulfide isomerase (Q6IV17_IPOBA)	no_TF	no_marker	no_deg
		Solyc01g098380	Dihydrodipicolinate reductase family protein (D7LKV2_ARALY)	no_TF	no_marker	no_deg
		Solyc08g150103		no_TF	no_marker	no_deg
		Solyc12g098740	Epsin-1 (C0HAA4_SALSA)	no_TF	no_marker	no_deg
		Solyc03g007810	Pyruvate kinase (A5BTB0_VITVI)	no_TF	no_marker	no_deg
		Solyc10g037890	Unknown Protein	no_TF	no_marker	no_deg
		Solyc12g088680	Ubiquitin-conjugating enzyme E2 I (B6U359_MAIZE)	no_TF	no_marker	no_deg
		Solyc01g112060	NmrA family protein (B2J8Q2_NOSP7)	no_TF	no_marker	no_deg
		Solyc01g073770	PRLI-interacting factor A (B6TGN5_MAIZE)	no_TF	no_marker	no_deg
		Solyc08g081690	NADPH oxidase (manually curated)	no_TF	no_marker	no_deg
		Solyc09g065620	Chlorophyllase 1 (C1JZ61_9ROSI)	no_TF	no_marker	no_deg
		Solyc07g041500	Cytochrome P450	no_TF	no_marker	no_deg
		Solyc06g066840	2-oxoglutarate-dependent dioxygenase (B9GL08_POPTR)	no_TF	no_marker	no_deg
		Solyc01g087720	Structural maintenance of chromosomes family protein (D7M7H7_ARALY)	no_TF	no_marker	no_deg
		Solyc06g036640	Coatomer (Q6K992_ORYSJ)	no_TF	no_marker	no_deg
		Solyc08g005960	Cortical cell-delineating protein (B6U436_MAIZE)	no_TF	no_marker	no_deg
FM_mc IM_mc	195	Solyc03g117090	Unknown Protein	no_TF	no_marker	no_deg
		Solyc04g076030	Transcription factor/ transcription regulator (D7M240_ARALY)	no_TF	no_marker	no_deg
		Solyc07g044785		no_TF	no_marker	no_deg
		Solyc02g079790	POT family domain containing protein expressed (D8L9H8_WHEAT)	no_TF	no_marker	no_deg
		Solyc08g061560	Receptor like kinase, RLK	no_TF	no_marker	no_deg
		Solyc01g111610	Protein binding protein (D7L0L7_ARALY)	no_TF	no_marker	no_deg
		Solyc01g090910	Vesicle-associated membrane protein-associated protein A (B6UGD8_MAIZE)	no_TF	no_marker	no_deg
		Solyc09g098090	Aldo/keto reductase (A2Q5A8_MEDTR)	no_TF	no_marker	no_deg
		Solyc12g010330	Response regulator 9 (Q94LW1_MAIZE)	ARR-B	no_marker	no_deg
		Solyc12g094520	4-coumarate-coa ligase (B9MY03_POPTR)	no_TF	5	no_deg
		Solyc11g056650	BHLH transcription factor (B6TXR4_MAIZE)	bHLH	no_marker	no_deg
		Solyc04g072780	Genomic DNA chromosome 5 TAC clone K14A3 (Q9FGQ9_ARATH)	no_TF	no_marker	no_deg
		Solyc07g061800	Heme-binding protein 2 (B6T0C0_MAIZE)	no_TF	no_marker	no_deg
		Solyc03g112060	Quinolinate synthase A (NADA_CYAP4)	no_TF	no_marker	no_deg
		Solyc09g009040	Delta14-sterol reductase (E1AQY4_SOLLC)	no_TF	no_marker	no_deg
		Solyc05g007490	Dehydration-responsive family protein (D7KPN7_ARALY)	no_TF	no_marker	no_deg
		Solyc08g008530	Aldolase (D7JQJ4_ECOLX)	no_TF	no_marker	no_deg
		Solyc08g069140	Cyclic nucleotide gated channel (A9CRE4_MALDO)	no_TF	no_marker	no_deg
		Solyc04g009920	Glycogenin-like protein (Q5NA53_ORYSJ)	no_TF	no_marker	no_deg
		Solyc09g072880	Chloroplast FLU-like protein (Fragment) (D2K2R8_PICAB)	no_TF	no_marker	no_deg
		Solyc08g077270	Phosphoacetylglucosamine mutase (B5X1B2_SALSA)	no_TF	no_marker	no_deg
		Solyc09g082990	GDP-D-mannose-3ÃƒÂ¢ ,5ÃƒÂ¢ -epimerase 2	no_TF	no_marker	no_deg
		Solyc12g019410	Kinase family protein (D7KBF8_ARALY)	no_TF	no_marker	no_deg
		Solyc10g080770	NPR1-interactor protein 1 (manually curated)	bZIP	no_marker	no_deg
		Solyc10g081550	Cytochrome P450	no_TF	no_marker	no_deg
		Solyc08g082620	3-oxoacyl-(Acyl carrier protein) synthase II (D6YNQ6_CHLT1)	no_TF	no_marker	no_deg
		Solyc06g071150	Hedgehog-interacting protein 1 (Fragment) (A9J6P8_9ROSI)	no_TF	no_marker	no_deg
		Solyc09g011490	Glutathione S-transferase-like protein (A8DUB0_SOLLC)	no_TF	no_marker	no_deg
		Solyc05g005560	polygalacturonase isoenzyme 1 beta subunit (manually curated)	no_TF	no_marker	no_deg
		Solyc08g007170	Transcription factor (D7LLP9_ARALY)	Trihelix	no_marker	no_deg
		Solyc08g081300	Ring finger protein 126 (Q28DW8_XENTR)	no_TF	no_marker	no_deg
		Solyc11g011030	Pto-responsive gene 1 (manually curated)	no_TF	no_marker	no_deg
		Solyc03g122030	Transcription factor (D7L2D2_ARALY)	Trihelix	no_marker	no_deg
		Solyc03g114450	Extracellular calcium sensing receptor (C7BCU7_LIQFO)	no_TF	no_marker	no_deg
		Solyc07g066230	Receptor like kinase, RLK	no_TF	4	no_deg
		Solyc01g107390	Auxin-responsive GH3 product (Q05680_SOYBN)	no_TF	4	no_deg
		Solyc12g077630	Unknown Protein	no_TF	no_marker	no_deg
		Solyc05g055610	tRNA wybutosine-synthesizing protein (C4QXF1_PICPG)	no_TF	no_marker	no_deg
		Solyc03g062900	Unknown Protein	no_TF	no_marker	no_deg
		Solyc01g105560	GTP cyclohydrolase II/3,4-dihydroxy-2-butanone 4-phosphate synthase (manually curated)	no_TF	no_marker	no_deg
		Solyc01g105890	Monoterpene synthase 1 (manually curated)	no_TF	no_marker	no_deg
		Solyc01g108280	Serine/threonine protein kinase (Q0PL87_CAMSI)	no_TF	no_marker	no_deg
		Solyc05g005160	ATP-citrate lyase A-2 (D7KWP3_ARALY)	no_TF	no_marker	no_deg
		Solyc11g065070	Hydroxymethylglutaryl-CoA lyase (B6U7B9_MAIZE)	no_TF	no_marker	no_deg
		Solyc04g019313		no_TF	no_marker	no_deg
		Solyc06g074000	Aspartic proteinase nepenthesin-2 (B6SJT4_MAIZE)	no_TF	no_marker	no_deg
		Solyc03g117880	Unknown Protein	no_TF	no_marker	no_deg
		Solyc05g047560	Glycosyl transferase group 1 (Q3SM08_THIDA)	no_TF	no_marker	no_deg
		Solyc07g045460	5-AMP-activated protein kinase subunit beta-1 (C1BGS7_ONCMY)	no_TF	5	no_deg
		Solyc06g074550	Unknown Protein	no_TF	no_marker	no_deg
		Solyc09g090680	Cysteine-rich repeat secretory protein 3 (CRR3_ARATH)	no_TF	no_marker	no_deg
		Solyc12g088190	Amino acid permease 6 (Q7Y076_BRANA)	no_TF	no_marker	no_deg
		Solyc03g031730	Beta-glucosidase 47 (D7MEP5_ARALY)	no_TF	no_marker	no_deg
		Solyc01g107490	BHLH transcription factor (Q7XJU1_ARATH)	no_TF	4	no_deg
		Solyc03g118020	Tudor / nuclease domain-containing protein (B6KG97_TOXGO)	no_TF	no_marker	no_deg
		Solyc06g074070	Receptor like kinase, RLK	no_TF	no_marker	no_deg
		Solyc03g116140	Activating signal cointegrator 1 (C3KH38_ANOFI)	no_TF	no_marker	no_deg
		Solyc04g045600	Serine/threonine kinase (Q32SF8_HORVD)	no_TF	no_marker	no_deg
		Solyc02g022880	Unknown Protein	no_TF	no_marker	no_deg
		Solyc05g041750	Unknown Protein	no_TF	no_marker	no_deg
		Solyc05g009130	Os03g0731050 protein (Fragment) (C7IZG5_ORYSJ)	no_TF	no_marker	no_deg
		Solyc02g062380	GATA transcription factor 9 (B6STZ1_MAIZE)	GATA	no_marker	no_deg
		Solyc08g078160	Oleosin (Q2TM28_COFCA)	no_TF	no_marker	no_deg
		Solyc11g013450	CAA30371.1 protein (Fragment) (Q9ST96_ORYSA)	no_TF	no_marker	no_deg
		Solyc12g049350	R2R3MYB transcription factor 11 (manually curated)	MYB	no_marker	no_deg
		Solyc09g082940	G protein gamma subunit 1 (B8AN27_ORYSI)	no_TF	no_marker	no_deg
		Solyc08g079850	Subtilisin-like protease (Q9LWA3_SOLLC)	no_TF	no_marker	no_deg
		Solyc06g050510	DNA repair protein (Q2ULH2_ASPOR)	no_TF	no_marker	no_deg
		Solyc10g009550	WRKY transcription factor 42 (manually curated)	WRKY	no_marker	no_deg
		Solyc02g093970	Receptor like kinase, RLK	no_TF	no_marker	no_deg
		Solyc01g104220	Transmembrane emp24 domain-containing protein 10 (B6SSF8_MAIZE)	no_TF	no_marker	no_deg
		Solyc06g050170	Potassium transporter (Q1T761_PHRAU)	no_TF	no_marker	no_deg
		Solyc11g012050	Protein kinase (Q2HTT4_MEDTR)	no_TF	no_marker	no_deg
		Solyc09g098420	Receptor like kinase, RLK	no_TF	no_marker	no_deg
		Solyc01g087190	Chaperonin-like protein (Q2LJI6_9NOSO)	no_TF	no_marker	no_deg
		Solyc05g056620	macrocalyx (manually curated)	MIKC_MADS	4	no_deg
		Solyc07g056160	CYP724B2 mRNA for cytochrome P450 (manually curated)	no_TF	no_marker	no_deg
		Solyc09g083390	Genomic DNA chromosome 5 TAC clone K9D7 (Q9FIX7_ARATH)	no_TF	no_marker	no_deg
		Solyc09g005140	Unknown Protein	no_TF	no_marker	no_deg
		Solyc07g043580	BHLH transcription factor (B6TXR4_MAIZE)	bHLH	no_marker	no_deg
		Solyc11g069070	Metal ion binding protein (B6U064_MAIZE)	no_TF	no_marker	no_deg
		Solyc02g090730	fruit weight 2.2 (manually curated)	no_TF	4	no_deg
		Solyc06g005130	Dof zinc finger protein 12 (A5HWG1_HORVD)	Dof	no_marker	no_deg
		Solyc08g075240	Glucose-methanol-choline oxidoreductase (D6TF66_9CHLR)	no_TF	no_marker	no_deg
		Solyc02g063380	Unknown Protein	no_TF	no_marker	no_deg
		Solyc01g091230	Receptor like kinase, RLK	no_TF	no_marker	no_deg
		Solyc01g067740	Superoxide dismutase [Cu-Zn] 1 (manually curated)	no_TF	no_marker	no_deg
		Solyc09g075870	Lipoxygenase (B9RSQ2_RICCO)	no_TF	no_marker	no_deg
		Solyc10g009580	UDP-glucosyltransferase (B8QI32_9MAGN)	no_TF	no_marker	no_deg
		Solyc02g086130	Unknown Protein	no_TF	no_marker	no_deg
		Solyc03g117330	Prolyl-tRNA synthetase (Q54Q07_DICDI)	no_TF	no_marker	no_deg
		Solyc01g011350	cDNA clone J013057D02 full insert sequence (B7EBX1_ORYSJ)	no_TF	no_marker	no_deg
		Solyc08g042130	Phox domain-containing protein (D7L4Y9_ARALY)	no_TF	no_marker	no_deg
		Solyc12g038520	Squamosa promoter binding protein 6c (manually curated)	SBP	no_marker	no_deg
		Solyc01g110600	Unknown Protein	no_TF	no_marker	no_deg
		Solyc05g013460	Multidrug resistance protein mdtK (MDTK_YERP3)	no_TF	no_marker	no_deg
		Solyc12g094500	Alcohol dehydrogenase 1 (B6TD57_MAIZE)	no_TF	no_marker	no_deg
		Solyc07g054630	B3 domain-containing protein Os11g0197600 (Y1176_ORYSJ)	B3	no_marker	no_deg
		Solyc06g083430	Transcription factor (D7LLP9_ARALY)	Trihelix	no_marker	no_deg
		Solyc09g061860	Sterol 3-beta-glucosyltransferase (B6U4Q7_MAIZE)	no_TF	4	no_deg
[truncated: 2,599 more rows]

## Sheet: table5 lists
TF_ID	Gene_ID	Family	gene_id		marker_gene_id	stage	description	DE?		yellow if DEG	list of FMIM DEG	DEG?	in sample	gene id	name	name	class
[truncated: 1,845 more rows]
