# Supplementary material for: Tomato flowering depends on overlapping functions of AP1/FUL‐like genes in reproductive meristem specification
Source: New Phytol. 2025 Aug 19;248(2):1002–20. doi: 10.1111/nph.70451 (PMC12445816; doi:10.1111/nph.70451)
Supplement: Supplementary file 3 — Dataset S3 RNA‐seq data overview and DEG lists. [file NPH-248-1002-s005.xlsx]

## Sheet: Article information
	New Phytologist Supporting Information
	Article title: Tomato flowering depends on overlapping functions of AP1/FUL-like genes in reproductive meristem specification
	Authors: Xiaobing Jiang, Iris E. Zahn, Kai Thoris, Chris Roelofsen, Edelin Roque, Concepción Gómez-Mena, Cristina Ferrándiz, Hongru Wang, Gerco C. Angenent, Marian Bemer
	Article acceptance date: 18 July 2025

## Sheet: table legend
Dataset S3. RNA-seq data overview and DEG lists.
number	name	description
table1	RNA-seq data overview	FPKM values of genes in wild type (WT), mc and ful2 mbp20 at the sampled stages: floral meristem (FM) and inflorescence meristem (IM).
table2	DEG lists	DEG lists of all genotypes

## Sheet: table 1 RNA-seq data overview
gene_id	annotations	WT_FM_1	WT_FM_2	WT_FM_3	WT_FM_4	WT_IM_1	WT_IM_2	WT_IM_3	WT_IM_4	ful2 mbp20_FM_1	ful2 mbp20_FM_2	ful2 mbp20_FM_3	ful2 mbp20_IM_1	ful2 mbp20_IM_2	ful2 mbp20_IM_3	mc_FM_1	mc_FM_3	mc_FM_4	mc_IM_1	mc_IM_2	mc_IM_3	mc_IM_4
Solyc07g007040	Zinc finger CCCH-type with G patch domain-containing protein (ZGPAT_NEMVE)	43.8637	47.1236	52.967	48.179	50.0721	48.5441	52.2649	47.5887	13.5149	11.948	12.5717	13.4785	10.3958	10.3948	37.7277	36.5504	43.5752	32.9039	38.1251	39.6799	39.1218
Solyc04g064770	Zinc finger transcription factor 34 (manually curated)	10.6034	1.76597	4.65038	3.91681	8.30834	4.07268	12.4969	5.13469	47.3052	51.1127	51.9537	53.7161	53.5171	55.7289	61.1173	63.0532	57.7807	57.4765	60.243	58.2608	61.4601
Solyc01g092950	MADS-box transcription factor 2 (D1MFS7_HEVBR)	33.7164	32.8891	32.575	35.999	28.1402	37.692	69.1329	38.1045	52.6334	49.7703	51.0484	63.2025	73.0549	62.1274	84.8309	71.3122	73.7522	96.0767	122.164	93.7186	98.8587
Solyc04g070980	cycloartenol synthase 1 (manually curated)	50.2615	46.3188	49.6097	55.8359	38.2238	36.0583	39.5522	39.3883	52.5881	54.654	50.3491	41.9523	49.7002	45.8564	79.8005	71.8244	63.935	66.1652	61.4622	51.4591	57.1288
Solyc09g072900	Dienelactone hydrolase family protein (D7L3C7_ARALY)	35.3563	36.898	31.3013	31.224	25.1056	23.7878	22.4441	21.8119	27.1823	25.7302	25.1101	19.481	19.776	15.8677	17.7543	18.7312	20.6153	16.8884	13.3609	13.7348	14.1831
Solyc06g007610	Early tobacco anther 1 (Q84XA0_TOBAC)	1136.66	1147.65	1193.91	1130.81	1165.42	1440.26	1484.29	1573.47	1296.95	1254.73	1239.83	1348.4	1649.21	1315.68	1728.59	1767.91	1470.27	2099.77	2015.57	2195.42	1711.77
Solyc05g052350	Receptor like kinase, RLK	1.87671	1.85934	1.22851	1.51882	1.34859	1.28771	1.77353	1.12582	2.0955	2.30375	1.98603	1.93447	2.41997	2.87555	4.26903	2.86752	3.41737	3.86464	3.8868	2.86368	4.33878
Solyc03g098200	Homeobox-leucine zipper protein PROTODERMAL FACTOR 2 (PDF2_ARATH)	8.91872	10.7208	9.7712	10.6048	7.473	7.62124	7.83291	7.41153	10.326	9.46425	12.7425	9.05288	9.76809	9.76013	7.14713	7.60823	7.86187	5.56695	6.53285	5.94958	5.32448
Solyc01g109880	BZIP transcription factor (C0KYN1_SOLLC)	11.7673	12.2746	16.8043	11.5548	25.3319	29.2847	39.7417	31.4119	32.6683	27.5295	33.5582	34.069	46.5776	30.9477	18.8072	24.3337	21.9063	23.5715	18.1063	21.8895	27.5652
Solyc11g066670	UDP-glucosyltransferase (B8QI32_9MAGN)	66.7346	63.9659	65.754	92.2571	40.4723	34.3976	44.475	51.5004	83.1525	73.2864	86.9186	49.4667	63.1129	68.4659	114.028	92.7315	112.058	98.4664	89.3262	61.4816	80.8666
Solyc04g008400	Serine/threonine-protein kinase receptor (B6U2B7_MAIZE)	1.42784	1.84971	1.46818	1.77255	1.62767	1.90258	2.03366	1.62464	0.78477	0.666834	0.656548	0.910192	0.438615	0.427217	1.00703	1.08383	1.08941	1.01857	0.962456	1.15977	0.928407
Solyc11g007730	MTA/SAH nucleosidase / phosphatase (C3G449_BACTU)	13.1807	13.2751	14.8055	19.1126	11.3337	7.60568	8.05835	12.1785	6.53443	6.86942	7.27951	5.59623	5.32165	5.59677	9.03103	9.5023	8.17582	9.57573	8.78818	5.63596	8.74456
Solyc12g011200	WRKY transcription factor 28 (manually curated)	1.19946	0.24249	0.450784	0.442273	0.309161	0.253801	0.309654	0.250278	4.81558	4.00196	5.02513	5.18453	6.00812	5.29042	7.17307	5.91263	6.58223	6.78942	6.08633	5.32132	9.01038
Solyc11g011570	RING finger protein 44 (RNF44_DANRE)	1.36955	1.14653	1.34068	0.718671	0.584726	0.924136	0.992294	0.982767	3.39913	3.25061	2.92459	3.75022	3.3017	3.44029	2.13282	2.10455	2.45984	2.19442	2.44563	2.34457	2.31804
Solyc11g007350	UDP-glucosyltransferase (Q8LKG3_STERE)	1.79306	1.3804	1.96694	1.46535	2.013	1.46477	1.66955	1.64979	4.26372	4.10907	4.20853	4.34444	4.15697	4.60291	3.32111	3.40447	3.21423	3.02415	3.18319	2.79974	3.55091
Solyc12g008400	Receptor like kinase, RLK	2.50443	2.59265	2.1397	1.99702	2.35292	1.76599	1.43501	1.67374	3.59151	4.08819	3.69941	4.33216	3.36258	3.99899	3.00046	3.00712	4.00231	2.92145	2.8522	2.64647	3.29657
Solyc05g056620	macrocalyx (manually curated)	162.638	166.465	201.288	169.565	181.552	156.972	161.653	171.934	195.586	193.739	188.291	184.553	163.262	163.754	65.1211	75.0137	73.5814	61.2234	55.6073	60.1753	61.8424
Solyc03g114800	Sulfotransferase family protein (D7LZW5_ARALY)	4.50155	5.23315	5.01257	4.20154	4.85299	4.38086	4.89303	5.48562	22.5182	24.8776	22.4121	20.2089	22.1434	21.0517	5.63368	5.74257	6.46816	5.74213	7.35263	3.66848	5.88209
Solyc03g114830	FRUITFULL-like MADS-box 2 (manually curated)	32.4569	28.2908	29.3203	29.3971	22.486	25.3245	34.8141	24.703	10.5106	11.7867	9.93332	10.3305	12.3572	9.69523	30.4457	34.1496	36.3804	27.4462	37.4841	31.2016	32.869
Solyc05g005130	Cc-nbs-lrr, resistance protein with an R1 specific domain	0.106327	0.03405	0	0.012408	0.034005	0.017625	0	0.05055	1.33498	1.17041	0.395872	0.862188	1.14949	0.786029	0.093021	0.056967	0.072197	0.071657	0.050318	0.07869	0.075575
Solyc12g056980	Ethylene responsive transcription factor 2b (C0J9I6_9ROSA)	0.174564	0.07514	0.090677	0.208944	0.175691	0.032949	0.118828	0.060984	1.03872	0.956853	1.14049	0.856085	1.05942	1.37688	0.068786	0.064494	0.091568	0.214893	0.092002	0.025558	0.077942
Solyc06g083430	Transcription factor (D7LLP9_ARALY)	14.2925	15.7601	15.027	16.792	14.8569	15.2794	13.6438	15.046	14.1843	15.3684	15.6681	15.4772	14.2464	15.5021	9.17721	8.19341	9.50423	9.62989	9.06961	8.34195	10.4377
Solyc12g098830	5&apos-nucleotidase (A9F2C9_SORC5)	46.6169	44.8002	46.0456	47.7092	44.1774	41.0818	43.1055	44.6246	57.846	63.2345	60.9782	60.7616	60.4702	60.1649	46.6448	43.4673	42.7014	42.298	43.8961	41.4384	42.8278
Solyc01g098400	Histidine phosphotransfer protein (B9I823_POPTR)	22.4158	16.1708	19.1139	25.9548	24.2607	32.3055	46.6946	28.6818	23.2717	22.7657	18.0576	36.076	41.8635	26.4183	42.561	44.9526	35.3017	58.1056	72.6667	70.2633	54.2109
Solyc01g067270	Cullin 1-like protein C (A0ELU7_PETIN)	6.57247	6.66397	6.95349	6.17293	6.53838	6.50182	7.32972	7.23803	11.6785	13.1575	12.125	13.8035	14.0548	13.3042	5.54248	6.45165	7.43444	6.48309	7.65255	6.04651	6.70308
Solyc07g054630	B3 domain-containing protein Os11g0197600 (Y1176_ORYSJ)	11.4816	11.6709	13.2444	9.67459	10.2807	10.723	10.7131	9.92611	11.5688	11.8268	11.2247	12.1398	11.8828	11.738	6.76886	7.93042	7.77907	6.62661	6.53168	8.29481	8.70703
Solyc06g074730	Argonaute 5 (manually curated)	31.9112	37.0729	42.2156	36.754	42.3309	51.996	59.646	45.6121	47.1842	42.4082	44.4187	48.2843	49.0343	35.4926	23.4071	31.4601	24.8175	26.0673	27.5034	36.7862	25.7667
Solyc10g008410	RING finger protein 5 (B6UBI0_MAIZE)	12.5352	5.74898	10.2457	8.16017	8.46028	7.51836	16.7776	9.69225	20.4069	13.3567	11.1117	21.1146	29.6691	32.8166	58.973	29.7931	45.5635	46.7886	43.3103	24.2016	38.1543
Solyc09g011600	glutathione S-transferase (manually curated)	7.15918	6.80603	6.35478	6.15238	4.93246	5.67676	6.68488	5.66319	5.67171	4.94461	6.3494	5.81279	3.67544	6.32976	11.0363	9.22564	9.88439	12.2864	10.0514	7.08138	8.23838
Solyc08g076400	Myb family transcription factor-like protein (Q84UP8_ORYSJ)	5.19046	3.78419	4.92546	4.9055	9.64212	7.58699	6.4996	9.8053	5.57087	5.41978	3.48938	8.40353	5.8122	8.62128	13.5168	9.91536	9.7776	14.8883	11.1863	10.5874	14.5702
Solyc02g090730	fruit weight 2.2 (manually curated)	14.8155	17.9596	12.0366	18.6705	10.1729	8.5387	5.09324	7.97144	11.7904	16.149	15.4503	10.2741	7.39676	8.32511	7.08091	6.08502	8.05846	4.49911	4.60412	4.96132	4.75283
Solyc12g010950	Alcohol dehydrogenase zinc-containing (Q9A6R7_CAUCR)	0.258399	0.148885	0.182382	0.268933	0.109306	0.115667	0.48444	0.237503	1.10085	1.02815	0.795969	0.987099	1.59317	0.672543	0.28119	0.185294	0.134637	0.184567	0.28703	0.461502	0.32394
Solyc04g014830	GRAS family transcription factor (B9IH45_POPTR)	3.29079	2.68032	3.1865	2.65171	2.78087	2.81386	3.80303	3.81683	5.34005	4.50931	4.26467	4.8513	4.8065	6.44773	1.74501	1.6088	2.64932	1.70068	2.59079	1.96225	2.63747
Solyc07g005360	Glycosyltransferase (B9HBZ3_POPTR)	17.2616	16.6685	16.0866	16.1146	15.6058	14.1703	15.1368	15.125	22.2015	27.1968	28.2748	23.785	23.5453	24.8638	15.1068	17.6238	17.6724	14.956	14.3243	14.6372	16.2434
Solyc10g044900	CASTOR protein (Fragment) (Q1A3R7_SOYBN)	28.1362	28.5867	28.3094	26.8695	29.5549	28.2232	29.969	27.0698	33.5307	34.9523	34.088	35.5881	34.6697	38.5784	29.1289	27.9717	28.0259	27.4342	24.6203	26.2596	30.0691
Solyc06g005000	IBR finger domain-containing protein (C1GML6_PARBD)	6.48575	5.43143	8.72171	9.76749	7.62924	9.19315	10.3122	9.07745	7.12391	7.24526	7.28531	8.06071	3.36833	10.1885	3.4	2.2661	1.19239	2.66693	3.19093	2.23399	1.99808
Solyc01g105800	MADS box transcription factor (Q2NNB9_ELAGV)	4.32452	1.78569	3.61389	3.48633	5.67918	6.58352	9.2777	7.77798	5.16506	5.237	3.50408	12.9497	12.4681	13.8208	9.33013	8.141	9.0873	11.4978	15.7823	13.5382	12.7055
Solyc01g091230	Receptor like kinase, RLK	85.898	81.4365	93.5599	91.0318	96.8009	94.3194	104.197	106.123	92.9123	84.3241	82.9796	106.028	106.578	113.804	124.638	104.004	122.106	125.597	139.718	114.985	131.74
Solyc08g007170	Transcription factor (D7LLP9_ARALY)	33.2418	35.9491	35.0593	30.6766	36.2657	41.2158	36.6636	30.0773	32.094	34.8396	36.9232	37.2062	36.4218	38.977	43.8191	49.4864	47.7101	42.6882	54.8694	45.0963	47.9538
Solyc11g006740	F-box protein PP2-B1 (PP2B1_ARATH)	1.11812	0.823419	1.43346	0.982233	0.835468	1.3394	1.24806	0.802726	2.51277	2.56522	2.17437	2.20376	2.98949	2.6243	1.00035	1.02412	1.20423	1.23545	0.942636	1.52809	1.43919
Solyc01g081250	Glutathione-S-transferase (A3FMP5_SOLLC)	0.24235	0.10724	0.100565	0.156279	0.170562	0.124387	0.157141	0.056692	2.48882	2.71811	2.28125	2.32261	2.78275	1.6788	0.274387	0.398477	0.028266	0.23869	0.12709	0.204205	0.054942
Solyc07g009460	Icc family phosphohydrolase (D1JJW8_9BACE)	9.18812	10.1615	9.25556	8.77357	8.95245	9.39312	8.70133	8.58785	7.22938	6.61882	7.38497	6.83586	7.48911	7.4597	9.61097	9.26093	9.92011	10.021	8.65791	9.41789	10.9143
Solyc03g083650	Glucosyltransferase-12 (Q8S997_PHAAN)	2.76559	3.00819	2.64017	3.88357	2.42469	1.59233	2.14806	2.3204	1.96856	1.87758	2.82479	1.89586	1.67553	2.4754	5.09051	3.66231	5.81028	4.9992	2.96145	2.57038	4.92932
Solyc06g050270	CBL-interacting protein kinase 13 (C4P7W2_VITVI)	0.672676	0.297694	0.340069	0.404267	0.471042	0.653725	0.657651	0.656754	2.12058	2.10763	1.71481	2.17102	1.77839	2.08159	0.324491	0.760623	0.700518	0.529819	0.957316	0.726794	0.726415
Solyc03g119140	Serine/threonine-protein kinase B-raf (BRAF_HUMAN)	7.06709	6.87288	6.81019	6.63236	7.28338	7.10714	7.23249	6.66324	6.87903	7.21702	6.72019	7.77261	8.73648	8.18465	11.0464	8.979	9.05786	9.93758	9.49748	8.86999	10.1722
Solyc05g012670	Glucosyltransferase-3 (Q8S9A6_PHAAN)	1.15462	0.696236	1.10463	1.47354	0.6433	0.663486	0.588619	0.490426	1.32258	1.01571	1.27555	0.473719	0.786722	0.707763	2.14481	2.65443	2.33967	1.51425	1.20579	0.857826	1.60449
Solyc08g078160	Oleosin (Q2TM28_COFCA)	0.081375	0.105746	0.543645	0	0.140448	0.09947	0.411134	0.112608	0.563116	0.317673	0.333292	0.360726	0.531994	0.343438	1.40171	3.18579	1.36347	1.62046	1.06807	1.67677	1.0722
Solyc09g065640	ethylene overproducer-like 1 (manually curated)	42.1261	44.9467	43.7161	46.5847	43.7395	45.1067	49.3412	45.8822	47.6233	46.9725	47.3381	46.4138	49.4708	49.7238	53.5087	54.75	59.687	54.963	59.082	56.0864	59.5293
Solyc09g066440	Serine/threonine kinase (D8UCQ6_VOLCA)	19.6854	19.1965	20.3298	19.4746	22.0155	21.5096	22.6289	22.3127	20.6098	19.9687	18.56	21.2851	21.2324	22.2508	25.4602	23.6205	23.6116	27.8034	28.532	25.7406	25.4215
Solyc04g076280	MPF2-like (Fragment) (A8QYX1_9SOLA)	3.32468	1.51533	1.94674	4.38395	4.87396	5.37632	10.5866	7.23393	4.14647	3.82032	3.55289	10.6915	12.9273	15.0649	8.29348	5.66575	5.85333	12.4058	19.7401	16.2361	9.91954
Solyc07g066230	Receptor like kinase, RLK	3.09834	4.30906	3.39906	3.86735	2.10236	2.21755	2.18517	2.18778	3.53004	4.38844	3.87381	2.95369	2.06662	2.30176	1.31021	2.06901	2.69522	1.10882	1.62245	1.5459	1.62652
Solyc08g065420	bell-like homeodomain protein 4 (manually curated)	146.2	114.985	124	119.177	151.958	151.386	162.069	154.486	144.006	128.398	102.868	180.153	171.213	187.016	185.312	163.239	165.852	186.663	214.255	179.473	221.106
Solyc01g102980	Zinc finger-homeodomain protein 1 (Fragment) (B0LK17_YUCFI)	20.0611	16.6579	14.2057	19.4591	21.0098	15.9416	21.9162	20.7547	18.3324	14.6322	15.6597	30.6552	27.516	31.3578	34.602	18.7926	28.5084	33.914	36.1155	23.4013	39.3393
Solyc12g049350	R2R3MYB transcription factor 11 (manually curated)	0.234319	0	0.090398	0.069759	0	0.080865	0.152807	0.025808	0.316484	0.23745	0.042457	0.486983	0.407481	0.092161	1.10314	1.29162	0.833271	0.761912	1.5871	0.951146	1.42779
Solyc05g053120	Glucosyltransferase (A7M6J9_9ERIC)	4.28282	3.80916	4.03494	3.82375	5.00062	3.489	4.01455	4.70145	9.81388	9.07218	6.34568	8.69224	7.50245	5.91968	6.06449	3.38632	3.75117	3.7751	3.27936	2.01929	4.47468
Solyc08g042130	Phox domain-containing protein (D7L4Y9_ARALY)	4.71961	4.05936	4.77634	4.45809	5.0195	4.98839	5.68247	4.48041	4.54121	5.04427	4.50225	5.4651	5.91591	5.46294	6.20147	5.57095	6.08193	6.74337	6.56924	6.63257	6.21135
Solyc09g075680	Gibberellin receptor GID1L2 (B6T2M3_MAIZE)	2.28506	1.84173	3.17251	2.35503	2.51673	1.87587	1.22557	1.94112	6.09529	4.47186	4.52678	5.69205	4.67996	5.7351	3.49981	2.08305	1.90318	1.81665	1.51314	1.91603	2.40093
Solyc12g013600	TPR and ankyrin repeat-containing protein 1 (TRNK1_HUMAN)	0.11133	0.176134	0.126567	0.233092	0.160646	0.220704	0.400423	0.544041	0.648732	0.65086	0.411272	1.16995	1.20133	1.2261	0.212517	0.267563	0.337869	0.192724	0.351291	0.643796	0.72892
Solyc06g050290	CBL-interacting protein kinase 13 (C4P7W2_VITVI)	1.05543	0.812882	0.787043	1.12974	0.681055	1.04002	0.754879	1.14392	2.26076	2.26722	2.00138	2.05828	1.89088	2.2826	0.59333	0.570603	1.38091	0.449966	0.945203	0.943555	0.935453
Solyc10g085660	F-box protein SKIP24 (SKI24_ARATH)	4.29743	4.4082	3.90316	3.63876	4.4577	4.34436	4.98362	3.60961	3.05626	3.08868	3.18365	3.37659	3.03016	3.27513	4.05692	3.67079	4.40407	4.20525	3.78997	3.86506	4.366
Solyc02g079790	POT family domain containing protein expressed (D8L9H8_WHEAT)	1.8855	1.71477	2.23572	2.13945	1.60617	2.19942	3.00341	3.62174	1.88828	2.44486	3.49017	3.03042	4.41456	5.19691	4.59033	5.69443	4.73939	6.43004	8.85569	7.4216	7.84849
Solyc06g071150	Hedgehog-interacting protein 1 (Fragment) (A9J6P8_9ROSI)	1.69035	1.00881	1.30489	1.28767	1.61375	1.88036	2.01435	1.48467	1.75521	1.23503	1.08459	2.40216	2.2058	2.35078	2.30994	2.24825	2.26847	2.85529	4.14077	3.71185	2.97933
Solyc08g067230	MADS box transcription factor (A7LK41_POPDE)	0.051357	0	0	0	0.109302	0.038573	0	0	0.083837	0	0	0	0	0	0.371731	0.797131	0.381502	0.836529	1.02036	0.484203	0.600185
Solyc10g009550	WRKY transcription factor 42 (manually curated)	1.87693	1.10306	1.74844	1.5652	2.21897	1.93893	2.90876	2.20047	2.40074	1.92736	1.91783	2.38438	2.17198	2.69599	2.94878	2.94823	3.44156	3.13952	3.2872	2.89074	3.57398
Solyc08g007750	YTH domain containing 1 (Q29RQ7_BOVIN)	11.1759	11.2402	10.463	9.77241	10.1274	11.8562	10.7638	10.1143	12.4929	13.0262	12.6174	13.8727	13.1528	13.9885	10.4468	10.5407	11.1944	10.9439	10.4139	10.5996	11.9297
Solyc02g089210	MADS box transcription factor (Q689E7_GENTR)	58.6988	46.2838	57.7637	56.1575	63.0029	62.2347	91.2696	56.6807	79.1671	81.7316	81.2468	101.671	94.4779	92.7043	90.6055	88.8382	105.637	85.2522	133.043	95.3355	123.581
Solyc04g064620	RAG1-activating protein 1 homolog (R1AP1_DROPS)	25.6744	28.1043	18.9367	18.4627	8.24116	8.00353	5.39344	8.2059	9.73917	13.6835	18.8206	3.37415	4.43717	4.98176	9.89695	6.87539	10.863	5.20231	1.36288	3.95125	2.36493
Solyc01g080480	Endonuclease/exonuclease/phosphatase family protein (D7L0T9_ARALY)	0.481295	0.223476	0.334912	0.125838	0.061527	0.261495	0.468555	0.272582	0.862722	0.57263	1.21628	1.05936	1.51909	1.50252	1.43113	1.21789	1.89192	1.70161	1.42945	0.841529	2.41417
Solyc03g063100	single flower truss (manually curated)	1.30226	0.332078	3.16633	0.347432	6.03564	10.9386	13.0053	5.30711	8.45899	5.03499	5.45937	9.46969	13.1226	6.9322	6.28552	16.3214	10.5224	18.3942	25.0262	22.5117	20.7891
Solyc02g065730	MADS box transcription factor (Q689E7_GENTR)	1.2762	2.00818	1.28905	2.38372	0.322493	0.527406	1.70594	0.291161	4.00967	5.83666	3.77717	1.65022	3.92149	3.03763	4.8877	4.83709	14.8955	4.0166	6.76442	4.16302	7.44918
Solyc06g068570	AP2-like ethylene-responsive transcription factor (manually curated)	0.256355	0	0.046103	0.043105	0.068146	0.025595	0	0	6.08419	4.48206	4.45761	8.87699	7.38088	7.69761	6.8045	6.13879	5.70959	8.08015	7.06981	7.86967	9.28369
Solyc06g072040	CONSTANS interacting protein 2a (manually curated)	317.375	292.161	317.679	297.153	312.631	313.117	365.331	312.038	382.625	415.055	410.791	450.684	427.527	434.84	432.783	404.686	468.513	390.733	399.317	386.255	478.191
Solyc01g007070	BEL1-like homeodomain protein 1 (BLH1_ARATH)	0.544257	0.305018	0.340712	0.147988	0.208345	0.19531	0.158999	0.220974	1.32465	0.859449	1.5469	1.97889	1.63217	2.08352	1.90074	1.06953	2.72433	1.41653	2.04168	1.18925	2.42832
Solyc02g086970	Aldehyde dehydrogenase 1 (Q84V96_LOTCO)	6.09682	6.09139	5.09458	4.40459	5.49143	4.77424	5.86194	4.01074	8.55364	9.0738	9.18172	7.891	9.10374	9.71102	10.5154	9.29932	9.32987	9.45326	6.74686	8.33203	9.3125
Solyc12g009520	LRR receptor-like serine/threonine-protein kinase, RLP	0.04176	0.039686	0.034774	0.010837	0.029371	0.012667	0.021811	0.034273	0.169285	0.282655	0.417246	0.337703	0.319423	0.32562	0.175743	0.230067	0.19502	0.254648	0.234032	0.11737	0.347024
Solyc12g009410	Pyruvate dehydrogenase E1 component alpha subunit (Q5N030_SYNP6)	51.7897	54.2543	50.0766	52.7006	52.4866	53.9766	50.8234	52.1249	59.5014	62.0027	59.5162	65.3873	66.9153	61.3029	63.1145	63.6134	60.2564	63.3457	64.7137	60.0509	67.0397
Solyc08g078950	NIT1 (manually curated)	2.65381	2.5978	2.15624	2.54151	1.11635	0.930346	0.644786	0.697694	9.7109	7.81098	8.73325	7.14398	5.96352	8.74616	8.42746	9.04414	6.41062	6.94654	3.73545	3.60937	5.53826
Solyc05g009170	Zinc finger protein 6 (B6T066_MAIZE)	0.60086	0.183509	0.83747	0.274985	0.251538	0.635347	1.08896	0.813397	2.20437	1.63978	2.77788	2.36198	3.66578	2.2821	1.94556	2.38214	1.40359	2.43173	1.11707	2.22453	1.63364
Solyc01g007980	RLK, Receptor like protein, putative resistance protein with an antifungal domain	0.961291	0.942461	0.864958	0.688601	1.19251	0.784493	0.546931	0.760009	2.76872	2.29329	2.38259	2.50755	2.24453	3.18445	2.13979	1.40858	3.12237	1.89381	1.71433	1.12138	2.61617
Solyc12g087950	AT-hook motif nuclear localized protein 17 (Q9LTA2_ARATH)	0.667143	0.95583	0.79324	0.538885	0.703344	0.511786	0.408971	0.451438	2.12635	2.2797	2.67055	2.55123	1.93094	2.62686	2.39682	2.35445	2.67967	2.31176	1.79377	2.6614	2.16592
Solyc03g031920	Yellow stripe-like protein 2.1 (Fragment) (B4ZYE4_BRAJU)	2.01001	1.94225	1.81037	1.76408	1.58338	1.87393	1.94543	1.32796	1.53799	0.960793	0.899417	1.00767	1.03085	1.15727	0.919276	1.20307	1.4404	0.932309	1.22889	0.824294	0.98574
Solyc09g090180	Light-dependent short hypocotyls 1 (D7M6V0_ARALY)	51.1456	43.9666	28.7049	54.302	54.8643	52.2916	84.5782	82.1328	31.9298	33.0526	26.6011	78.4806	96.4627	89.8508	93.7888	58.8678	59.7698	108.269	149.29	108.562	125.667
Solyc04g076030	Transcription factor/ transcription regulator (D7M240_ARALY)	37.1326	37.2123	42.4123	40.7597	49.3167	48.3504	45.2441	47.5581	40.7446	39.8021	35.8167	46.9233	47.8318	57.3854	52.2078	48.1502	47.7266	56.2691	55.1844	54.9385	63.4812
Solyc01g090340	Ethylene responsive transcription factor 1b (C0J9I8_9ROSA)	34.4887	33.2332	34.6755	48.9357	18.437	19.7131	22.4471	27.0135	35.7924	32.2405	40.1871	22.9883	29.8794	30.1389	59.8986	46.903	49.2087	48.9695	40.6583	36.2676	38.8658
Solyc11g056650	BHLH transcription factor (B6TXR4_MAIZE)	27.5221	24.0732	29.3607	29.5261	21.7934	22.7192	23.3325	28.2848	29.4061	22.2459	24.2443	24.3854	29.6932	29.2076	39.3674	32.8088	35.4376	32.2878	32.2321	29.0905	38.7259
Solyc01g067360	CHY zinc finger family protein expressed (Q2QP88_ORYSJ)	18.0105	16.7411	12.8493	13.7788	11.4507	10.6997	10.4194	10.0813	16.3565	21.1018	19.3413	15.6317	14.7683	15.3271	13.0277	11.8975	14.4017	13.5265	10.936	10.3169	11.8621
Solyc05g009720	Myb family transcription factor-like (Q6Z869_ORYSJ)	17.6182	15.3478	16.7718	13.3257	20.6496	18.0731	17.5071	15.015	12.5566	12.5058	11.2144	15.4562	12.3005	13.8201	19.294	14.3554	16.9859	17.8129	14.56	16.4568	18.1222
Solyc07g045550	Transcriptional regulator STERILE APETALA (SAP_ARATH)	10.2889	12.7933	13.8711	11.062	12.54	9.8415	9.72927	12.0199	10.2229	11.9858	12.7321	11.429	8.43691	11.8824	18.7803	15.1714	15.0659	20.1303	14.8218	11.4476	16.361
Solyc06g069290	LRR receptor-like serine/threonine-protein kinase, RLP	2.13578	3.86251	3.07415	3.29165	3.42839	3.27384	3.99356	3.34654	3.53105	2.27844	3.58233	3.23236	3.18572	2.40643	1.61793	1.721	1.99676	2.25634	1.51152	2.31912	1.54436
Solyc06g007910	Gibberellin regulated protein (Q2HRH3_MEDTR)	17.6374	17.1012	12.5168	17.4718	19.8984	18.2578	22.9982	19.7454	15.8559	12.1498	13.154	21.5254	21.6897	21.1183	25.0917	15.5616	28.2258	27.1445	31.9772	26.6811	32.9465
Solyc03g063680	Zinc finger transcription factor 26 (manually curated)	11.6821	12.1492	12.5952	12.2616	10.0522	11.2471	13.3604	11.432	12.7357	13.7973	12.6012	12.211	14.1056	13.2761	9.49598	10.575	11.2205	8.26462	8.56389	9.9014	10.024
Solyc03g116590	Embryo-specific 3 (Q2HUA9_MEDTR)	76.4388	67.4113	72.8638	82.8965	64.298	48.6942	60.0569	61.4411	91.9068	80.5755	88.541	75.0196	74.936	82.476	125.29	93.644	113.075	111.103	88.0633	75.2922	102.319
Solyc03g119780	Transcription initiation factor TFIID subunit (C7G081_DICDI)	23.8166	23.5391	24.592	23.774	25.7173	23.2259	24.4239	24.425	22.7308	24.4634	23.2364	24.967	25.5736	25.7949	21.11	20.1489	21.0246	20.0364	20.2348	20.0854	22.8979
Solyc04g007690	SlPIN3 (manually curated)	0.13516	0.018605	0.262699	0.015326	0.159712	0.296959	0.236589	0.289188	0.549707	0.364315	1.40086	0.685589	1.40306	0.644923	0.229959	0.28413	0.152277	0.338225	0.353479	0.292089	0.355404
Solyc01g006680	Transcription factor jumonji jmjC domain protein (D5NKF9_9BURK)	23.8559	18.8713	20.5844	19.9103	21.9605	19.5678	26.1229	18.3468	28.6039	29.744	28.6547	29.0007	29.0649	27.49	24.7045	23.2978	17.1175	21.5456	12.9168	21.6927	20.1139
Solyc02g080080	RLK, Receptor like protein, putative resistance protein with an antifungal domain	0.549984	1.38079	1.09727	1.39164	0.366612	0.816433	0.703007	0.749622	2.4105	2.09677	3.24761	1.36831	1.77351	1.71221	1.61766	1.06874	1.87916	1.08181	1.68944	1.13649	1.0736
Solyc08g078300	Homeobox-leucine zipper protein (Q40781_PIMBR)	9.1949	10.3721	9.18201	12.3538	9.38408	8.97483	8.91883	11.253	12.5761	14.5779	10.1175	14.0835	11.8067	12.592	15.624	19.9773	15.4546	14.1213	19.9846	13.9339	15.2381
Solyc12g038520	Squamosa promoter binding protein 6c (manually curated)	10.6138	9.84078	9.98342	9.8591	11.1979	11.5437	12.4343	11.6068	11.184	11.0253	10.5319	12.0005	11.8895	12.8471	12.9747	11.559	14.9752	13.2596	14.6045	13.2258	14.1515
Solyc07g056670	gibberellin 2-oxidase 2 (manually curated)	0.158152	0.0301	0.134375	0.17542	0.027392	0.175779	0.125532	0.10608	0.328572	0.579734	0.503463	0.056183	0.404614	0.239502	0.535	1.268	1.27049	0.588176	4.41933	1.98637	2.08827
Solyc03g119790	Transcription initiation factor IIE alpha subunit family protein (D7KCD4_ARALY)	29.9758	31.3587	34.4138	30.9979	34.1873	34.2066	32.7084	31.4052	29.2057	30.6567	29.6733	32.1783	32.2229	29.4009	26.5995	27.838	23.6633	25.9833	27.1275	25.6535	26.5851
Solyc09g009200	Growth-regulating factor 10 (B9VHC3_ORYSI)	10.9068	11.6694	10.5129	10.182	14.7467	15.2311	13.6991	15.7931	9.37071	9.01039	10.1177	11.7389	11.0808	11.7141	8.9073	5.68394	7.88115	10.1913	8.25805	9.39838	10.1917
Solyc06g051410	N-(5&apos-phosphoribosyl)anthranilate isomerase (B9SQM9_RICCO)	8.05329	8.50928	8.04799	7.27509	9.31606	8.51593	8.01137	7.30661	6.2183	6.22945	7.54219	5.39623	6.37176	6.86852	5.53877	5.74218	5.4936	6.31295	5.47625	5.52281	5.31663
Solyc11g011230	F-box family protein (D7KQH0_ARALY)	7.05892	5.98799	5.93836	6.1795	6.43379	6.45147	7.78597	6.68299	7.89675	7.39936	6.24314	7.75624	9.42407	9.78696	8.38624	8.0198	8.22736	9.51972	9.83035	9.20415	9.33297
Solyc11g069240	Zinc finger family protein (D7M7Z8_ARALY)	1.42287	1.80965	0.920824	1.60646	2.4681	1.17201	0.455781	1.70748	0.718491	0.732613	0.522298	0.519233	0.427933	1.02961	0.455287	0.161694	0.548915	0.647661	0.253035	0.179235	0.422318
Solyc05g010010	Plant-specific domain TIGR01570 family protein (B6U2A5_MAIZE)	24.2116	24.0018	28.1523	22.4222	35.1694	42.6259	33.3538	34.4824	39.0651	28.8536	32.7729	42.851	46.8836	34.0728	34.2177	41.287	35.3187	49.9006	65.5211	51.1117	46.0605
Solyc02g082740	Dirigent-like protein 1 (D2DMN2_GOSHI)	1.59781	0.897904	1.76405	2.47178	2.51664	2.26755	3.64543	3.76827	4.67264	3.79356	3.56986	6.60598	6.00744	6.68349	4.16569	3.29494	4.26323	2.91724	4.89759	6.03308	6.46346
Solyc01g110490	Zinc finger transcription factor 15 (manually curated)	53.0565	55.1052	58.1927	57.4808	57.7188	57.8158	57.1081	60.905	49.9216	51.1456	47.5905	53.9818	53.8408	50.9807	49.6604	50.2234	48.798	49.5992	55.0271	53.85	53.0099
Solyc01g110580	Small auxin up-regulated RNA5 (manually curated)	22.5894	18.0043	8.84925	31.4605	18.8636	15.4931	8.97865	18.077	12.0402	12.6512	11.4887	12.6531	13.8741	17.8057	27.2599	18.0279	29.5475	30.8989	24.3324	17.519	34.8387
Solyc01g106250	B3 domain-containing protein At5g60142 (Y5142_ARATH)	2.53416	2.44009	2.72	2.82501	2.39508	2.6895	3.04507	2.74983	1.6688	1.62446	1.86889	1.87019	2.03044	1.68213	3.32452	3.56825	2.77382	2.36482	2.0139	2.83342	3.78403
Solyc01g005130	Zinc finger protein 7 (B6U8J3_MAIZE)	1.90765	1.37827	1.4183	1.64509	1.67191	1.99427	1.94768	1.63036	1.19204	0.714138	0.74283	1.24593	1.55288	2.37845	2.4519	1.89935	2.43583	2.73165	2.55472	2.63269	2.58426
Solyc10g018780	Squamosa promoter binding protein 8a (manually curated)	11.1155	7.95562	12.585	13.8899	13.9556	12.1588	12.3202	11.7425	11.9435	9.6708	11.217	15.8366	13.9516	20.1075	20.7757	14.7749	16.6549	24.0275	21.6272	14.4086	24.7214
Solyc04g080130	Zinc finger protein (Q9LVQ7_ARATH)	1.54213	1.68489	0.714036	1.99889	0.71271	1.05057	1.30937	0.824386	0.834033	0.966166	0.947957	0.994045	1.29899	2.32679	2.04954	1.39794	3.19749	2.25614	3.2947	1.44141	1.77676
Solyc07g054620	F-box/LRR-repeat protein 13 (FBL13_ARATH)	4.69894	4.14737	4.92171	5.57366	3.89554	4.99111	5.90551	5.78912	5.77738	5.48508	5.33055	5.95837	6.89236	6.02896	3.43895	3.31594	4.3006	3.62601	4.08147	3.71746	5.15365
Solyc09g074560	CONSTANS-like zinc finger protein (D0EP04_SOYBN)	3.54477	4.5561	4.98507	2.46942	3.39359	3.3057	4.38409	3.76412	4.19823	3.91917	3.97375	4.36964	3.87024	4.01728	2.33683	2.39516	3.11899	2.22207	2.60247	3.03605	2.37085
Solyc05g006320	SAM domain family protein (B6TW56_MAIZE)	59.1126	55.3589	59.798	56.6485	57.1463	55.1701	59.6058	57.0356	61.0343	62.2015	61.4268	58.0007	61.5339	59.2845	53.5038	55.9762	53.0758	50.2724	51.2124	54.1295	52.86
Solyc06g074350	self-pruning (manually curated)	0.231362	0.233176	0.274093	0.466968	3.69718	2.6892	15.8313	0.480581	1.39209	0.507913	0.069996	2.73408	3.70946	0.449533	13.044	4.62897	5.48222	19.3217	26.7312	19.8919	10.3689
Solyc02g083520	self-pruning G-box protein (manually curated)	44.727	48.3182	40.0143	54.5524	37.6523	37.1862	59.9619	59.1313	47.0684	47.5503	58.6838	64.0684	60.2725	83.2462	67.1613	58.8749	74.2195	72.6253	102.656	64.0374	66.0666
Solyc03g006960	Protein phosphatase 2C (Q8RVG0_TOBAC)	2.88291	2.39268	2.40907	2.51901	2.769	2.1875	2.81906	2.75755	4.34523	3.08438	3.21668	3.74225	3.92175	3.73269	2.19704	1.94337	2.57254	1.94786	1.90375	1.61957	2.83665
Solyc05g006570	Receptor like kinase, RLK	31.2246	34.4289	31.1966	33.0188	27.4015	29.0735	28.5287	30.1814	25.7198	30.3095	28.4335	28.7982	29.491	30.2894	33.5905	32.6472	33.4143	33.8808	34.1584	31.7309	35.0527
Solyc07g043580	BHLH transcription factor (B6TXR4_MAIZE)	6.61339	6.16656	5.57328	5.56866	6.21229	6.95627	7.0201	5.72754	6.44304	6.78755	5.52853	7.34988	7.3232	7.51384	8.76386	7.93079	7.3466	10.0075	7.80884	9.67192	7.67147
Solyc11g006190	AT-hook motif nuclear localized protein 14 (Q9SR16_ARATH)	18.5297	19.0133	15.8133	16.3442	16.9005	17.2857	19.7639	17.4275	20.3277	19.8077	21.8719	19.4004	20.5774	22.1296	23.7121	23.1336	25.9006	23.3736	20.5558	23.4783	24.1192
Solyc08g077960	GATA transcription factor 29 (B4FZE9_MAIZE)	8.96568	8.04193	9.34491	8.00963	10.146	9.8396	10.5035	9.86209	9.2259	9.13139	8.06928	10.4561	11.2773	10.5135	11.7526	11.2044	9.67776	11.3823	12.3556	11.0715	11.7329
Solyc08g081960	Solanum Lycopersicum Cytokinin Response Factor 2 (manually curated)	19.0749	17.5625	21.4369	20.6306	17.4335	18.9525	23.3622	19.2125	19.5368	18.5762	19.1926	17.9932	17.4408	17.3146	14.244	16.1405	16.8726	14.0956	13.9869	17.3759	15.4563
Solyc05g006220	IAA-amino acid hydrolase (D5FTH2_POPTO)	0.895489	0.670922	0.736976	1.09453	0.744793	0.321924	0.752051	0.73009	1.08386	1.08505	0.781905	0.903682	0.628024	1.40981	1.29774	1.47699	2.68688	1.75998	1.68548	0.816021	1.68852
Solyc04g074940	Bet1-like protein At4g14600 (BETL1_ARATH)	8.38565	10.0504	10.9409	8.4159	9.09591	9.29015	11.7264	9.60951	11.9172	11.1293	10.6822	12.4746	11.2351	12.9457	14.5479	12.5707	13.3622	12.8843	13.1846	12.0777	13.5189
Solyc01g107390	Auxin-responsive GH3 product (Q05680_SOYBN)	1.85991	2.43588	3.25817	2.1161	1.53941	1.20943	2.29747	1.67287	1.78266	1.40456	3.30642	1.60482	1.08678	1.71505	0.762154	1.39228	1.37873	0.922763	0.796301	0.889189	0.737498
Solyc01g107490	BHLH transcription factor (Q7XJU1_ARATH)	48.529	51.3501	61.6459	47.8948	55.5181	51.6877	48.4974	43.9404	56.6351	59.9274	56.5666	64.1213	44.4348	54.5727	62.346	86.3978	64.3787	66.0228	59.5513	79.4095	66.8465
Solyc03g122030	Transcription factor (D7L2D2_ARALY)	40.9724	38.0404	38.888	40.4375	37.4968	39.8291	38.3727	38.012	36.9696	41.5232	38.9188	36.6895	36.4237	35.8906	36.0142	34.3809	33.3925	31.7145	33.5173	34.9578	34.222
Solyc12g035520	Calmodulin-binding transcription activator 1 (Q0WQF9_ARATH)	5.44818	6.02541	5.36745	5.53319	5.60079	5.48196	5.08508	5.12945	4.40149	4.45514	4.19719	4.43535	4.45986	4.47199	4.62674	5.20052	5.16284	4.44509	5.15339	4.16929	4.85015
Solyc05g053400	Glucosyltransferase (D7URL8_9LAMI)	6.51404	6.55493	5.521	7.28954	3.81642	3.65923	4.1146	4.60729	8.94147	10.1153	11.4659	6.51882	5.41285	7.99461	6.87126	7.28167	9.58775	5.43394	6.33861	3.90239	5.11375
Solyc06g074070	Receptor like kinase, RLK	4.00338	3.34383	3.52785	3.67346	3.07764	3.09644	3.54199	3.47687	3.75068	3.57766	4.2849	3.35191	3.13187	3.45402	4.54408	4.43765	4.40864	4.03371	4.59342	4.15145	4.4142
Solyc06g007530	B3 domain-containing protein Os05g0481400 (Y5814_ORYSJ)	31.9664	33.21	33.3185	33.591	28.774	27.7745	27.6197	33.1056	31.8432	30.0372	33.6783	24.8122	24.5809	22.9644	27.5482	29.7182	26.6995	28.1419	27.928	31.2845	25.9446
Solyc06g051260	Transcription factor bHLH51 (BH051_ARATH)	2.97874	2.88698	3.49047	3.39188	3.64093	3.52459	4.64751	3.32117	3.48717	4.34852	2.97299	4.92591	4.75299	6.06069	6.17473	3.79232	5.47395	5.86006	6.41698	4.75009	7.65651
Solyc06g064840	Agamous MADS-box transcription factor (B2CDE2_9ASPA)	4.6516	3.53303	7.08236	4.53733	6.50597	9.59568	16.277	11.2111	13.2571	13.7084	12.7742	18.9634	23.1963	15.7159	10.8879	11.8763	7.41249	11.9045	9.75478	24.0566	16.2837
Solyc02g069280	Argonaute3 (manually curated)	0.142812	0.100589	0.294134	0.085251	0.343959	0.586742	0.611547	0.435425	0.796391	0.401237	0.432742	0.637675	0.688952	0.531475	0.302063	0.406312	0.196043	0.288513	0.403045	0.363193	0.321764
Solyc10g078700	Squamosa promoter binding protein 15 (manually curated)	77.6298	70.4191	70.2544	91.2527	97.6603	89.8438	94.5454	90.7089	100.528	93.6114	70.2656	147.004	121.97	132.331	114.372	103.112	97.2739	124.129	185.534	131.581	142.003
Solyc01g086870	BHLH transcription factor (B6TXR4_MAIZE)	6.12512	6.14459	5.87174	6.33807	6.62506	6.1707	6.87645	6.5707	7.31673	7.41333	5.77569	8.8086	6.30043	9.01753	8.68078	7.94939	7.78026	9.55815	8.58935	7.91609	8.43053
Solyc11g009040	EPIDERMAL PATTERNING FACTOR-like protein 1 (EPFL1_ARATH)	5.89654	6.45337	9.18375	5.39303	8.46054	8.66238	7.34149	9.52492	10.2987	7.4009	7.01117	10.733	10.5618	10.3134	11.0445	9.97199	10.0525	13.6159	12.7508	14.7792	12.8714
Solyc09g014380	SlLAX1 (manually curated)	30.3759	31.5032	53.657	24.8641	45.537	52.8459	47.5545	51.1215	40.9479	38.8908	30.1912	46.3804	41.0817	37.7979	27.4253	36.5256	23.9588	29.0706	31.2567	31.182	26.9985
Solyc06g072310	Homeobox-leucine zipper protein PROTODERMAL FACTOR 2 (PDF2_ARATH)	3.78402	3.49424	3.90519	3.32018	3.16416	3.5296	3.97723	3.24323	2.88546	3.31338	3.857	2.74537	2.88648	2.83496	2.39944	2.94634	2.75174	2.04626	2.6144	2.86156	2.37433
Solyc07g038160	GATA transcription factor 20 (B6SS40_MAIZE)	9.86358	9.57585	7.00971	9.83227	3.02175	2.85591	1.59036	2.04894	4.82873	6.45393	6.65141	1.30092	1.61788	1.13895	4.77854	4.30112	5.72603	2.09868	2.45713	0.757553	1.57674
Solyc02g081130	BAH-PHD domain-containing protein (A9TSM0_PHYPA)	0.869786	1.40494	0.945167	1.14568	1.55182	1.61899	1.84915	1.30958	2.95001	1.90545	1.6416	1.96805	2.49987	2.63474	2.70586	3.06437	2.78434	3.55995	2.3308	2.70526	3.22329
Solyc06g005130	Dof zinc finger protein 12 (A5HWG1_HORVD)	2.44211	2.38186	2.96934	2.4833	2.09509	1.83324	1.92499	2.7234	2.8665	1.88426	1.52991	3.30464	2.37334	1.79183	1.56807	1.6287	1.62968	1.39726	1.26085	1.03829	1.67838
Solyc04g080790	BEL1-like homeodomain protein 3 (BLH3_ARATH)	4.02221	4.17595	4.00068	4.23717	4.5102	4.29257	4.99468	5.05054	4.99926	4.71665	4.63832	6.06831	6.29895	5.94334	5.15683	4.61363	6.1987	5.59107	6.59647	5.74206	5.9943
Solyc08g081300	Ring finger protein 126 (Q28DW8_XENTR)	10.7326	11.3653	11.7924	10.3354	12.1176	12.6857	13.0176	12.1103	13.1165	14.275	12.4742	13.6817	13.9898	13.2567	14.0688	15.417	13.1932	14.6143	14.3752	15.1016	13.492
Solyc03g078520	Receptor like kinase, RLK	24.435	24.9691	25.3046	24.687	24.1373	23.15	24.1772	24.5019	28.1572	28.4433	25.7666	32.6431	32.7286	32.5133	27.0074	26.4075	24.1239	25.8915	29.6269	26.719	27.8341
Solyc03g112740	Homeobox transcription factor KN2 (Fragment) (Q0QV71_PICAB)	0	0.682908	0.056637	0.470577	0.109411	0.065788	0.170103	0.178078	0.673448	0.351058	0.656386	0.787316	1.37498	1.65612	0.343364	0.508597	0.592218	0.477072	0.508987	0.399573	0.360031
Solyc02g062380	GATA transcription factor 9 (B6STZ1_MAIZE)	11.3389	11.1248	11.2724	11.4492	10.1507	11.9249	13.4657	12.9285	12.5583	12.0333	17.1716	11.3275	13.7498	12.7987	14.0145	16.2579	13.0023	14.2065	19.0148	16.9272	15.9055
Solyc01g058670	Transcription factor (D7L4N5_ARALY)	36.0037	37.8312	38.1844	30.2773	56.1655	51.7056	53.3986	48.0263	39.2211	31.8428	29.396	43.9494	41.968	45.8634	38.8985	29.1182	32.8898	35.8619	32.1506	29.7387	39.6734
Solyc12g100060	Zinc finger A20 and AN1 domain-containing stress-associated protein 6 (C1C2A2_9MAXI)	318.11	309.119	291.424	235.891	299.807	295.887	372.356	260.092	374.854	383.973	373.975	387.942	365.432	439.36	354.311	351.713	417.665	314.177	271.097	314.129	373.689
Solyc08g006280	Transcriptional factor B3 family protein (D7LIB2_ARALY)	1.0739	0.828863	0.765908	0.773002	1.53852	0.986792	1.07855	0.916215	0.018512	0.060369	1.38518	0.049505	0.27184	0.454441	0.018085	0.032677	0.047882	0	0	0.019239	0.093754
Solyc01g086920	LRR receptor-like serine/threonine-protein kinase, RLP	35.7213	36.7991	33.7808	30.5664	29.8036	34.7258	42.7448	27.5094	30.9699	32.5571	35.6014	36.1587	39.4985	41.446	51.9781	48.8103	45.2229	44.5839	46.4743	40.1675	43.4682
Solyc07g056480	glutathione S-transferase/peroxidase (manually curated)	43.0534	42.4908	46.4937	46.3448	42.696	32.8011	32.1287	43.0432	57.9994	62.0119	55.9911	46.3666	41.5875	50.7971	43.0623	46.0318	45.4578	48.0368	41.4076	31.4508	45.3219
Solyc06g072480	knox-like 1 (manually curated)	12.2956	10.3572	6.48556	9.16893	15.3578	21.3246	42.8842	27.3268	7.78818	7.3076	7.75853	39.564	52.3917	80.5776	14.7831	14.6648	32.1204	21.8373	135.2	41.5888	28.5015
Solyc09g015770	WRKY transcription factor 81 (manually curated)	8.01605	4.8837	7.27991	3.12626	6.6182	5.21373	21.7624	5.19734	10.0082	8.25335	8.84487	11.3909	9.04494	13.5108	5.59306	3.07252	4.34251	4.62005	6.47904	5.9795	7.80787
Solyc03g111580	Zinc finger transcription factor 27 (manually curated)	43.4905	47.3998	50.4373	48.4938	50.9721	54.1666	54.1759	48.0713	47.4062	48.1024	46.8271	52.1427	50.2296	51.7795	54.583	56.3049	54.6035	52.6837	57.5886	56.4655	54.6672
Solyc01g102300	BHLH transcription factor (B6TXR4_MAIZE)	8.21256	8.34754	8.59549	9.18837	9.75173	9.25014	12.2425	9.22098	6.96954	6.36732	6.74182	8.46366	8.16519	9.72562	9.68095	8.18105	10.8182	9.77874	10.5358	8.88967	11.5292
Solyc02g021680	WRKY transcription factor 35 (manually curated)	4.93715	6.56912	5.89323	4.72457	4.22968	4.06156	3.29829	3.58357	3.57721	3.81863	4.54832	4.34254	3.46846	3.97592	5.46534	5.53808	6.23483	5.49977	3.76779	4.71911	4.62559
Solyc02g065340	B3 domain-containing protein REM14 (REM14_ARATH)	20.39	29.0366	9.84402	23.8182	3.73893	2.02591	1.78074	2.93174	8.99426	13.6876	18.7053	2.50341	4.16759	3.07588	3.49528	3.49722	8.54007	1.83019	3.24547	1.13394	1.60658
Solyc03g095770	WRKY transcription factor 80 (manually curated)	5.14123	5.80583	6.64995	3.32825	4.42438	3.92958	9.61506	3.06477	7.53166	5.75039	8.48656	7.64026	3.81042	8.9651	3.99176	1.97489	4.09203	4.51629	3.59124	2.73075	3.48865
Solyc02g092050	AP2-like ethylene-responsive transcription factor At1g16060 (AP2L1_ARATH)	40.732	36.0313	38.0017	34.8463	52.0109	40.5276	34.488	55.8188	28.1592	28.2151	27.7634	41.9045	33.1008	54.2131	54.8506	29.8956	48.7381	62.5477	47.2667	39.5006	55.2694
Solyc12g005310	Auxin-responsive GH3-like (Q0GUM1_ARATH)	0.174617	0.173259	0.04411	0.043465	0.642153	0.517737	0.279684	0.39931	0.111788	0	0.021321	0.303458	0.047062	0.296104	1.06075	0.511907	0.297223	1.08319	0.294391	0.260658	0.212502
Solyc08g076410	Shikimate kinase-like protein (B9GZJ5_POPTR)	11.4843	10.9285	10.0901	10.2864	14.785	13.7955	12.3709	11.7314	12.3787	11.5006	11.2814	12.986	12.4261	14.9391	19.3146	17.0392	13.5735	16.3834	12.5515	14.7426	17.6697
Solyc12g042070	Auxin Response Factor 2B (manually curated)	11.324	9.00787	13.1787	8.90262	14.3524	15.5043	20.0176	12.6759	14.9407	13.1442	11.6856	18.5079	18.6642	19.4444	16.8048	16.2437	17.8182	17.3771	20.4939	18.7764	23.0314
Solyc02g078030	DNA-binding WRKY VQ (Q2HTS9_MEDTR)	30.9747	33.0216	26.0086	27.1373	27.7506	25.974	30.0142	29.4782	28.5422	27.9371	29.7111	31.2361	29.5471	38.4688	34.2215	38.7985	33.673	33.8869	35.0097	33.4179	38.2495
Solyc02g085190	GATA transcription factor 19 (B6TS85_MAIZE)	18.3847	19.0056	26.2424	21.8029	20.8779	23.3758	28.8988	24.9231	18.8045	21.1359	20.2217	21.4918	23.9922	24.9431	17.0184	14.6006	15.2044	15.293	16.971	17.2532	23.9886
Solyc05g052030	ethylene response factor 4 (manually curated)	7.50822	6.36524	5.57066	5.47663	7.79847	7.76559	9.60224	8.22458	6.62132	6.16535	5.53833	11.073	8.59643	13.4026	11.5689	7.77886	9.25777	9.39149	11.2566	9.64468	11.5257
Solyc09g005480	F-box family protein (B9HCS6_POPTR)	10.4994	11.7698	10.5591	12.0026	9.45463	10.0873	9.99407	11.398	10.6721	11.479	10.9487	10.0105	10.8328	8.96533	9.09214	8.40601	9.41371	9.29122	8.78788	9.78113	8.98961
Solyc08g063040	Zinc finger protein (Q9LVQ7_ARATH)	14.7713	14.4379	16.7605	14.9565	12.903	8.8025	8.78929	11.8107	11.6695	12.409	11.8344	8.96814	9.40147	10.5538	10.578	8.56209	9.80193	9.34651	4.4421	6.84045	10.7527
Solyc02g077960	Dof zinc finger protein 12 (A5HWG1_HORVD)	12.9564	11.1816	17.6112	13.3284	23.7878	28.1965	31.549	27.8449	19.8573	15.6049	12.6404	24.1121	25.3233	27.4118	23.0016	28.5759	18.8236	27.7827	38.0776	32.491	30.0703
Solyc12g006860	brassinosteroid hydroxylase (manually curated)	58.6008	58.3956	63.8327	64.4343	58.3533	42.1056	33.5304	58.7472	43.469	53.7077	54.2214	47.1702	33.6973	44.4763	39.105	29.0592	45.4139	35.2627	22.0472	23.632	37.6074
Solyc03g006320	Ethylene-responsive transcription factor 4 (B6THY5_MAIZE)	12.3541	11.8256	13.088	13.5114	12.0181	12.9969	15.562	13.1971	21.1615	16.8575	9.72953	12.2305	14.6456	13.5687	9.0874	7.27655	12.3496	7.62728	7.43695	8.06676	9.26245
Solyc02g021260	B3 domain-containing protein LOC_Os12g40080 (Y1208_ORYSJ)	62.8818	76.0328	70.1746	79.9661	46.0623	54.6404	63.977	65.6495	51.4169	68.9037	77.2023	59.8177	69.5244	59.2982	84.9845	72.4138	90.7056	81.6456	80.872	83.1768	71.7101
Solyc02g092550	LOB domain protein 38 (D7LT02_ARALY)	12.7359	10.4709	11.0387	12.1048	11.3551	12.833	16.3819	13.7639	11.2488	12.6041	10.6104	10.592	10.4768	10.371	17.0811	12.3808	13.7981	17.6227	16.1317	14.5814	15.9011
Solyc05g007870	R2R3MYB transcription factor 117 (manually curated)	17.0957	15.7011	16.4814	17.0603	19.0737	18.6229	21.3306	23.4927	19.9091	16.3631	14.7037	27.8446	24.9538	35.4132	24.6044	19.8797	19.2758	23.2499	31.7971	21.8648	27.9033
Solyc10g081320	R2R3MYB transcription factor 69 (manually curated)	16.2051	15.7085	11.4573	20.0255	10.9567	7.42147	4.21151	9.31539	9.08488	10.9808	9.96453	6.75666	6.60832	7.33983	8.60204	8.04047	8.78638	9.64816	5.61572	4.71294	8.16848
Solyc02g037530	auxin response factor 8B (manually curated)	28.5544	24.64	27.2789	27.795	24.9258	21.1102	26.0807	22.9833	27.1359	32.332	29.4998	29.6168	29.2929	31.4965	28.0145	25.5866	22.1999	23.6199	27.1424	20.7595	25.0086
Solyc08g081350	Constans-like protein (Q7Y1T8_BRANA)	0.84691	1.73947	0.869529	0.834195	0.512857	0.867561	0.958504	0.970353	1.6694	3.14252	2.62801	1.71526	1.75177	2.15733	1.13963	1.25801	2.13946	1.18131	1.05559	0.862508	2.80038
Solyc02g089830	TCP transcription factor 7 (manually curated)	1.77933	1.21582	3.12986	2.77346	6.58924	6.9585	7.10544	6.57851	2.77081	1.90486	0.879639	3.10266	3.95096	3.00494	4.42725	1.66757	4.59314	7.19731	8.52638	6.55134	7.00467
Solyc04g079130	B3 domain-containing protein At5g42700 (Y5270_ARATH)	114.433	131.343	99.154	121.416	104.964	105.51	100.117	119.202	102.101	111.624	122.739	110.319	106.708	100.453	129.784	124.158	118.947	141.385	154.063	148.711	116.166
Solyc09g075230	POT family domain containing protein expressed (D8L9H8_WHEAT)	25.7893	26.9031	27.4296	32.3152	27.2858	27.6411	27.264	32.0864	31.0169	29.4043	29.4363	32.257	33.059	32.2658	34.1248	30.8443	34.0123	40.6205	42.5917	35.0797	37.4303
Solyc06g074170	NAC domain protein IPR003441 (B9HQ28_POPTR)	8.07833	9.19778	8.76114	9.66227	4.50169	4.12554	5.42023	5.79824	5.54369	7.9629	6.70268	4.65122	4.47557	3.61951	5.47272	5.95551	5.04352	3.2887	4.82279	4.44627	3.67363
Solyc03g114280	Ring finger protein 12 (Q4V889_RAT)	39.3305	44.4589	32.1399	42.5656	27.4984	25.794	29.1661	28.1813	34.1816	37.1055	38.0302	29.4894	32.2003	29.2729	37.6018	38.4266	45.148	40.5034	39.6602	40.8401	40.7745
Solyc03g082430	Growth-regulating factor 4 (Q6ZIK5_ORYSJ)	54.1513	47.348	61.0634	53.5902	66.4341	63.7048	76.4048	66.047	64.8374	55.6041	51.8981	86.1423	79.4372	80.0002	79.3301	55.7037	63.6651	81.7828	76.5051	74.55	86.0016
Solyc01g014850	Zinc finger transcription factor 7 (manually curated)	48.5947	52.2679	46.8635	51.2232	50.1803	51.1719	55.4834	51.6407	58.4899	57.9809	64.2128	54.6641	59.9342	56.386	56.0983	55.8607	55.4789	59.9404	55.507	61.349	59.3912
Solyc06g076820	Zinc finger (C2H2 type) family protein (manually curated)	6.1902	6.3837	4.58748	4.45386	5.61151	5.64582	6.19625	5.8234	6.50379	6.95788	7.61885	8.98306	9.29185	9.69748	5.92402	4.90168	7.17536	5.24328	6.16092	5.41786	6.02341
Solyc11g008900	Zinc finger transcription factor 65 (manually curated)	20.1687	18.7194	20.99	20.1791	19.914	18.6299	22.6552	19.4293	25.4773	26.4933	21.3328	25.721	25.346	30.5387	21.8559	16.4021	25.3189	20.6499	18.9201	18.251	23.8103
Solyc06g049040	BZIP transcription factor family protein (D7LF63_ARALY)	1.69506	1.7622	1.21362	0.895723	1.91769	2.25771	2.48907	1.63796	2.30571	2.19103	1.84757	3.31523	2.81934	3.88907	2.26861	1.46056	1.54126	1.95846	2.61274	1.79754	2.00566
Solyc01g096860	AP2-like ethylene-responsive transcription factor At1g16060 (AP2L1_ARATH)	5.89414	4.66814	4.07609	4.64004	3.78665	2.56735	1.95726	3.46591	3.3929	3.1628	3.04886	2.62685	2.45775	3.55636	3.09643	2.50074	2.96958	2.43328	1.60394	2.26741	2.25719
Solyc06g076770	Myb family transcription factor (Fragment) (D7M1F0_ARALY)	5.06921	5.07376	5.52111	4.25583	8.92276	8.59239	10.7358	7.9835	8.68603	6.40283	6.03256	10.1946	10.1941	11.5199	6.18555	5.34237	7.13429	7.31153	7.14704	7.22019	8.37755
Solyc05g055020	Light-dependent short hypocotyls 1 (D7M6V0_ARALY)	1.20782	1.74781	1.1274	2.1694	0.993526	1.25629	1.11526	0.978518	1.04856	1.53262	1.45793	1.83955	1.86009	3.1033	1.07253	0.613839	1.42719	0.626711	1.29463	0.832874	0.798311
Solyc01g110590	Small auxin up-regulated RNA6 (manually curated)	9.98212	11.3359	7.67065	15.8713	6.01576	6.32194	1.81372	6.03764	5.26605	5.77738	7.72771	2.23884	2.48368	3.97049	4.25518	3.85573	7.10922	4.26166	3.17061	3.32746	4.36218
Solyc06g060740	Zinc finger family protein (D7LRS3_ARALY)	6.10596	5.60516	6.08606	4.66914	6.10603	9.92553	11.7367	5.38412	9.46437	8.80122	12.1201	10.7171	9.56821	8.57188	8.13585	9.73565	9.39986	9.66111	13.2262	14.0255	8.27978
Solyc01g104950	LEXYL2 (manually curated)	58.6983	53.6705	47.7015	57.2471	47.7655	38.6545	31.1511	39.3328	39.4064	41.228	38.3449	34.5932	31.3246	32.9584	46.6883	40.477	37.8908	44.7854	34.405	34.5612	37.2362
Solyc08g068100	Bzip-like transcription factor-like (Q7X997_ORYSJ)	58.1002	55.9559	59.939	58.3227	64.8518	66.7553	73.5976	59.5127	64.5791	65.9448	65.2205	70.6964	68.5125	74.1101	65.9927	65.9388	66.405	63.7752	64.7797	69.0285	66.3055
Solyc11g011740	Ethylene-responsive transcription factor 2 (B6U860_MAIZE)	0.152134	0	0	0	0	0	0	0	0.369411	0.133184	0.153251	0.26366	0.252861	0.456246	0.176931	0.13991	0.606838	0.299875	0.345269	0.167073	0.512597
Solyc04g014540	Zinc finger protein 7 (B6U8J3_MAIZE)	12.38	14.923	21.8651	13.5665	24.627	27.0792	23.5633	25.3055	22.3286	18.2576	12.6236	20.9181	17.0677	18.6165	14.6539	18.095	16.3428	17.5784	15.9157	19.3298	20.884
Solyc02g080010	RLK, Receptor like protein, putative resistance protein with an antifungal domain	0.5744	0.778677	0.443191	0.421877	0.638842	0.605817	0.797808	0.495471	0.724545	0.433077	0.780861	1.01717	0.882658	1.15318	0.566567	0.476734	0.682459	0.585448	0.493539	0.613525	0.689136
Solyc10g081700	Pollen preferential protein (Q43713_LILLO)	9.52114	10.3686	7.1376	6.33911	8.43401	8.69731	6.62638	9.39253	10.1362	7.42588	8.10077	12.0449	10.6294	13.3566	9.96754	7.6209	9.6858	9.3538	8.44908	7.30421	8.91622
Solyc08g029050	TOPLESS 6 (manually curated)	0.48838	0.224538	0.380416	0.401371	0.256907	0.336044	0.503712	0.411048	0.515905	0.544239	0.770535	0.589173	0.916634	0.985809	0.414304	0.757074	0.482878	0.814867	0.977552	0.798736	0.544571
Solyc04g074810	BHLH transcription factor (Q401N4_9LILI)	29.206	26.796	25.2124	30.7658	25.6327	20.1016	17.053	28.0552	22.6727	24.4333	22.7275	20.1371	19.6865	23.1069	23.5539	20.7006	23.6885	21.5056	13.0714	15.8615	21.7146
Solyc05g050560	Transcription factor (Q9M4A8_MAIZE)	10.1035	11.185	11.7718	10.6314	9.93238	10.2136	10.8317	9.84099	10.3847	11.7019	10.3171	9.21463	8.93909	8.98789	10.2843	11.8329	10.9778	11.0046	10.3386	9.71667	11.0238
Solyc08g080100	MADS box transcription factor (C3PTE7_POPTO)	1.47782	1.16208	1.01471	1.07984	0.962643	1.03189	1.03968	1.26624	2.20549	2.13959	1.45924	2.49228	1.99891	2.85562	2.28617	1.64367	1.45837	2.82651	2.68243	2.23938	1.96838
Solyc02g093590	CONSTANS-like zinc finger protein (D0EP06_SOYBN)	30.4835	29.7128	28.8869	31.3432	31.3189	27.167	28.3176	28.1923	28.5251	32.1341	28.8562	32.8744	26.8143	33.0304	29.1545	22.2242	34.8302	26.0851	22.4175	21.8137	24.7999
Solyc01g096790	B3 domain-containing protein REM20 (REM20_ARATH)	8.61618	10.9348	10.3834	12.4955	5.82186	7.10003	7.53678	7.80507	10.5947	7.65731	13.4194	7.636	8.89396	8.04832	11.3794	9.55308	11.7516	11.6961	11.16	13.6503	13.5482
Solyc09g074230	SlSFP7 (manually curated)	7.67276	7.86138	5.64895	6.32225	3.6705	3.89782	3.34916	2.79017	4.64545	5.63182	4.0362	2.63742	2.75164	2.05446	5.00122	4.34547	4.64614	3.76244	4.40084	2.76598	2.55082
Solyc08g082630	Auxin Response Factor 9A (manually curated)	5.34279	4.46051	4.26115	5.63894	7.79638	7.11682	7.1939	6.0858	7.20198	6.07235	4.20051	11.8846	10.1394	18.4705	5.95571	4.03774	7.30443	7.67547	7.42439	6.53726	7.13686
Solyc06g068360	Ethylene-responsive transcription factor 7 (ERF83_ARATH)	1.18895	0.856308	0.559597	1.1162	1.82062	0.877769	0.683805	0.648113	0.722749	0.442864	0.251324	0.69362	0.425702	1.15874	2.34597	1.41833	2.11448	3.8633	0.687419	1.586	3.5057
Solyc01g108940	B3 domain-containing protein Os11g0197600 (Y1176_ORYSJ)	4.15578	1.66489	2.49663	4.05321	1.41168	0.652371	1.19355	2.05273	4.25274	4.64153	5.51319	2.3719	3.95117	2.73933	2.20333	1.88606	3.24091	2.77166	0.641974	1.94818	2.40987
Solyc05g009770	Zinc finger family protein (D7KQE1_ARALY)	7.80417	6.46787	11.2083	7.60184	10.3482	10.1053	7.4597	11.2286	8.32933	7.28481	7.63446	8.61164	6.82821	10.727	13.5813	14.6771	9.52874	15.8796	10.7553	9.05068	12.5844
Solyc06g016770	Zinc finger family protein (D7MTV5_ARALY)	2.5475	3.36018	3.04454	2.44373	1.90653	1.97438	2.18102	2.41797	3.21406	3.59286	3.36725	2.62133	2.41276	3.02762	2.22016	1.81658	2.58402	1.997	1.64653	2.04429	2.11275
Solyc03g117360	TOPLESS1 (manually curated)	91.5515	95.7113	98.5319	95.9416	84.8467	82.6884	102.126	89.732	91.3429	92.1552	97.9354	97.4856	106.864	98.3544	109.002	101.047	110.052	104.215	105.169	95.7927	106.02
Solyc04g007000	Ethylene-responsive transcription factor 4 (ERF78_ARATH)	0.590191	0.813821	0.747562	0.61883	0.865274	0.376193	0.386514	0.341796	1.23744	1.83836	0.575808	0.829608	0.336608	0.877088	0.221595	0.27349	0.494906	0.21799	0.161615	0.348982	0.44525
Solyc05g009660	BZIP transcription factor (Q6IVC2_ORYSJ)	98.3053	113.693	115.087	97.9938	137.034	125.93	123.426	133.223	116.774	101.891	106.89	118.907	134.114	105.107	94.0475	92.0062	92.626	107.048	83.2291	98.4563	98.4523
Solyc09g065760	Plant-specific domain TIGR01615 family protein (B6SS18_MAIZE)	3.98494	3.92223	5.47808	4.37776	3.23032	2.59805	2.94263	2.65055	4.17752	3.96363	4.03957	3.32154	3.75866	2.85079	3.26997	3.07093	3.31077	3.13983	2.57635	2.9152	3.72894
Solyc07g006630	CONSTANS-like protein (B2MW87_SOLLC)	7.0902	6.38528	6.44012	6.68415	5.91042	6.33563	4.28182	5.74933	7.84776	4.11567	6.0282	6.56612	7.02663	8.66489	10.9864	8.72524	10.157	8.02127	10.1733	5.50231	9.7667
Solyc02g091910	EPIDERMAL PATTERNING FACTOR-like protein 2 (EPFL2_ARATH)	17.2913	15.283	18.8859	14.8447	37.0354	41.8084	39.9191	45.6399	19.6133	19.0901	16.1488	40.4696	35.1158	36.2032	22.9911	24.4389	32.8314	31.9615	55.1697	42.6705	46.0811
Solyc10g079190	Zinc finger transcription factor 61 (manually curated)	28.5447	31.5786	30.5561	26.7516	30.1866	31.2121	39.3293	29.9263	35.1243	33.7377	35.0587	33.3392	35.1095	38.5634	28.4267	29.5934	31.7882	26.8983	29.0109	33.8356	31.3985
Solyc02g089840	Transcription factor (D7MBD5_ARALY)	6.6446	5.54896	5.60988	5.09405	8.2262	10.9396	9.60036	9.0608	6.43498	6.58935	4.73742	8.65597	9.40438	11.0062	9.48166	7.55727	8.85675	9.6874	10.4182	8.04022	9.67577
Solyc06g062460	BHLH transcription factor-like (Q8S0N2_ORYSJ)	0.367204	0.46529	0.18308	0.323376	0.456687	0.355271	0.623167	0.34396	0.638946	0.580149	0.468035	0.871948	0.425741	0.514117	0.922381	0.918617	1.03005	0.698148	0.527237	0.526703	0.699226
Solyc01g104760	Homeodomain-like (A7UQU9_MEDTR)	2.95092	3.63553	3.08794	2.29903	2.83522	3.56963	3.70744	2.96617	3.95559	3.88621	5.04994	4.72668	3.92272	3.75318	2.4163	3.3942	2.41891	2.62482	2.05529	2.92139	2.24147
Solyc12g088010	Aberrant pollen transmission 1 (Q4JQG0_MAIZE)	0.943215	0.839686	1.20537	1.04047	0.965628	1.07712	1.17604	1.10482	1.35248	1.34231	1.26264	1.29969	1.61699	1.55831	1.0439	1.12833	1.0055	1.05798	1.20935	1.23062	1.13403
Solyc02g076850	Dof zinc finger protein4 (manually curated)	0.600949	0.702948	0.674365	0.266257	1.12749	1.46811	0.702364	1.45495	1.67002	0.787199	1.04863	1.33688	1.10739	1.03527	3.65223	2.09483	2.40605	4.31405	0.963849	1.59748	2.36725
Solyc06g009710	R2R3MYB transcription factor 111 (manually curated)	11.0115	11.2664	13.3848	11.08	7.43686	7.70677	7.76538	8.95821	11.7062	8.93064	10.5923	8.16616	8.6512	6.36373	8.25818	7.81476	5.59094	6.29251	5.45096	7.67698	6.15211
Solyc10g078750	Zinc finger transcription factor 59 (manually curated)	35.7652	34.0915	33.008	36.2007	28.567	32.842	39.3606	32.6594	40.3243	41.0608	44.4696	35.3281	39.2743	36.5621	36.4413	37.468	36.5501	34.6159	39.4535	40.6127	36.221
Solyc03g098070	C2H2L domain class transcription factor (D9ZIU3_MALDO)	10.2285	8.70186	11.8442	7.01463	26.7133	17.6691	10.7203	18.7753	11.6578	10.9619	8.65899	17.8515	11.0244	19.4462	18.2887	12.1554	13.0147	17.2118	8.703	10.8544	18.3723
Solyc02g090400	Myb family transcription factor (D7LQI3_ARALY)	4.73543	5.27613	9.25941	6.12449	4.22596	3.50095	4.30989	4.45461	5.20751	5.09408	4.74628	4.84028	4.26298	4.36258	3.80901	3.34471	4.33083	3.59144	3.81662	3.4658	3.74029
Solyc07g007180	RING-H2 finger protein (B6TJA7_MAIZE)	0.82087	0.71511	0.411539	0.379882	0.66919	0.248241	0.249074	0.769379	0.778452	0.381105	0.367867	0.317042	0.269653	0.267547	0.144925	0.067264	0.223865	0.090106	0	0.267406	0.272337
Solyc01g087990	MADS-box transcription factor 3 (D3U2H2_ORYSA)	1.5918	1.52492	1.34203	2.238	2.31992	2.86806	2.58771	2.94366	3.21339	2.58874	2.71605	3.89317	3.04914	4.04157	1.90387	1.67376	2.31618	1.97045	3.02527	2.86819	2.67619
Solyc02g082760	ethylene-responsive catalase (manually curated)	67.473	62.7116	62.7106	60.4496	55.2376	52.0852	54.6091	51.6611	57.6996	51.1194	56.2292	51.074	51.5477	52.3099	60.9562	59.7838	65.9243	56.8394	51.3251	46.8082	55.2045
Solyc01g111500	R2R3MYB transcription factor 7 (manually curated)	1.0028	0.963123	0.685898	1.02491	0.692845	0.997213	1.05494	0.741223	1.00424	0.767467	0.943621	1.1001	1.34815	0.777288	1.18307	1.59936	1.88532	1.65645	2.12903	1.11001	2.28714
Solyc10g074470	Bzip transcription factor-like (Q8RU34_ORYSJ)	14.9832	15.0391	14.5829	15.3502	16.9066	15.3346	14.0243	14.2574	12.5706	12.179	12.4112	13.2553	12.3853	14.7974	15.2844	13.0943	14.0916	14.8113	14.5567	13.8848	15.4971
Solyc06g074160	B3 domain-containing protein Os03g0212300 (Y3123_ORYSJ)	45.1756	61.097	46.5402	63.1328	20.6954	22.6321	21.4448	29.1827	31.8887	49.9796	44.0303	18.8389	24.3415	16.3716	31.6359	33.8183	28.4135	27.12	20.7879	20.5226	18.1991
Solyc05g015510	Squamosa promoter-binding protein 10 (manually curated)	19.7883	16.8797	24.1971	18.2258	33.1247	36.2651	40.3816	29.9063	29.0409	23.1504	19.1729	38.2466	34.6255	39.5105	28.9658	32.4963	28.3089	33.5055	45.8158	43.4486	41.3165
Solyc03g123430	AP2-like ethylene-responsive transcription factor At1g16060 (AP2L1_ARATH)	54.9141	55.9205	52.6807	64.2497	30.9401	22.9359	15.158	31.3176	36.9025	50.7647	58.4359	23.9622	27.5341	32.6791	42.9154	32.3936	35.8995	34.3148	24.796	21.832	22.7166
Solyc02g089520	Tomato CONSTANS-like 3	1.46337	1.38342	1.46395	1.43729	1.58703	1.53752	2.64511	1.82583	2.03961	1.55528	1.89058	2.45229	1.95834	1.90651	2.63633	2.63886	2.27926	2.91022	2.72418	2.72218	2.60974
Solyc10g080880	SlPIN7 (manually curated)	67.1586	76.4981	63.5827	73.9944	48.7928	42.3601	42.8183	53.6056	54.3527	63.0843	66.8421	41.3653	40.9308	40.916	72.9972	68.6023	69.117	72.3122	50.6427	54.764	55.8065
Solyc03g118160	falsiflora (manually curated)	176.856	211.974	223.138	221.727	168.091	198.521	193.718	184.648	186.917	221.688	217.641	180.542	185.358	160.178	146.246	175.956	195.827	138.184	140.114	153.837	148.114
Solyc08g062820	Cytokinin riboside 5&apos;-monophosphate phosphoribohydrolase LOG (LOG_ORYSJ)	21.673	20.7484	19.4023	20.0962	20.2773	19.5944	20.4543	20.674	19.786	21.4844	20.8684	21.7686	22.1574	21.1352	25.2014	22.7905	22.1937	27.4593	25.415	23.9358	23.2768
Solyc07g047940	Zinc finger transcription factor 49 (manually curated)	3.68387	4.20125	3.61988	3.89086	4.37663	5.0195	4.41605	4.53898	4.52381	4.30283	3.94101	4.58652	4.47308	5.00727	5.50787	4.68121	5.07919	5.3292	4.06876	4.9641	5.49266
Solyc11g068370	BZIP transcription factor (Q93XM6_ARATH)	0.029397	0.027875	0.07863	0.24204	0.048621	0.106295	0.182534	0.151754	0.131445	0.282397	0.074069	0.225252	0.150436	0.487714	0.069166	0.021686	0.041075	0.046418	0.106963	0.02477	0.010825
Solyc11g010710	AP2-like ethylene-responsive transcription factor At1g16060 (AP2L1_ARATH)	126.507	157.939	129.614	159.054	82.7563	82.7119	93.6694	99.9945	103.835	127.064	141.934	81.733	90.708	90.7437	96.4888	103.834	113.342	87.8061	93.2954	87.7847	82.6336
Solyc05g005300	BHLH transcription factor (Q84WX1_BRANA)	1.37648	1.47979	0.787329	0.793091	1.9507	1.20528	1.00596	1.33711	1.22415	0.686179	1.0192	1.50895	0.952595	1.39262	1.97182	1.11442	1.58292	2.30644	2.44908	1.70434	2.25762
Solyc06g048620	Receptor like kinase, RLK	15.9204	16.7206	17.2921	18.6651	16.9587	17.9182	16.6516	15.9457	14.5099	14.1525	15.076	15.322	15.5259	16.3965	15.772	15.1647	16.2565	15.4124	18.3786	14.4063	16.6554
Solyc06g065100	R2R3MYB transcription factor 3 (manually curated)	31.7068	26.28	45.09	26.618	52.976	69.4575	72.6301	46.9954	53.4238	37.3336	36.4994	64.771	58.6339	60.3278	48.1371	62.0431	49.1839	54.1568	68.2317	64.5658	68.085
Solyc10g017990	Cytokinin oxidase/dehydrogenase 2 (C0LPA7_SOLTU)	0.165825	0.268844	0.802051	0.110053	0.711139	1.89864	3.8984	1.13535	0.257801	0.46145	1.53244	2.73608	4.02432	1.7349	1.49127	2.71946	1.03475	0.850616	6.34772	3.89434	1.86498
Solyc02g065310	B3 domain-containing transcription factor VRN1 (VRN1_ARATH)	2.67614	3.91656	1.12866	2.87736	0.409525	0.17151	0.251402	0.523856	1.5703	1.4758	1.72089	0.36704	0.649093	0.310102	0.631927	0.578462	1.38536	0.32231	0.24056	0.131257	0.46782
Solyc04g007330	HORMA domain containing protein expressed (Q2QMF2_ORYSJ)	1.62942	1.71866	2.03629	2.39182	2.02876	2.52415	3.08125	2.92005	2.43423	2.51372	2.27645	3.29306	3.01371	3.54611	1.86377	1.33704	2.18753	2.04906	1.99154	2.11944	2.60761
Solyc04g077170	EPIDERMAL PATTERNING FACTOR-like protein 2 (EPFL2_ARATH)	9.45955	6.86694	9.22841	7.79928	13.8877	17.2521	19.4452	15.14	13.0837	9.46665	10.8938	20.7877	21.4463	18.5988	13.3109	16.7737	12.2006	17.5591	29.2396	22.1724	20.2465
Solyc08g007830	Ethylene-responsive transcription factor 10 (ERF77_ARATH)	0.112979	1.00487	3.27955	0	0	0	1.85105	0	0.047619	0.177644	0.174939	0.271271	0.081297	0.037029	0	0.043039	0.015157	0.030605	0	0.153236	0
Solyc10g008780	TCP transcription factor 30 (manually curated)	0.377127	0.607313	0.338213	0.52286	0.11718	0.121347	0.227572	0.128846	0.255493	0.350888	0.389899	0.1398	0.361099	0.266235	0.439916	0.412618	0.933792	0.371244	0.311476	0.465723	0.575676
Solyc09g065670	Zinc finger family protein (D7MN23_ARALY)	1.90264	2.30934	0.970751	1.31977	0.747198	0.523303	0.457138	0.508949	0.627034	0.707013	0.620774	0.45837	0.600956	0.714452	1.09245	0.846244	0.759119	0.632328	0.53104	0.403464	0.628088
Solyc04g005320	MADS-box transcription factor (Q8S4L4_SOLLC)	31.3188	32.3081	44.3366	30.033	68.806	46.9115	41.5766	60.6578	52.7781	43.612	36.93	68.9576	40.8143	54.9965	52.0692	46.5099	60.055	68.4023	50.4293	58.9452	72.168
Solyc02g092620	BZIP domain class transcription factor (D9ZIQ5_MALDO)	6.014	6.57366	5.34792	6.23526	4.86799	5.25731	7.31292	5.0509	4.78221	4.5147	6.11394	4.7085	5.89115	5.17977	3.39182	4.16155	4.7439	3.56574	4.23387	4.36236	4.55716
Solyc02g067310	Zinc finger-homeodomain protein 1 (Fragment) (B0LK19_CUCSA)	48.1314	41.5125	48.8658	42.9869	55.4501	53.5453	52.9026	49.148	53.7117	50.0144	52.6926	55.9712	56.8563	58.5857	56.8318	55.5808	54.1603	50.7557	54.3547	45.0203	62.4215
Solyc06g054230	Calmodulin protein kinase (Fragment) (D3K3H9_LONJA)	0.195274	0.157906	0.158775	0.221617	0.211872	0.256415	0.125448	0.050259	0.744825	1.08937	1.10084	0.832697	1.31384	1.03974	0.028362	0.026415	0	0	0	0	0
Solyc11g011533		6.52385	6.99754	5.63131	5.1384	6.11877	6.23078	6.06729	5.47086	4.38018	3.89004	3.66952	3.41589	4.01798	4.45286	2.8335	2.6815	2.73164	2.56355	2.76194	2.78083	3.13415
Solyc10g079970	Transmembrane protein 19 (A7E3R1_BOVIN)	19.0303	17.6799	18.2033	16.0068	17.7776	18.1704	17.8127	18.0957	22.1943	22.2564	20.6508	20.664	20.9001	24.0085	26.8778	24.2356	28.4148	26.9529	25.0446	24.5045	26.2098
Solyc06g008820	Na+/H+ antiporter 1 (manually curated)	3.34134	3.36337	3.41503	3.01184	1.78879	2.24757	2.30901	2.7954	8.04119	8.08496	8.19122	7.32194	8.92002	8.45958	3.1832	3.45544	3.81274	3.4757	3.2656	3.2009	4.09238
Solyc05g150111		0.3438	0.575871	0.31561	0.469822	0.236929	0.37498	0.159425	0.283109	0.817508	0.878871	0.784463	0.746054	0.836185	0.740752	0.186029	0.207601	0.161586	0.151337	0.220544	0.165562	0.210542
Solyc08g014130	2-isopropylmalate synthase 1 (Q30DX9_9BRAS)	5.05254	4.48684	3.05403	6.99748	5.84215	5.3875	7.20887	8.07333	3.96754	5.19901	3.58906	8.67465	10.4981	14.0345	14.7476	9.8327	11.7166	14.3062	17.5036	13.0712	16.681
Solyc02g092490	Acetyltransferase-like protein (Q7EYF5_ORYSJ)	29.3299	46.213	30.834	36.5026	50.2089	58.7146	62.2549	50.1671	41.5007	28.8939	37.9187	46.9129	39.0365	33.2708	67.5882	63.3115	66.0825	83.7341	81.84	79.0255	67.798
Solyc03g116930	Sister chromatid cohesion protein PDS5 homolog B (PDS5B_CHICK)	2.47605	0.2529	0.968136	0.316362	2.11171	0.582925	1.70515	1.20945	11.2874	10.1233	9.15488	11.1275	14.1513	12.3966	5.97484	5.0127	6.11723	5.53355	6.77159	5.69232	8.56439
Solyc07g048000	Phototropic-responsive NPH3 (D9ZHC8_HYPPE)	0.889343	1.3422	1.00817	1.249	1.37234	1.44006	1.36512	1.5785	0.309965	0.269723	0.191771	0.38257	0.42502	0.410401	0.599919	0.843213	1.01195	0.931745	1.12596	0.954759	1.01986
Solyc05g014275		6.94107	7.8991	5.81533	6.62169	12.0701	9.96258	14.1221	11.5685	10.5531	10.4188	12.8302	21.6086	18.077	27.9133	19.3194	14.9435	21.483	21.766	21.0976	22.0549	28.973
Solyc04g078210	Pumilio (Q16M53_AEDAE)	1.51643	1.51687	1.99209	2.22531	1.6963	1.52138	1.91562	2.02233	3.75487	3.54166	4.74571	3.46974	3.68129	3.16626	2.29071	2.55996	2.48753	2.40782	2.48629	2.5992	2.27267
Solyc07g017520	Conserved oligomeric Golgi complex subunit 3 (COG3_MOUSE)	4.93058	4.22936	4.01499	3.52632	4.6235	4.43655	4.51916	4.47312	6.97025	6.81269	6.3956	7.23002	9.42576	8.02529	11.4988	7.90026	9.59442	9.8129	8.11165	8.32025	10.1806
Solyc03g053085		6.81156	6.99835	4.12149	3.99496	5.82686	5.53852	6.07635	5.35306	14.281	12.9274	14.212	15.4452	14.1447	16.5471	12.5169	12.0012	12.7786	11.95	10.5224	11.493	12.5864
Solyc02g093270	caffeoyl-CoA O-methyltransferase (manually curated)	13.6423	10.6579	12.5957	11.3533	10.458	14.9884	22.7738	14.9494	26.903	32.5676	29.1847	31.302	41.5654	34.447	13.367	14.0535	16.0107	15.4974	18.8562	8.79261	21.6187
Solyc01g090910	Vesicle-associated membrane protein-associated protein A (B6UGD8_MAIZE)	21.7462	21.7282	20.1058	23.0989	18.9835	22.9613	26.8674	21.5052	23.0812	23.6886	23.748	23.128	26.3418	25.5533	34.7174	33.2964	33.036	34.2264	36.3484	34.8	34.1801
Solyc10g018530	DNA mismatch repair protein MutS (D9S3H0_9FIRM)	5.18422	5.344	5.71414	6.21376	5.59341	5.12605	6.20803	5.50839	9.98189	11.2063	11.3226	10.5071	10.4332	11.1288	5.11499	4.93356	6.0507	5.15224	4.81114	5.05208	5.63047
Solyc06g049033		0.12551	0	0	0	0	0	0	0	3.36659	3.52123	3.646	3.63823	4.07417	3.56031	0	0	0	0	0	0	0
Solyc12g010330	Response regulator 9 (Q94LW1_MAIZE)	21.4269	18.9736	20.278	21.6839	20.3624	22.2003	23.1102	19.7541	20.5352	21.6065	22.4512	22.5272	24.2443	22.2884	33.9816	34.7201	30.7961	32.8697	30.8672	33.7497	36.3703
Solyc06g050510	DNA repair protein (Q2ULH2_ASPOR)	47.1906	42.1907	52.8864	45.8783	55.583	52.6481	55.1154	49.9742	54.557	46.4909	43.0497	56.164	51.8281	58.238	82.2687	81.7321	76.993	66.4924	71.5929	57.9537	83.3214
Solyc06g050340	Unknown Protein	0.229156	0	0	0	0	0	0	0	5.9186	6.87662	7.16727	4.86343	6.49737	6.73167	0.609505	0.285203	1.18069	0.414393	0.786052	0.613086	0.958997
Solyc06g050170	Potassium transporter (Q1T761_PHRAU)	19.8168	19.6361	22.3698	20.1315	24.1231	23.3676	29.4006	22.3208	21.4519	21.2005	20.4969	26.1436	27.4966	26.075	32.2089	28.7088	28.8234	30.2894	32.9965	32.2762	34.1526
Solyc12g049616		0.091707	0	0.030317	0	0	0	0	0	1.36768	1.32531	1.01764	1.28966	1.19663	1.48669	0	0.024772	0.032145	0	0	0	0
Solyc10g018540	DNA mismatch repair protein mutS (A6DUF8_9BACT)	4.33765	3.31962	4.22944	3.63404	4.12781	3.55145	3.84942	4.97526	7.02137	7.95346	8.12194	7.94251	8.1116	8.50292	3.75511	4.09962	4.06845	3.42046	3.07891	3.64412	3.97963
Solyc06g074000	Aspartic proteinase nepenthesin-2 (B6SJT4_MAIZE)	3.33916	3.70345	3.19522	3.67909	3.72115	3.59781	4.71903	4.28348	2.79191	2.76091	3.51916	3.77655	4.94623	4.85438	9.15433	7.05361	6.75736	8.26672	6.97089	5.91127	9.43676
Solyc12g099250	Kinase family protein (D7KVQ9_ARALY)	8.11163	7.78024	9.1842	8.72471	9.59703	10.0969	11.7636	10.264	10.1075	8.39141	8.78045	11.0965	12.6236	12.915	17.6574	15.3505	14.5733	18.476	15.509	15.765	16.506
Solyc08g023645		0.614709	0.762227	0.809427	0.489535	0.44176	0.551664	0.772285	0.788883	6.63238	4.85407	5.87153	3.65419	5.41473	5.25504	1.19362	1.11603	1.86137	1.56803	0.682927	0.921028	1.63285
Solyc07g056160	CYP724B2 mRNA for cytochrome P450 (manually curated)	42.4933	32.386	46.5891	32.45	38.5814	36.8696	32.3913	40.2204	61.7611	46.5335	37.0536	48.9498	49.9258	39.7063	132.597	93.5028	119.598	102.42	73.0356	86.7652	117.857
Solyc03g114950	Lipid a export ATP-binding/permease protein msba (Q17P67_AEDAE)	35.6362	34.3054	33.8681	34.6528	35.3284	32.1335	32.0392	34.4206	27.6994	26.7511	27.0943	28.7882	27.2411	29.257	35.0081	33.9673	33.9714	33.0072	32.7868	31.302	36.0206
Solyc01g056653		0	0	0	0	0	0	0	0.022818	0.379825	0.842901	0.472921	0.412119	0.230878	0.525702	0	0	0	0	0	0	0.001161
Solyc01g056657		0	0	0.149843	0	0	0	0	0	1.74182	2.95916	2.57476	2.74084	1.64104	1.93662	0	0	0	0	0	0	0
Solyc05g051250	Glutamine synthetase (A9PB10_POPTR)	3.07623	2.10143	2.846	1.73188	2.04364	2.19871	3.14672	1.4658	2.82895	2.20791	2.67604	3.45082	4.5088	3.56719	5.4588	5.19006	4.86757	3.83285	6.2799	3.53807	6.78219
Solyc02g078400	Allantoinase (Q6S4R9_ROBPS)	40.196	35.7843	39.7034	33.7619	21.139	18.9065	12.3276	18.6953	32.475	30.4991	31.7612	14.5036	14.3581	13.7678	18.8132	23.0832	19.8306	15.246	9.25896	10.0347	10.1684
Solyc09g090680	Cysteine-rich repeat secretory protein 3 (CRR3_ARATH)	17.27	21.9461	22.3476	22.5167	29.5772	27.6115	22.4104	32.7066	19.8994	18.6372	14.7903	26.0076	25.5844	29.0972	46.1091	32.5728	31.5066	58.8653	48.5453	47.4625	50.7892
Solyc08g022133		0	0	0	0	0	0	0	0	0	0	0	0	0	0	2.23111	1.68804	1.101	1.84318	1.49779	2.36603	2.0111
Solyc01g005010	Protein XRI1 (XRI1_ARATH)	1.59247	2.41558	0.853621	1.37732	1.7462	1.46122	1.96632	2.91424	0.974863	0.806016	1.29512	3.1061	3.19022	6.55634	4.94304	2.56078	4.80121	5.29534	8.17409	5.38454	6.58806
Solyc05g018230	Sugar transporter protein 12 (manually curated)	7.69441	8.49285	7.0351	8.49047	7.37317	5.23526	4.48681	6.61333	7.41622	6.8715	6.33931	9.51908	7.50959	9.98125	12.8706	10.0146	12.0045	12.5291	12.7783	8.32512	11.4481
Solyc03g118020	Tudor / nuclease domain-containing protein (B6KG97_TOXGO)	45.9064	43.6587	41.8026	50.0435	41.8403	38.6888	36.7504	42.2554	40.151	39.6	43.4472	36.7059	39.4347	38.7102	58.8932	59.8761	52.1742	56.2392	58.5507	51.5261	57.5624
Solyc03g031730	Beta-glucosidase 47 (D7MEP5_ARALY)	6.72314	4.91291	5.22151	6.937	5.0134	4.51889	7.04673	7.76737	4.98994	7.0366	5.08167	6.77603	8.32851	5.80651	2.9029	2.46455	2.12009	3.20726	1.63854	2.25996	2.66675
Solyc03g117330	Prolyl-tRNA synthetase (Q54Q07_DICDI)	5.65574	5.25137	5.84435	5.34288	5.97288	5.59992	6.04869	5.13538	8.25214	5.34191	5.11651	5.96274	8.56202	6.82859	17.9778	14.9849	12.1257	16.6098	13.8698	15.7827	15.2388
Solyc11g069460	DsRNA-binding protein 2 (D7LHN0_ARALY)	36.3761	36.4983	36.1762	36.0745	35.7964	32.1231	40.9935	35.8124	26.9161	28.8855	28.1748	27.4475	29.3158	30.3191	36.3022	41.2245	37.7076	31.6721	36.8208	34.7275	36.2914
Solyc10g085750	Polyadenylate-binding protein 1 (Q6DF12_XENTR)	4.64619	4.67561	4.5485	4.22621	3.83804	3.62052	3.39839	3.47499	6.3802	6.11884	5.88554	4.81803	6.34671	4.86852	4.11419	4.00677	3.56647	3.59007	3.82853	3.816	3.55698
Solyc12g019410	Kinase family protein (D7KBF8_ARALY)	5.86428	6.295	4.79828	4.93225	5.54237	5.3316	5.11078	4.36952	4.80573	4.71476	4.74167	5.46554	5.74124	5.66896	8.17833	6.52802	7.95848	8.64522	7.70141	5.81045	9.81045
Solyc06g060960	Histone-lysine N-methyltransferase-like protein (Q6ZJS5_ORYSJ)	4.92553	5.2213	5.45911	5.31987	5.07654	4.89625	5.61252	5.32397	5.00426	5.15524	4.95416	5.76631	5.39142	5.67586	3.08871	3.22208	3.6856	2.95576	3.15585	3.10755	3.2595
Solyc08g077800	DNA repair endonuclease XPF (C1J9L6_LIZAU)	7.26182	7.17097	7.23801	7.45621	8.39552	7.85192	7.12007	7.61199	6.33916	5.88108	6.8247	7.57813	6.80991	7.1856	3.95531	4.43321	4.24268	4.16726	4.29053	4.6428	4.46831
Solyc02g081390	Amine oxidase family protein (Q1EPI3_MUSAC)	2.30145	1.81524	1.52385	2.00121	2.22975	2.07669	2.52116	1.75317	1.82773	1.88291	1.76909	1.82174	2.70106	3.32545	6.12803	3.42321	3.77768	6.05459	3.58853	3.38854	5.26858
Solyc12g099600	Protein phosphatase 2C containing protein (B6T998_MAIZE)	3.81694	4.09076	3.80007	4.49911	3.78737	4.05604	3.89903	3.80059	5.54543	5.47424	5.62867	6.05246	4.70086	6.06611	3.95775	3.994	3.87908	4.059	3.90212	4.00913	4.64806
Solyc07g044880	Reticulon family protein (D7L8W9_ARALY)	29.4854	30.0329	25.6395	28.1624	26.4923	32.0702	33.7521	29.0057	30.2074	28.6914	34.3417	30.4961	35.8049	31.696	42.0464	45.7711	43.7489	44.9701	49.9742	50.3389	49.516
Solyc06g005750	Sterol 4-alpha-methyl-oxidase 2 (D7KH21_ARALY)	85.7265	82.2084	88.6269	107.035	67.4466	59.1594	62.7777	69.441	100.878	90.3398	96.2868	77.6676	76.1185	95.5428	137.984	116.993	134.682	127.045	91.3721	68.4041	110.857
Solyc01g081480	Genomic DNA chromosome 5 P1 clone MVA3 (Q9FN84_ARATH)	1.08193	1.35396	0.935638	1.20728	1.27773	1.41681	0.517706	0.897063	3.61547	4.40217	3.77576	4.07805	2.95986	3.21427	0.644935	0.646562	1.61328	1.14731	0.826654	0.500268	0.741868
Solyc06g050280	CBL-interacting protein kinase 13 (C4P7W2_VITVI)	1.11135	0.978225	1.24544	1.11844	1.19899	1.81195	1.54879	1.64821	3.20429	4.59973	2.96751	5.10788	4.31694	4.52407	1.11025	1.61165	1.31071	1.03037	2.15337	1.73112	1.18406
Solyc03g117880	Unknown Protein	0	0	0	0	0	0	0	0	0.091914	0	0	0	0	0	2.18174	1.85127	1.71849	1.01133	2.07746	1.86409	1.46211
Solyc06g063330	V-type ATP synthase alpha chain (VATA_METKA)	1.95622	2.41168	1.8239	2.6441	3.33493	2.46769	1.80777	3.05626	4.46571	3.03113	2.35445	4.03696	3.67792	5.42858	1.12786	1.11492	1.47617	1.60334	1.34191	2.37045	2.58559
Solyc02g063390	DUF1295 domain protein (Fragment) (C1N4N9_MICPS)	11.3118	10.4288	11.1341	11.0728	11.3617	8.67628	9.38537	8.96483	11.7699	11.6297	11.779	12.4297	11.8711	14.1613	21.0046	16.0986	17.3319	17.5028	11.9128	12.8137	13.5754
Solyc10g081660	sucrose phosphatase AF493563 (manually curated)	15.4904	16.0635	16.064	16.4934	15.9514	14.5365	16.5477	16.6617	13.4362	13.0265	12.5551	13.9162	12.7147	12.9131	16.9365	16.5707	16.1558	15.913	14.7498	14.3222	15.4988
Solyc05g051545		9.61024	7.77995	8.10539	9.50435	7.85708	6.48994	10.3876	14.3073	5.00374	5.02657	4.95206	12.1732	14.0109	12.4713	11.9118	7.68415	13.2321	17.6009	24.2685	16.0591	17.4273
Solyc06g083080	Unknown Protein	106.228	138.029	96.0523	140.603	123.157	161.776	137.803	175.863	138.126	130.775	130.642	160.089	131.203	170.996	166.438	170.026	203.588	241.941	317.999	296.862	261.348
Solyc02g022880	Unknown Protein	0.067319	0	0	0	0	0.243823	0	0	0	0	0	0	0	0	1.17737	0.901265	0.675081	1.44345	1.21864	1.83594	1.1156
Solyc01g067510	Receptor-like kinase (A7VM36_MARPO)	8.03141	9.89978	7.82928	9.18193	5.74439	4.83308	4.29175	5.14332	5.99017	7.10325	7.76758	4.07321	3.53187	3.45788	4.47893	4.36211	4.56587	3.33366	2.36952	2.78958	2.12589
Solyc03g093370	Protein DYAD (DYAD_ARATH)	0.081749	0.32738	0.229006	0.031896	0.534673	1.75269	2.0197	0.960835	1.02629	0.637072	1.035	1.42666	1.7153	1.253	0.320659	0.26686	0.355372	0.432876	0.348036	0.455997	0.375412
Solyc08g006740	aromatic amino acid decarboxylase 2 (manually curated)	0.04758	0.022596	0.038608	0.053434	0.16098	0.021397	0.407744	0.13297	1.2299	0.366547	0.79912	0.788571	0.976336	0.642836	0.122954	0.157625	0.083269	0.188201	0.242015	0.160284	0.421765
Solyc01g106953		0.705151	0.972286	1.05572	1.15156	0.977637	0.828036	1.38909	0.952854	0.933101	0.820164	1.0247	0.72468	0.673683	0.710334	0.285045	0.384205	0.474155	0.201395	0.362777	0.310109	0.471259
Solyc03g118780	Thaumatin-like protein (A8IXE7_BRACM)	193.506	209.568	177.93	200.823	176.455	158.71	152.412	191.176	172.232	189.022	199.204	163.386	183.207	196.734	342.887	233.982	277.925	355.095	224.802	234.834	303.262
Solyc07g017530	Conserved oligomeric Golgi complex subunit 3 (COG3_HUMAN)	6.09955	4.59551	3.69408	5.4467	4.84509	5.86458	5.52788	5.83208	7.13876	7.91315	7.12593	8.7316	10.8992	9.3956	12.4095	9.69674	12.5784	11.4391	9.69458	10.1965	12.4135
Solyc09g098050	Ankyrin repeat-containing protein At5g02620 (Y5262_ARATH)	0.46197	0.443765	0.647099	0.275436	0.661645	0.855688	0.543779	0.595508	0.313701	0.484558	0.467448	0.564543	0.605737	0.652783	1.4682	1.06264	0.931008	2.44978	1.70005	1.56392	1.9371
Solyc08g078960	Oxysterol-binding family protein (D7ME32_ARALY)	3.44528	3.73778	2.28632	3.97802	2.99989	3.0772	3.85115	3.24165	3.16904	3.07696	4.3316	4.64705	5.10281	6.08686	6.3886	5.10899	6.61853	5.65089	8.17743	5.84601	6.06961
Solyc06g050930	Endo beta n-acetylglucosaminidase (Q16SQ0_AEDAE)	5.1215	4.92098	4.43492	5.20686	4.99443	4.71037	5.02416	4.356	4.66986	4.83505	5.18893	4.95858	5.01228	5.02209	6.74011	7.69731	6.41913	6.87129	6.5336	6.11303	6.34732
Solyc01g067740	Superoxide dismutase [Cu-Zn] 1 (manually curated)	218.711	223.161	199.79	226.845	195.282	197.25	209.969	216.811	224.433	224.407	230.232	214.114	230.458	216.826	256.09	249.077	261.732	254.403	256.28	230.962	249.254
Solyc11g013450	CAA30371.1 protein (Fragment) (Q9ST96_ORYSA)	3.61088	4.76566	2.49103	2.60058	5.94407	5.53238	3.77026	5.6316	2.78221	2.66311	2.95884	3.95193	3.5073	4.66211	10.909	4.70735	6.60773	12.9142	9.28441	6.55289	10.79
Solyc06g061027		135.997	105.038	146.979	142.426	122.274	112.131	116.606	119.931	162.346	131.24	126.01	143.53	135.891	151.472	236.914	182.44	193.339	195.397	176.448	119.693	180.849
Solyc09g082990	GDP-D-mannose-3ÃƒÂ¢ ,5ÃƒÂ¢ -epimerase 2	84.6818	89.0751	80.7852	89.3871	82.9237	79.1738	84.528	84.0061	82.9296	82.7858	89.7394	81.9386	85.1147	86.3898	108.389	97.5749	102.736	102.263	99.5781	93.0999	105.464
Solyc06g061023		110.762	85.3314	121.669	116.555	101.045	94.1763	98.046	102.806	134.589	108.491	104.898	119.827	113.975	120.479	196.341	151.287	159.683	162.908	144.929	100.166	152.528
Solyc02g086180	Sterol C-5 desaturase (D7FW86_ECTSI)	114.033	79.4796	131.673	112.183	78.755	72.128	97.8874	84.0009	155.63	130.431	125.479	107.993	142.027	142.623	200.19	173.661	178.868	169.908	146.112	119.001	156.316
Solyc01g108513		5.82215	7.31561	5.54209	6.43813	6.76087	5.14708	6.22171	7.09791	8.28667	7.00894	8.4398	9.371	8.86657	11.3429	12.258	10.2345	13.0573	11.0064	12.4897	10.5754	13.4164
Solyc07g066470	Porphobilinogen deaminase (B6TVP0_MAIZE)	60.2294	64.7463	51.0724	55.3971	51.0115	49.5213	45.0314	45.7562	43.0119	44.8286	42.6913	38.1997	39.41	41.0519	50.9769	48.9511	50.757	49.0169	43.7563	41.6163	46.5824
Solyc11g066320	Exostosin-like glycosyltransferase (A8I7L6_CHLRE)	63.9792	62.2518	64.5409	59.8374	57.579	56.8629	54.878	54.2351	62.9494	59.5901	61.1691	56.4279	53.1501	54.9352	51.4555	52.9881	50.392	47.3745	44.491	43.2798	47.8846
Solyc05g053550	chalcone synthase 2 (manually curated)	120.355	116.825	162.653	151.608	63.7333	63.6011	76.6936	97.5331	169.337	148.184	135.101	104.298	114.095	98.3747	89.3862	81.5828	122.094	77.3039	71.6701	57.2894	75.6932
Solyc02g068300	Receptor-like kinase (A7VM32_MARPO)	2.01726	2.32016	2.21331	1.97621	3.35783	3.48523	3.20928	2.67168	2.27273	1.96697	1.69251	2.51618	1.95497	2.73209	3.41622	3.14296	2.83052	3.88474	3.40299	3.81599	3.28624
Solyc12g005040	Calcium-dependent protein kinase (Q9XER6_SOLTU)	15.0376	9.83523	14.6098	11.4522	16.7451	23.5918	21.3017	14.7747	19.798	13.1843	16.3437	20.2727	23.9551	23.4992	28.5578	38.0982	23.0931	29.6407	33.6133	34.9156	31.2679
Solyc07g062250	Genomic DNA chromosome 3 BAC clone T21E2 (Q9LH72_ARATH)	32.0415	29.2944	30.1051	31.6965	32.6816	30.2458	34.2473	30.6824	39.1532	37.9014	37.9377	39.2382	42.6597	43.1547	31.0899	28.2438	33.5903	30.0699	29.6938	34.1547	34.3126
Solyc05g009470	Alpha-glucosidase (Q9LEC9_SOLTU)	59.4669	52.1249	65.1977	54.4051	76.0322	76.4939	67.7547	71.9551	75.0815	64.7371	67.4316	79.5365	78.6474	75.6661	94.1925	102.756	80.5983	93.3035	97.8705	87.9427	87.6198
Solyc12g006270	Dentin sialophosphoprotein-like protein (Q8S7I6_ORYSJ)	4.89731	4.78513	4.98365	4.78511	6.3639	5.93616	7.45645	6.77176	7.64738	8.01238	6.82274	10.6993	10.1378	9.86647	5.72365	5.13565	5.48007	6.29336	7.24411	6.82379	6.44512
Solyc07g043390	Cellulose synthase family protein expressed (Q339N6_ORYSJ)	490.689	386.653	547.968	561.477	340.247	312.889	327.341	382.419	554.981	507.749	504.688	446.084	493.191	467.07	775.421	628.561	626.29	601.487	548.283	382.198	585.708
Solyc12g005030	Calcium-dependent protein kinase (Q9XER6_SOLTU)	13.4021	6.62131	10.5141	7.27111	13.698	17.7178	16.3815	11.1956	14.6279	10.2186	11.453	15.895	18.2992	17.2971	19.4146	31.9744	17.7366	22.7731	25.6263	29.1622	23.162
Solyc09g061860	Sterol 3-beta-glucosyltransferase (B6U4Q7_MAIZE)	26.4386	23.5323	25.669	29.1079	21.4238	19.9524	23.4275	21.525	29.8403	27.5187	29.0978	23.4541	27.5238	26.4983	41.1792	35.1545	34.0093	38.8082	31.0604	28.014	31.4295
Solyc09g074475		0.41351	0	0	0.213978	0	0	0	0.090987	3.99122	4.30859	3.19527	3.28526	3.80039	3.34136	0.206965	0.260738	1.17674	0.413389	0.145416	0	0.952718
Solyc01g009030	Nuclear control of ATPase protein (C9SK53_VERA1)	21.0015	21.2839	23.4936	21.2041	22.2695	23.6752	22.6143	23.9609	18.4864	18.3702	16.8193	19.7886	20.1022	19.922	24.4518	25.4593	20.594	23.4454	24.8319	24.6311	22.3901
Solyc09g009040	Delta14-sterol reductase (E1AQY4_SOLLC)	47.5352	47.2005	46.9465	51.1779	40.777	38.185	47.7116	45.0428	52.8108	48.9184	48.2162	47.5354	51.2756	50.6418	64.7078	57.7486	58.6115	63.9814	59.134	52.3648	56.2921
Solyc03g117180	Serine/threonine-protein kinase (C6ZRV0_SOYBN)	30.2185	34.9871	31.1033	38.2188	38.6138	36.4731	36.3872	41.2207	40.234	33.8859	34.4599	37.9734	36.5815	34.2974	46.4552	42.0016	49.5039	52.1027	47.0559	47.7777	54.814
Solyc02g092980	cyclin D3.1 (manually curated)	169.397	182.379	162.179	175.331	205.782	202.553	205.675	198.619	179.774	167.761	156.569	183.652	186.179	198.72	196.42	198.371	197.011	229.665	250.05	232.611	211.258
Solyc03g034400	Multidrug resistance protein mdtK (MDTK_EDWI9)	6.86234	7.83809	3.23092	7.85089	1.44302	0.992582	0.674188	1.83984	1.99906	3.21835	3.61459	0.742984	0.958184	0.660052	1.05944	1.05931	1.82956	0.879875	0.453849	0.349681	0.485865
Solyc06g062330	UDP-glucosyltransferase HvUGT5876 (D3WYW1_HORVD)	25.58	29.0264	23.4784	26.8767	22.9382	16.3658	15.7051	18.6623	38.2991	33.4968	31.9434	32.1202	24.4366	39.207	24.5464	15.5424	25.5909	21.0562	17.5745	15.6224	25.989
Solyc05g012380	Glucan endo-1 3-beta-glucosidase 1 (B6TW10_MAIZE)	312.426	333.913	345.233	329.233	359.098	390.425	370.146	373.796	344.155	341.761	329.433	398.3	356.212	405.405	376.261	399.734	377.794	441.292	510.843	477.256	446.775
Solyc01g105560	GTP cyclohydrolase II/3,4-dihydroxy-2-butanone 4-phosphate synthase (manually curated)	21.0175	23.4215	21.2256	23.0494	14.5271	17.2183	17.8022	17.5484	19.2751	20.6869	23.2363	18.2847	18.7385	19.1086	25.829	25.805	25.8618	23.0066	23.9477	22.8364	23.6457
Solyc04g072780	Genomic DNA chromosome 5 TAC clone K14A3 (Q9FGQ9_ARATH)	23.0577	20.1117	16.6953	20.5069	26.0108	18.5853	16.9201	21.8607	21.6454	23.8444	18.223	21.9945	24.6335	27.3468	17.143	10.4713	10.9779	14.9189	11.5991	8.94547	17.0565
Solyc07g065690	Sucrose cleavage protein-like (B6TKT6_MAIZE)	43.929	40.1237	41.7573	43.0765	45.3642	44.1082	42.3689	43.1386	40.6989	41.1676	38.4968	40.6294	40.5398	37.5805	47.7003	55.35	46.153	50.0662	51.2565	50.8547	47.9058
Solyc09g042710	Myosin heavy chain-like (Q7XIW7_ORYSJ)	82.527	79.9052	85.3869	86.4504	77.0568	73.1917	74.1556	76.0199	70.2395	79.8061	75.675	70.0108	67.9366	71.7837	94.0116	82.2782	93.5356	88.6125	92.7376	85.5624	85.3801
Solyc03g025890	DNA mismatch repair protein mutS (B0K9L5_THEP3)	23.6988	22.8974	25.8046	23.1527	25.5393	25.2398	25.9547	24.6538	28.1701	28.4349	28.7123	29.8571	31.4796	31.7968	24.7925	25.6567	24.2952	24.1483	26.6785	26.925	26.4912
Solyc01g091320	Sterol 4-alpha-methyl-oxidase 2 (D7KH21_ARALY)	44.4579	31.5896	47.4886	45.6018	36.7278	29.8835	32.7046	37.0533	61.5136	51.3282	45.9596	46.0478	46.4015	55.1674	85.4138	62.5713	71.2612	71.65	64.0919	41.0235	64.9105
Solyc01g010780	ATP binding / serine-threonine kinase (C5DB71_VITVI)	24.0376	23.5933	24.9747	24.8331	25.2362	24.0559	27.2949	25.4114	27.1223	31.4767	28.3857	31.5528	30.364	30.6567	23.1913	23.8624	25.0769	21.7234	23.0873	25.7497	25.6207
Solyc08g066620	Cystathionine beta-lyase (Q9MT31_SOLTU)	2.64033	1.93412	2.33241	2.003	2.51059	2.70687	2.80232	3.0525	4.0362	3.062	3.17513	4.03351	4.3103	4.61416	2.30852	2.04625	2.38985	2.25375	3.45915	2.98541	2.87741
Solyc11g073080	Methyl binding domain protein (B9HPK6_POPTR)	12.52	10.3251	13.1538	12.5207	16.8217	15.2781	21.1079	15.2936	8.75428	6.32336	5.05231	9.61791	9.09138	10.1375	12.372	9.30403	12.7765	12.8975	12.9743	13.066	16.6221
Solyc07g014700	Dolichyl-diphosphooligosaccharide--protein glycosyltransferase subunit 2 (RPN2_HUMAN)	76.38	74.7138	83.6314	78.9711	84.8416	86.4254	90.8927	86.2045	93.3447	91.0102	92.0899	97.2726	101.745	97.1383	78.2839	83.9638	75.6821	80.9718	86.2862	87.7596	84.7257
Solyc02g038680	Tetratricopeptide repeat protein 5 (TTC5_HUMAN)	0.25741	0.278336	0.629838	0.777058	0.495597	0.670079	0.861925	0.75515	0.396373	0.393336	0.095175	0.207182	0.371659	0.4005	0	0.018964	0.062512	0.020432	0	0.021661	0.012164
Solyc03g111970	Cytochrome P450	2.61531	2.07706	2.02235	1.55741	2.1126	2.14815	2.65399	2.00663	3.75415	3.57722	3.25457	3.02233	4.7054	3.36088	4.50523	5.10919	4.27581	3.86334	4.77748	3.37895	6.74847
Solyc08g059700	Genomic DNA chromosome 3 P1 clone MUJ8 (Q9LRN2_ARATH)	0.85918	0.111453	0.512489	0.13139	0.302741	0.107749	0.133369	0	21.2973	20.0556	18.476	22.416	18.7017	25.4303	29.1159	20.9126	26.8212	29.7968	23.7426	16.67	29.4707
Solyc01g087810	Subtilisin-like protease (O82777_SOLLC)	0.076891	0.075373	0.039652	0.110965	0.094128	0.057715	0	0.061292	0.457464	0.299708	0.3001	0.23013	0.420711	0.598852	0.783656	0.40953	1.2296	1.00541	0.974067	0.501955	0.796346
Solyc02g089720	Endo-beta-1 3-glucanase (B5THH0_PNECA)	1.23762	1.31751	1.87377	1.43194	1.62308	1.62594	2.62402	1.50506	2.55404	2.35351	2.38352	2.7385	2.96962	3.10784	2.98663	2.94752	3.05516	3.09167	3.18669	3.13403	3.10503
Solyc12g049611		1.55641	0.935093	1.53966	1.07246	1.55785	0.90865	1.58832	1.94524	5.11929	5.09166	5.79812	4.8873	5.1302	5.72838	6.69264	7.17965	6.95249	5.31635	4.05954	5.99683	6.06745
Solyc12g043040	Sulfate transporter (A1YKF8_BRASY)	1.95193	1.66084	2.18234	1.8298	1.89507	2.14452	1.87325	1.7656	1.3016	1.09962	1.2817	1.07969	1.16142	0.952902	0.799168	0.691137	0.870646	0.62826	0.827673	0.656902	0.923702
Solyc01g093965		9.49361	8.31908	8.87815	8.83745	6.22824	8.56523	12.3228	8.04349	18.9692	17.8035	17.975	20.7646	28.0517	20.1073	24.9989	20.1763	20.9176	26.4071	30.8243	20.9717	28.879
Solyc12g040860	Glucan endo-1 3-beta-glucosidase (B6U1F1_MAIZE)	0	0	0	0.020686	0	0	0.041636	0.074717	0.345706	0.397643	0.474561	1.23433	0.888628	1.03602	1.13588	0.42128	0.985729	1.16122	1.60378	1.76431	0.745803
Solyc11g007360	Unknown Protein; contains Interpro domain(s) IPR013187 F-box associated type 3	3.25896	2.92366	2.56365	2.3736	2.72594	2.58836	2.14108	2.9827	5.94751	6.42091	5.86991	5.68173	5.57176	6.69053	5.27126	4.07711	4.68967	5.33504	4.18827	3.61236	5.09951
Solyc11g006505		1.72833	1.29013	1.69692	1.62352	1.77911	1.93219	1.2215	1.22437	7.53492	7.12318	4.61417	6.47093	5.67026	7.01534	4.45319	2.67496	5.12898	4.64649	3.72315	2.2142	4.66723
Solyc01g109010	Unknown Protein	1.0135	1.04784	0.948344	0.874812	1.66207	0.473469	0.951648	0.972289	4.53909	4.40215	3.88209	4.45507	4.31068	4.60659	3.39636	3.76475	2.83668	3.729	2.47787	2.8945	3.69175
Solyc01g111210	Glutamyl-tRNA(Gln) amidotransferase subunit A (B6JZE9_SCHJY)	12.2248	13.3811	11.7775	13.0122	12.66	12.3127	13.0408	12.548	8.77388	8.84032	9.51072	8.21428	8.92909	10.5808	9.69404	9.46317	10.2219	10.1317	11.0115	8.78879	9.36851
Solyc04g082250	FtsH-like protein precursor (manually curated)	48.2632	54.0569	44.2419	46.2402	42.8514	43.1683	42.6291	41.0554	37.4709	40.4731	39.1659	37.3175	38.4788	38.7083	40.5072	40.0479	43.0275	38.8787	38.2321	34.5287	39.3732
Solyc02g084790	Peroxidase (Q0ZA68_9ROSI)	18.5281	11.2971	19.0569	14.9523	16.4592	19.1784	19.8713	19.896	28.5579	23.4665	33.0771	34.9294	49.9938	38.9367	44.9814	31.713	26.5582	40.5747	33.8273	35.3145	49.7054
Solyc07g009490	Ethanolamine-phosphate cytidylyltransferase (C5DB57_VITVI)	26.3861	21.785	25.8926	23.427	27.8687	26.6716	29.6746	27.4517	28.7006	30.6186	28.5559	33.027	30.6939	36.7951	33.0998	28.9165	31.829	31.6018	30.9504	32.3192	32.6292
Solyc01g111220	Glutamyl-tRNA(Gln) amidotransferase subunit A (B2WKK5_PYRTR)	0.383953	0.267079	0.377459	0.225673	0.414283	0.569871	0.604271	0.500731	1.28987	1.20713	1.82737	1.71928	3.28703	1.89579	1.79956	1.80407	1.71415	1.54111	2.58043	1.87095	2.22427
Solyc06g076520	class I heat shock protein (Q69BI7_CARPA)	8.0569	6.55578	5.23305	6.13352	7.64135	6.96791	8.01952	6.68318	10.6554	11.2419	11.2396	14.2076	11.6262	15.8491	12.183	11.4247	13.9222	15.3115	13.1272	12.2591	14.8374
Solyc12g150114		0.204912	0.088986	0.009786	0.012013	0.08341	0.143643	0.102372	0.077645	0.441246	0.820783	0.8347	0.838759	0.646187	0.701091	1.03486	1.16013	0.754943	1.3441	1.24705	0.638451	0.753051
Solyc12g098500	Adenosylhomocysteinase (A1KYB0_TOBAC)	13.0182	12.1279	12.9704	11.9407	11.4365	14.5052	13.6994	11.9805	20.6403	20.4376	21.8893	19.902	22.505	19.5436	17.0276	22.4757	15.7173	16.5289	18.619	16.3559	17.0469
Solyc07g006150	Transmembrane protein 208 (C1C182_9MAXI)	101.536	101.421	96.0743	102.755	102.098	104.608	90.3741	109.972	87.1276	86.4106	82.1172	90.8363	82.9561	78.9865	89.4094	89.1788	87.276	105.865	99.9236	96.6582	94.3629
Solyc01g108990	Unknown Protein	0.091949	0.115801	0.084706	0.092155	0.027212	0	0.038555	0	0.620763	0.71883	0.93239	0.558353	0.95148	0.782499	0.545713	0.572115	0.390269	0.221089	0.697621	0.607508	0.372204
Solyc02g066990	Unknown Protein	0.727233	0.679541	0.918838	0.756045	0.925338	0.330625	0.446744	0.427227	1.6672	2.07774	1.70759	2.43454	2.27995	2.56815	1.48668	1.35191	1.74039	1.09725	1.32291	0.94299	2.12103
Solyc05g008180	Nicotinate-nucleotide pyrophosphorylase (B9SJ41_RICCO)	25.9158	23.9186	24.5567	22.3132	22.5222	22.4334	21.9786	21.9473	19.9036	18.6884	19.0526	19.1866	18.6015	20.9302	19.4461	15.8838	17.935	17.7838	16.9795	17.5005	19.3142
Solyc05g047550	Receptor-like protein kinase (Q9FZP2_ARATH)	5.31501	5.24385	5.82339	4.95509	4.81725	5.1914	4.80312	4.7672	4.01825	4.61537	3.83329	4.77494	4.32742	4.52389	3.28364	3.83301	4.08675	3.16308	2.89281	3.12518	3.71589
Solyc01g108960	Unknown Protein	2.27931	1.87653	1.92429	1.96741	2.1484	1.9153	2.31286	0.937164	5.08821	6.74755	5.71173	5.44041	5.3168	6.15738	5.31691	5.07067	4.02271	5.11558	2.82362	3.62065	4.86376
Solyc08g007770	PGR5-like protein 1A, chloroplastic (PGL1A_ARATH)	6.83268	5.58406	4.35746	4.38176	5.84654	3.74392	3.40329	4.0681	11.0886	12.3213	11.8451	12.2963	8.67215	13.8139	12.6078	5.93923	10.9327	7.78799	5.00584	4.71517	7.2566
Solyc04g008910	Fgenesh protein 60 (Q1ZY19_BETVU)	0.74592	0.653306	0.940983	0.783077	1.01385	1.16971	1.10575	1.3373	1.5151	1.35481	1.53541	2.33068	1.4406	2.2787	1.91361	1.35127	1.73046	1.81502	1.51469	1.46422	1.87492
Solyc07g006170	Exostosin-like (Q2HVN7_MEDTR)	8.6831	6.16193	7.7251	7.00267	6.49664	7.35505	8.27992	7.85234	11.0063	10.8912	10.864	11.879	12.0535	11.3305	10.7295	9.80559	10.3606	11.7048	10.1788	11.5487	11.0801
Solyc10g045640	Transmembrane emp24 domain-containing protein 10 (B6SSF8_MAIZE)	19.5235	18.5015	18.083	21.0937	17.2846	20.316	17.2854	18.1151	15.8121	14.5346	13.1184	12.8316	13.6868	11.7699	13.8696	13.8662	12.2988	11.4601	11.5894	14.408	11.3813
Solyc06g071510	Isoamyl acetate-hydrolyzing esterase (B6TVA2_MAIZE)	9.18219	7.91912	7.92947	7.17807	8.33733	6.8011	7.17128	6.87882	5.15712	5.00792	4.80096	5.01161	5.71143	5.54635	4.51815	4.5938	4.68575	5.00202	4.79528	4.74126	4.39301
Solyc03g062830	Nudix hydrolase 23 (B6TED1_MAIZE)	30.9088	37.3178	31.4083	30.827	31.966	31.9219	29.1173	31.7062	22.2965	18.7733	19.7212	19.8868	14.34	18.3266	16.1641	20.0098	19.7843	19.5464	21.6371	18.9474	21.0462
Solyc02g021640	Phototropic-responsive NPH3 family protein (D7KEU3_ARALY)	77.3844	81.0655	76.5581	81.8115	73.0222	78.0823	73.7905	70.0781	61.8488	68.9781	68.7276	61.8832	63.7636	62.3107	69.1635	71.7933	66.1369	69.2639	68.5504	67.6975	69.6794
Solyc07g055210	Aspartate aminotransferase (B9SW33_RICCO)	44.6526	46.0931	47.1237	44.6657	38.4548	37.6838	29.4574	35.5789	33.3159	39.0004	43.2684	30.3485	27.8178	29.6026	35.738	39.214	31.8425	31.6352	25.0662	24.1485	26.3942
Solyc10g076480	Ammonium transporter (B9HCZ0_POPTR)	0.05027	0.047508	0	0.019177	0	0	0	0	0.325914	0.309827	0.88318	0.587103	0.241127	0.249218	0.160516	0.175194	0.657602	0.404912	0.622983	0.358837	0.282595
Solyc03g058430	Omega-6 fatty acid desaturase (Q461Q1_HEVBR)	9.86925	12.2321	9.02671	8.81774	7.23506	8.92729	9.06478	7.3242	5.90909	6.73672	8.18677	4.90574	4.82912	5.11052	6.77765	6.58255	5.44377	6.18759	5.12203	4.25461	3.73388
Solyc04g150132		1.32431	0.986602	1.10149	0.827664	1.18638	0.919404	1.40082	1.02478	2.64888	2.25399	2.90675	3.15741	2.92123	3.31437	2.39244	2.02506	2.35916	2.48612	2.98078	2.71857	2.59264
Solyc02g150124		0.104366	0	0.038153	0.028361	0	0.033208	0	0	3.22231	3.13466	2.14394	3.14498	3.58259	3.59966	2.41463	2.33853	2.8383	3.14926	2.58586	2.80884	3.04855
Solyc06g005450	NAD-specific glutamate dehydrogenase (DHE2_ACHKL)	9.73658	8.26906	10.3021	8.6503	7.53722	7.72067	9.51447	8.82522	6.17637	5.65001	5.5102	5.7869	5.96497	6.15001	4.43158	4.07015	6.66587	4.26505	4.13435	4.63435	5.69496
Solyc04g017620	Phosphatidylinositol-4-phosphate 5-kinase 9 (B6SXI7_MAIZE)	12.066	11.4799	10.4969	9.83803	10.3169	8.50954	10.791	10.9577	14.1489	15.8584	16.1833	13.9482	15.3272	15.4238	15.1347	13.3948	15.03	12.7852	14.1493	15.0129	15.3499
Solyc08g075210	Acyltransferase-like protein (Q589X7_TOBAC)	0.461151	0.223092	0.340943	0.440389	0.093053	0.256011	0.204324	0.110791	8.15812	5.28175	9.03787	4.07062	4.90225	7.92809	6.85972	5.18395	14.3644	5.82487	12.9768	2.12791	4.58649
Solyc03g121850	Aleurone layer morphogenesis protein (Q7XZV4_ORYSJ)	4.30326	2.41724	2.7749	3.82741	3.69771	2.748	4.35798	3.54268	10.077	11.5115	11.1302	9.53781	10.1548	11.2794	12.2009	10.8353	10.9647	12.6036	11.8425	11.5251	9.52773
Solyc11g068550	Os12g0119800 protein (Fragment) (Q0IQI1_ORYSJ)	22.1698	22.0439	20.7916	20.1834	21.5741	20.8294	23.8777	21.7225	31.3581	25.985	25.9115	29.3299	28.9424	32.0628	31.6915	27.1454	28.5042	30.739	26.0437	28.0024	33.1418
Solyc08g150134		41.1301	42.9657	40.8674	42.2615	42.096	37.6888	38.1751	36.5765	36.2191	36.0333	35.9678	30.232	33.0223	33.5274	34.7075	35.7132	34.8665	33.7857	30.3498	34.9816	33.7356
Solyc06g053320	Polyadenylate-binding protein (Q08212_DROME)	18.7029	19.1314	19.0448	20.6523	21.2185	19.0124	18.7085	19.842	14.7392	14.9077	15.4464	14.7935	16.1306	15.4191	14.7789	17.0544	14.696	15.674	16.6151	14.8876	15.3343
Solyc04g009850	1-aminocyclopropane-1-carboxylate oxidase-like protein (Q9LTH8_ARATH)	0.18158	0.028648	0.075727	0.117916	0.050328	0	0.113559	0.021001	0.567248	1.06569	0.905679	0.789494	0.667076	0.754524	1.11073	0.907579	0.891396	0.879731	1.06657	0.292929	0.47335
Solyc11g011537		6.67144	6.71861	6.42877	6.38592	6.86839	6.46073	6.48085	6.5582	4.75784	4.20483	4.79139	3.71935	4.62322	4.42075	4.30986	4.71497	4.00992	4.03677	3.63689	4.40509	4.15627
Solyc11g072627		1.10665	0.988911	0.854973	1.54896	1.36479	0.387384	0.811581	1.05858	3.87098	4.75138	3.85613	2.95847	3.00099	3.11696	3.78196	4.58114	2.85926	5.28211	3.16054	4.13345	2.97207
Solyc06g009220	Glycogen debranching enzyme (B1R1G0_CLOBU)	24.9468	23.5183	28.5199	26.0776	26.3095	25.7123	25.4209	26.6136	22.312	21.9439	19.5963	23.0671	21.8867	22.1804	20.4646	19.061	22.0871	21.6069	18.5832	19.2039	20.8151
Solyc06g005570	Genomic DNA chromosome 5 TAC clone K22G18 (Q9FH52_ARATH)	26.3135	23.1848	27.5454	23.795	27.6773	28.2537	31.2462	27.9267	36.1766	36.2424	36.251	38.8573	40.1977	39.1751	35.3215	34.981	36.2438	36.6733	37.7994	40.2629	37.0214
Solyc02g014770	RNA helicase DEAH-box7 (manually curated)	24.3837	25.3598	26.1194	27.4429	26.2201	26.4813	26.7218	27.6038	22.4812	22.7877	21.6405	23.3955	23.7982	22.8551	21.9518	22.6153	23.2451	22.519	24.1917	24.7162	22.1589
Solyc12g011455		234.566	275.216	183.718	232.842	193.364	179.753	169.782	190.363	148.076	176.736	190.938	145.501	130.907	123.279	170.708	165.516	160.002	155.858	130.108	132.286	123.851
Solyc12g009790	Synaptotagmin-7 (SYT7_HUMAN)	9.70211	7.85452	9.97392	8.60687	9.23987	7.97564	8.43874	9.142	7.03673	6.48554	6.72484	7.0022	7.66722	7.4358	6.91636	5.05419	7.28234	6.56123	7.71532	6.68877	6.93536
Solyc11g072830	Chitinase 2 (B6U7J7_MAIZE)	10.6574	11.6877	9.71926	10.5528	10.7947	11.308	12.4567	10.548	14.0844	15.2081	16.3373	17.0945	16.0879	16.0537	15.5749	13.3458	18.3271	15.1472	15.4681	17.165	15.7575
Solyc02g089790	Histone acetyltransferase (B9H3R2_POPTR)	1.09031	1.03717	1.07348	1.19741	0.895322	0.935016	1.48486	1.13973	1.71759	2.0652	1.77826	1.85973	2.08169	1.92048	1.80807	1.84712	2.08139	1.49027	1.67195	1.86958	1.57971
Solyc04g081675		2.74875	2.6412	2.37892	2.24255	2.6927	2.25931	2.93694	2.2941	4.1762	3.84916	3.44976	3.75017	4.06767	4.31758	3.67507	3.62344	4.59171	3.56231	4.21037	3.44813	4.35975
Solyc04g009860	1-aminocyclopropane-1-carboxylate oxidase-like protein (Q9LTH8_ARATH)	3.84126	2.42214	2.88395	2.70792	2.19898	0.903602	0.546052	1.1088	14.8718	14.6099	12.6429	9.27103	10.0725	10.1084	14.0016	13.2494	13.6275	11.7132	8.34934	6.85438	10.4536
Solyc01g100520	Clp protease 2 proteolytic subunit (manually curated)	128.608	136.604	127.031	126.821	125.145	128.419	121.029	117.307	106.001	115.66	117.303	109.549	109.062	109.129	115.295	118.79	108.684	112.515	103.051	109.04	107.741
Solyc08g078780	AT5g47580/MNJ7_17 (Q9FGJ9_ARATH)	0.638121	0.518597	0.526197	0.531959	0.493446	0.249656	0.476664	0.598292	1.24915	1.09161	0.904018	1.20803	1.01724	1.54741	1.2997	0.859784	1.25576	1.16436	1.1033	0.845456	1.23296
Solyc01g005770	Unknown Protein	2.69478	2.31891	4.49585	2.37563	3.52491	3.49918	3.34753	3.65744	0.829042	0.894177	1.1375	0.957765	1.17485	0.885787	0.93882	1.05706	1.08499	0.719911	1.12232	0.870188	1.26737
Solyc02g084780	Peroxidase (Q0ZA68_9ROSI)	2.71487	1.75699	2.03834	1.67247	3.40672	4.44728	5.36567	3.62761	7.4971	4.85354	7.04221	7.4377	11.8954	8.4486	7.52521	7.2315	3.51618	6.6337	9.76136	9.01277	10.073
Solyc08g074280	ABC-1 domain protein (C9RAY2_AMMDK)	15.2505	14.3536	17.1383	17.3865	17.2694	15.77	16.3608	17.793	12.6948	10.752	12.0811	13.2641	11.5966	12.4603	12.1533	11.5345	12.1435	11.3841	10.7813	10.5103	12.1877
Solyc06g072013		4.10399	5.32915	4.66683	5.21423	4.88639	4.38918	7.51921	4.91986	8.28617	8.94607	8.74998	8.66872	8.39942	8.05727	6.93084	6.77185	11.4209	6.27871	6.40869	6.61626	6.45004
Solyc03g063110	Stearoyl-acyl carrier protein desaturase (B7TZ44_SPIOL)	37.576	34.3041	38.0521	36.6624	39.4278	42.3362	44.3992	41.5049	51.2333	46.5446	45.0906	54.0001	55.2822	53.6247	44.6712	49.4123	48.9419	49.3311	60.0599	55.4368	56.5823
Solyc10g055770	Multidrug resistance protein 2 (C2V7S0_BACCE)	1.44311	1.69263	1.35503	2.15781	1.65108	1.71991	1.32785	1.77917	2.78805	2.49519	2.98128	2.58654	2.51178	2.8407	2.64186	2.40224	3.09563	2.36544	2.77781	2.17278	2.57134
Solyc08g022030	AT4G32190-like protein (Fragment) (D6PRA9_9BRAS)	12.8935	13.6772	13.5819	13.2577	12.5766	12.0528	11.9093	12.4432	10.8851	11.8619	11.9196	11.2407	10.204	10.3317	11.4074	11.4244	11.7876	10.5952	9.95719	10.5239	11.7926
Solyc08g065490	Serine hydroxymethyltransferase (B9S1D7_RICCO)	66.6471	71.492	67.4699	71.7697	69.644	73.5813	61.689	68.4143	60.8927	57.9338	54.5965	58.5835	55.7014	52.1953	55.3683	62.9128	53.2288	58.457	59.7303	58.6594	54.9087
Solyc04g018130	Unknown Protein	0.650346	0.431747	0.214914	0.720488	0.767347	0.460337	0.346611	0.784529	3.37931	2.10206	2.2473	2.2037	2.29719	2.69987	2.85086	2.69853	2.3532	2.13372	2.6688	1.97192	1.76948
Solyc08g076880	Unknown Protein	19.8843	22.5087	26.9116	21.0802	16.19	14.9827	16.2105	19.6204	17.0708	13.5916	13.1396	14.9996	10.3797	11.0552	17.4837	13.2244	12.9625	15.1305	10.2451	12.2028	12.4585
Solyc12g089110	Unknown Protein	175.003	193.654	194.152	163.152	171.549	188.025	192.698	177.173	132.543	109.801	122.556	132.879	125.299	133.773	134.582	119.83	108	131.573	98.104	121.827	115.882
Solyc09g075140	Lipase-like protein (Q9M3D1_ARATH)	15.6462	13.3709	13.577	13.7008	15.2022	17.6378	20.1135	15.153	20.3607	20.5381	21.8263	25.0148	24.6235	25.2438	19.084	20.505	22.8507	20.3172	26.3274	21.6625	25.1726
Solyc11g066430	ob40126-Solyc11g066430 (manually curated)	1372.74	1334.33	1178.23	1400.49	1188.57	1106.14	1220.8	1308.68	1205.9	1096.84	1081.67	1028.12	1031.59	942.847	1131.12	1088.42	1150.9	1191.35	1299.22	1316.24	1078.93
Solyc12g062200	Unknown Protein	2.54907	0.121939	0	0.080023	0.156192	0	0.100413	0.146576	63.4464	72.0136	73.6603	64.3878	67.3876	70.931	0	0.156941	0.319803	0.117592	0.1049	1.17992	0.245157
Solyc10g054910	Peptidyl-prolyl cis-trans isomerase (Q9XF12_SOLTU)	113.349	85.5018	100.848	103.719	83.5627	85.4065	102.814	106.825	129.734	121.713	131.534	130.311	138.869	132.156	89.2705	93.6021	84.713	84.2375	127.55	84.3783	103.629
Solyc03g112620	Carboxyl-terminal proteinase (B4FXN3_MAIZE)	4.22154	5.14343	3.751	4.70909	10.1585	8.49447	5.66494	7.5152	4.72992	3.76174	3.21958	7.71388	4.95918	7.93146	12.2483	7.00551	9.90033	13.1106	12.1993	8.29897	13.7706
Solyc09g083390	Genomic DNA chromosome 5 TAC clone K9D7 (Q9FIX7_ARATH)	3.15544	1.78188	2.75625	2.36674	3.7883	4.19448	4.97759	5.1653	3.38861	2.21729	2.40564	4.90513	5.10732	5.70958	5.81984	4.66421	6.26304	6.02494	7.88611	5.11308	6.90848
Solyc05g005460	Nucleoredoxin 2 (A8I9J4_CHLRE)	1.47192	1.30184	0.869327	2.47789	1.34516	1.4244	1.06283	0.656167	3.66814	3.38747	3.76018	3.45296	2.91211	2.68574	2.37587	1.85673	1.80237	1.89138	2.97292	2.0707	1.34571
Solyc07g045460	5-AMP-activated protein kinase subunit beta-1 (C1BGS7_ONCMY)	6.15174	4.71212	4.42504	4.72267	12.0515	8.28827	9.06512	10.0507	6.88509	5.7788	4.82675	12.8125	10.8307	15.3413	18.245	9.48249	13.4316	17.137	15.4951	11.9878	19.4433
Solyc09g098590	Sucrose synthase (Q84T18_SOLTU)	10.3254	9.86232	11.4459	11.2401	10.8589	12.9611	13.6299	11.4882	13.5279	13.3057	13.0511	14.0155	15.1328	13.3832	10.6642	10.1401	10.9599	10.5283	9.72877	10.1646	10.8131
Solyc02g093290	Nicotinate phosphoribosyltransferase-like protein (Q6XQM5_MEDTR)	18.3511	21.5876	15.6578	20.2255	17.5671	14.1581	13.9742	15.4791	15.193	16.7082	15.0316	15.7961	15.1409	16.798	23.0749	20.3025	20.1516	20.0087	21.297	17.3578	17.7495
Solyc10g052500	Phenylcoumaran benzylic ether reductase 3 (B9HRL7_POPTR)	4.61399	5.65904	5.68656	6.13849	4.04634	3.86793	3.28485	4.28922	5.51759	6.25039	5.26649	4.95062	5.88136	6.78253	3.39889	3.4212	3.55884	3.47527	4.89291	3.33331	4.3857
Solyc02g069490	FAD linked oxidase domain protein (D1VPW7_9ACTO)	116.532	94.9575	128.609	152.129	97.9466	87.822	93.5916	102.49	153.906	133.715	144.729	110.082	115.441	126.368	272.29	197.836	199.892	212.114	158.145	94.3724	150.168
Solyc09g082190	Unknown Protein; contains Interpro domain(s) IPR012876 Protein of unknown function DUF1677, plant	0.459536	0.991148	2.32874	0.142857	1.26868	2.28957	1.18309	1.23721	4.09389	3.42284	4.06727	3.57685	3.07585	7.70653	1.05152	0.259764	0.530153	1.03554	0.116657	0.509703	0.07069
Solyc02g089300	Unknown Protein	10.1116	10.028	14.785	6.79516	12.0158	12.7367	12.8444	10.4015	19.1898	11.391	15.5112	14.6741	17.949	12.8666	5.2796	7.80152	7.28336	6.0247	4.81444	9.27544	6.43976
Solyc12g077620	Unknown Protein	1.61606	0.861476	0.586554	0.717323	0.907909	0.818702	1.40874	1.0169	0.844446	0.675494	1.34802	0.764906	2.06441	1.61498	3.22612	4.68567	3.64398	3.21135	3.49403	3.10154	2.41877
Solyc04g025650	Monooxygenase FAD-binding (A1TC37_MYCVP)	13.1217	16.8343	14.2368	13.8912	12.2558	13.034	15.4221	12.3254	12.6419	12.2547	11.1798	15.2993	10.3871	11.726	20.9855	17.1497	16.2544	25.8435	19.18	20.2101	20.8384
Solyc03g112060	Quinolinate synthase A (NADA_CYAP4)	3.44524	3.88002	3.19343	4.17456	2.4305	3.58699	3.95056	3.30922	3.2159	3.36387	3.95716	3.45394	4.47092	4.27459	5.0153	5.44682	5.0974	4.61001	5.87127	4.60272	4.60056
Solyc10g009580	UDP-glucosyltransferase (B8QI32_9MAGN)	0.496993	0.306583	0.292499	0.20229	0.221262	0.046565	0.468109	0.128372	0.6271	0.299571	0.600823	0.476532	0.667185	0.788992	2.26103	1.51984	1.38812	1.63985	1.56752	0.527948	1.53735
Solyc03g006040	DNA binding protein (B4FLH1_MAIZE)	28.9312	23.2129	20.4598	34.6294	30.4865	25.6697	19.4568	32.4422	22.0346	21.4372	14.6847	25.1079	21.5402	38.9595	63.4836	30.6215	38.1542	77.3591	72.5427	38.4072	51.6543
Solyc03g096460	wound/stress protein AY568721 (manually curated)	21.2874	33.6558	20.8141	28.0972	25.2726	20.8607	25.6112	26.5023	19.1203	19.4244	25.6304	26.822	25.8638	27.1383	39.2195	29.6804	35.8474	43.3044	35.1573	34.3507	40.5982
Solyc09g082780	Asparagine synthetase B (A1JQ99_YERE8)	168.233	157.62	146.98	115.481	193.056	171.527	156.783	141.022	156.698	146.864	136.639	164.315	149.977	168.9	262.407	210.316	183.723	261.625	177.191	203.267	195.087
Solyc04g078310	Cyclin A-like protein (Q40492_TOBAC)	33.0561	30.1522	29.9041	33.1247	30.5888	30.1439	27.7906	35.9498	28.4442	28.7115	26.7432	31.9424	29.5937	32.0922	36.3941	35.0398	33.2107	37.6556	41.8972	37.2947	39.3008
Solyc05g041750	Unknown Protein	6.35977	9.40845	5.12481	7.27939	3.98139	6.87717	6.24157	6.40899	7.68983	7.57823	7.28968	8.45751	6.41912	7.62636	12.483	12.4043	14.8289	7.60708	10.5324	9.05501	15.1427
Solyc01g066880	Copper chaperone (B6TJ24_MAIZE)	1.5749	1.89043	1.06133	1.73425	0.910493	0.527508	1.24186	1.63	1.44137	1.60687	2.33902	1.18752	1.15141	1.75676	0.497205	0.339074	0.758591	0.35126	0.509651	0.640172	0.248824
Solyc07g052220	Unknown Protein	1.39014	1.5462	0.389539	1.47139	1.87452	1.18402	0.445872	1.29858	1.65549	0.884839	1.50184	2.26419	1.84363	2.73338	3.71881	4.96912	3.58012	2.6536	4.78504	4.48799	3.03445
Solyc05g024160	Pyruvate dehydrogenase E1 component subunit beta (B6T6H3_MAIZE)	0.916093	0.806866	1.51602	2.17858	0.632542	0.855761	2.21385	1.55534	1.79794	2.04593	1.78134	1.74812	1.99387	2.20382	0.324565	0.659541	0.840797	0.118335	0.412131	0.317029	0.504025
Solyc07g008030	Glycosyl transferase family 17 protein (D7L020_ARALY)	5.81755	5.29512	5.97035	4.68768	7.51141	7.3896	8.92614	7.37589	6.07233	4.85083	4.73196	6.90422	7.83985	8.01261	10.0543	9.31966	7.36961	10.4707	8.78764	10.1297	8.70731
Solyc06g082980	3-beta-hydroxysteroid-Delta8 Delta7-isomerase (C3KH60_ANOFI)	251.056	211.503	263.955	264.076	196.215	179.635	191.255	207.906	279.535	266.718	254.963	215.565	223.705	247.702	328.715	304.142	315.076	294.674	235.62	201.937	266.115
Solyc12g005850	Multidrug resistance protein mdtK (MDTK_ERWAM)	12.4263	11.5106	12.1409	11.781	11.2977	12.1746	10.2062	11.6848	9.8243	11.7566	10.5275	10.2151	10.3729	9.83238	17.5464	15.6663	13.499	13.4664	14.3904	12.2007	16.5019
Solyc08g079430	partialcopper-containing amine oxidase (manually curated)	0.125635	0.059515	0.026096	0.041428	0.033157	0	0.049009	0	0.241866	0.248759	0.275842	0.247471	0.214153	0.408457	0.074549	0.046224	0.076746	0.074516	0.082044	0.211235	0.02176
Solyc08g080900	Glutathione S-transferase (B2MVQ2_PANGI)	11.6523	12.2456	9.46832	11.0372	7.69896	8.62399	8.04113	9.28665	9.85581	9.5809	9.95501	9.56106	9.39316	10.1331	12.874	11.8828	12.683	12.9397	13.4786	12.9022	12.5782
Solyc08g008550	Serine/threonine protein kinase (Q16PN5_AEDAE)	2.71692	2.41574	2.82015	2.68605	4.18255	3.58456	5.12385	3.75863	2.32387	2.28421	2.65637	3.12691	2.98899	4.05272	4.9025	3.34841	3.83118	4.67755	4.5928	4.24661	5.24834
Solyc03g116780	CUE domain containing protein (B6TCB4_MAIZE)	68.097	69.7279	72.9481	63.5672	74.4348	73.5094	80.9811	71.5487	76.578	74.0471	71.5987	71.4372	74.9156	72.4205	62.6851	62.3977	64.6974	62.3155	61.2358	63.8187	61.372
Solyc11g012050	Protein kinase (Q2HTT4_MEDTR)	10.2229	8.60715	12.6158	10.4363	15.7124	14.8317	18.5725	14.944	14.5891	12.8397	12.0594	17.3622	20.6721	19.4311	17.0307	18.7667	17.9665	18.9995	20.8432	22.1133	22.5153
Solyc05g005560	polygalacturonase isoenzyme 1 beta subunit (manually curated)	37.602	37.8194	35.6442	41.4538	34.3271	33.3882	35.3197	33.5375	40.2141	35.0769	37.7911	38.0953	35.5736	46.087	54.092	43.7815	49.3884	47.065	50.6587	38.5593	50.3054
Solyc12g006470	viroid RNA-binding protein (manually curated)	375.318	322.691	497.652	435.464	359.8	354.17	336.441	385.332	535.538	427.044	472.229	415.947	439.894	400.961	778.691	721.598	565.859	653.727	474.372	390.701	519.396
Solyc01g087570	Unknown Protein	54.3457	55.7123	42.8846	48.4721	37.0939	40.4283	37.8185	41.9449	48.7979	50.7342	48.7906	43.9121	30.7755	40.109	63.7603	68.4103	58.3047	78.4907	74.7727	57.9819	50.2663
Solyc01g105890	Monoterpene synthase 1 (manually curated)	0.530624	1.27847	1.12746	1.34309	1.40898	1.15587	2.00377	2.2469	1.05597	1.25701	1.79491	2.22516	1.53352	2.65705	3.34475	2.32777	2.71691	5.89891	3.95544	2.12313	3.87382
Solyc04g012120	SIG5 14-3-3 family protein (manually curated)	198.707	215.138	178.117	210.708	195.248	186.532	174.266	192.013	183.411	189.451	181.608	166.633	169.021	166.644	222.933	203.933	211.48	243.274	229.808	212.069	200.05
Solyc08g007130	Beta-amylase 8 (D7MC27_ARALY)	0.336176	0.340047	0.13913	0.162573	0.104378	0.123163	0.032853	0.058907	0.119678	0.138929	0.042313	0.045308	0.023103	0.10679	0.44165	0.378611	0.506577	0.463708	0.340556	0.185533	0.287028
Solyc07g008670	AT1G74160 protein (Fragment) (B9DHP4_ARATH)	25.675	23.4469	29.7251	26.9821	27.0173	33.2328	40.5466	29.5209	36.4595	25.5168	25.0518	38.187	41.1253	40.9118	40.4637	43.1857	44.1916	39.0885	54.9548	41.3055	54.195
Solyc06g068240	Pyrophosphate-energized proton pump (B0SRX3_LEPBP)	28.5696	32.4466	26.7126	35.7697	21.4138	20.6492	19.3785	26.1419	27.1664	33.3916	34.4144	23.9613	25.5215	23.7286	20.9218	23.5474	24.9996	19.5041	19.4191	17.8365	19.3526
Solyc05g013460	Multidrug resistance protein mdtK (MDTK_YERP3)	11.2825	11.5688	9.69604	9.72018	11.0892	10.91	10.3193	8.09394	11.3551	12.2465	13.1817	11.4898	13.4255	15.2986	19.1269	14.8429	16.1582	15.6319	13.343	12.6403	15.8746
Solyc09g059670	Alpha/beta hydrolase fold-1 (Q2IHF4_ANADE)	1.50254	1.50436	1.4285	1.63886	1.18443	1.27792	1.75578	1.38473	1.50269	1.55276	1.50826	1.97919	1.9694	1.5593	1.00972	1.00384	0.999078	0.937017	0.993439	1.3069	1.04421
Solyc10g007660	UPF0497 membrane protein 11 (U497B_VITVI)	5.90397	5.92246	5.64762	2.75443	4.40056	4.96107	4.92287	4.21496	6.23322	6.13904	6.44129	6.73287	5.38902	6.28206	11.6513	7.82318	10.9793	9.02411	6.13049	6.8097	8.93202
Solyc01g099580	Desiccation-related protein PCC13-62 (B6TNA6_MAIZE)	0.035001	0.110188	0.029081	0.071816	0.08847	0.074003	0.072577	0.097871	0	0.019355	0.023506	0.070492	0.034417	0.04756	0.308957	0.096326	0.252111	0.685346	0.096093	0.316708	0.453412
Solyc02g070280	Amino acid transporter (D2B5D6_STRRD)	0.537874	0.606449	0.376755	0.416993	0.364678	0.235468	0.34634	0.565706	0.787827	0.534127	0.933981	0.844007	0.943987	0.916354	0.278473	0.363113	0.272214	0.300582	0.447729	0.327452	0.328065
Solyc08g082620	3-oxoacyl-(Acyl carrier protein) synthase II (D6YNQ6_CHLT1)	10.601	10.5312	11.7722	11.0804	11.9055	11.5754	13.3283	10.1474	11.8323	7.68173	6.42978	13.9438	13.9226	12.8662	14.3189	14.7148	15.1486	15.8539	17.0233	13.9957	16.7368
Solyc09g082210	Os10g0422600 protein (Fragment) (Q0IXM0_ORYSJ)	109.614	74.9154	88.2647	75.2897	149.179	127.837	131.624	128.079	118.829	96.0653	78.3214	152.043	137.482	178.236	172.034	136.298	129.089	175.498	171.752	154.264	198.317
Solyc03g116970	Sister chromatid cohesion protein pds5 (PDS5_SCHPO)	3.41685	3.50764	2.52668	4.09384	3.47553	3.74885	6.23614	4.69031	5.22494	3.711	3.60552	5.4021	5.90304	5.46524	1.69059	2.06348	2.76412	1.56553	2.22609	2.59569	3.38714
Solyc01g108050	Unknown Protein	1.34345	1.05774	1.34417	2.26219	1.158	1.87937	1.38096	1.50889	2.39325	3.13726	2.53726	2.42871	3.23497	3.72168	1.435	1.01937	1.38308	1.32025	1.00368	0.967782	1.07294
Solyc10g084140	Ferrochelatase (B9RRU8_RICCO)	6.84558	6.24307	7.40029	6.58102	6.54329	6.54704	8.73971	6.84197	8.48372	7.95364	8.11852	8.18279	8.26948	9.01407	5.91237	5.99207	7.12054	5.68183	5.24784	5.65861	7.10295
Solyc01g091240	Pentatricopeptide repeat-containing protein (D7KHY5_ARALY)	4.15362	3.6393	4.26638	4.03641	5.0725	4.50919	3.10712	4.62125	4.55847	3.89527	4.44141	5.01438	4.6646	5.61032	7.80232	5.11165	6.66156	7.29895	6.47868	4.70362	7.38331
Solyc08g075240	Glucose-methanol-choline oxidoreductase (D6TF66_9CHLR)	6.76036	7.59932	6.60924	7.07777	5.0741	5.24062	6.54517	5.39724	6.17088	6.30936	7.69117	6.28029	6.0822	6.7019	8.70186	8.44574	10.059	7.43069	8.91511	7.15143	6.05928
Solyc05g042120	Unknown Protein	14.8157	14.8119	16.8348	15.1912	15.4433	14.1221	16.0205	14.3867	18.045	17.9906	18.2767	17.0986	18.7999	19.1132	15.0909	15.9414	15.7865	16.0947	14.749	15.1835	17.1451
Solyc01g105720	Unknown Protein	4.39485	4.37583	5.29466	4.32743	3.38913	3.25061	3.89186	3.44779	4.15909	5.14906	4.53012	4.00245	4.02708	6.1529	6.90773	5.51661	7.73451	5.73739	6.3492	4.53311	7.50918
Solyc07g043320	Unknown Protein; contains Interpro domain(s) IPR009053 Prefoldin	4.95326	4.21057	3.79443	4.16565	4.10975	3.22657	4.03972	4.41316	3.86379	4.14684	3.73725	5.26863	5.24784	8.07851	8.70573	4.02888	7.7601	7.72644	6.86955	5.47832	8.30318
Solyc07g053720	Tyrosine aminotransferase-like protein (Q9LVY1_ARATH)	8.59484	9.54426	9.47894	8.50203	8.5632	10.102	11.2827	10.2344	9.44016	8.65808	9.86634	11.1657	11.4071	11.6837	12.228	10.8334	11.6157	11.6471	12.7624	12.797	12.177
Solyc08g083310	Glucan endo-1 3-beta-glucosidase 7 (B6T478_MAIZE)	17.7096	18.9002	17.7722	19.1278	23.7117	20.4643	20.8399	21.0854	17.6987	21.0114	20.0138	23.7557	21.2482	25.9075	29.8807	22.7293	25.0714	30.1441	24.1013	25.0275	30.4908
Solyc02g082100	Neuralized (B4M452_DROVI)	4.63676	4.16739	3.97114	3.8589	4.48074	4.50906	4.46106	3.94722	3.89986	4.31218	4.47421	3.90588	4.12819	4.45605	5.78909	5.55724	4.91588	5.2199	5.40891	4.91156	4.6962
Solyc05g005980	Solute carrier family 15 member 4 (S15A4_XENLA)	22.799	19.6074	23.0484	27.8083	17.4093	17.0541	22.2602	20.6545	29.5861	24.445	26.5264	21.5449	25.2669	24.5426	32.9205	31.2693	34.4306	32.6264	31.3339	22.123	28.2219
Solyc07g052380	Multidrug resistance protein mdtK (MDTK_YERP3)	0.578622	0.401459	0.477375	0.772565	0.805833	0.649564	0.921455	0.745196	1.75423	1.74911	1.25545	2.10912	2.1658	2.20254	0.698497	1.0196	0.866082	0.808253	1.15694	0.909592	1.02135
Solyc11g044230	UPF0727 protein C6orf115 homolog (CF115_XENLA)	82.9205	80.3926	83.7756	75.5286	93.1057	90.8837	93.2549	95.1899	77.4921	77.0004	69.3912	75.838	76.5005	69.2869	62.2967	61.7156	64.0432	74.0286	58.7261	82.8762	68.1837
Solyc12g006100	Serine/threonine-protein phosphatase 4 catalytic subunit (PP4C_KLULA)	3.57659	3.42589	3.06065	3.07418	2.01448	1.94536	2.38549	1.90509	3.81958	4.72586	5.35133	3.59184	3.02994	3.2016	2.4575	2.17173	3.80491	1.99531	2.31484	2.4246	2.03944
Solyc03g123390	Hydrolase (Q4PSG2_ARATH)	3.9875	2.67933	4.40399	3.26664	2.42524	1.93658	2.62239	2.72464	6.51803	4.37184	4.46432	3.94484	5.27272	5.69373	8.13965	8.08976	7.01434	6.09057	6.74148	2.83932	4.23519
Solyc03g025390	Retinol dehydrogenase 12 (B6TAL8_MAIZE)	24.7135	18.2217	30.9506	25.0669	22.6684	20.7856	21.1397	22.9474	35.0343	30.582	27.9683	28.2494	30.283	30.1982	44.8907	36.5361	38.3621	33.7868	31.277	23.7886	30.7199
Solyc07g006790	Dihydrolipoyllysine-residue acetyltransferase component of pyruvate dehydrogenase complex (A4TXZ0_9PROT)	45.4326	45.4702	43.8866	46.6702	45.6994	42.0264	40.5134	45.1609	38.4693	37.5045	39.8905	39.1077	39.6232	38.6071	51.0897	47.3827	41.554	47.3453	46.4249	41.6358	43.897
Solyc05g005950	Solute carrier family 15 member 4 (S15A4_XENLA)	30.2291	26.6998	33.8615	34.1896	27.7969	25.2277	32.1729	26.8121	38.7896	35.595	32.0936	37.4702	33.5977	39.3239	53.8353	38.9025	45.8794	47.7833	38.4946	26.5803	43.5803
Solyc03g112070	Phosphoglycerate dehydrogenase (D2D316_GOSHI)	47.7034	47.4917	44.4569	53.1957	53.0122	58.4405	55.3364	56.3196	54.259	48.9943	51.7913	55.2801	60.3574	56.3452	58.3772	60.3767	57.6745	61.8198	66.2218	65.378	64.8287
Solyc01g105230	Calmodulin-binding transcription activator 2 (Q0WNN4_ARATH)	9.78862	9.33782	9.52688	8.52176	9.50883	9.47457	10.0719	8.57186	9.93787	10.1699	9.45478	11.2494	11.3802	12.063	12.6308	10.9394	11.3313	11.4743	11.4446	10.6045	12.0058
Solyc02g021140	Superoxide dismutase (B9S4J6_RICCO)	59.9917	59.5558	56.3844	61.2531	48.7173	50.2304	49.108	52.3772	52.6385	52.3075	52.8411	44.6071	44.9825	45.1555	46.9038	45.5697	48.4195	48.716	44.101	46.5404	45.6237
Solyc07g049600	Fimbrin-like potential actin filament bundling protein (Q5AC06_CANAL)	0.171513	0.125736	0.156598	0.160343	0.104028	0.071789	0.110757	0.068035	0.452774	0.603595	0.505822	0.514408	0.446763	0.581534	0.264349	0.311239	0.237767	0.415577	0.274651	0.372734	0.280388
Solyc04g016200	UDP-glucosyltransferase HvUGT5876 (D3WYW1_HORVD)	1.32435	1.71739	1.01354	1.33038	0.681312	0.670282	0.762272	0.925778	3.40421	3.24325	4.05851	2.9506	3.14593	3.92708	0.96716	1.16446	2.70527	0.939825	1.95682	0.6642	1.46337
Solyc04g077690	Unknown Protein	4.74427	5.26581	3.93365	4.69917	4.71332	6.93721	5.07871	5.96178	5.72608	7.86133	13.721	12.6855	9.39137	12.8894	5.21988	4.77415	4.4449	6.45686	6.48186	5.14173	4.82959
Solyc05g041200	4-hydroxyphenylpyruvate dioxygenase (B7X935_HEVBR)	19.2148	17.5668	16.3835	18.5709	15.1883	12.9643	12.133	9.83218	14.0563	15.7243	15.423	11.6189	10.8643	12.1658	9.48208	12.2977	12.6042	9.3736	7.54678	10.5786	8.76776
Solyc07g052980	xyloglucan endotransglycosylase/hydrolase 16 (manually curated)	466.614	470.575	354.275	457.936	494.881	555.785	551.632	422.919	528.838	501.396	535.282	701.783	664.611	652.732	698.684	556.6	603.853	760.152	867.741	653.42	765.803
Solyc05g005160	ATP-citrate lyase A-2 (D7KWP3_ARALY)	56.0567	48.552	57.0599	58.4014	43.9397	48.513	49.653	48.3558	63.677	58.208	68.7273	47.3509	56.2084	48.0112	77.4426	75.3156	70.7951	69.6679	62.7323	55.8949	56.7778
Solyc03g114460	Acetyl-coenzyme A synthetase (D5HA95_SALRM)	15.5007	19.45	14.7629	16.5855	11.0276	10.1146	9.14825	10.1901	11.0846	13.4165	15.0424	8.20323	8.88973	8.384	10.0614	9.56954	10.9755	7.72325	6.47589	6.52122	6.82691
Solyc02g089340	DNA-directed RNA polymerase (B9G2A5_ORYSJ)	5.92211	6.07886	6.46157	6.673	6.519	6.59175	7.14382	7.17358	7.63159	7.76266	7.68999	8.56767	9.0628	8.54805	6.33681	5.86639	7.00356	5.50452	6.66542	6.77405	7.41541
Solyc11g008260	Cysteine proteinase cathepsin F (D3TN89_GLOMM)	3.20554	2.66255	3.21141	3.23752	2.47495	4.41994	4.03245	2.56279	5.07116	5.33511	5.81827	5.53389	5.64238	5.84737	3.2112	4.53657	2.97712	2.63978	3.36803	3.03934	4.36462
Solyc07g043490	UDP-glucosyltransferase family 1 protein (C6KI43_CITSI)	182.324	154.145	228.885	211.073	155.455	143.73	154.707	165.804	246.273	197.022	223.537	183.838	199.579	187.398	355.002	299.618	231.059	278.638	205.79	159.017	228.555
Solyc02g082360	Translation initiation factor (A6ZWQ9_YEAS7)	6.98612	6.83369	7.53671	7.17437	5.97557	7.09816	7.19849	6.16533	4.77117	5.08742	3.88306	4.81877	4.15666	3.33657	8.69557	9.20886	4.87246	7.52519	6.56128	6.33429	5.5836
Solyc07g048040	C2 domain-containing protein (D7MKI6_ARALY)	18.3559	17.0252	22.8536	18.3111	25.2047	25.4384	26.576	26.105	28.4782	20.4019	21.6205	29.9048	30.9158	33.0357	32.1911	28.1084	30.9911	31.3562	30.9442	27.3306	34.5879
Solyc08g075280	Uncharacterized membrane protein (A5GLU3_SYNPW)	10.7029	9.97736	9.09228	9.26908	11.3197	9.24197	12.2559	11.3846	14.6136	16.1645	15.6622	16.1539	17.4941	21.6918	11.0406	8.49593	13.758	10.5515	9.08558	10.3087	12.472
Solyc07g042830	Glycogen synthase (D1R4V0_9CHLA)	4.33001	4.0105	4.2302	4.07675	3.93283	3.71582	4.14011	3.5039	4.63298	4.18537	4.8991	4.40836	5.26724	5.92684	5.4636	5.45354	5.62799	5.7092	4.89241	4.34685	5.24202
Solyc03g095300	Proline-rich family protein (D7LFU9_ARALY)	12.8981	10.4056	12.9044	11.2799	14.5241	15.644	15.9403	13.068	15.732	11.5902	9.82713	14.9262	13.8435	16.3092	20.6573	16.1178	15.9817	21.0853	15.3858	19.2306	20.3164
Solyc08g083110	Cystathionine gamma-lyase (D2LF58_RHOVA)	32.0653	29.8186	28.7752	35.5469	32.984	24.0561	35.4312	30.2796	42.4996	44.5443	41.5349	40.3076	45.1523	43.4376	37.2885	25.6582	36.577	31.2836	25.6454	26.8464	32.5232
Solyc08g077270	Phosphoacetylglucosamine mutase (B5X1B2_SALSA)	6.56457	6.4357	8.04248	6.67196	7.59664	8.10701	7.02314	6.63239	8.11824	7.89952	7.43737	8.56579	8.00518	7.28569	9.66525	10.5818	8.5673	9.32039	9.75746	9.28283	9.12783
Solyc01g080540	Histidine-containing phosphotransfer protein (Q94KS0_CATRO)	41.4979	44.4017	43.3037	37.8062	45.7299	45.289	44.7429	47.3664	51.5722	53.6322	51.0844	58.4446	59.5819	61.485	48.6639	42.1975	44.5485	50.631	40.1907	50.89	45.1981
Solyc11g013190	Oxysterol-binding protein (A9ZM29_SOYBN)	8.31258	7.72898	7.83729	7.55084	7.92102	7.93757	8.18488	7.82137	9.59742	10.0865	9.61873	9.68094	10.1707	11.0002	8.56934	8.73689	8.39393	7.78625	7.56948	7.40338	8.55695
Solyc05g006200	tRNA (Guanine-N(1)-)-methyltransferase (A8N339_COPC7)	18.3861	17.926	18.1909	17.1018	18.7429	17.4603	18.8013	18.4546	16.7413	15.2699	15.0357	14.9833	15.4665	15.2361	18.8133	18.4905	17.0792	18.6059	16.9298	18.1947	17.0639
Solyc08g082460	Receptor kinase (B6SS10_MAIZE)	0.315352	0.189642	0.42541	0.366815	0.271814	0.150249	0.339597	0.31041	1.03116	0.963301	1.48296	0.986098	1.25443	1.24493	0.530602	0.345907	0.735041	0.251566	0.397783	0.367692	0.477452
Solyc09g008380	Pectate lyase-like protein (Q56XU8_ARATH)	37.8517	43.4722	52.6914	40.1236	42.0783	41.0235	41.5827	43.941	33.6467	35.516	36.1897	30.0292	32.3854	29.5787	31.4961	31.6469	30.6651	36.6325	30.6978	39.4962	27.6183
Solyc12g077630	Unknown Protein	0.945677	1.13685	1.5011	1.07499	1.06323	1.41188	1.2065	1.30302	0.850115	0.584817	2.18489	1.34504	1.59465	0.911188	2.47	5.03087	3.50272	4.79737	4.27141	4.43524	3.35805
Solyc08g006600	Dynamin-2 (D0MQ53_PHYIN)	6.68194	7.15961	7.12571	6.55551	7.36206	8.45782	8.07843	8.06222	10.0262	10.7969	9.40575	10.7575	10.5374	10.6766	8.57141	8.87973	7.52745	8.2199	8.21682	9.21364	7.9491
Solyc08g013900	Nodule inception protein (Fragment) (A9DME9_MEDTR)	2.60127	2.1848	2.26991	2.45237	2.14435	2.06783	2.76903	2.39146	2.66752	3.16759	3.29678	3.14414	3.72071	3.59755	3.8262	4.02153	3.48873	3.63226	3.70852	3.51561	3.98158
Solyc05g047560	Glycosyl transferase group 1 (Q3SM08_THIDA)	4.3734	4.324	3.92822	3.31963	3.29337	3.35603	4.49284	3.15238	3.32216	3.37985	3.34207	3.27324	2.8371	3.79964	2.42402	2.41099	2.90401	2.14842	1.87602	2.04309	2.66021
Solyc10g081460	Amino acid transporter (C3GEP6_BACTU)	27.996	22.9792	29.9772	24.2843	31.2799	33.5277	34.8618	33.4146	35.851	33.8178	32.447	41.0697	46.482	44.2982	29.2914	29.7112	31.6077	31.0981	33.3192	33.7595	34.0918
Solyc02g093060	tRNA-dihydrouridine synthase 1-like protein (D3BAF6_POLPA)	65.108	66.8658	68.7851	62.503	63.476	59.0765	61.0009	61.4482	64.4638	66.7031	61.5202	54.2859	53.5391	57.5956	51.8531	56.5111	60.0038	50.4133	52.4068	54.5819	50.2548
Solyc05g051970	cDNA clone J033025P19 full insert sequence (B7ERC6_ORYSJ)	1.79781	1.60447	2.0984	1.97006	1.99708	1.84725	2.0376	2.04911	3.87646	3.64392	2.47795	3.48522	3.63906	3.30204	1.86255	1.90967	2.68398	2.0413	2.50497	2.50134	2.6572
Solyc07g062860	Genomic DNA chromosome 3 BAC clone F4B12 (Q9LIL7_ARATH)	50.0084	49.3762	44.813	44.4095	45.1314	42.0617	48.5356	45.6043	46.5931	44.8289	42.9804	45.3004	48.1486	44.9695	35.9269	39.1689	42.2204	38.1508	39.5043	38.7689	40.4418
Solyc07g055320	ATP-dependent Zn protease cell division protein FtsH homolog (B2XTF7_HETA2)	25.2553	27.3949	26.1103	23.9757	24.3856	23.5553	24.1571	22.8835	22.3225	22.025	21.8018	21.7967	22.2259	21.3972	24.2176	23.711	23.624	21.1555	22.4381	20.4736	21.4545
Solyc06g069150	Genomic DNA chromosome 3 P1 clone MPE11 (Q9LUA5_ARATH)	43.3962	59.9937	39.7793	64.8862	38.281	43.7301	36.11	29.6045	39.6753	45.0621	45.4373	24.9585	24.8239	24.4898	24.9609	41.6835	28.7229	23.0584	18.4278	26.6582	17.7125
Solyc05g055880	Nucleolar protein 5 (Q6P364_XENTR)	30.9668	35.4101	29.7184	34.9093	29.4894	30.06	23.2487	30.8444	27.968	28.291	27.6745	22.7945	22.3302	22.0018	23.7694	25.8212	25.6306	26.1938	23.5943	25.1391	24.4008
Solyc04g005070	Peptide transporter (A6YJX4_9MAGN)	24.1663	20.5464	23.9635	29.1397	19.7609	18.657	22.2636	21.2198	34.9518	28.7762	27.2695	29.7306	28.7703	33.7087	36.6733	32.081	43.3941	35.0111	34.1072	26.1156	35.4121
Solyc08g077350	HAD-superfamily hydrolase subfamily IA variant 3 (B2IYD2_NOSP7)	18.2605	17.256	16.3646	18.2504	19.5586	18.5713	19.1803	19.3607	19.7286	19.4536	17.4639	18.6164	19.3488	18.7194	26.4463	24.6004	19.2717	25.6174	23.219	20.5642	22.159
Solyc03g082960	Serine/threonine phosphatase family protein (C1E0J1_9CHLO)	11.5261	10.8208	8.96782	9.28611	9.07774	8.81122	7.33595	8.63663	14.3998	14.2818	14.162	13.0756	12.1711	14.4369	12.7863	10.0928	12.7711	10.968	8.53481	9.15111	10.4365
Solyc04g072230	Uncharacterized aarF domain-containing protein kinase 1 (ADCK1_XENLA)	7.10356	6.71666	8.34002	6.86341	8.56613	8.18204	9.56199	8.39458	9.61977	8.75609	8.81247	10.3808	9.99044	11.2563	7.79061	8.12227	7.91235	7.91601	8.47677	8.23751	8.95336
Solyc05g006450	Serine carboxypeptidase (A8HP98_CHLRE)	7.09764	5.41722	7.67469	6.58929	6.36656	6.20422	5.32116	6.35305	11.0335	9.78763	9.63203	9.6389	8.83027	8.96812	8.50612	8.62584	6.04293	6.94674	6.31532	7.09123	7.01408
Solyc03g113770	Pyridoxine/pyridoxamine 5&apos-phosphate oxidase (D7BCS8_MEISD)	3.43511	3.19679	3.79116	3.20314	4.00492	3.7378	4.40114	3.90878	5.80012	5.49713	5.18309	6.25128	5.54207	6.83636	4.65123	3.96976	4.87414	4.73548	4.94821	3.86924	5.90963
Solyc11g069790	chaperonin (B2IXD2_NOSP7)	266.452	260.512	231.803	238.465	246.271	221.199	186.739	224.569	207.039	216.138	199.671	186.368	177.078	194.032	233.382	223.188	218.515	220.606	199.414	192.633	207.324
Solyc02g067670	Flap structure-specific endonuclease (A8NTE4_COPC7)	21.4722	20.5061	24.3299	23.1151	24.1769	23.9773	26.354	23.6284	26.6976	25.3409	27.0475	28.0439	28.9621	28.5478	23.8237	23.6686	24.9198	22.3385	21.6871	23.2216	24.7639
Solyc08g061560	Receptor like kinase, RLK	236.24	260.382	245.539	264.087	214.144	203.632	229.818	206.426	210.234	238.068	254.495	204.93	202.871	219.219	187.764	189.867	224.9	179.323	185.49	178.71	181.037
Solyc01g104860	Peroxidase (Q5K4K5_GOSHI)	1.93767	1.81897	1.30342	2.1123	0.602163	0.748524	0.649735	0.587314	1.53577	0.919973	1.49238	0.752139	1.15861	0.561434	0.306663	0.88613	0.732252	0.295049	0.375599	0.362003	0.232453
Solyc01g110150	CM0216.450.nc protein (B0BL92_LOTJA)	5.7488	5.82995	5.46375	6.00426	4.99742	5.32033	5.7128	5.45521	6.56236	5.52118	7.94905	7.30065	7.11655	8.2182	8.05469	8.09637	10.4409	8.2978	10.1882	9.1443	9.58041
Solyc03g113270	LEVAHOX1G L.esculentum homeobox (manually curated)	8.99572	5.26935	9.39689	6.25985	7.23081	6.92217	11.6696	7.83874	12.8052	10.5969	12.9577	12.5281	14.3901	14.4725	9.85134	9.14703	11.0507	8.70486	8.88632	7.29086	12.5013
Solyc12g094520	4-coumarate-coa ligase (B9MY03_POPTR)	16.7764	16.5667	22.9795	19.3535	26.0608	21.4097	25.2098	22.1962	26.0338	22.9943	18.2376	23.8072	22.8309	21.5029	29.7203	29.7676	23.998	34.0892	27.1744	27.4274	28.1898
Solyc06g008920	Acyl-CoA synthetase/AMP-acid ligase II (D0C359_9GAMM)	26.7566	26.803	26.6972	29.3847	22.1248	21.6217	20.3441	21.3995	25.6635	25.6643	28.0355	21.8682	22.1254	22.3791	23.6078	20.6766	24.9683	16.9539	17.8817	19.4928	19.5049
Solyc03g080195		5.83875	7.17904	6.26798	5.818	7.63589	7.39262	7.25339	6.94679	6.74056	8.70614	7.747	8.68647	9.2254	9.23625	9.47527	8.94973	9.51604	8.34623	8.54106	8.96547	9.13062
Solyc02g079550	Serine/threonine kinase receptor (Q7DMS5_BRANA)	0.083676	0.265051	0.082085	0.213684	0.124409	0.154078	0.183816	0.113858	0.522861	0.400138	0.591808	0.373748	0.417774	0.393743	0.285973	0.28753	0.352804	0.319564	0.277956	0.336797	0.320987
Solyc10g076900	Calcium dependent protein kinase 2 (B9H9N5_POPTR)	2.8747	2.73119	2.49792	2.8924	2.42997	2.47486	2.88437	2.86185	4.77723	4.26119	4.58331	4.08218	3.80285	4.49423	3.12523	4.00735	3.73755	4.34301	3.20101	4.08084	3.29575
Solyc03g119600	NIMIN2c protein (A0FJY4_TOBAC)	11.8528	6.79151	8.4974	8.04772	18.4884	13.5631	17.7762	14.036	18.5166	15.0422	13.6506	23.8346	22.1958	25.2943	12.0181	12.2406	11.7539	14.7436	17.3562	12.4362	16.2214
Solyc08g059660	Phosphatidylinositol binding clathrin assembly protein like (Q6AXI5_DANRE)	39.3068	37.5786	38.2432	35.9836	38.7674	38.9212	41.6595	35.2617	41.1141	45.2057	40.8927	45.2693	44.1984	46.5773	47.1588	46.3506	45.1229	43.8878	45.1622	45.5486	48.0676
Solyc05g005920	Peptide transporter (A6YJX4_9MAGN)	4.58361	3.53754	4.55686	4.87363	3.74794	4.58051	4.7196	3.81933	7.34617	4.41628	6.33306	5.7396	7.87259	6.70794	8.78963	7.07729	7.75633	6.73224	7.30865	4.63211	7.48506
Solyc04g077360	Serine/threonine-protein kinase receptor (B6U2B7_MAIZE)	0.88405	0.748792	0.758202	0.775768	0.518877	0.647654	0.746707	0.710265	1.40543	1.30743	1.50749	0.97687	1.4338	1.06933	1.12774	1.15249	1.08872	0.656611	0.771415	0.938898	0.932899
Solyc05g018417		8.15582	5.92975	6.94691	5.88471	4.84206	7.04524	7.45378	5.67581	7.72199	6.85352	9.65896	6.7508	8.37287	7.35083	10.0816	9.6992	9.56129	9.36837	9.90861	9.96895	8.40546
Solyc01g049890	Unknown Protein	80.1303	72.21	75.4617	70.4665	75.8385	77.6876	80.2608	78.9449	79.7281	82.5073	79.15	78.2802	79.7459	81.7861	93.7116	83.4718	84.4501	93.0304	91.124	86.6277	85.8238
Solyc06g011400	ATP-dependent chaperone ClpB (B5W0X8_SPIMA)	9.25362	10.1881	10.7293	10.6573	11.3802	11.219	12.2384	11.3042	9.90523	8.47162	9.64416	8.45212	9.20594	10.3521	8.46543	6.80516	8.47567	7.3539	7.40589	7.51405	9.17664
Solyc04g005520	Aspartate/glutamate/uridylate kinase family protein (D7KQN4_ARALY)	10.8449	8.38626	8.7246	8.68143	8.43803	7.61471	7.88385	6.91474	12.3818	14.0931	12.4521	9.81416	12.1586	11.8396	11.0748	11.4264	11.8725	11.0886	10.5953	10.1684	9.16662
Solyc07g020790	plastidic glucose translocator 3 (manually curated)	22.7306	23.89	23.2945	23.9048	17.3845	17.8643	17.8478	16.8651	19.8131	20.446	21.1572	16.2838	16.0417	17.227	13.7982	14.7121	21.469	12.5718	15.0333	13.8268	15.971
Solyc05g055343		3.84418	3.16037	4.3459	4.20831	1.69525	1.76585	1.97799	2.50063	5.46667	5.14187	3.93375	3.20232	3.64901	3.54445	6.57814	5.81647	5.46307	4.33578	3.58467	3.37203	4.00496
Solyc08g013860	NAD-dependent malic enzyme 2 (C2WKU6_BACCE)	28.541	25.6797	26.341	22.4779	28.5628	25.1613	24.4506	23.9367	30.7029	35.6392	30.5087	33.475	31.1228	34.2629	29.705	27.8906	29.5933	27.2884	27.3815	26.8104	27.6063
Solyc03g032220	Caffeoyl-CoA O-methyltransferase (A2PZD5_IPONI)	0.565267	0.482782	0.402731	0.156592	0.611398	0.43866	0.441695	0.678356	0.607814	0.888869	0.639948	1.15468	1.51669	1.76546	2.00203	0.866923	0.870681	0.920875	1.39043	0.782989	1.12748
Solyc12g038820	HAD-superfamily hydrolase subfamily IIA (B6TMM7_MAIZE)	11.1264	11.1248	12.2069	11.1341	8.38163	9.62552	10.5729	10.0028	11.2926	14.2266	14.8136	10.7461	10.8946	12.5608	15.847	14.829	16.8936	12.8539	14.8056	13.855	14.7976
Solyc11g073200	Legumin 11S-globulin (Q39770_GINBI)	15.1983	15.1079	15.2018	15.3514	17.7888	19.377	19.1952	21.3854	19.0153	20.1536	20.509	24.2198	23.205	23.7406	18.7017	18.4888	17.8012	21.9239	26.4051	22.8553	22.5292
Solyc09g082115		42.8745	42.7861	38.0236	37.6241	37.5167	34.805	38.5597	38.0555	33.5949	34.7937	35.5983	32.3598	30.3033	32.6185	31.2021	27.8396	33.8257	32.2558	28.4587	26.5168	29.88
Solyc06g075520	Dehydroascorbate reductase 1 (Fragment) (B8YGQ8_SOLLC)	6.60391	4.41383	3.77994	2.83752	5.1076	4.12681	5.94002	5.0087	6.65478	6.34147	7.68513	7.53719	6.53638	7.21051	9.88399	7.05178	7.97353	10.9997	8.49442	8.48577	9.88701
Solyc10g024370	Phospholipase D (Q6AVR2_ORYSJ)	0.309989	0.379448	0.356563	0.406495	0.498589	0.368187	0.490149	0.365275	0.236838	0.229214	0.141142	0.174001	0.101843	0.180256	0.137493	0.106179	0.136737	0.089542	0.109017	0.08486	0.154099
Solyc04g082355		8.02216	7.81412	6.96484	8.57181	8.12541	7.46496	7.24376	7.22178	9.00316	10.2118	11.2565	8.84261	10.3224	9.94374	12.7935	12.1781	9.9106	11.3248	10.7931	11.4932	9.45681
Solyc11g010790	Glucosyltransferase (A1YM58_IPOBA)	0.200005	0.301625	0.269882	0.26593	0.226847	0.235833	0.050197	0.145375	0.681926	0.293593	0.481846	0.579405	0.478405	0.915797	0.881798	0.472849	0.956643	0.898918	0.95657	0.341826	0.766842
Solyc01g006800	Methionine aminopeptidase (B9ST99_RICCO)	67.8463	67.2478	70.341	69.8194	65.6117	66.6159	64.1813	63.6859	61.0026	63.3085	63.1878	61.2972	60.7323	57.8404	56.9252	60.557	59.2071	58.798	60.0443	62.0356	56.7399
Solyc06g082170	Glutaredoxin family protein (D7MQE6_ARALY)	1.48211	1.1566	1.48832	1.09237	1.3225	1.0711	1.53016	1.29382	1.79927	1.92172	2.16134	2.2811	2.45113	2.73146	2.66577	2.04472	2.33007	2.33008	2.01778	2.00796	2.64687
Solyc06g066210	Unknown Protein	32.3857	33.1894	28.4997	31.5513	26.5463	27.9604	26.34	30.7884	19.5513	22.8567	22.2417	18.7779	21.9356	24.0591	24.3556	28.7962	21.5994	21.0497	21.4008	21.3466	20.6622
Solyc01g102670	HhH-GPD (Q2INY1_ANADE)	14.3586	14.0338	15.9697	15.6989	14.6168	15.3567	17.4091	15.6921	13.4021	12.9344	13.2485	12.7908	12.3348	12.6867	11.4084	12.195	12.8967	11.1799	11.4585	11.3563	11.5758
Solyc03g044100		7.91887	12.0305	13.7604	14.018	11.1767	12.5624	14.5435	14.0076	9.38851	6.68875	9.98663	9.06911	8.98565	8.80505	4.85964	7.48821	8.3307	5.33661	9.23239	7.0826	8.19697
Solyc06g054490	Prolyl 4-hydroxylase alpha subunit-like protein (Q8LAN3_ARATH)	6.57618	4.83697	6.1247	6.1105	7.71391	7.15165	7.34813	7.3935	7.52931	7.42909	7.10891	10.035	10.8879	13.1227	9.5328	7.81652	7.38814	9.87041	9.14972	9.30342	10.1263
Solyc02g085580	C2H2L domain class transcription factor (D9ZIU5_MALDO)	8.30418	8.81769	8.25154	8.87784	11.2704	11.4903	14.3281	11.2023	12.8602	11.8361	12.2556	15.267	16.1446	17.9935	12.8906	12.2267	15.2623	12.173	16.4865	13.0987	15.3565
Solyc05g009270	Fatty acid elongase 3-ketoacyl-CoA synthase (Q6DUV5_BRANA)	1.91592	2.47279	2.58357	1.85537	1.53627	1.27477	1.76782	1.71874	4.71446	3.20594	4.95518	2.6585	3.10038	3.49984	2.41472	2.7827	4.73287	1.77369	1.48808	2.20162	2.10133
Solyc09g082940	G protein gamma subunit 1 (B8AN27_ORYSI)	14.6211	15.2187	14.8698	15.2046	15.4958	16.1593	15.9814	16.8275	17.0957	16.639	17.8163	17.1656	15.6556	15.5525	17.3614	19.9048	18.4392	19.216	18.7168	18.6517	18.8477
Solyc08g080453		5.46393	3.93827	2.76069	2.59384	4.72087	5.24955	6.14462	3.52966	1.98964	2.06008	1.80717	2.55219	3.18359	2.15933	2.14231	2.04924	2.61059	2.18507	3.46156	2.88625	3.24324
Solyc03g123990	Mitochondrial carrier protein (C5P8G6_COCP7)	34.32	37.3536	36.3098	38.9701	35.0615	35.7829	31.83	34.7659	29.9966	33.7606	31.1519	28.8437	30.733	28.4308	29.3204	30.6432	28.6322	31.2381	29.4998	31.9419	29.0167
Solyc06g050590	Acetyl-CoA carboxylase biotin carboxyl carrier protein (D3PS72_MEIRD)	92.5107	92.3896	90.8202	100.924	92.8697	91.3862	91.3959	96.4473	108.294	103.931	112.841	104.02	117.627	109.357	116.345	128.765	103.104	118.03	119.054	108.905	114.766
Solyc10g018905		0.068159	0	0	0	0	0	0	0	0.321396	0.443848	0.226888	0.468816	0.214161	0.288543	0.460814	0.422336	0.6466	0.56422	0.764356	0.364823	0.806968
Solyc01g096270	Unknown Protein	98.4241	96.1646	97.2059	114.481	101.561	107.133	118.79	107.005	125.691	116.202	116.578	115.699	119.916	120.943	120.226	125.02	126.968	139.521	138.801	136.273	133.133
Solyc04g080480	AMP-dependent synthetase and ligase (D6ZEF9_SEGRD)	0.290884	0.276283	0.266903	0.411821	0.330799	0.329169	0.379032	0.325934	0.219218	0.02743	0.08398	0.122855	0.061584	0.077548	0.057392	0.059654	0.058049	0	0.032899	0.140257	0.028831
Solyc11g006350	aspatate carbamoyltransferase (manually curated)	61.9215	69.8073	59.5742	62.7739	56.4767	60.4533	52.6547	60.8564	50.2131	54.1867	55.6233	51.2637	49.4544	47.9854	57.4393	60.839	50.8958	59.1844	59.6105	60.2669	53.9923
Solyc09g015085		1.2186	1.18978	1.33616	0.896985	1.58487	1.37563	1.22399	1.24597	1.83895	1.72296	1.82001	2.14303	2.01944	2.10758	1.80441	2.08379	1.97875	1.68153	1.81611	1.70376	1.80771
Solyc04g009260	Cc-nbs-lrr, resistance protein	0.118218	0.161612	0.052554	0.054731	0.080282	0.027392	0.012368	0.022195	0.483194	0.664581	0.380341	0.822358	0.29467	0.693959	0.290439	0.133675	0.65163	0.156132	0.298368	0.046669	0.19179
Solyc12g063050	RNA polymerase II C-terminal domain phosphatase-like 3 (CPL3_ARATH)	25.971	28.8544	29.002	28.7426	29.1456	31.4289	30.493	30.5895	24.2486	24.5742	25.4714	27.1755	27.0591	27.8345	24.53	25.9092	25.985	23.3738	26.8356	25.9513	27.1542
Solyc09g018750	Inosine-5&apos-monophosphate dehydrogenase (Q0KFK7_RALEH)	439.982	433.682	404.541	408.437	425.237	377.89	355.598	395.48	367.55	386.277	385.56	377.314	336.873	352.821	373.342	345.976	378.816	359.142	295.291	334.285	328.961
Solyc08g078090	Lipase (Fragment) (Q9ZTW1_DIACA)	2.65447	2.07807	6.20516	2.31081	2.89152	1.81156	8.23863	3.50867	1.51333	1.15555	1.43402	1.85764	1.99852	1.945	1.10524	0.509658	1.60724	1.32414	1.03073	0.922483	1.84844
Solyc02g082180	DNA replication licensing factor (Q2TWS7_ASPOR)	130.069	142.254	142.653	152.741	131.594	141.316	137.389	138.198	122.215	129.256	128.836	118.715	124.822	111.422	118.642	127.625	119.284	121.882	125.102	124.924	115.879
Solyc02g038690	Histone H2B (A2IBL2_NICBE)	131.895	132.494	111.798	136.693	132.29	106.383	125.982	128.961	104.261	94.5589	112.477	99.0614	96.9156	90.8617	114.287	100.919	111.325	115.338	113.361	125.332	109.674
Solyc03g116730	Stearoyl-CoA 9-desaturase (D7E3I2_NOSA0)	47.3922	54.4413	65.6385	52.1211	85.3859	84.442	98.1966	87.7872	82.1928	67.8401	79.1719	87.9867	85.2736	87.1102	58.83	72.5557	80.7219	65.7839	64.2627	64.3155	72.864
Solyc03g034392		5.75721	7.69401	6.25124	7.2695	5.40748	5.91472	6.06299	5.99129	4.0829	4.72057	3.65896	4.12885	3.21419	3.3666	5.05804	4.40491	4.41334	5.6446	3.03502	4.75448	4.54188
Solyc10g007800	Meiosis 5 (B6T5X0_MAIZE)	84.8854	71.1962	115.365	63.8142	83.6184	68.2052	83.0553	69.2715	143.235	121.147	122.668	139.51	127.083	146.585	140.205	157.008	115.418	96.3589	106.531	83.1811	129.951
Solyc10g055780	Chitinase (B9VRK7_CAPAN)	1.28718	0.667384	0.331527	0.233897	1.08025	0.597967	0.451678	0.641175	2.27299	1.69934	2.23357	2.76779	1.49739	5.50391	1.68974	1.26668	5.47554	2.1192	4.16001	0.975037	2.47556
Solyc08g006420	Myosin-like protein (Fragment) (Q84VD2_ORYSJ)	7.55338	7.56558	8.6856	7.49593	9.14905	9.26654	9.24179	8.39011	9.69385	10.6169	9.92669	10.8257	11.2523	11.2695	9.83533	11.2519	10.3123	9.40906	11.388	10.4779	10.53
Solyc09g010330	Nascent polypeptide-associated complex subunit beta (C5FKK9_NANOT)	94.2646	91.2962	92.1982	93.7698	89.6307	89.5361	81.8305	91.5806	86.6588	82.7975	80.7968	77.5216	76.1228	69.5393	82.7313	80.2029	78.8707	93.3086	88.4739	86.9935	76.0807
Solyc09g005100	Aprataxin (B1AXX8_MOUSE)	15.6007	15.7299	16.1612	17.7464	14.4009	13.7629	12.6004	14.895	12.8526	14.4276	13.7627	13.0397	12.3597	12.7597	13.0591	13.1876	13.0787	12.1321	11.5375	11.9845	11.9983
Solyc01g100500	Microfibrillar-associated protein 1 (C1BVS1_9MAXI)	51.5629	53.0382	54.8821	53.0973	54.179	53.6001	51.1651	51.5141	48.3297	47.7702	49.2508	51.4699	49.2561	48.7914	46.2554	47.1145	47.7677	45.2223	46.5412	48.1009	49.5336
Solyc03g031680	Uncharacterized GPI-anchored protein At1g61900 (UGPI6_ARATH)	12.316	12.8804	13.0068	13.1298	11.3226	11.1272	12.949	10.8875	10.481	10.6223	9.64022	10.0868	11.1244	10.7654	9.75056	8.53353	10.7986	9.68068	9.04871	9.86789	10.6416
Solyc01g100360	Dihydrolipoyl dehydrogenase (B5LAW5_CAPAN)	47.3586	43.9547	46.3066	49.9473	45.5071	44.4736	41.6648	45.8539	54.3079	57.2705	53.0099	53.777	55.1257	54.6215	58.3466	61.8959	50.3623	57.929	54.8067	48.5171	55.5737
Solyc06g073390	farnesyl protein transferase subunit A (manually curated)	29.0256	29.6652	32.8043	31.7921	32.6053	34.6119	34.0064	33.541	26.987	25.8052	27.2828	28.4098	30.1736	28.5658	28.5726	27.1449	26.2166	27.4292	28.2286	31.1385	27.0265
Solyc07g042250	chaperonin 21 precursor (manually curated)	213.024	217.647	186.456	201.241	190.756	187.273	155.421	191.956	169.367	168.257	177.476	146.89	144.285	144.727	179.919	179.097	165.419	181.62	165.99	162.567	150.007
Solyc11g066010	CM0545.320.nc protein (B0BLB0_LOTJA)	12.077	13.274	11.2171	11.3098	11.3606	10.5233	10.3833	9.16993	7.55778	8.39119	10.1629	6.31185	5.47596	8.03525	8.46523	8.47528	10.7423	7.24394	7.12878	8.10342	8.37729
Solyc05g055650	Polyvinylalcohol dehydrogenase (D4T9G5_9XANT)	1.01672	0.797989	0.902076	0.735162	0.826775	1.00725	1.1528	0.883716	1.71335	1.33643	1.92319	1.82766	1.7523	2.51688	1.70502	1.52114	2.18462	1.28906	1.09266	1.71485	2.31083
Solyc09g090730	AMT1 (manually curated)	1.99417	2.17996	2.78391	2.86983	2.9224	2.79331	3.87376	3.10948	5.26682	3.70991	4.60607	5.37935	5.59365	6.79593	3.5704	4.11567	4.93831	3.43637	4.88437	3.03488	4.81721
Solyc01g006450	Enoyl reductase (P93062_BRANA)	67.3585	76.2347	69.7239	67.6023	62.5811	63.1544	54.2661	60.9866	53.2396	59.7409	56.4423	49.1214	51.1861	50.5797	56.0363	64.6419	53.4549	54.322	52.281	52.9896	49.5465
Solyc03g119010	Pre-mRNA-splicing factor SPF27 (D3PJ34_9MAXI)	115.736	114.786	121.804	108.659	107.562	118.411	117.004	103.15	99.7734	102.934	108.261	102.274	104.473	102.821	96.1881	101.59	105.206	100.335	90.6546	98.0969	93.9695
Solyc01g028810	chaperonin (B4VMY1_9CYAN)	411.017	421.681	383.028	400.046	376.778	372.198	310.956	378.139	330.317	337.573	346.421	308.906	310.556	310.281	348.838	357.652	320.834	335.851	325.744	305.647	315.497
Solyc03g112970	Pectinesterase (B9GXZ7_POPTR)	0.57504	0.547758	0.614177	0.415945	0.993749	0.401777	0.62284	0.636711	1.57772	0.781098	1.68438	1.39966	1.11873	1.68953	1.57417	1.34667	1.57597	1.63382	1.3764	1.2739	1.57054
Solyc11g044250	Glutathione-regulated potassium-efflux system protein (B3CM92_WOLPP)	4.98358	6.16927	4.93685	4.94904	4.83337	4.10743	4.37416	4.97381	3.81339	3.61655	4.36977	3.32839	3.91578	3.61172	3.98109	3.84099	4.2655	3.77209	3.76079	3.69974	4.34725
Solyc06g035790	Dehydration-responsive family protein (D7M5L0_ARALY)	10.1009	10.4534	8.46257	8.92472	9.91676	8.92349	7.50268	8.66748	6.26615	7.72422	7.74489	7.81757	7.29789	8.1011	8.41942	5.95353	6.3894	8.27166	5.62237	5.44581	5.79527
Solyc07g024070	Ubiquitin-conjugating enzyme E2 T (C1BZC6_ESOLU)	27.9052	27.8952	28.2909	30.6416	25.1904	25.7808	25.1187	27.5068	22.6815	26.7533	25.6731	23.4207	23.4143	23.1831	25.1551	25.1903	22.6061	22.6308	23.67	23.2711	21.9987
Solyc09g057650	40S ribosomal protein S8 (Q3HRZ6_SOLTU)	49.3777	55.0091	47.8899	41.5351	49.4427	55.9203	43.5653	53.7117	59.5482	58.6169	64.391	59.9362	58.5394	50.0032	52.2599	60.2677	65.5489	65.9285	70.1103	72.2601	67.0629
Solyc11g071620	aldehyde oxidase 1 (manually curated)	2.82024	2.71685	2.09272	2.01081	3.05592	2.16315	2.89506	2.58918	3.8608	3.21586	3.67868	4.73665	6.23308	5.15877	4.59108	3.31867	2.34986	3.67	3.55629	4.13398	4.42811
Solyc10g044710	TPR repeat (Q2HW44_MEDTR)	8.14115	9.4388	7.88131	7.59412	8.55323	8.12749	8.4072	8.57781	5.88281	7.02917	6.95505	6.89335	6.53636	6.07413	6.83892	5.9073	6.51781	7.12485	5.65892	6.46931	5.7044
Solyc11g150107		4.48907	5.01767	3.4924	3.81165	3.36975	3.22214	4.97941	3.79903	7.80705	7.13903	6.69154	5.40792	6.45649	7.29495	6.0275	6.95706	7.91988	6.12416	6.40349	6.9504	5.5438
Solyc05g032690	3-hydroxyisobutyryl-CoA hydrolase (C1GV81_PARBA)	7.72872	7.17491	7.89943	7.87061	5.58635	6.9432	6.85679	7.33067	9.77799	12.04	12.4864	9.03132	9.5486	9.28396	9.1484	12.6235	11.4183	8.6972	11.7538	8.02346	8.01245
Solyc02g085780	Regulator of chromosome condensation (RCC1)-like protein (D0NEM9_PHYIN)	76.6141	80.4123	77.0808	79.5901	86.2713	83.8757	69.2173	81.214	66.2526	66.463	68.1501	72.835	67.1026	64.9904	68.5827	69.3545	63.4299	71.7457	73.753	65.7002	69.6738
Solyc08g080457		14.5502	13.5755	8.3011	12.0092	10.527	11.4762	14.6873	11.4185	7.73517	7.54444	8.42711	7.37416	10.1045	8.51214	8.44256	6.56083	8.23804	9.45759	9.4168	10.5702	10.8488
Solyc05g008630	Poly(A) polymerase (D7M9N5_ARALY)	26.3296	25.7419	28.3471	26.8281	29.0256	26.8725	29.4745	28.5036	25.277	23.2739	21.0886	25.8413	26.8569	25.3358	22.6501	21.8958	24.3773	24.4045	26.2892	23.753	25.2576
Solyc03g118850	Hydrolase alpha/beta fold family (Q1DF33_MYXXD)	0.733599	0.744823	0.628657	0.589144	0.901024	0.7978	0.98163	0.631695	0.95794	1.19494	1.02941	1.32213	1.32808	1.32941	1.10056	1.01488	1.07991	1.35655	1.40485	1.5317	1.06843
Solyc01g009630	Cleavage and polyadenylation specificity factor subunit 5 (C1BVK1_9MAXI)	72.3244	72.3938	69.5574	69.1168	69.17	69.7621	74.6756	70.9664	61.2525	67.4576	62.3059	60.4241	61.8461	59.6696	61.4006	61.4062	66.8445	64.6552	65.3567	67.0284	61.4709
Solyc10g006560	Histone H2A (A9PCS9_POPTR)	173.082	169.853	146.634	159.983	144.775	135.992	133.125	153.059	141.347	142.221	144.635	123.102	131.633	117.866	153.619	132.066	141.208	162.843	152.091	149.472	130.487
Solyc04g007015		8.75223	7.53413	7.90432	7.17504	7.24545	7.48265	8.00381	6.78051	9.67672	9.90181	9.53654	9.85285	9.37077	10.62	9.36784	9.23982	10.3702	9.50604	10.0735	8.30441	10.9846
Solyc07g007770	Unknown Protein	0	0	0	0	0	0	0	0	0.905501	0.579645	0.947798	0.162815	0.208489	0.73235	0	0	0	0	0	0.371233	0
Solyc04g079700	WD-40 repeat family protein (Q1EPE0_MUSAC)	1.19329	0.446009	1.06581	1.72691	1.67218	1.2123	3.17655	1.75638	0.524738	0.571726	0.248079	3.0206	3.52512	3.70828	3.0743	1.23105	2.95536	2.45931	5.87545	2.63819	5.60943
Solyc08g022130	Unknown Protein	0.262651	0	0	0	0	0	0	0	0.101034	0	0	0	0	0	1.19643	1.06469	1.63122	1.0023	1.16231	1.06489	1.38773
Solyc10g054780	Acetyl esterase (AES_SHIFL)	60.0046	61.3401	55.3595	53.887	62.0358	69.6117	79.6478	63.3463	55.1528	52.0738	56.4197	64.9759	62.1863	65.799	67.7433	64.8183	73.8657	67.7978	85.7865	76.8395	76.5764
Solyc05g041440	Genomic DNA chromosome 5 P1 clone MUK11 (Q9LZ27_ARATH)	7.44123	7.44439	8.25882	7.34685	6.93728	7.28894	6.79925	7.05755	8.56798	8.60705	8.44131	7.30749	7.9327	7.59974	5.69875	6.30717	6.41134	6.52364	6.06452	5.69851	6.62363
Solyc09g009340	DNA double-strand break repair protein mre11 (MRE11_METTH)	17.3908	18.5574	19.2885	18.2427	16.9457	18.1243	17.8229	17.4834	19.2419	19.7597	19.6413	19.8056	19.1675	18.29	16.0474	15.2839	16.7958	16.4495	15.5699	16.7572	15.7075
Solyc02g038810		4.44102	5.60424	5.72785	6.56254	4.40853	5.20347	5.91603	5.42333	6.51212	6.56982	6.7472	6.18578	6.37634	6.29312	4.19273	4.87639	4.78028	3.68149	4.91904	4.23747	5.23562
Solyc07g065060	Wax synthase isoform 3 (Q84XY7_VITVI)	3.81047	4.28629	3.41741	3.85509	2.308	2.60489	2.04247	3.19193	2.47926	2.78441	3.15481	2.63543	3.49988	3.91578	5.89832	4.25364	5.28221	4.95552	4.69088	2.646	5.00995
Solyc11g007020	mevalonate disphosphate decarboxylase (manually curated)	37.7161	38.4398	36.7352	41.7505	38.8755	37.6529	33.2365	41.6178	35.9688	34.3885	33.4049	35.5723	35.9283	36.1112	43.4177	41.7465	40.4123	46.423	47.6858	37.769	43.1879
Solyc01g150133		0	0	0	0	0	0	0	0	1.03829	3.18163	4.24875	1.5927	1.32081	2.01113	0	0	0	0	0	0	0.093279
Solyc01g101060	S-adenosyl-L-methionine synthetase (manually curated)	295.377	307.501	260.2	282.969	248.535	264.962	320.155	216.841	338.218	347.641	359.743	297.864	305.449	338.457	260.494	294.103	291.576	243.747	257.208	250.084	248.77
Solyc05g043390	Unknown Protein	0.235836	0.083148	0.340735	0.287437	0.214909	0	0.243406	0	0.345346	0.318224	0.41615	0.303332	0.400177	0.664618	0	0	0	0	0	0	0
Solyc09g009660	Solute carrier family 35 member F1 (B6TXS8_MAIZE)	1.89645	1.40078	0.759541	1.60604	0.920012	1.51106	1.8412	1.57176	1.14528	1.12291	0.731346	2.33482	1.86118	2.66768	2.84699	1.79744	2.58159	4.18152	4.21764	2.92331	2.76729
Solyc12g044310	Solute carrier family 15 member 4 (S15A4_XENLA)	7.75978	5.66178	4.82073	5.22546	7.68452	5.60585	7.62939	6.82747	4.40897	5.92323	4.12135	9.26013	7.47684	10.156	9.72834	7.11014	7.70233	10.7377	11.2946	7.64433	12.4719
Solyc08g028780	AT5G28150-like protein (Fragment) (D6PS16_9BRAS)	0.62145	1.26478	1.15779	0.797207	0.557356	0.761304	1.08284	0.787855	0.697195	0.68124	1.03183	1.16149	1.39037	1.93144	1.88587	1.61631	1.97325	2.41873	1.81993	2.14893	2.62764
Solyc04g007160	Alpha-glucosidase (Q9LEC9_SOLTU)	3.91716	5.2985	4.04463	6.28064	1.298	1.03089	1.35086	2.74759	5.38777	4.15144	3.98007	2.36388	2.45417	2.45821	1.89241	2.04847	2.76889	1.36042	1.33689	1.29316	1.27332
Solyc11g011030	Pto-responsive gene 1 (manually curated)	1.1503	1.1257	1.07266	2.82072	2.19203	1.02809	1.15933	1.35319	2.03827	2.12223	1.28682	2.79415	1.20178	2.41936	4.25075	3.18022	4.26774	4.56602	3.28612	1.33922	3.53214
Solyc08g062930	Calmodulin-binding protein (A2I5F3_BETVU)	0	0	0	0.024353	0	0	0	0	0	0	0	0	0	0	0.223067	0.059338	0.175892	0.191019	0.28938	0.028126	0.228039
Solyc04g007150	Alpha-glucosidase (Q9LEC9_SOLTU)	2.66386	3.17055	3.20171	5.31373	1.33231	1.15402	0.779479	1.73877	4.00853	3.16304	2.91128	1.49408	1.98572	1.55026	1.38726	1.59753	2.25325	1.08122	0.665513	1.00559	0.975323
Solyc09g062960	Unknown Protein	0.40196	0	0	0	0	0	0.070524	0	0.844028	2.25236	0.090346	5.81796	8.5465	0.149249	0	0.034922	0	0	0	0	0
Solyc06g073080	Flavonol synthase/flavanone 3-hydroxylase (FLS_PETHY)	1.23416	0.335285	0.473252	0.118403	0.544792	0.227874	1.05709	0.540942	1.19901	0.846391	0.968634	0.736282	0.880204	1.12504	0.175568	0.046319	0	0.020647	0.066518	0.250271	0.313389
Solyc04g082700	Tonoplast monosaccharide transporter 2 (manually curated)	27.9654	24.892	23.6621	27.8813	21.6842	19.7242	22.0086	21.7172	22.8342	22.5827	23.5299	20.964	23.975	24.6106	30.0228	25.5035	28.0656	26.3233	24.578	23.8678	27.763
Solyc02g089730	Endo-1 3-beta-glucanase (C5FLR9_NANOT)	17.8095	16.0089	13.1529	15.505	14.9802	17.6267	17.4609	16.9962	12.9929	15.1241	16.2123	16.4157	20.4203	19.3269	20.8558	19.8865	18.0912	20.6295	28.3015	21.5668	18.9929
Solyc09g074930	REF-like stress related protein 1 (Q6XNP4_HEVBR)	43.8732	40.8202	52.228	40.9078	53.0966	64.5457	90.311	55.581	62.3919	68.249	55.9873	70.4103	74.4006	78.8308	47.9656	47.3451	51.4916	42.7023	46.9729	59.5742	60.7508
Solyc09g082630	Acireductone dioxygenase (Q08G57_PLAMJ)	16.6781	14.9735	16.2324	14.5088	17.2983	16.8409	15.4432	16.8844	17.5815	19.624	16.2789	19.24	17.8071	19.8309	13.9809	11.839	13.6601	13.4765	12.0964	11.7182	16.3613
Solyc08g007910	Serine/threonine protein kinase (C4PKQ3_PRUPE)	6.80402	7.08144	7.772	6.4211	7.28838	6.90124	9.35279	7.46304	8.79228	8.41747	8.95024	9.31447	10.1348	10.747	6.73488	7.00661	7.42995	7.30915	9.20762	8.07118	7.73822
Solyc10g074890	Receptor like kinase, RLK	8.48107	8.02898	8.59985	7.47022	6.95459	7.6608	7.50583	6.43328	8.82141	9.80252	9.28046	8.22746	8.87376	8.98724	6.66827	7.50399	7.75583	6.12864	6.24971	7.25182	6.78999
Solyc07g043420	2-oxoglutarate-dependent dioxygenase 2 (manually curated)	793.103	548.478	1013.37	970.365	648.09	554.861	498.179	637.494	1117.69	889.701	852.493	856.652	928.477	784.6	1799	1362.28	1131.91	1389.94	1030.77	727.263	1015.45
Solyc01g010310	Glucan endo-1 3-beta-glucosidase 3 (B6UAN6_MAIZE)	81.8866	84.2489	68.2041	77.9407	74.9745	78.1311	74.5113	85.3868	68.216	74.9491	81.3006	77.0905	72.5213	74.0991	91.3062	91.4586	89.8954	102.282	96.2634	91.452	84.8493
Solyc01g100530	Protein EFR3 homolog A (EFR3A_HUMAN)	169.222	150.843	170.206	181.463	167.792	159.233	186.615	182.756	171.188	178.54	165.408	174.741	185.485	182.916	194.542	186.518	198.467	195.014	210.655	190.097	200.461
Solyc11g011080	Tir-nbs-lrr, resistance protein	2.17515	0.798618	1.73635	1.87914	2.08791	1.55771	1.59954	1.76494	2.8996	2.5114	2.39182	2.60469	2.41458	2.98032	1.74748	1.41341	1.99676	1.50545	1.62623	1.46157	1.97837
Solyc03g095290	Hydrolase alpha/beta fold family protein (D7L9R5_ARALY)	9.31504	9.15965	9.54248	9.02921	10.8431	10.6285	10.6875	9.57066	9.3722	9.55129	9.89342	11.2874	9.95075	13.0379	14.0414	10.8924	12.0325	13.7295	11.0453	12.4359	14.1751
Solyc02g069180	Protein binding protein (D7L0L7_ARALY)	19.7971	19.5675	16.7379	22.4735	18.8505	18.9278	22.6669	19.5345	19.079	17.5685	20.8277	19.8828	19.9021	17.6411	23.0381	23.4204	25.7376	23.7984	31.0387	31.9949	29.2205
Solyc04g015340	Serine carboxypeptidase K10B2.2 (B6TM29_MAIZE)	9.57042	8.94545	7.84679	8.74019	8.98015	7.97166	8.7465	8.70925	8.46726	9.29621	7.89499	8.9085	8.51332	9.07177	12.3872	10.059	10.8748	10.8447	9.34142	9.17888	11.184
Solyc02g083290	Serine/threonine/tyrosine kinase (Q9AWA6_ARAHY)	18.3949	16.5945	17.025	16.5252	21.4919	20.1096	20.3511	18.1343	16.781	15.1737	14.0337	17.0854	15.7544	18.9099	20.0902	18.1293	18.6005	19.972	17.8171	18.1029	19.9995
Solyc09g075740	Unknown Protein	1.81603	1.26296	2.07985	1.87978	2.03932	2.39291	2.85831	2.19798	1.5037	1.0292	1.18338	1.21229	1.37106	1.75817	2.00848	2.62183	2.8392	1.92289	1.93772	1.99458	1.58276
Solyc06g074370	Alpha-2 3-sialyltransferase (Q702S2_TAKRU)	19.7901	21.4211	19.7453	19.5247	20.3576	21.9388	20.1118	20.6264	17.2878	19.9002	18.2366	17.4955	20.9539	18.791	24.2271	21.9309	22.0395	24.4611	22.7565	22.2632	21.9858
Solyc01g111280	Cold shock protein-1 (Q8LPA7_WHEAT)	1.70751	2.13177	1.95594	2.22121	2.62585	2.39926	2.83789	2.69869	3.16468	3.2422	3.45809	4.44105	3.60534	3.47565	1.84589	2.2908	2.03546	2.94157	4.12218	2.79714	3.36106
Solyc03g113130	Cupin RmlC-type (Q2HVC5_MEDTR)	5.9854	4.50858	3.08433	8.04648	2.0191	2.5253	1.30145	2.35821	2.60124	3.4684	2.21261	1.29255	1.78843	1.70116	5.05496	7.07931	3.75049	4.17533	3.04789	4.06443	2.01281
Solyc02g022890	Fatty acid hydroxylase family protein expressed (Q9AY73_ORYSJ)	1.00684	1.87	0.81937	1.14007	1.51649	1.57438	1.66881	1.54647	1.63502	1.7595	1.57666	1.10982	0.947072	1.36987	0.323874	0.631582	0.838346	0.432115	0.434637	0.797038	0.825014
Solyc09g082690	superoxide dismutase (manually curated)	19.3398	19.7472	22.2361	19.1656	16.82	19.9456	15.7162	23.8578	17.4964	15.9855	21.2513	13.5465	15.6762	15.2317	25.5104	29.1239	21.5934	30.6577	26.3218	17.8768	18.0589
Solyc09g090670	Oxidation resistance 1-like protein (Q6Z157_ORYSJ)	3.45959	2.63161	2.78806	2.90279	3.26888	3.26942	2.40527	3.35969	2.64374	2.55108	2.72311	3.18043	3.14858	3.42169	4.64497	3.68781	3.36742	4.37383	3.87838	4.21169	4.11352
Solyc02g093970	Receptor like kinase, RLK	14.5967	14.1603	12.3671	14.8449	16.4409	15.9505	16.287	14.4475	17.0264	15.2316	17.1557	17.144	18.6021	16.9768	20.5861	19.1845	18.844	19.3447	19.2988	17.6083	19.0806
Solyc02g063380	Unknown Protein	5.06327	6.1872	4.99196	4.92442	4.32234	5.2587	6.24307	5.20339	6.20566	6.1258	6.59234	6.86736	4.35565	9.63534	15.8099	8.97077	9.78089	15.3639	8.52888	9.80686	12.9578
Solyc11g065070	Hydroxymethylglutaryl-CoA lyase (B6U7B9_MAIZE)	8.98992	9.18324	9.89868	8.80311	7.78296	8.04629	13.1338	8.8636	10.2146	10.9863	10.3666	12.5487	11.8347	13.0812	12.4816	12.5388	15.8347	12.6867	14.6976	11.8172	16.1092
Solyc01g087190	Chaperonin-like protein (Q2LJI6_9NOSO)	13.6069	12.8169	12.0899	11.9811	9.12495	10.4741	12.2725	10.2763	12.0532	12.7538	13.4032	12.1234	12.4626	12.8747	14.7787	16.362	16.1123	13.1239	13.7633	13.1416	15.1606
Solyc04g016490	Icc family phosphohydrolase (C6IM14_9BACE)	5.64284	5.37628	5.3849	4.39374	5.64341	5.62227	5.68592	4.98186	5.70616	5.74648	5.48036	5.84644	6.36692	6.29475	3.79432	4.00786	4.70351	4.13848	3.79625	4.57179	4.40053
Solyc10g078550	glutamate dehydrogenase (manually curated)	9.21938	9.85317	9.91863	8.91084	10.4818	11.0545	10.9124	10.8222	9.8842	10.3247	11.5578	11.7193	11.5361	11.3948	13.303	13.0266	12.3053	11.9293	11.7297	12.4004	13.1589
Solyc07g061800	Heme-binding protein 2 (B6T0C0_MAIZE)	0.57441	0.538284	1.54238	1.56719	0.352223	0.477045	0.606784	0.672399	2.36655	1.9015	2.32291	0.598175	0.853181	1.37221	3.00124	3.51781	4.67646	2.68975	3.07853	1.19859	1.00073
Solyc02g082440	Unknown Protein	1.94821	1.9704	1.56289	1.59622	1.95778	1.57825	1.76889	1.6746	1.93916	1.8487	2.07292	2.12848	1.95788	2.6068	3.14936	2.19644	2.74185	2.27766	2.54302	1.86468	2.82389
Solyc02g063440	Unknown Protein	1.77612	1.68637	2.35913	1.24538	1.90573	3.37958	2.97583	2.6127	3.55333	4.07407	4.51012	4.12359	6.34595	7.02977	2.49549	2.48033	2.1029	2.78066	4.27812	3.82556	4.01701
Solyc12g088190	Amino acid permease 6 (Q7Y076_BRANA)	0.23977	0.093397	0.275498	0.088004	0.315758	0.143556	0.111935	0.175256	0.344597	0.30299	0.216836	0.236167	0.57968	0.586267	0.664988	0.484255	0.86534	0.484772	0.570241	0.410439	0.871009
Solyc01g108280	Serine/threonine protein kinase (Q0PL87_CAMSI)	7.57651	6.30487	7.72065	6.9594	6.63538	7.84788	10.4131	8.95988	9.19103	8.02202	9.25374	10.1386	11.7246	11.9169	11.3821	10.2243	10.8302	10.6487	10.4234	12.1825	11.5912
Solyc10g062180	Polyadenylate-binding protein (C6HE59_AJECH)	26.9948	26.9523	28.3175	28.0446	25.1959	26.7607	25.9935	25.9271	26.0801	26.4365	25.807	24.8752	26.7001	25.2724	23.4929	23.4316	23.7905	21.5943	23.2532	23.5636	24.2054
Solyc01g111610	Protein binding protein (D7L0L7_ARALY)	18.5718	16.0044	17.1065	15.9033	19.4024	20.2161	23.41	22.8561	19.0325	17.5952	19.7527	25.4867	23.3534	28.1951	23.5215	23.795	21.2593	26.1151	32.2406	25.1567	28.8797
Solyc01g067255		1.10807	1.28832	0.866128	0.695281	0.900499	0.899115	1.19905	0.813066	2.36249	2.05103	1.44447	2.1191	2.20587	2.28978	0.761375	0.5644	1.14178	0.708491	0.992211	0.490095	1.18689
Solyc11g017400	N-acetylglucosaminyl-phosphatidylinositol de-N-acetylase (B6TKR0_MAIZE)	3.44813	2.90282	2.91244	3.13419	3.42574	2.7452	3.25848	2.72553	4.12681	4.08429	4.16853	4.28325	4.37948	4.32443	3.23069	2.59514	3.14956	2.98437	2.94695	2.96641	3.18186
Solyc08g069230	Unknown Protein	14.6064	15.9888	11.5764	13.2025	11.1553	9.85861	7.49352	8.82308	11.3999	10.2227	9.51107	7.44471	8.61976	8.31696	6.43354	6.2721	8.62094	7.70296	6.06615	5.65637	5.33677
Solyc05g012480	Mitochondrial processing peptidase beta subunit (Q9AXQ2_CUCME)	24.56	22.723	26.7101	24.9517	26.1882	25.3505	26.1914	25.2009	24.1634	25.5534	24.4378	25.7719	27.1573	25.6673	30.9172	34.7957	26.6669	30.1506	30.5078	27.6203	29.5701
Solyc01g106000	Isochorismatase hydrolase (B6TNR9_MAIZE)	41.455	32.4424	36.705	34.0155	40.7348	36.3356	39.7207	37.8693	42.9534	35.9775	32.1316	49.3769	48.2097	54.8303	56.9004	43.5774	46.2906	48.0017	47.6048	37.1734	59.6452
Solyc02g079930	phosphosulfolactate synthase (manually curated)	6.06535	7.30757	6.44967	5.3027	4.80577	5.21821	4.76179	4.15292	5.21606	5.65504	5.76281	4.18849	3.44688	3.53266	3.07396	4.30835	4.13343	3.17291	3.05943	2.97719	2.75151
Solyc04g016220	UDP-glucose glucosyltransferase (Q33DV3_ANTMA)	0.070212	0.164849	0.033359	0.073921	0.101636	0.109005	0.159523	0.133914	1.26513	0.678706	1.31609	0.44748	0.981962	0.929372	0	0.146119	0.284754	0	0.071269	0.263693	0.24564
Solyc01g104220	Transmembrane emp24 domain-containing protein 10 (B6SSF8_MAIZE)	59.0888	64.2533	63.6806	54.4731	57.9279	56.5348	58.9016	58.3042	57.3055	56.0074	59.242	54.0408	56.1289	55.219	49.0982	52.2245	49.0779	49.9042	44.724	48.9123	43.6258
Solyc04g150161		0.54161	0.79298	1.10436	0.495632	0.362932	0.261496	0.098471	0.249096	0.153686	0.262034	0.228309	0.017996	0.149687	0.118875	0.021428	0.045349	0	0.029986	0.085408	0.037859	0
Solyc03g114450	Extracellular calcium sensing receptor (C7BCU7_LIQFO)	25.4774	31.4391	26.2399	24.6411	22.3883	19.1902	18.5281	20.9917	22.1684	23.9764	27.0361	17.7005	18.411	19.8524	18.6217	18.4089	21.5838	17.7303	16.3066	14.3214	15.949
Solyc08g023270	Unknown Protein	0.923923	1.02692	0.434763	0.49481	1.14838	0.784743	0.433982	0.661409	1.17139	0.847919	1.01808	1.1494	0.877556	1.93139	2.02764	1.57546	1.51194	1.60317	1.42475	1.36467	2.02629
Solyc11g010850	1-deoxy-D-xylulose 5-phosphate synthase 2 (C7U111_SOLLC)	5.3391	4.62072	6.77659	6.72021	4.55992	3.73883	4.83462	4.36601	6.78308	4.81627	6.59009	5.72941	7.00272	12.7645	10.4942	6.18353	12.6493	9.50026	15.7023	4.93275	8.66349
Solyc04g080230	BAC19.4 (Q9FYX2_SOLLC)	15.2018	15.2773	14.2634	15.4914	13.9312	13.2391	15.021	15.1644	15.0896	13.0376	15.1842	13.8215	14.5357	14.4691	19.203	16.6903	17.3022	18.0476	16.6085	15.4633	18.2836
Solyc10g080770	NPR1-interactor protein 1 (manually curated)	7.77281	6.95553	7.12906	7.09274	6.58386	7.01509	7.88205	7.04833	7.22394	7.68542	7.53317	8.44984	8.01293	8.83056	9.43929	8.16532	8.80933	8.20174	8.92998	8.80459	9.62356
Solyc06g063240	Os03g0169000 protein (Fragment) (Q0DUS7_ORYSJ)	32.4283	34.352	31.9983	32.3212	27.5608	28.956	25.2801	28.132	26.4771	29.493	28.8939	24.0724	25.2106	26.2575	35.7616	31.5608	31.4853	36.3647	32.2347	30.6523	27.638
Solyc09g011490	Glutathione S-transferase-like protein (A8DUB0_SOLLC)	27.9374	30.9379	35.8626	30.5511	25.9938	31.1406	29.7902	31.1589	32.5094	30.0987	35.7994	35.3957	25.9128	33.6475	42.5465	39.9509	36.4857	40.8581	38.0709	33.6087	37.6133
Solyc01g096930	Phospholipid-transporting ATPase (B6JZB6_SCHJY)	1.35187	1.49768	1.68329	1.58174	1.81287	1.76993	1.82143	1.70116	1.58566	1.90154	1.83289	2.16441	2.18355	2.17106	2.23549	2.34931	2.13866	2.06246	2.2914	2.0764	1.95015
Solyc07g008660	30S ribosomal protein S16 (B3IWG3_SOLLC)	35.4753	35.4106	35.8477	34.6375	37.7897	38.9174	34.0655	36.8667	31.4023	30.5056	34.5141	33.6206	32.211	30.348	40.4579	38.1357	35.3909	42.4358	37.1817	39.2529	39.2905
Solyc03g026220	BCL-2 binding anthanogene-1 (B4FV61_MAIZE)	13.585	13.0107	13.2784	12.0665	10.7349	10.6905	10.9479	11.7061	13.1504	12.8797	13.0194	12.4645	12.8606	15.4756	16.8905	16.8061	13.5546	14.4531	13.6548	12.0705	15.6558
Solyc05g013150	Set domain protein (C1EFC8_9CHLO)	9.68921	9.08359	9.0986	9.00568	8.96129	8.47846	8.4779	8.53177	8.94493	9.42943	9.29644	8.22169	7.73618	8.35259	7.63674	7.11793	8.39238	7.67389	6.16215	6.11519	7.6475
Solyc06g051300	Genomic DNA chromosome 5 BAC clone F17P19 (Q9LTJ9_ARATH)	19.9846	19.5797	20.6982	18.7563	17.2565	20.5583	18.3562	19.5232	14.0631	18.3411	14.9924	13.9574	15.3318	13.0631	20.0189	20.2046	19.5937	22.1339	21.9339	20.1922	20.9718
Solyc11g069070	Metal ion binding protein (B6U064_MAIZE)	45.3684	45.3056	50.5674	45.1024	45.9411	57.8273	56.0093	46.0789	39.4968	37.5154	47.0058	45.8712	54.4462	43.5742	35.9749	32.5842	32.7836	37.2242	37.3894	34.5276	43.1003
Solyc04g025990	Potassium transporter family protein (D7KXB7_ARALY)	37.498	31.5352	37.9915	36.6263	34.7449	32.9123	35.9901	35.6843	41.6435	39.3837	38.0438	39.5868	39.1434	40.3499	48.3678	41.3547	46.2396	44.4368	40.1515	35.2851	41.9442
Solyc01g097430	ABC transporter G family member 2 (AB2G_ARATH)	0.264739	0.231911	0.423424	0.288594	0.317323	0.490464	0.587709	0.591093	0.959725	0.463785	0.638469	0.716732	0.923011	0.870597	0.210706	0.391753	0.378301	0.403531	0.290523	0.557697	0.470186
Solyc06g065210	Neutral invertase like protein (Q67XD9_ARATH)	19.9714	19.6883	19.7664	19.3511	25.967	27.1173	27.301	23.3567	21.4749	20.0441	18.4805	24.3152	25.04	23.1544	23.7501	25.7987	21.8178	26.4004	28.543	29.5428	27.4192
Solyc02g021250	Unknown Protein	7.04798	8.47331	9.45036	6.59227	11.2706	8.18699	15.4959	12.8727	10.8035	7.93345	8.30185	14.6088	16.5819	17.3138	14.4933	10.6252	13.9211	16.4047	18.4728	17.2094	18.7335
Solyc04g077860	Hydrolase alpha/beta fold family protein expressed (Q10J20_ORYSJ)	6.38179	5.87932	5.50256	5.66101	7.88378	7.30074	9.14514	7.15931	7.81025	5.02074	5.01853	6.26303	3.63177	7.75314	9.17206	7.01062	9.99966	9.08372	11.8567	8.29793	11.2964
Solyc11g071460	Dehydrogenase/reductase SDR family member 13 (DHR13_BOVIN)	11.7409	8.18912	8.78919	9.3297	6.78949	4.93913	3.59957	4.6804	11.5837	10.6122	7.02832	8.69352	7.79068	10.2708	8.03325	5.52752	5.98185	6.80548	5.50649	3.3307	4.86219
Solyc11g069210	Genomic DNA chromosome 5 TAC clone K19B1 (Q9FJJ1_ARATH)	0.620656	0.782655	1.1066	0.924624	0.527654	0.844851	0.387611	0.585168	1.31601	1.80116	2.07362	1.26032	1.19664	1.55808	0.479956	0.448134	1.29936	0.667859	0.463382	0.42259	0.647074
Solyc02g086130	Unknown Protein	45.487	51.3181	46.7801	54.801	42.8855	40.7345	39.6843	45.1334	42.9205	45.4673	47.8226	39.1488	37.8951	39.8137	36.2943	35.2797	43.8495	35.003	37.598	37.5083	34.5818
Solyc03g062900	Unknown Protein	22.044	20.3421	20.6844	23.3879	21.5854	20.8641	20.2977	21.1382	20.466	19.8237	20.4359	19.3441	21.048	19.7685	17.2754	18.3362	18.5209	17.6519	18.0347	18.7952	19.5344
Solyc04g019313		2.81395	2.94078	2.79596	3.51476	1.95489	2.08261	2.48004	2.5262	1.68373	2.36038	2.18961	2.08049	1.94747	2.00875	1.36259	1.42795	1.42056	1.29156	1.4763	1.63337	1.34712
Solyc12g009040	Long-chain-fatty-acid--CoA ligase 4 (C0HA93_SALSA)	1.07251	0.8658	1.28883	0.677912	0.746512	1.28343	1.24197	1.09913	1.63928	2.04536	2.0659	2.10091	1.963	1.48584	1.29863	1.38854	1.54671	1.49739	1.31784	1.37292	1.28764
Solyc02g087620	Inositol hexakisphosphate and diphosphoinositol-pentakisphosphate kinase 2 (VIP2_MOUSE)	34.0815	33.4361	34.1637	31.3822	31.7283	29.9136	27.4341	31.1629	29.7526	34.2663	29.0108	29.5621	26.3589	27.9485	22.7927	25.775	28.935	22.4932	23.8123	24.7072	26.6472
Solyc05g007490	Dehydration-responsive family protein (D7KPN7_ARALY)	24.3726	23.6912	27.0419	27.2681	26.5431	28.4395	30.3793	26.6798	29.7793	26.887	28.1784	28.7068	33.8065	29.4894	33.6332	36.4158	29.4075	33.3276	34.948	33.4586	33.7614
Solyc09g075870	Lipoxygenase (B9RSQ2_RICCO)	4.49893	4.47868	3.23391	3.17138	2.99893	3.25052	3.94113	2.95848	2.95924	3.6941	3.13946	2.87228	2.64874	3.07933	1.8686	2.66299	2.63809	2.33322	2.0451	2.24408	2.32098
Solyc04g072450	Unknown Protein	273.481	273.836	254.861	275.597	269.663	262.017	254.183	292.953	277.024	261.25	305.709	316.382	287.98	290.409	320.348	295.222	343.169	293.16	318.186	334.3	329.6
Solyc05g008310	Serine/threonine kinase receptor (Q7DMS5_BRANA)	0.913734	1.39973	1.40423	1.20308	0.777276	0.816822	1.07066	0.827615	1.68754	1.31424	1.23238	1.25943	1.29339	1.57404	1.97505	1.6526	2.10514	1.53128	1.8701	1.61491	1.8915
Solyc03g093340	Genomic DNA chromosome 5 TAC clone K11J9 (Q9FKH0_ARATH)	2.8176	2.63898	2.7309	2.78213	3.10718	2.76694	2.49859	2.81952	2.5169	3.2413	2.3963	2.77706	2.4257	2.36157	2.01377	1.43434	2.09305	1.16349	1.38179	2.0557	2.05085
Solyc01g006740	Sucrose phosphate phosphatase (Q5J3P0_MALDO)	11.3879	11.0737	11.1758	11.6985	9.91402	8.96963	8.54636	9.47626	8.89521	9.10847	10.164	8.33632	7.24794	8.59852	10.8592	10.4658	10.9409	9.54916	9.6659	9.10438	9.78169
Solyc02g067860	Aldose 1-epimerase family protein (D7M6K2_ARALY)	4.43188	4.10057	3.89073	3.59093	4.60159	4.12928	4.50864	3.28588	5.22286	5.39543	5.55903	6.0133	5.12531	6.03177	3.60965	4.46458	4.65902	3.32826	4.07526	4.34624	4.51199
Solyc04g045600	Serine/threonine kinase (Q32SF8_HORVD)	13.6958	12.6149	11.2236	11.8584	10.8459	11.6193	12.0682	10.7906	13.9282	15.2899	14.8299	13.7932	12.5772	16.6727	16.9462	15.5531	17.4527	16.3406	16.6921	12.9551	16.7897
Solyc03g111180	Aspartyl aminopeptidase-like protein (Q8LF32_ARATH)	33.4434	33.4409	35.8122	34.9742	34.3391	36.1011	33.4154	35.1978	31.0492	27.7191	29.646	29.6021	31.3266	28.2633	34.8913	33.0577	31.2507	32.2122	33.512	31.9441	32.8636
Solyc11g008140	Pectate lyase family protein (D7LXH4_ARALY)	0.28282	0.361213	0.395019	0.254419	0.535292	0.457256	0.687379	0.469639	1.16655	0.948085	0.359339	1.22157	1.15671	0.98946	0.427413	0.265463	0.422302	0.394232	0.341072	0.4193	0.55166
Solyc02g067080	UDP-D-glucose dehydrogenase (D2WK25_GOSHI)	38.5847	40.3365	37.8914	43.6731	41.2416	40.3359	43.3175	38.5884	43.655	45.4871	45.5262	42.1253	48.3858	46.9343	51.0722	49.4355	46.4591	48.3479	55.988	50.9943	48.4639
Solyc03g116920	Sister chromatid cohesion protein PDS5 homolog A (PDS5A_CHICK)	18.198	19.0993	18.0597	21.4323	15.6937	15.0672	14.2254	15.6165	15.0011	17.0707	15.9962	14.1666	15.3354	12.8063	14.0099	14.2466	14.9464	12.0831	13.8659	12.865	12.9605
Solyc04g008640	Conserved oligomeric Golgi complex subunit 3 (COG3_HUMAN)	23.3802	21.1162	26.0388	21.3458	28.6306	28.2533	28.1127	24.6723	30.7477	28.9423	27.2412	31.9361	32.524	31.6245	25.4285	27.5246	22.5875	27.4026	26.1386	26.4117	24.8111
Solyc08g005800	Pectinacetylesterase like protein (Fragment) (Q56WP8_ARATH)	58.1794	55.7893	49.0896	59.9322	30.3647	27.5629	27.1808	30.5515	36.2621	39.228	39.3517	23.0384	24.0904	27.0548	50.2613	41.6376	39.3039	41.9527	31.4615	28.5513	26.8145
Solyc03g112650	Soul heme-binding family protein (D7KEL8_ARALY)	8.56518	7.26035	7.62155	8.41621	9.89316	8.63256	11.0398	8.94496	10.5284	8.84851	8.58099	12.568	10.5602	12.6141	12.1186	10.5489	10.4798	14.2468	13.1851	13.7306	11.4259
Solyc06g074550	Unknown Protein	2.23151	1.74436	2.78337	1.74402	2.34542	2.53883	3.31047	2.42927	3.39669	2.80393	2.99326	3.77982	3.51008	2.62513	3.37865	4.32759	3.81965	3.80735	3.87528	3.72265	5.05123
Solyc02g093250	Caffeoyl-CoA O-methyltransferase (A8IFQ7_SOLLC)	2.90433	2.72927	3.65737	2.43258	2.84525	3.54609	5.80288	3.22326	5.00173	5.03017	6.42209	5.94675	8.25818	6.7409	4.55082	4.12587	4.64555	5.41279	6.03754	3.51324	6.38595
Solyc03g121060	auxin-regulated IAA14 (manually curated)	106.606	116.64	69.1406	99.6969	65.0351	43.1876	43.6382	59.2831	56.7841	57.1042	66.0489	40.8627	38.7375	30.2762	41.9902	25.448	55.4	47.3502	21.8512	27.4315	33.3735
Solyc06g053200	6-phosphogluconolactonase (B6UAK0_MAIZE)	20.8182	19.9454	18.6666	17.6856	18.3512	18.2968	20.1504	18.5511	20.5337	20.0122	22.3652	22.247	21.6574	24.5925	23.363	21.8702	23.4449	22.7724	21.8726	20.4362	23.5633
Solyc08g069140	Cyclic nucleotide gated channel (A9CRE4_MALDO)	5.97846	6.03872	5.63548	5.33198	6.71258	6.98633	6.87655	7.17592	6.96518	6.5369	6.05618	8.4417	7.69176	8.41521	7.63366	6.92001	7.25336	8.58995	9.00494	8.33459	7.91516
Solyc10g081550	Cytochrome P450	1.63746	0.715853	3.12938	1.16727	2.82092	1.44108	1.3562	1.6595	2.8149	1.00684	0.427836	1.27092	1.37683	0.821711	0.173154	0.709576	0.032176	0.290834	0.410348	0.348685	0.395613
Solyc02g081360	Long-chain-fatty-acid--CoA ligase (D0J2H7_COMT2)	1.9582	1.00073	10.1864	0.829107	7.55134	11.8012	10.2064	7.61865	9.60382	7.92839	3.81327	5.49128	7.8538	4.65646	2.45477	5.5762	1.67426	2.8291	2.26873	4.32253	3.28021
Solyc05g011970	Cytochrome P450	2.05711	1.74084	1.80711	1.6054	1.76307	1.00407	1.56524	1.2191	2.99321	2.3529	2.54801	2.75441	2.15035	3.70618	2.00013	2.16186	2.30437	2.02834	2.49701	1.57624	2.82651
Solyc07g044785		1.13997	1.64107	1.30399	1.43168	0.994252	1.11305	1.38323	1.11491	0.7541	0.888751	1.14785	0.632539	0.944162	0.834207	0.421772	0.491964	0.861191	0.346769	0.409221	0.742055	0.69985
Solyc11g067190	Fatty acyl coA reductase (Q8L4M0_WHEAT)	0.250345	0	0	0.156292	0.02234	0.03594	0.081821	0.018539	0.064173	0.11602	0.079744	0.372846	0.300587	0.318567	0.227177	0.07795	0.284754	0.903067	1.78462	0.667623	1.6006
Solyc02g086200	Chloroplastic group IIA intron splicing facilitator CRS1, chloroplastic (CRS1_ARATH)	4.66641	4.57479	5.06581	4.84044	4.7106	4.37577	4.53444	4.5663	5.76793	5.86077	6.31181	6.1961	6.34017	6.16313	5.40107	4.87378	5.75793	5.16663	4.73947	4.62108	5.81838
Solyc12g096050	Kinase-START 1 (Fragment) (B9UY89_LOPEL)	6.35431	6.11071	6.47405	5.98513	6.17369	5.93218	6.37488	6.16523	6.5773	7.43367	7.4127	6.90888	7.087	7.17867	8.03748	7.6889	7.67419	7.49722	7.63871	7.25183	7.31045
Solyc09g098090	Aldo/keto reductase (A2Q5A8_MEDTR)	5.19976	5.495	5.89483	5.70606	5.45944	4.97247	4.70374	5.26235	4.12655	4.86569	4.33527	4.36936	4.17919	4.70221	3.59811	4.00646	3.73968	4.07736	3.09512	4.1346	3.63159
Solyc06g065290	Unknown Protein	20.5072	20.6198	21.1295	20.9784	20.7585	18.584	22.2508	22.577	25.6989	26.2489	24.4996	26.9586	24.9098	23.8894	24.0106	22.9705	23.2109	24.9732	25.3707	24.5484	25.599
Solyc09g075790	Long-chain fatty acid CoA ligase (Q9GLP3_CALJA)	7.99089	7.50194	8.82474	7.73562	8.89016	8.28162	9.59666	8.55045	10.2614	10.4585	10.9443	11.5751	10.4054	11.6474	8.9673	9.46993	10.3083	9.37251	8.94897	8.7754	10.9183
Solyc03g112140	Serine/threonine protein kinase (D0NNA3_PHYIN)	8.84505	8.66886	8.48825	9.27376	8.92345	9.23172	9.78454	9.12554	10.7618	9.9526	10.952	10.6198	11.2779	11.9118	10.1499	9.24198	9.64125	9.33844	11.1597	10.2705	10.4683
Solyc12g042060	ATP-dependent clp protease ATP-binding subunit (Q85G08_CYAME)	145.898	150.846	147.124	145.903	146.172	145.102	135.738	132.05	141.066	145.154	143.455	137.687	135.034	132.041	136.661	137.743	135.572	127.03	116.853	125.507	128.589
Solyc03g115630	Carbamoyl-phosphate synthase small chain (B6TJA4_MAIZE)	93.5557	94.2229	93.7161	91.5664	89.1269	90.9932	86.892	89.5467	90.6946	89.2982	88.1054	78.8815	82.733	78.0692	84.4857	86.9006	78.2733	82.3539	81.2712	85.3441	72.7432
Solyc01g110600	Unknown Protein	0.307601	0.236723	0.305412	0.247507	1.13414	0.967131	0.852391	0.928756	0.661574	0.396458	0.996814	1.00211	1.16605	1.01083	0.818457	2.36762	0.821887	1.86893	1.91373	4.47893	1.65616
Solyc02g082690	Syntaxin binding protein 5 (Tomosyn) (Q14DD4_HUMAN)	8.11026	8.40006	8.63971	8.95133	7.60522	8.35274	10.3592	8.83936	9.96381	11.3684	10.9083	11.2132	11.9357	11.2516	8.99576	9.77774	10.481	9.79992	11.7679	10.8826	10.2053
Solyc08g078900	Cortical cell-delineating protein (B6U436_MAIZE)	170.384	131.452	144.038	189.159	145.5	136.448	104.092	142.004	134.163	116.348	82.3588	125.734	151.044	106.171	148.377	123.275	121.474	183.92	152.433	174.062	197.543
Solyc09g090610	50S ribosomal protein L14 (RL14_DEHE1)	150.541	154.31	145.176	144.054	143.741	163.652	134.753	176.17	137.442	138.929	135.966	123.128	130.658	117.927	138.419	123.952	117.957	139.922	138.521	169.765	136.566
Solyc07g005860	Os02g0794300 protein (Fragment) (Q0DWU9_ORYSJ)	10.7118	10.9262	10.5509	10.4641	10.324	10.2738	10.6572	10.3342	12.1557	13.0424	12.887	11.7936	12.9017	13.0341	11.0325	11.6627	12.3712	10.1286	10.8879	9.93625	12.0723
Solyc11g007610	DEAD-box ATP-dependent RNA helicase 5 (RH5_ORYSJ)	39.2176	45.8646	43.7839	44.585	41.3795	41.6762	40.9475	43.3916	37.3694	39.4083	37.1976	34.9474	33.5998	33.4327	35.3023	36.8561	33.7937	38.1332	36.7869	39.9356	34.4144
Solyc08g005333		1.36846	1.43175	1.56188	1.02726	1.67573	1.03475	1.21772	1.19155	2.56486	2.01581	1.92007	1.8205	2.22774	2.29175	1.99405	1.80281	1.64996	1.66434	1.2883	1.94503	1.88476
Solyc03g116140	Activating signal cointegrator 1 (C3KH38_ANOFI)	30.3727	29.3268	29.5511	30.1089	31.0397	30.4117	31.2087	30.6418	27.6365	28.053	28.6096	29.9904	29.0964	27.0229	27.0271	25.669	26.946	26.5588	26.2759	28.4186	27.1828
Solyc08g007380	Histidine triad (HIT) protein (B0KA64_THEP3)	27.9579	22.9278	22.2452	24.0675	21.0937	22.7812	26.4257	24.0146	29.7984	31.4283	31.412	27.7885	27.0185	27.7063	28.8108	28.7517	28.0864	30.5355	28.8363	29.124	29.463
Solyc02g082020	Unknown Protein	116.578	131.894	115.532	123.782	110.681	130.086	99.9703	120.411	97.4122	109.83	110.75	98.0465	93.8037	85.9602	99.2469	102.493	91.221	106.17	103.544	109.518	98.748
Solyc12g095930	Serine hydroxymethyltransferase (B9HDQ7_POPTR)	58.2188	61.2309	61.2144	62.8737	54.8578	54.307	55.379	59.646	51.2145	52.4117	54.8044	50.7251	51.8653	48.913	49.5951	50.7027	49.8882	48.3111	54.0864	55.4693	48.3804
Solyc05g018410	Enoyl-CoA hydratase (A3WX21_9BRAD)	19.7788	22.249	20.1979	17.6587	16.6006	17.2253	19.27	15.359	20.1112	27.4153	22.5936	17.9952	20.7622	20.3076	27.6183	28.0705	23.5031	25.0059	26.0314	25.9255	26.2672
Solyc08g079850	Subtilisin-like protease (Q9LWA3_SOLLC)	4.80357	5.0816	3.03994	3.7663	3.46448	2.69946	2.43568	2.44611	4.82702	6.0214	6.00422	3.39021	3.83855	4.49868	6.21411	5.88304	6.61671	4.81615	6.45094	3.56114	4.7346
Solyc11g066390	superoxide dismutase 3 (manually curated)	95.532	123.437	87.6062	100.608	93.5882	94.0876	82.3541	102.701	72.2367	80.2309	90.6073	77.6364	76.1931	84.2848	66.0854	62.4003	86.4418	74.0402	81.7749	70.222	86.0854
Solyc12g013590	Helicase sen1 (B6K5E8_SCHJY)	0.055315	0.021079	0.018439	0.025814	0.053645	0.095568	0.103771	0.097503	0.176286	0.215212	0.076813	0.317847	0.272963	0.30983	0.113115	0.073685	0.108207	0.105317	0.168955	0.182252	0.206474
Solyc01g065580	Pumilio domain-containing protein KIAA0020 (B5X3V8_SALSA)	71.6732	74.1316	76.0351	77.876	77.2916	80.0642	73.7664	81.2543	71.0271	68.5904	63.302	67.5416	68.4039	60.613	62.6353	66.7394	60.3605	69.5768	70.5883	73.1804	65.0238
Solyc10g081640	Calcium dependent protein kinase 2 (B9H9N5_POPTR)	1.51384	1.44741	1.45131	1.49205	1.28879	1.50059	1.0214	1.42531	1.02209	0.679596	0.88688	0.864366	0.708862	0.675758	1.17633	0.885193	1.15171	0.997916	1.25446	0.979441	1.08117
Solyc04g009920	Glycogenin-like protein (Q5NA53_ORYSJ)	12.8211	11.7283	12.8842	11.8457	12.5885	13.0817	14.5234	13.6571	13.4871	14.6506	13.3732	15.6823	14.7761	14.4236	14.4193	14.3313	15.0235	15.6999	16.3882	15.1551	15.5439
Solyc09g005140	Unknown Protein	3.35541	3.94175	3.72056	3.77881	3.56277	3.14464	2.78472	2.82271	3.06174	3.25519	3.24338	2.76673	2.70929	2.49529	2.87281	2.66939	3.11335	2.52732	2.30951	2.20032	2.32342
Solyc08g082470	Harpin-induced protein (B6SQ86_MAIZE)	24.1554	25.4531	27.1668	21.759	31.1353	25.1915	25.9447	29.493	30.422	35.6903	31.365	39.8127	34.6397	45.3946	48.3399	27.9021	36.8424	44.8562	24.832	26.6442	36.1043
Solyc07g064510	Polyadenylate-binding protein 2 (PABP2_ARATH)	172.318	184.563	167.582	166.009	162.931	160.521	157.326	150.678	147.146	147.579	159.098	137.46	149.778	136.24	157.393	163.534	152.811	149.066	142.797	157.523	150.272
Solyc05g055610	tRNA wybutosine-synthesizing protein (C4QXF1_PICPG)	14.3619	16.2195	16.4215	16.676	15.3745	16.8487	14.8577	15.9776	13.8807	14.4451	14.2288	14.5773	14.3082	13.365	12.1164	14.056	13.5189	14.0163	13.4511	13.6496	13.003
Solyc01g081410	Nodulin-like family protein expressed (Q2QYU1_ORYSJ)	2.43765	1.9324	1.82745	2.58148	2.19217	2.22152	2.1887	2.40867	2.84299	3.1025	2.9526	3.47852	3.67994	3.51932	3.25951	2.8613	4.05642	3.25787	2.85716	2.61478	4.09154
Solyc02g090720	Unknown Protein	57.727	70.1116	38.4398	69.9353	32.7842	23.2131	22.5121	34.4651	38.477	36.1915	34.0179	21.0215	17.9831	21.4244	32.8386	35.2151	57.0446	33.7154	23.1345	26.4057	24.6499
Solyc01g087650	Conserved oligomeric Golgi complex subunit 8 (COG8_MOUSE)	26.779	24.5633	26.5924	25.826	27.09	27.3011	27.658	25.5166	29.1802	29.3541	29.7009	31.3796	30.4495	30.9859	28.7312	27.8977	28.1944	28.9205	26.8805	28.8337	28.255
Solyc07g055160	Lipase (Fragment) (Q9ZTW1_DIACA)	9.13996	9.51325	10.2379	10.1205	9.24436	9.78108	9.89322	10.0519	11.9857	12.1487	12.7864	12.6397	11.7595	12.7728	11.9753	10.8161	11.9213	10.8344	10.8846	9.51914	11.4184
Solyc10g084930	Serine/threonine-protein kinase-like protein (Q9M269_ARATH)	3.84443	3.04449	3.84352	3.29712	3.50578	3.45831	4.13958	3.69791	4.35816	4.65666	4.61008	5.07517	4.47616	5.51727	4.53847	3.83644	4.21269	3.96663	4.35861	3.99327	4.5826
Solyc01g099680	REF-like stress related protein 1 (Q6XNP4_HEVBR)	83.7748	82.9657	79.7567	83.4252	79.0995	85.7617	85.3819	82.8071	92.5899	94.004	101.039	94.3788	97.9069	96.1925	86.6254	92.9722	93.8695	92.9804	90.3659	89.4345	91.7269
Solyc01g090650	Chromodomain-helicase-DNA-binding protein 1-like (CHD1L_HUMAN)	5.64655	5.99505	5.87651	6.30204	5.90976	5.64417	6.17483	6.07542	4.59278	5.2206	5.43706	5.04912	5.38184	4.98135	4.80026	4.71302	4.70223	4.44048	5.02555	5.54312	5.26964
Solyc09g074300	Histone H2A (B9REZ0_RICCO)	312.893	323.15	267.697	330.583	257.071	214.602	262.614	274.43	249.295	239.764	255.115	225.756	233.111	211.142	277.793	228.231	277.48	262.64	267.178	277.886	247.333
Solyc10g007400	DNA polymerase subunit delta-3 (B5X1A6_SALSA)	36.137	40.1225	35.7861	40.5852	35.0058	34.6216	36.0439	36.7202	31.9377	34.4463	35.6184	30.477	33.3017	29.8527	32.9776	32.3365	31.9916	30.6084	34.4655	32.9869	31.1538
Solyc06g011370	Chaperone protein clpB 2 (D4TPI3_9NOST)	3.90954	4.13013	5.05994	4.89382	4.36194	4.99197	4.61706	4.03594	3.70161	3.71479	3.38252	4.72691	4.0336	3.62496	3.02749	2.86245	3.82735	2.83753	3.37378	2.8462	3.27441
Solyc02g062350	Heat shock protein DnaJ domain protein (D7DZS3_NOSA0)	26.3628	26.0201	25.7649	25.5537	24.9486	25.05	22.3023	26.7418	22.2646	22.984	21.9375	20.6075	21.1843	21.4627	22.498	25.4924	22.628	24.7276	23.4128	22.2582	22.0944
Solyc02g082190	CTP synthase (B6U7R1_MAIZE)	63.6458	66.608	59.2913	68.5935	64.3353	67.1677	61.2973	61.6799	58.9508	57.2701	56.9687	55.586	57.5221	55.0549	52.3388	57.5896	55.6968	58.3617	60.3771	63.2186	54.978
Solyc03g083000	AT2G46550 protein (Fragment) (B9DHY8_ARATH)	7.88977	6.35858	7.34429	6.40901	9.70989	9.55641	12.7047	9.28257	9.44812	8.6877	9.21443	12.3516	12.1734	14.64	10.3936	8.20853	10.8531	9.16412	9.15005	9.11114	11.8726
Solyc02g032200	Tir-lrr, resistance protein fragment	6.93096	7.53321	7.44231	7.39524	8.15113	6.87282	7.95962	7.0506	6.01486	5.33075	5.43482	6.78028	6.40715	8.48217	6.45953	5.15095	6.3409	6.02994	5.81713	5.90191	6.81715
Solyc10g018850	Dienelactone hydrolase family protein (D7L3C7_ARALY)	14.6669	13.8604	16.2096	12.5	16.2492	14.3068	17.2634	15.3932	17.2495	16.4906	19.2219	18.6223	19.3783	19.6019	17.7003	21.8015	17.3603	18.5421	17.7591	19.5907	17.0327
Solyc04g054180	Os02g0519300 protein (Fragment) (C7IY37_ORYSJ)	92.1471	92.1929	88.4962	94.5579	96.848	99.6796	88.5219	101.268	81.1213	79.4719	81.4829	82.0993	81.2906	75.9165	84.7168	88.3966	77.7698	88.2802	87.8053	89.6201	81.0947
Solyc10g086030	Interactor of constitutive active ROPs 3 (ICR3_ARATH)	11.6154	8.91665	14.7056	9.14658	20.8274	20.7406	21.3033	18.0771	23.4099	17.1034	14.7292	29.8328	26.0889	25.3733	12.6235	19.9455	16.3709	15.6345	21.6229	17.7991	24.7316
Solyc08g082640	Cellulose synthase (B9IMB3_POPTR)	3.47391	2.84013	3.12303	1.52143	5.58276	3.47378	1.59425	3.06915	1.02284	0.823059	0.282101	2.54855	0.804796	2.9323	1.57801	0.484396	0.806128	1.38345	1.04018	0.489492	1.51343
Solyc03g117090	Unknown Protein	24.2429	24.2091	24.2619	22.803	22.0996	22.0872	22.2994	23.1432	19.1751	21.8185	22.9498	22.3496	20.8609	21.7231	18.9223	20.2816	20.9913	19.4626	19.5835	20.5887	19.9665
Solyc09g007840	Cyclic nucleotide gated channel (A9CRE4_MALDO)	0.595124	0.571705	0.33311	0.244591	0.277072	0.23835	0.428333	0.216347	0.242299	0.176987	0.08535	0.110817	0.261653	0.115329	0.149161	0.081066	0.133475	0.054255	0.071654	0.093986	0.108434
Solyc08g079840	LESUBENDO L.esculentum subtilisin-like endoprotease (manually curated)	1.06106	1.19935	0.709547	1.10322	1.02881	0.892618	1.12245	0.969781	1.66019	1.48554	1.62	1.79669	1.2744	1.94159	1.69334	1.31896	2.405	1.39765	1.83746	1.3507	1.62031
Solyc05g009130	Os03g0731050 protein (Fragment) (C7IZG5_ORYSJ)	0.961927	1.3001	0.882116	1.34054	1.11629	0.856105	1.59024	1.05695	0.591799	0.742248	0.713125	0.467274	0.829791	0.617873	0.46731	0.611602	0.634562	0.32869	0.56309	0.522781	0.591265
Solyc09g072880	Chloroplast FLU-like protein (Fragment) (D2K2R8_PICAB)	7.17587	7.1177	7.41767	7.74663	7.45404	7.55645	9.06476	7.75131	6.4183	7.06917	5.83477	7.74949	6.6401	6.78117	6.56735	6.06655	5.4486	6.37992	5.76393	6.09608	5.79383
Solyc11g005140	Pentatricopeptide repeat protein (A0JBX0_ORYSJ)	42.6612	41.7599	41.1549	42.0911	44.3538	46.4682	38.1056	42.2266	37.0522	37.2667	39.0165	38.4645	36.398	35.8706	39.5304	41.9148	35.958	41.5694	43.7298	41.1109	39.3649
Solyc06g005590	Telomere repeat-binding protein 5 (TRP5_ARATH)	4.73919	4.79729	5.62127	4.62862	5.08791	4.75266	6.57714	5.12655	5.97756	6.33426	6.03558	7.51762	7.65941	8.94021	5.58524	4.86162	6.7806	4.32543	6.3209	5.52271	6.45998
Solyc10g081030	Nascent polypeptide-associated complex alpha subunit-like protein (B6T903_MAIZE)	363.855	372.215	345.993	362.406	358.128	351.335	339.296	366.808	339.891	333.075	334.191	305.391	314.547	287.719	324.517	337.047	320.806	357.04	342.268	349.826	302.607
Solyc01g100070	Unknown Protein	0.604834	0.566706	0.548121	0.385051	0.601502	0.55148	0.314136	0.601455	0.216131	0.167146	0.269012	0.250904	0.192798	0.205793	0.335395	0.163529	0.318824	0.294038	0.245506	0.234082	0.187672
Solyc09g007490	Cell number regulator 8 (B4FUS3_MAIZE)	28.6726	27.1311	26.6918	29.0585	30.023	29.7937	32.7768	30.8231	33.1134	31.1582	33.9339	31.5769	37.123	37.2587	34.3889	32.2449	33.6797	33.3815	36.1496	34.7568	35.687
Solyc04g076750	Oligopeptide transporter 4 (B6U8Q5_MAIZE)	1.10746	1.21676	1.16057	1.48897	2.54452	2.32967	2.24563	2.22838	3.35718	3.06666	1.76395	3.23822	2.66191	2.54123	2.04241	2.69899	2.63619	2.93711	2.79104	3.06799	2.94504
Solyc02g079570	Serine/threonine-protein kinase receptor (B6U2B7_MAIZE)	0.946342	1.24471	1.36143	1.1646	2.85175	3.27656	4.47744	2.94358	3.12116	1.90282	1.81794	5.34551	4.79943	5.41231	2.21426	2.68432	2.52437	2.36036	5.84537	4.19571	4.3731
Solyc01g086800	Histone H3 (Q53NE3_ORYSJ)	399.407	387.487	322.467	412.406	323.712	295.211	327.879	369.935	311.867	276.476	329.636	292.029	288.811	253.943	332.412	266.412	353.283	352.974	366.274	348.655	321.025
Solyc10g081250	DNA polymerase (C5Y6L0_SORBI)	31.7437	32.261	32.8664	33.7361	32.0339	32.8134	36.5527	33.165	29.5767	30.283	29.2749	29.5549	29.9071	28.504	29.6727	29.7305	30.6158	29.3464	31.0641	32.2464	29.0034
Solyc07g064810	Imidazole glycerol phosphate synthase subunit hisF (D2RFM3_ARCPA)	43.3886	44.2488	43.2022	43.8326	44.3945	45.9699	43.7843	43.3883	38.6	39.4413	37.4764	38.9843	39.5446	36.3515	38.0845	41.4336	37.9555	39.9464	41.4315	40.7529	37.7412
Solyc12g008760	Protein arginine N-methyltransferase 1 (B6TIG8_MAIZE)	67.2918	73.5768	69.4554	73.7524	73.1313	79.2042	64.1054	76.5099	58.8978	61.1204	59.5096	60.1619	55.1318	54.5632	62.6056	68.7362	53.2616	68.32	65.7819	72.0064	59.2383
Solyc12g008770	Mitochondrial carrier protein-like (Q8S1A3_ORYSJ)	5.92345	6.39191	6.49482	5.92386	6.00451	6.23294	6.00446	5.46979	7.31078	8.30947	7.87543	8.20684	7.27279	8.09712	8.26736	6.4452	7.76604	7.30056	6.72039	6.08599	7.74181
Solyc09g064900	AAA ATPase containing von Willebrand factor type A (B6THL9_MAIZE)	5.39792	6.27452	5.6025	6.33774	8.6609	7.60715	10.0121	7.37867	11.54	9.96403	12.1111	10.4796	11.8592	13.6714	11.1036	10.3653	10.6659	8.37526	9.21788	10.3676	11.3051
Solyc12g096340	UDP-sugar transporter-like protein (A8PFD6_BRUMA)	14.423	14.2791	13.5266	12.2399	14.9196	14.3207	14.5625	13.8795	16.4164	15.9796	16.1866	16.7659	16.1911	19.0992	16.9705	15.6538	16.4915	16.283	14.4482	15.0604	17.618
Solyc06g069430	ob835-TDR4 (manually curated)	29.8061	27.3746	26.5071	26.2225	25.2595	21.2274	25.8286	22.4102	36.6746	35.9166	32.658	36.2929	31.4698	32.194	32.3627	29.5799	39.6479	28.4316	26.9806	25.0815	38.04
Solyc05g012100	Fructokinase-like protein 2 (D9IWP0_NICBE)	25.3925	26.1989	26.6592	25.9683	25.8339	28.037	24.0099	24.7513	22.716	24.6	22.1079	22.7614	22.242	21.4504	23.4625	24.1571	22.6869	23.4353	24.7648	25.0137	21.5371
Solyc12g005560	Unknown Protein	0.193028	0.103226	0.109871	0.072664	0.105134	0.092513	0.076504	0.139919	0.24868	0.405208	0.277549	0.359545	0.420558	0.221813	0.45197	0.353236	0.231419	0.338212	0.109534	0.188025	0.330916
Solyc05g055060	Serine/threonine-protein phosphatase (B9S7J9_RICCO)	23.5235	24.1571	21.74	23.3659	21.359	22.6169	21.9568	21.6609	21.5134	20.8158	20.1557	20.1317	19.619	20.3972	20.9442	20.0911	20.2037	19.7769	21.0351	20.8605	20.1998
Solyc04g009880	Unknown Protein	1.10252	0.9356	0.614701	0.511057	0.427533	0.430695	0.486485	0.45993	1.61279	2.15418	2.26012	1.75408	1.92628	1.58478	1.83511	1.7167	2.00124	0.932695	1.25397	0.435714	1.47555
Solyc07g062180	Predicted membrane protein (A2C1C4_PROM1)	14.2285	14.7731	13.8694	12.7452	13.1408	12.9285	12.5766	13.1875	10.9384	11.7537	11.2218	11.8916	12.6515	12.5413	11.9439	10.3368	12.2691	10.7523	11.9313	11.0143	11.809
Solyc09g014450	Unknown Protein; contains Interpro domain(s) IPR000996 Clathrin light chain	14.0558	14.2211	16.2444	14.0936	21.1836	20.8813	23.537	18.4921	18.5193	19.9647	18.1107	26.2623	23.4544	25.5894	17.662	15.924	21.2347	18.5109	19.5885	19.8825	21.0025
Solyc11g066150	Bifunctional polymyxin resistance protein ArnA (ARNA_AERHH)	3.05925	3.1497	2.87072	2.44066	2.72806	2.88747	2.79013	2.38233	4.57353	4.04226	4.30764	3.19807	4.25895	3.8388	4.0912	5.81452	3.49446	4.09526	5.44935	4.53834	3.98762
Solyc08g008305		0.497963	0.4845	0.329469	0.425966	0.469261	0.514341	0.364452	0.457205	0.097972	0.292809	0.130634	0.123738	0.123408	0.127658	0.125528	0.17779	0.168376	0.19134	0.161843	0.205898	0.04056
Solyc09g010400	Histone H2A (B9T4D3_RICCO)	1439.64	1422.4	1334.61	1329.35	1185.39	1163.79	1205.74	1213.53	1133.2	1163.11	1247.98	1057.14	1105.53	1005.96	1232.96	1081.1	1247.77	1238.45	1058.62	1187.79	1053.03
Solyc08g005420	WD repeat-containing protein 5 homolog (WDR5_DICDI)	5.61979	5.34216	5.98123	5.40033	5.96	5.55567	6.89027	5.29967	7.66713	7.07531	6.76383	7.18429	9.17979	8.49578	6.96564	7.71936	6.38114	6.72235	8.0375	7.47821	5.96917
Solyc05g010670	Chaperone protein htpG (HTPG_MYXXD)	109.12	117.497	100.344	117.204	117.964	110.864	87.074	102.166	90.7003	97.5346	98.2772	86.5065	87.0335	87.6508	94.1747	102.121	90.265	90.8185	89.12	89.3045	84.3321
Solyc04g082640	Unknown Protein	83.6107	82.5101	86.7272	83.6647	87.8662	88.8169	86.0401	95.0283	99.2283	94.8799	91.7895	94.6406	95.1914	89.3698	96.0849	99.3417	90.4674	106.921	99.7669	106.477	97.7617
Solyc01g087780	serine protease SBT4A (manually curated)	12.2606	9.56493	7.64339	7.79114	12.851	10.7186	8.69656	8.50615	5.37621	6.47523	6.62722	7.23477	5.35837	9.0232	8.06468	3.67747	6.95216	6.52676	5.44672	4.5339	5.29845
Solyc07g066320	Protein recA (B6T788_MAIZE)	33.9035	34.7276	31.8334	30.9681	33.3345	32.7896	32.5058	33.551	28.6761	29.7798	30.9317	29.1658	28.8258	30.7846	29.2838	29.3067	30.3838	30.9551	28.9074	29.3191	29.6825
Solyc01g108520	Acetyl esterase (AES_ECOL6)	0.596525	0.395346	0.523171	0.510164	0.639541	0.654372	0.476062	0.764651	1.06944	1.07736	1.16568	0.995062	1.16359	1.29388	1.05111	0.735918	1.51093	1.16443	1.26924	0.95337	1.05731
Solyc09g061280	p27KIP1-related-protein 2 (manually curated)	45.8029	50.3749	38.8384	43.6029	72.0959	68.1617	58.2173	64.8842	39.3336	38.2657	39.1339	62.6344	56.6748	71.7009	64.9562	59.937	59.8688	72.8305	74	61.989	90.4974
Solyc08g074620	Polyphenol oxidase (Q41428_SOLTU)	189.89	181.089	206.139	328.196	201.553	193.93	274.686	211.21	296.928	281.212	256.506	278.604	250.628	300.424	386.27	431.694	470.468	312.044	489.988	262.771	321.188
Solyc02g078020	Binding protein (Fragment) (D7KCU4_ARALY)	3.33572	3.47188	3.64009	3.64617	4.19933	3.59547	3.75914	3.47084	3.13327	3.2508	2.79349	3.76364	3.45365	4.28254	4.97104	4.5435	4.89044	4.2281	4.37132	3.92817	4.91941
Solyc02g075620	Pectinesterase (B9SZT7_RICCO)	12.8015	13.9733	8.76284	12.6446	9.01071	7.21125	3.65052	7.28344	4.11115	3.64793	3.60124	4.75685	3.96615	7.02366	14.3511	8.84719	8.263	12.5134	10.0225	4.25926	8.28619
Solyc04g076037		0	0	0	0	0	0.774816	21.94	0	0	0	0	0.91818	0	0	24.7769	23.9245	0.995622	31.6603	27.7082	0	0
Solyc07g048010	Thymidylate kinase family protein (D7MSE9_ARALY)	34.2235	34.0771	30.4376	31.3431	30.2517	29.6044	28.8807	32.3868	38.8508	42.4436	40.1574	38.2976	35.9361	33.7816	28.8698	31.3502	29.8178	28.7259	30.7266	32.335	27.2445
Solyc03g078640	Unknown Protein	12.6037	10.2147	12.3143	8.76468	14.4464	14.6585	18.8004	14.3773	12.8044	13.2596	12.0426	15.4666	14.1833	19.2292	16.9254	17.1403	16.8669	14.9192	19.5347	17.0367	21.3402
Solyc06g071180	Dynein light chain 1 cytoplasmic (Q7RN10_PLAYO)	14.6072	11.0011	11.5969	9.46638	16.9968	21.3056	26.629	17.7185	16.3713	14.5441	15.4521	22.8902	27.8277	22.1781	21.2357	22.3469	20.992	22.0341	30.8697	26.6162	34.8386
Solyc06g007180	asparagine synthetase 1 (manually curated)	37.6456	28.232	14.2194	5.73926	33.5066	27.6111	18.8588	18.2784	14.493	25.49	18.158	30.8084	16.3991	29.1654	10.481	8.77261	9.52117	11.2318	2.86074	7.52959	11.1453
Solyc05g008210	Unknown Protein	0	0	0	0	0	0	0.066668	0	0.239722	0.295451	0.429462	0.111318	0.234566	0.173886	0	0	0	0.033817	0	0	0
Solyc07g061760	Ankyrin repeat family protein-like (Q6ERI3_ORYSJ)	10.1996	7.64181	8.70831	8.70808	7.06462	6.08702	5.79717	5.67234	6.05264	6.29225	6.32345	5.87121	4.18276	5.19057	8.69723	9.86888	9.53538	7.69748	7.58143	4.26219	6.38837
Solyc09g084460	Chymotrypsin inhibitor 2 (Q40059_HORVU)	0.993896	0.236421	0.825598	0.530383	0.395083	0.830025	0.340213	0.78382	0.608129	0.847457	0.782577	0.513016	0.780013	0.759002	3.32372	3.06433	1.85008	1.8215	1.01321	0.837722	1.18226
Solyc01g067040	PWWP domain-containing protein (D7L3U3_ARALY)	7.37537	7.12097	7.86066	8.24804	7.66251	7.92127	9.23989	8.14522	7.88075	8.56637	8.76941	9.53173	8.31764	9.00403	6.21919	6.06812	6.34479	6.4253	7.67912	7.64493	7.0063
Solyc04g054930	Trehalose-6-phosphate phosphatase-like protein (Q9LX18_ARATH)	7.05984	6.20108	7.12731	6.4714	4.86127	2.84877	3.29274	3.98521	4.57081	4.11342	3.13272	3.31743	3.42308	4.18771	7.23637	7.73265	6.51538	6.17347	3.25287	5.84135	5.71194
Solyc04g081700	Unknown Protein	0	0.085472	0.065072	0.093083	0	0.142547	0	0	7.58997	0.3617	2.90147	0	0	0	0	0	0	0	0.113149	0	0
Solyc10g047530	Phototropic-responsive NPH3 family protein (D7KEU3_ARALY)	0.11091	0.433816	0.074576	0.059892	0.153869	0.067287	0.066393	0.148426	0	0	0	0	0.069205	0.065747	0.43046	0.09044	0.09757	0.236744	0.02099	0.100786	0.077249
Solyc06g084310	Small nuclear ribonucleoprotein Sm D1 (B6TXH2_MAIZE)	200.456	198.647	191.494	198.239	170.739	183.356	221.737	201.496	230.73	238.063	266.623	190.931	205.219	207.438	170.812	187.422	193.936	171.482	177.708	198.344	182.165
Solyc03g098710	Kunitz-type proteinase inhibitor A4 (Fragment) (C5IWR3_SOLBR)	17.9259	3.54612	5.93888	10.4593	8.23502	5.04055	1.4564	8.211	6.05595	9.77079	6.71364	10.7628	6.33661	4.14623	38.7343	21.9962	72.6216	20.7135	22.6416	7.58901	14.6758
Solyc07g005760	hydroxycinnamoyl CoA quinate transferase (manually curated)	18.4343	15.8502	17.4865	13.2691	16.3545	16.5038	14.6363	12.4987	12.0096	10.2776	12.4279	15.4439	12.7013	18.3055	21.8952	18.6632	15.5403	18.5258	20.1509	10.7086	17.5809
Solyc03g113220	SPFH domain/band 7 family protein (D7VZN9_9FLAO)	30.7363	31.3082	31.1672	31.5515	27.6935	34.0491	36.0813	30.8094	35.1874	35.4438	34.7318	35.0622	34.6878	34.6014	27.3312	28.8029	29.4154	28.4081	27.6982	33.8698	27.9529
Solyc01g059880	ATP citrate lyase a-subunit (Q93YH4_LUPAL)	24.1665	26.6102	20.4728	25.3265	23.6747	22.7308	24.1275	23.5032	24.4201	25.1828	24.5457	27.3456	28.2127	25.1085	29.6307	28.0368	29.4591	30.3961	33.0118	29.5977	29.368
Solyc05g007240	TO109-12 (Fragment) (Q3LVG1_TAROF)	78.6549	87.7879	59.2549	85.5725	31.6823	27.2821	20.0384	35.9873	67.1228	73.8287	67.2036	29.1932	28.4781	32.8139	48.0704	44.3144	55.9086	36.0861	24.3754	26.2728	27.167
Solyc04g014520	Plant viral-response family protein (B6SQA7_MAIZE)	1.77606	0.785424	0.90592	0.50386	0.933295	0.470703	0.103837	0.401411	1.0765	0.356374	0.540081	0.147591	0.226396	0.595774	2.97103	4.80076	1.87132	1.86751	0.829813	0.509369	0.892414
Solyc10g049600	Progesterone 5-beta-reductase (D6NIX2_ATRBE)	4.22034	4.19796	3.14766	4.11535	1.71872	1.50249	1.84464	1.15807	4.35091	4.13799	5.65435	1.74165	2.25553	2.75168	1.73638	1.45533	2.74996	1.33566	0.755527	1.53121	1.4383
Solyc04g005440	Cys2/His2 zinc-finger transcription factor (Q4U316_SILLA)	0.357754	0.284971	0.310621	0.291692	0.155541	0.322369	0.196619	0.208209	0.659621	0.639203	0.705745	0.443088	0.718529	0.403886	0.277964	0.227552	0.264712	0.343069	0.194393	0.203597	0.355683
Solyc04g078195		4.83638	4.28818	3.9873	4.7594	2.82607	2.59588	1.64513	2.51202	4.57869	5.53684	4.0362	3.31979	2.28906	3.742	1.86412	2.40485	2.23639	2.06773	1.84141	1.248	1.97462
Solyc04g024430	Unknown Protein	15.7047	13.8075	12.0713	9.9405	14.9795	18.3825	22.9148	12.4714	13.4573	15.8417	13.2298	19.4106	15.9949	19.8733	25.4597	18.1182	23.1776	23.736	15.8874	28.3223	26.1069
Solyc07g052480	isocitrate lyase LEU18678 (manually curated)	6.10674	5.13172	0.728761	2.19274	0.912531	0.882986	0.338774	0.273701	1.87881	1.39475	2.66449	0.376374	0.261084	1.14657	0.629298	0.16245	0.608223	0.757497	0.670675	0.335853	0.479107
Solyc11g033283		13.0757	15.1531	11.1012	12.344	9.04868	9.44165	9.65189	7.95466	10.0589	9.46557	10.2242	8.34985	8.5821	8.44776	13.2225	15.5295	12.5164	11.9109	9.48146	9.30527	9.72617
Solyc01g079950	Xylanase inhibitor (Fragment) (Q53IQ3_WHEAT)	12.0846	11.8216	10.6961	11.6346	17.2782	11.9061	8.25702	13.2413	7.64176	8.61704	7.27425	9.73114	9.46389	10.7597	27.4106	12.5369	13.1932	22.0879	5.25161	12.4133	18.6609
Solyc09g057590	cDNA clone J075118M20 full insert sequence (B7F980_ORYSJ)	0	0.560046	0.575506	0.465542	0.798362	0.501939	0.505259	0.515352	0.35626	0.30768	0.818488	0.514555	0	0.697816	0	0	0	0.628094	0.837815	0.794508	0.648363
Solyc11g006750	Unknown Protein	18.6141	16.5644	20.9194	14.2224	18.9374	21.2419	22.0111	22.5743	26.827	25.4366	23.0507	25.0845	23.4947	21.3319	18.5602	17.5592	16.8072	21.0639	16.2541	25.4599	21.1343
Solyc11g056640	Unknown Protein	23.2856	22.3252	23.4532	22.6339	18.9787	22.241	27.3709	22.6504	25.2057	24.969	24.5294	24.8485	25.4526	25.3051	19.5926	20.5428	21.1013	19.6553	20.985	23.5782	21.2807
Solyc01g068040	3-5 exonuclease/ nucleic acid binding protein (B6TKY2_MAIZE)	0.872015	0.729701	0.445583	0.671468	0.129504	0.451403	0.141053	0.157089	0.584521	0.818844	0.993627	0.041852	0.179429	0.15786	0.112756	0.229486	0.11617	0.107291	0.052983	0.205208	0.201827
Solyc07g005710	Unknown Protein	25.9198	25.197	25.2879	24.5164	21.9523	22.781	27.4659	24.9524	30.816	26.9668	28.8968	28.7795	24.4976	23.6681	22.4403	21.2217	22.7323	23.323	22.2205	25.0224	21.8116
Solyc01g005120	Xyloglucan endotransglucosylase/hydrolase 13 (C0IRH2_ACTDE)	12.7843	13.8782	14.7325	12.5792	17.792	17.7117	17.2463	17.0145	14.0801	14.427	14.78	18.4949	18.5042	18.7409	17.7005	16.8693	18.09	18.5896	15.3984	18.9922	20.3009
Solyc03g114790	N(4)-(Beta-N-acetylglucosaminyl)-L-asparaginase (ASPG_ELIMR)	7.96273	7.33977	8.45505	8.01405	7.70269	7.65351	7.28803	7.56301	9.37212	9.20388	9.50873	9.08014	8.78979	9.42814	6.11159	7.26937	6.48827	7.93208	5.66868	7.19643	6.31205
Solyc04g054740	myo-inositol-1-phosphate synthase (manually curated)	11.0596	12.7877	8.79148	9.7945	8.03703	5.82756	8.05096	7.09823	9.50883	9.7533	12.1149	7.6264	7.74986	9.82659	4.82002	6.11248	7.48362	6.86875	7.40625	6.7813	5.58944
Solyc06g065340	Unknown Protein	4.26595	2.64848	1.9398	2.89467	2.76806	1.95637	1.41342	2.33516	2.74492	2.17611	2.43124	2.11079	3.59583	5.00978	4.46975	4.57938	4.08829	4.57852	3.45434	3.50475	5.07716
Solyc05g013870	Sieve element-occluding protein 3 (B5THF7_MEDTR)	0.149409	0.298922	0.068579	0.211435	0	0.027079	0	0.021154	0.116308	0.157798	0.21088	0.012897	0.011133	0	0	0.01097	0.021059	0.035777	0	0	0
Solyc03g005010	Uncharacterized RNA methyltransferase (C3BFC5_9BACI)	26.3475	22.7425	24.44	22.9074	23.9327	22.0103	26.2003	23.6635	24.4633	24.7779	24.0522	24.7872	25.0679	26.7425	28.8129	28.1131	32.2283	28.4571	25.0796	26.2726	30.2067
Solyc02g065430	TMV response-related protein (B6UG28_MAIZE)	7.42684	7.72206	3.64568	6.49387	3.13995	2.68813	1.63994	3.25352	5.64562	4.74867	6.04619	2.91891	1.34237	2.50886	2.17138	1.90896	3.14188	2.32941	2.19377	0.521263	1.25917
Solyc12g088250	Serine carboxypeptidase 1 (B6TC80_MAIZE)	0.219402	0.121459	0.10213	0.304437	0.207905	0.063597	0.1206	0.258894	0.176029	0.055797	0.059108	0.134323	0.028113	0.164704	0.595223	0.339396	1.06264	0.694162	0.202327	0.07476	0.770315
Solyc02g082290	MORC family CW-type zinc finger 3 (Q4VBZ9_HUMAN)	6.08947	5.50284	6.28418	6.96754	6.22937	7.33476	9.7663	7.87951	8.39295	7.9237	8.02758	9.25178	9.43384	7.79704	5.75033	6.65249	6.3693	6.10114	7.43023	8.6233	7.37945
Solyc09g082560	Calmodulin binding protein (B6SW62_MAIZE)	6.99308	6.36043	5.69372	6.35562	6.17794	6.20673	7.67239	5.86545	7.13021	5.96549	7.30733	7.97198	6.09258	8.59228	10.5017	8.56008	11.2793	8.51201	8.87838	5.53334	7.97271
Solyc01g086930	Gamma response I protein-like (Q69WX8_ORYSJ)	23.5313	24.1259	24.2257	25.3523	23.4433	24.583	23.8425	25.3321	20.9146	21.2076	21.351	23.2101	22.3602	21.0596	25.3895	24.234	24.1418	21.6091	24.281	24.8831	23.4967
Solyc03g007310	Abscisic acid receptor PYL8 (PYL8_ARATH)	25.5023	28.29	24.1177	26.0666	25.3148	27.0455	26.7001	26.9385	27.2466	26.3481	26.599	26.0979	25.7618	26.5811	21.4923	21.0835	23.055	24.3522	24.8549	26.4815	23.8966
Solyc12g088650	Cyclin D (Q8GZU3_9ROSI)	45.5536	47.6995	46.7324	45.2606	40.1835	38.6809	36.0231	40.5681	42.6841	40.3884	43.2691	40.3864	36.2788	42.2458	51.1768	51.4501	48.3088	49.8262	43.2057	40.2517	40.7042
Solyc09g065550	Kinase interacting family protein (D7KCB2_ARALY)	5.36747	4.62025	6.12733	5.25791	5.71238	6.62295	7.30294	6.18406	5.91207	5.3644	5.68285	6.74096	6.5186	6.86856	6.81281	6.57341	7.12134	6.02413	6.3911	6.2518	7.08669
Solyc10g084640	N-acetyltransferase (B6SUK9_MAIZE)	102.627	110.409	108.614	92.9656	107.596	122.754	136.64	105.865	107.314	106.929	110.61	118.84	128.737	128.662	123.626	121.964	122.097	109.773	112.082	118.19	133.577
Solyc07g062800	Unknown Protein	0.300752	0.790321	0.354477	0.685576	0	0.13586	1.0736	0.150934	0	0	0	0	0	0	0.89329	0.672032	0.475584	0.614527	0.340408	0.146351	0.641649
Solyc12g010460	Unknown Protein	19.5404	19.9289	6.95924	16.4713	1.65729	1.00109	3.61458	5.23189	12.936	18.0658	16.5531	3.56787	5.86253	2.7869	5.98336	5.40474	10.143	2.68152	2.02538	6.13795	2.01101
Solyc07g054950	Cyclin D2 (Q71FH0_WHEAT)	12.1502	11.9386	13.3564	10.686	7.30333	7.89665	8.92587	11.0245	10.8087	11.3263	11.1214	6.23031	7.72941	7.91496	7.59853	5.94672	8.4171	8.71638	4.95291	6.82311	6.2997
Solyc01g007170	Protein unc-13 homolog C (UN13C_RAT)	14.9981	16.3711	15.8241	18.366	12.9884	12.407	13.5388	12.4445	15.6035	16.4201	18.1238	10.8682	13.4184	11.3746	13.4047	13.4073	13.6751	10.3624	12.2681	12.5533	9.95457
Solyc02g071500	1-aminocyclopropane-1-carboxylate oxidase 1 (ACCO1_MALDO)	4.39244	3.64857	2.04587	3.39017	2.30632	1.64435	1.03665	2.02216	1.31984	1.37824	1.57437	1.237	1.89475	1.96096	2.26783	2.43326	2.27082	2.07066	1.7407	1.53374	1.35022
Solyc01g010020	Calmodulin (B6SJJ2_MAIZE)	2.01749	2.7289	2.64179	2.16949	3.57314	3.1941	3.1726	2.47227	2.57887	2.70378	2.48518	4.59284	2.45331	4.25564	3.55469	4.15663	4.45496	3.10321	2.65797	3.49833	3.97312
Solyc10g079460	NPR1-like protein (Fragment) (Q2QBV6_PYRCO)	4.39403	3.94608	4.65707	3.59871	13.4562	18.5286	11.7909	10.7522	6.47991	3.96576	3.31652	13.2946	8.03679	13.9539	6.86214	15.0823	9.79649	12.9625	28.0107	18.0932	16.1262
Solyc11g010120	Peroxidase 17 (D7LE03_ARALY)	10.9458	11.2685	10.3682	9.40727	13.0292	14.0083	15.7064	11.8758	12.0224	10.568	10.6527	13.6035	14.4889	15.394	16.2881	13.357	15.4104	17.2651	12.4965	14.9847	15.9947
Solyc05g014790	Lipoxygenase (B9RMJ4_RICCO)	23.7319	19.3379	24.3077	18.4417	22.7052	23.3368	27.7217	21.0963	22.898	23.5139	21.9866	27.123	27.3727	26.6587	29.988	30.1317	25.5022	24.4512	23.6246	26.2938	28.2821
Solyc08g006910	WD-40 repeat family protein (D7LF16_ARALY)	13.9643	14.894	13.7295	14.8471	12.0774	13.2752	15.1833	14.1899	16.3533	14.865	15.4666	16.0016	15.8837	16.8177	12.2821	11.9158	13.2097	12.1947	13.7116	12.8965	14.1151
Solyc09g009670	Solute carrier family 35 member F1 (B6TXS8_MAIZE)	0.55987	0.187421	0.155446	0.046018	0.139641	0.025738	0.184202	0.068194	0	0.035003	0	0.175554	0.119843	0.039748	0.318035	0.218859	0.319172	0.338898	0.210009	0.112889	0.07677
Solyc05g051240	Aspartic proteinase nepenthesin I (A9ZMF9_NEPAL)	11.8882	8.21769	15.5741	7.84416	10.1517	13.0764	17.8493	9.42572	14.9479	13.0883	16.975	17.4885	15.7475	19.8079	9.71859	11.0363	11.3753	9.00857	8.73154	7.54954	14.2637
Solyc02g080160	Xyloglucan endotransglucosylase/hydrolase 1 (C0IRG0_9ERIC)	37.7422	38.2068	34.3532	44.0362	26.9507	24.4424	20.3189	32.3552	33.3623	37.7512	38.1283	28.423	25.7286	26.6597	28.6431	24.4627	30.5344	29.3313	24.7916	23.9524	27.1347
Solyc08g078750	DEAD-box ATP-dependent RNA helicase 41 (RH41_ORYSJ)	9.92645	9.81065	10.3943	9.97882	10.1307	10.4348	9.71629	10.6319	11.3414	12.0125	11.5665	11.691	11.6288	11.8399	9.70048	8.97968	10.0057	8.82441	10.2525	10.0315	11.0358
Solyc11g008530	Dicer-like 2d (manually curated)	1.34361	1.06907	1.39647	1.0973	0.755305	1.31391	1.53154	1.02798	2.12305	2.03778	2.19728	1.62444	1.72314	2.07444	0.978826	1.62746	1.03941	0.970605	0.693636	1.74728	0.862881
Solyc08g023440	Early-responsive to dehydration 4 (D7KET4_ARALY)	29.2181	26.2367	31.7676	26.7806	29.6302	30.7799	44.2352	29.7106	30.6467	31.3636	29.9852	36.7007	36.4077	38.5303	33.5923	36.2836	36.8535	33.2679	35.8428	39.3536	40.268
Solyc04g076380	Cytochrome P450 NADPH-reductase (B3RFK2_PETHY)	86.3193	83.2679	95.5137	81.336	85.6224	85.7003	99.1661	83.1271	99.1663	97.0554	96.3247	93.8747	89.3934	102.691	79.8839	83.7845	88.9595	77.2694	74.1915	80.1485	87.0789
Solyc10g054870	Triosephosphate isomerase (A9PH17_POPTR)	0.220916	2.48477	0.184551	0.041367	0.057651	0.030915	0.053053	0.039021	0.137991	0.133779	0.044056	0.023161	0.051992	0	0	0	0	0.054002	0.121898	0	0
Solyc07g032110	Clathrin binding protein (B6STF7_MAIZE)	51.2509	55.2215	52.7929	53.1194	52.3087	56.9764	57.6936	52.9222	53.6106	59.1693	56.5441	57.9221	52.383	54.6283	46.36	44.8921	50.4442	47.8875	51.2449	52.2954	52.5947
Solyc01g106390	Glutamyl-tRNA reductase (A5BZY3_VITVI)	2.24271	2.55235	2.93775	2.08113	2.03262	2.09945	2.8598	2.00435	2.09437	2.23808	2.12156	2.60158	2.6037	2.9123	2.91722	2.82185	2.8414	3.28013	3.51216	2.63655	3.13087
Solyc06g060570	Ovarian cancer-associated gene 2 protein homolog (B5X7T4_SALSA)	3.91443	3.9733	5.63355	4.22858	3.03769	3.11827	3.57352	4.29034	4.01775	3.6492	4.08704	2.43248	3.41239	3.49957	2.62872	2.13843	2.74547	2.46911	4.44979	2.73021	2.12203
Solyc01g100930	GDSL esterase/lipase At1g09390 (GDL2_ARATH)	24.8726	21.4932	20.4448	24.0363	22.6841	19.1614	20.1994	19.6845	19.0021	18.7302	17.7315	18.0369	20.4191	19.7503	23.8214	20.5089	24.5587	26.3972	21.6287	19.1253	25.7022
Solyc10g086500	steroid 5 alpha reductase DET2 (manually curated)	43.3493	39.4371	43.9722	50.8213	29.5286	26.9814	32.974	31.5642	46.2989	45.3014	47.1888	34.8622	34.7408	38.5892	55.5006	50.9432	54.7652	50.859	41.4396	31.1479	41.3783
Solyc09g065810	Guanylate-binding family protein (D7LCC4_ARALY)	24.334	22.4917	24.7922	22.7079	24.433	24.0604	23.837	22.5232	27.9633	29.0007	26.6732	28.2228	27.4914	26.0374	22.9956	24.45	23.3223	24.6905	24.3971	23.5754	23.5888
Solyc07g049160	Ribonuclease 3-like protein 3 (RTL3_ORYSJ)	8.94168	8.85588	8.50672	8.56153	8.72788	8.93653	8.39844	8.96387	10.2843	10.3944	10.596	9.92628	9.93501	9.70494	8.48512	8.37123	7.42142	8.45149	8.60949	8.8095	7.8363
Solyc08g005490	Dehydration-responsive protein-like (Q5VRG9_ORYSJ)	25.9198	25.6126	27.7069	26.1541	29.3186	32.2474	32.8401	28.6024	26.6695	27.3169	27.8551	34.6	29.9313	33.4935	33.8827	34.522	30.0825	31.8515	32.7081	32.4158	32.1793
Solyc06g011450	Phosphatidylinositol binding clathrin assembly protein (Q7ZVU6_DANRE)	19.3153	18.0674	16.6562	19.299	16.7534	17.7403	17.491	18.4888	17.991	16.6011	16.1853	18.8584	19.4966	20.9743	19.5758	20.0516	21.0618	19.6052	21.241	19.0587	20.2518
Solyc09g055870	Unknown Protein	31.6187	34.0576	31.5469	33.3296	31.826	28.9077	29.5134	28.6311	29.1199	28.9624	29.2902	29.863	31.8753	33.3116	34.1702	31.9044	35.5076	28.674	27.653	30.0268	36.2874
Solyc11g066680	UDP-glucuronosyltransferase 1-6 (UD16_HUMAN)	8.10014	9.22974	8.00767	8.16253	6.71839	6.76492	7.36681	5.88692	8.1807	9.12532	8.97152	7.50462	7.91669	8.75927	12.1688	10.2821	11.2574	10.5674	7.67974	5.97187	10.0774
Solyc01g009300	Serine/threonine kinase (C4QNN2_SCHMA)	6.34095	6.52894	7.67418	6.00229	6.74675	7.765	8.98539	7.04428	6.71651	6.74712	7.87574	7.85517	8.20566	7.6395	9.49552	8.99079	8.40002	8.87967	7.9936	9.01822	8.89961
Solyc12g010010	Cyclic nucleotide gated channel (A9CRE4_MALDO)	20.3727	20.2907	18.1097	18.1157	21.9319	19.0486	19.3777	18.4451	19.5965	19.5854	18.334	21.7483	20.6526	24.531	25.6708	21.0955	23.513	24.4139	22.5091	20.0059	26.4445
Solyc03g006410	Plant-specific domain TIGR01615 family protein (B6UDN7_MAIZE)	0.319646	0.26637	0	0.024604	0.169661	0.123084	0.050022	0.044883	0.166935	0.110378	0.096585	0.252886	0.377879	0.312968	1.72131	0.317813	0.323114	0.753933	0.335051	0.298623	0.422087
Solyc07g063620	Uncharacterized secreted protein (B6TUX2_MAIZE)	5.15271	5.04686	5.41281	4.24403	5.28979	4.88865	5.13797	4.81278	6.6521	5.62529	5.29882	6.29857	5.07281	5.41399	3.76504	3.47429	4.57918	3.85832	3.52381	4.67907	3.92174
Solyc01g005280	SEC14 cytosolic factor (B2W8N2_PYRTR)	6.02472	6.68159	5.72039	5.29471	6.26665	4.57866	6.05022	5.89694	7.56031	6.87662	7.50049	7.89813	6.87503	7.48611	5.5934	5.1839	5.82695	6.21288	5.43295	4.45526	5.2447
Solyc06g074390	Fatty acyl coA reductase (Q8L4M0_WHEAT)	19.7555	21.1822	22.2463	17.8588	24.32	24.6874	22.1646	24.6813	22.7496	18.4201	24.1404	26.0441	21.0545	21.8047	31.2709	32.6686	25.6234	30.162	26.7151	18.4957	25.3443
Solyc01g010080	Potassium/sodium hyperpolarization-activated cyclic nucleotide-gated channel 4 (HCN4_MOUSE)	0.018647	0.053884	0.10929	0.014664	0.01593	0.034399	0.014807	0.026527	0.030852	0.050137	0.078693	0.016446	0.014008	0.032044	0	0	0	0	0.019955	0.031957	0
Solyc10g007830	LRR receptor-like serine/threonine-protein kinase, RLP	31.2424	23.4213	17.8508	27.3654	25.7609	15.4424	22.2525	24.3615	15.7847	17.9106	14.1691	26.2599	23.1554	28.8222	35.1197	16.9506	29.3956	36.3212	27.4483	23.1307	37.2516
Solyc02g093100	Receptor like kinase, RLK	15.6659	18.5055	17.5655	17.6511	19.1911	19.1642	18.9969	20.1218	15.7226	16.1486	16.6411	16.8081	17.1056	18.196	18.3063	18.6079	18.3126	18.5622	17.4025	18.3678	19.984
Solyc02g088210	Xenotropic and polytropic retrovirus receptor (B2GU54_XENTR)	7.39407	6.86086	7.39306	7.38964	7.1501	7.1273	7.84898	7.41243	7.82951	7.96791	7.34286	7.34159	7.38211	8.7203	5.36951	5.81084	6.35318	6.38853	5.93994	5.98411	7.39687
Solyc10g005210	DNA-3-methyladenine glycosylase I (B4FWT0_MAIZE)	32.2424	29.5637	24.8107	38.9807	16.2745	11.6365	14.1402	17.9182	27.9203	25.8624	30.5967	17.7064	18.6531	17.1172	21.8206	18.8617	24.0477	20.7042	9.62792	9.59446	18.371
Solyc08g079030	Unknown Protein; contains Interpro domain(s) IPR008581 Protein of unknown function DUF863, plant	7.70829	7.05843	8.42691	7.13725	9.92246	9.03059	8.63677	8.16318	8.26175	7.12693	6.41221	8.54196	9.10332	8.57299	10.4709	10.4243	8.75674	10.2574	9.05042	7.95085	10.7628
Solyc01g049650	Pyruvate kinase (B9SBM7_RICCO)	27.6972	22.4257	26.0807	21.884	27.3754	26.4824	28.4155	25.6274	27.1588	27.2157	24.1622	28.6515	25.6888	30.101	22.4961	20.118	22.2874	22.4979	20.6894	24.3444	24.0205
Solyc09g091170	NADH dehydrogenase 1 alpha subcomplex subunit 13 (B5X9S0_SALSA)	90.4654	91.2211	86.2426	81.5608	88.2449	82.9131	80.8959	82.9514	78.8126	79.6448	77.9775	84.9069	81.618	74.2843	96.3106	89.7799	86.2114	91.1236	79.5937	79.3878	84.8451
Solyc04g009190	WW domain-binding protein 2 (WBP2_HUMAN)	6.66301	6.62371	6.44685	7.10076	6.58283	5.87725	6.25689	8.35942	10.1278	9.98451	9.84895	8.93914	9.62687	9.45111	8.17956	6.844	7.95348	7.15996	6.5932	8.60707	7.24445
Solyc03g033610	Receptor like kinase, RLK	4.21502	4.44291	4.55057	5.47102	3.38904	4.12805	4.05753	4.29717	3.88957	4.16447	3.80228	3.82113	3.96187	4.62828	5.29813	5.26488	4.50078	4.99942	5.31749	4.73761	5.13411
Solyc09g007150	Glutathione S-transferase (Q76KW1_PEA)	53.1749	41.0713	56.9372	66.2943	39.3534	35.6291	34.0355	45.4691	62.7431	54.6966	53.3042	51.6528	52.9361	54.4465	71.3921	64.6685	69.1747	68.6786	63.4185	43.6168	59.2986
Solyc12g094500	Alcohol dehydrogenase 1 (B6TD57_MAIZE)	36.8284	33.8574	35.2121	33.217	38.2781	32.2347	30.6028	34.5806	35.551	35.9141	38.8731	42.172	37.0324	35.6167	42.9974	41.5161	41.5474	45.6835	37.792	38.2773	44.7128
Solyc09g007110	Receptor like kinase, RLK	17.9753	20.1886	13.7911	17.9331	14.1801	13.2974	12.278	12.6682	15.3898	15.451	17.2455	12.8981	14.7723	15.5765	19.9414	17.8674	18.6118	17.4048	16.3691	15.6527	17.8983
Solyc10g081850	Syntaxin (Q6X9V9_HORVD)	9.18318	8.10299	7.0497	7.03308	8.54155	8.86277	9.11914	7.76842	8.0689	8.48341	8.78364	9.92517	9.56786	10.9451	10.3463	9.90662	10.2946	10.8985	12.0731	10.2211	10.1841
Solyc01g073680	Non-specific lipid-transfer protein (C6TMC6_SOYBN)	2.49472	2.53114	2.75269	2.71305	2.74673	2.28044	2.04705	2.52271	3.6254	3.51888	4.57609	2.79771	3.33319	3.08264	2.3694	2.81256	2.21295	2.1584	1.79576	1.24564	2.19232
Solyc12g005400	Cyclic nucleotide gated channel (A9CRE4_MALDO)	1.19216	2.11047	0.564891	1.01492	1.13436	0.693807	0.859586	0.835395	0.579727	0.501092	0.375111	0.550318	0.453492	0.615854	1.01204	0.712612	1.00401	0.905364	0.519742	0.984979	0.885506
Solyc01g099460	ATP-dependent DNA helicase (D8G648_9CYAN)	6.59007	6.41673	6.17961	6.17351	6.52914	6.2546	6.60377	6.3907	5.07339	5.55062	5.64095	6.26483	5.79002	5.99686	6.77991	6.90194	6.21696	7.0536	7.1884	6.55821	6.46467
Solyc02g005200	PsaB translation factor (Fragment) (A4S2E4_OSTLU)	17.1253	18.7074	13.2867	14.7405	14.698	13.6456	15.3077	14.0002	13.047	12.787	10.8052	11.5704	8.68694	12.9343	16.1609	13.7565	18.6148	16.4668	14.0695	12.8581	15.199
Solyc05g006620	Tir-nbs-lrr, resistance protein	2.22251	1.61081	1.84842	2.26745	1.99625	1.61661	1.75045	1.82368	2.65869	2.68966	2.54297	2.71455	2.5577	2.9138	1.76251	1.42545	2.26795	1.63721	2.01792	1.59218	2.21411
Solyc08g006000	Unknown Protein; contains Interpro domain(s) IPR009606 Protein of unknown function DUF1218	44.1248	41.9715	38.3373	37.9262	39.4733	36.4172	39.1723	41.033	39.1796	42.3035	40.2627	41.4996	41.7389	46.1111	51.4341	43.0544	50.7869	48.684	44.9446	42.2546	48.5799
Solyc08g060970	polygalacturonase AF118567 (manually curated)	21.1275	18.4273	16.6407	21.1688	18.0265	16.2148	19.3103	20.6683	15.7789	15.6612	15.1129	21.1107	25.9983	27.5304	19.4843	16.6107	21.4728	19.8926	20.2652	17.6386	20.9273
Solyc03g120810	BY-inesin-like protein 10 (Q9AVP4_TOBAC)	33.5607	36.7416	35.0837	36.2685	30.8987	31.2946	32.433	32.4417	30.1543	34.4778	36.0543	28.8676	32.0667	30.0626	39.3662	42.3727	38.2453	39.7701	42.1737	41.4094	39.0642
Solyc10g081920	Coatomer subunit beta-1 (D7MB61_ARALY)	29.1605	28.5381	32.6409	30.6976	32.7713	33.854	32.1133	32.2157	28.0577	27.741	25.5691	29.0387	29.6276	27.3627	32.735	34.8286	29.2249	32.3384	32.9699	33.1864	32.0512
Solyc04g079110	Unknown Protein	2.15044	1.40858	3.52167	2.0472	3.44784	3.80865	3.56449	3.96227	2.98103	2.64573	2.45819	3.89052	3.80246	3.93566	5.63734	5.30477	3.05553	5.77834	4.06556	4.81343	6.50727
Solyc02g067840	Sucrase/ferredoxin domain protein (A1CK27_ASPCL)	16.3822	17.575	15.3892	16.9306	15.8649	17.6413	16.024	17.4488	15.6546	15.582	17.0711	18.0393	18.0422	15.8518	18.7657	17.8324	20.304	19.1994	22.6864	20.7591	20.231
Solyc08g067410	Fatty acid elongase 3-ketoacyl-CoA synthase (Q6DUV6_BRANA)	9.10426	9.03973	13.6544	6.68745	19.3819	16.9923	15.1455	12.6243	14.4624	9.77886	11.0902	15.1541	13.6463	15.0773	20.1186	23.4151	12.5023	18.3029	16.8712	20.5419	19.0737
Solyc01g108580	Gibberellin receptor GID1L2 (B6TRC0_MAIZE)	9.51884	9.82865	8.0103	11.5891	8.71642	7.8459	8.09936	9.51328	11.1799	10.5725	9.46537	9.86809	12.0962	11.3346	14.9846	11.679	13.2372	14.8224	12.2892	10.1892	14.2064
Solyc03g098210	Cyclic nucleotide gated channel (A9CRE4_MALDO)	9.2079	8.39831	9.28525	10.2023	8.33833	8.38111	9.4796	9.224	10.8027	11.247	10.8572	11.5863	11.1708	12.386	9.22612	9.29765	10.0277	9.17192	9.3639	8.59995	9.73234
Solyc01g103940	Serine/threonine protein kinase (Q0PL87_CAMSI)	66.4248	64.3356	63.4886	64.8456	62.4201	58.085	54.4237	64.734	51.6898	58.7814	56.5635	55.2239	56.7029	59.1971	67.4309	60.1153	64.5549	63.8851	63.2887	58.2659	65.0808
Solyc04g074480	DAHP synthase 2 precursor (manually curated)	43.7265	47.299	41.9459	53.2285	30.9764	31.9073	36.1089	36.5253	41.1304	47.5332	46.6949	35.4561	36.2395	34.8704	50.9349	58.7763	51.7475	54.2526	45.8046	40.8617	44.2498
Solyc07g065710	Ribosomal protein S6 kinase alpha-3 (KS6A3_MOUSE)	50.8898	52.4757	47.0292	56.3776	51.396	51.4981	50.3793	48.7891	51.0212	47.0464	51.2347	47.1901	48.4578	50.5289	55.8086	56.2347	54.755	57.0493	58.471	53.2064	58.9627
Solyc04g082480	Nodule inception protein (Fragment) (A9DME9_MEDTR)	0.84476	0.623694	0.854001	0.620407	0.92483	0.857269	0.772689	0.990675	0.730298	0.936399	0.943233	0.87841	1.07689	1.15405	1.53877	1.12165	1.24643	1.77747	1.85679	0.910356	1.24575
Solyc01g080570	Inosine-uridine preferring nucleoside hydrolase family protein (D7LYI5_ARALY)	0.073739	0.013993	0.122286	0.090425	0.105665	0.113236	0.160595	0.082659	0.179392	0.12004	0.170612	0.427433	0.271776	0.260619	0.058366	0.054396	0.061723	0.128008	0.161975	0.134786	0.086804
Solyc03g150147		4.00266	3.77952	3.40678	3.89405	3.34352	3.96364	3.29227	3.73359	3.71062	3.61797	4.07221	3.20716	2.91366	3.27544	1.95153	2.70101	2.89112	2.35766	2.40197	3.15413	2.63535
Solyc03g059190	(+)-neomenthol dehydrogenase (SDR1_ARATH)	10.782	9.97408	14.0933	10.2745	9.67178	12.0618	12.8438	10.8487	12.7825	10.3831	13.9661	10.2569	12.6652	10.4003	8.1108	10.4468	7.36994	6.84616	8.08048	6.36581	7.60226
Solyc09g090510	Cyclopropane-fatty-acyl-phospholipid synthase (C7LRK7_DESBD)	11.4864	10.256	9.0312	11.1792	8.52977	5.9766	6.26723	7.66118	10.4353	11.429	9.93832	11.0145	9.29484	12.5299	14.4454	11.402	13.1135	11.816	11.2053	6.75626	13.1689
Solyc05g005170	Polygalacturonase 2 (A8D0T9_ONCHC)	33.7054	27.4967	24.6345	42.4496	26.5992	22.0035	18.7144	26.4399	35.3595	25.1089	25.475	26.6834	29.8922	31.945	40.2134	32.5388	40.8431	36.3735	37.4496	33.033	41.0654
Solyc06g074330	Hydrolase alpha/beta fold family protein (D7LRW3_ARALY)	12.1728	12.9968	10.5482	11.7311	11.6095	11.4352	12.2481	11.6671	11.5175	12.1393	12.8913	12.5035	11.6538	12.4408	15.5351	12.9873	15.4899	15.0917	15.294	14.6946	17.1146
Solyc05g005760	NHL repeat-containing protein (D7KY00_ARALY)	56.698	60.86	59.2173	58.4714	58.5882	62.9932	59.9425	60.5387	52.579	53.1819	51.8806	57.1237	56.3576	57.363	57.837	56.133	56.2132	57.7638	59.5221	57.6366	59.3212
Solyc11g008910	Cysteine-rich peptide (D7NXT9_WHEAT)	11.5944	12.4673	12.0904	12.0515	12.1203	11.5791	10.4825	12.4831	9.58014	10.2142	9.02681	10.0007	9.27068	9.8599	13.9965	13.1485	10.4734	14.5739	13.2894	9.82257	12.1001
Solyc12g088680	Ubiquitin-conjugating enzyme E2 I (B6U359_MAIZE)	17.2498	17.217	17.5305	15.9009	21.4649	22.834	22.1411	20.9798	23.8058	26.6004	27.2162	27.5451	25.9358	25.2112	20.2217	22.1683	21.9879	25.1192	24.7508	23.9262	21.3428
Solyc09g075390	GTP pyrophosphokinase (Q3A9Z8_CARHZ)	8.85999	8.88394	8.8526	8.69164	8.6311	8.36309	8.51054	8.27535	9.61006	9.93445	9.83762	10.0257	9.84162	10.1593	8.48588	8.37423	9.05804	8.36554	7.95369	7.63911	9.32949
Solyc10g048190	Ubiquinol-Cytochrome c reductase iron-sulfur subunit (B6B5V9_9RHOB)	81.1258	97.3253	77.5622	75.1205	84.3833	95.5031	86.3687	95.2493	83.8618	73.679	85.9896	97.3515	88.2262	85.7202	88.362	99.1585	105.91	103.012	132.096	121.046	107.506
Solyc05g045650	glutamate receptor-like3.4 (manually curated)	9.97526	8.88906	11.2613	9.73639	11.9199	12.6951	11.8019	11.8496	12.2347	11.7947	11.7994	12.2906	14.9808	12.8744	9.86389	10.9191	9.25756	9.66075	10.8029	10.6713	10.7837
Solyc12g056920	Sulfate transporter (A7YGI3_POPCN)	25.6398	27.0247	28.2124	28.2313	12.7005	10.9959	18.9026	16.501	16.6546	22.6133	24.4864	10.5825	13.085	11.9783	11.8785	12.3749	19.3099	10.3894	16.1275	12.7801	9.47335
Solyc12g096870	UDP-glucosyltransferase 1 (C6ZRH7_CAPAN)	0.180348	0.156242	0.194249	0.331698	0.302847	0.149948	0.075412	0.212838	0.926868	0.559263	0.639425	0.775008	0.453384	0.95159	0.327295	0.175665	0.407704	0.430702	0.829346	0.100246	0.26809
Solyc10g083740	60S ribosomal protein L24 (B3TM46_ELAGV)	281.656	274.026	259.456	262.044	249.333	262.269	217.264	280.699	237.922	252.171	249.565	231.41	208.532	200.656	227.743	224.237	222.516	248.724	238.245	247.696	225.042
Solyc02g027080	Cc-nbs-lrr, resistance protein	6.26154	7.30014	8.22464	6.45288	7.35945	6.99306	7.24148	7.12172	6.92896	6.62275	6.82997	7.65256	6.9954	7.83577	5.95342	5.71032	6.12951	5.3688	6.07381	5.82208	5.99782
Solyc05g056290	biotin carboxylase carrier (manually curated)	39.8854	41.1763	33.3599	39.1299	38.1898	37.037	32.1808	40.1883	39.1327	40.9907	43.445	43.2071	45.4	44.0361	45.5943	49.682	45.7681	47.3676	45.324	42.8756	47.099
Solyc07g006020	Adiponectin receptor (Q16FL3_AEDAE)	1.02454	1.55991	1.67616	1.3935	1.40793	1.61075	2.05451	1.68484	2.01558	1.98844	1.49987	1.63082	2.01941	1.64559	1.43113	1.20334	1.08369	1.24208	1.18212	1.27084	1.21308
Solyc12g088360	U-box domain-containing protein 4 (PUB4_ARATH)	1.0811	0.973264	2.38462	0.894864	1.64508	1.13424	1.69615	1.22625	1.04327	1.43413	1.13721	1.13272	1.10262	1.37081	0.824444	0.546336	0.763438	0.685819	0.444006	0.579284	0.580648
Solyc06g063120	Protein-O-fucosyltransferase-like protein (D8RI05_SELML)	1.31591	0.972914	1.43868	1.82634	2.31189	2.11238	2.21112	2.40795	2.12643	1.93552	1.54392	3.41586	3.09906	3.45024	1.29554	0.705747	1.2989	1.33574	2.01298	1.77888	2.46905
Solyc03g118010	Tudor / nuclease domain-containing protein (B6KG97_TOXGO)	22.2153	20.2384	22.1417	21.3221	22.22	21.5297	20.393	21.3965	21.9452	21.3052	21.2695	21.4585	22.2958	21.795	25.582	25.0263	22.4983	24.1487	24.0886	23.6554	24.0726
Solyc01g099650	Formin 3 (D0QAN4_ARATH)	4.54747	5.20651	5.0878	5.30236	5.24435	5.37322	5.00693	6.01398	5.46552	4.88966	4.70902	5.52182	5.26885	6.35368	8.87418	5.24445	6.63777	7.38285	7.74006	6.50888	7.75708
Solyc02g078880	RNA helicase DEAD8 (manually curated)	35.2242	35.4982	40.48	39.7332	40.1376	41.9038	42.8997	41.3677	43.5708	44.4757	45.8468	45.0365	46.1406	47.1329	39.04	41.3142	35.3201	37.553	36.965	40.986	40.5624
Solyc01g058720	NaCl-inducible Ca2+-binding protein (O22368_ARATH)	3.25688	3.03495	4.88342	4.28282	4.08665	6.50509	4.59794	6.1649	4.44887	3.82529	4.78028	4.74476	6.0632	5.37475	6.88356	6.55596	5.04843	8.16477	8.75233	6.85235	9.2394
Solyc01g080850	Protein transport protein SEC23 (C5MDU5_CANTT)	24.1879	24.0049	25.922	25.4557	25.9031	25.657	26.2135	26.2029	23.5257	22.4853	22.0281	24.1301	24.907	24.0491	25.5614	25.5454	24.1766	23.6261	24.009	23.8622	24.1354
Solyc07g052240	Laccase-22 (LAC22_ORYSJ)	32.1881	35.5613	27.6452	36.0773	27.5117	30.3182	26.953	28.8548	27.4472	30.1824	30.3283	29.9733	24.2958	28.9701	35.9189	38.8086	30.5753	35.7031	37.8322	32.733	30.4557
Solyc08g068350	Unknown Protein	7.12327	6.88184	5.35471	8.64656	4.9157	6.45754	6.70131	7.18467	7.12612	7.43003	6.75759	6.83513	7.38626	8.55327	10.6246	8.22627	8.28663	9.64746	9.35765	9.40029	10.1245
Solyc05g055730	Methylenetetrahydrofolate reductase (A5ATB7_VITVI)	2.60053	1.81917	2.50864	1.77138	2.41746	1.66564	2.70364	2.81406	2.54383	1.93242	1.91339	2.95325	2.54529	2.0656	2.83586	2.57712	3.40425	3.6961	3.50303	2.99629	4.16683
Solyc08g080170	Hydroxymethylglutaryl-CoA synthase (A9ZMZ7_HEVBR)	118.666	77.0112	128.679	153.351	94.6732	85.0515	80.8345	97.0189	157.773	120.226	117.687	108.108	122.222	109.138	210.848	189.066	130.352	164.379	160.657	95.5259	141.292
Solyc04g053080	OTU domain-containing protein 6B (B6TYC6_MAIZE)	67.143	68.2585	71.7973	68.3623	68.6124	68.0065	91.3123	66.2632	85.7856	84.0933	92.2372	80.6676	85.0268	97.5762	70.972	68.9667	84.2644	60.5273	56.6529	71.9562	72.5409
Solyc06g075630	Dirigent-like protein (B6TVE6_MAIZE)	0.231574	0.207184	0.368651	0.301393	0.88111	0.710377	1.62405	0.962063	1.12083	0.630711	0.52486	1.37617	1.36428	1.50403	0.304465	0.22958	0.464768	0.361162	0.881451	0.768643	0.691288
Solyc11g012460	Ras-related protein Rab-25 (RAB25_RABIT)	49.8147	45.1498	51.7342	46.7693	46.6582	43.9577	50.8636	41.2705	56.8724	57.4394	56.2024	52.8935	49.0685	59.7348	48.5136	45.8164	54.9499	42.3601	42.674	41.915	46.6893
Solyc10g083360	Calmodulin binding protein (B6SL12_MAIZE)	41.0381	39.2164	52.2432	39.8742	47.8686	41.1636	47.481	44.9271	54.9892	47.4957	42.9609	49.4221	47.0822	47.4533	43.1691	40.7249	37.9371	37.6542	38.0905	34.0169	42.279
Solyc03g007050	Receptor like kinase, RLK	121.423	138.046	189.977	135.35	192.286	201.997	231.46	200.071	182.029	148.835	129.036	171.101	163.821	133.703	112.723	135.063	123.61	131.905	115.751	151.038	116.436
Solyc12g099260	ATP citrate lyase a-subunit (Q93YH4_LUPAL)	83.4015	65.7867	93.5495	85.6702	76.1989	75.7573	72.3902	77.7746	95.0634	92.7776	92.0146	78.2657	84.8464	73.2413	126.686	128.355	89.7085	109.68	88.2431	76.3041	96.3758
Solyc01g111800	Amino acid permease (Fragment) (B8C3S3_THAPS)	1.6267	1.38515	0.969071	1.43418	1.09047	1.21865	1.15274	1.05444	1.33305	1.42069	1.70984	1.68848	1.90154	2.3907	2.1547	1.73332	2.31868	2.33875	1.78627	1.78628	2.00048
Solyc03g095220	Translocase of chloroplast 34 (B6TBT7_MAIZE)	124.709	126.547	118.817	122.558	110.328	112.185	112.546	119.809	121.406	116.382	124.121	107.28	100.002	106.114	106.637	113.486	107.999	110.869	102.797	115.568	106.71
Solyc03g019890	beta-galactosidase 7 (manually curated)	39.3405	39.4943	44.5111	38.5569	58.2273	63.5397	58.6292	46.2535	46.5496	45.704	48.0082	54.668	56.3228	52.6681	61.993	69.5487	44.5026	61.1907	62.3125	56.5925	53.7628
Solyc03g114210	Protein kinase (Q9FGB1_ARATH)	12.4747	17.3859	10.8839	19.3065	7.09966	7.60923	7.91964	8.83415	12.8139	14.2587	15.4891	9.77409	10.1444	10.8784	9.99904	10.3889	13.4709	7.62082	7.98662	6.92518	7.57522
Solyc01g014840	Tir-nbs-lrr, resistance protein	0.224033	0.052978	0.159532	0.060475	0.240386	0.126448	0.152837	0.202846	0.32468	0.257496	0.226204	0.447596	0.366936	0.512418	0.13338	0.192499	0.085326	0.274844	0.179019	0.162028	0.172274
Solyc04g072850	Alpha-L-arabinofuranosidase/beta-D-xylosidase (D9D7L0_MALDO)	7.76333	8.24681	4.64694	7.60442	4.00267	3.62789	3.11528	3.8983	5.61671	7.16114	8.81422	3.85082	4.5759	4.43315	10.7556	8.101	9.51941	9.14785	7.97402	7.07346	7.36894
Solyc09g010210	endo-1,4-beta-glucanase precursor (Cel2) (manually curated)	54.47	62.2537	56.4974	54.7768	40.2337	40.6382	41.0437	39.4971	52.829	51.1856	49.6447	35.8708	43.7676	42.4382	58.3934	51.9362	62.459	51.9922	49.0085	48.6031	46.1504
Solyc03g114030	PermeaseI-like protein (manually curated)	21.2788	21.2972	19.9519	22.6324	17.4996	16.9713	20.519	20.1317	18.3545	21.5653	22.6049	17.8973	23.1201	18.9336	23.7925	24.1974	23.8106	22.9822	26.3595	25.9159	24.1788
Solyc03g013630	Glycosyltransferase (B9IK47_POPTR)	5.04901	4.86932	4.54854	4.2346	4.52383	4.65172	4.12496	4.31359	3.741	4.78143	5.03007	4.50952	4.66048	4.47012	5.61757	5.54377	5.45925	6.18241	5.76826	5.27612	5.63561
Solyc04g016520	UDP-N-acetylglucosamine dolichyl phosphate N-acetylglucosamine-1-phosphate transferase (Q8TGX0_ASPNG)	20.4824	23.746	19.6318	22.6186	18.3628	21.1925	23.1866	20.2621	22.813	22.8496	22.8595	20.8015	22.9175	22.36	23.839	26.9627	25.6858	25.1745	24.3169	24.7609	25.5562
Solyc02g062690	Transcription factor (D6MKM4_9ASPA)	0.488886	0.384384	0.129772	0.381785	0.475253	0.283046	0.194212	0.327087	0.312732	0.204372	0.533278	0.457404	0.2703	0.279887	0.775929	0.551145	0.849798	0.891996	0.562459	0.551968	0.955301
Solyc09g075690	Gibberellin receptor GID1L2 (B6T2M3_MAIZE)	1.68502	2.81693	2.01626	1.65961	0.532956	0.705061	0.651064	0.684029	1.37292	1.18287	1.94508	0.839423	0.336049	0.647777	0.633382	0.963618	1.00824	0.11301	0.203795	0.272502	0.418344
Solyc07g042995		388.074	455.892	231.713	409.678	256.675	205.865	185.519	208.451	249.007	261.829	269.473	257.57	286.999	312.015	289.05	266.268	350.19	258.77	398.081	234.789	345.677
Solyc01g081030	Protein SCAI (SCAI_MOUSE)	27.0989	25.6795	27.1845	27.4719	26.4718	26.3491	26.2501	26.8956	27.3793	27.0285	29.1142	26.772	27.7933	26.0293	31.1275	31.0779	29.3569	30.5145	30.5407	30.6508	29.4422
Solyc02g086250	Genomic DNA chromosome 3 P1 clone MAL21 (Q9LJZ4_ARATH)	14.4633	15.8364	12.2856	14.871	9.48991	10.6157	12.6835	11.9926	11.6749	15.2996	14.7717	10.0043	12.6058	10.9096	15.7624	16.6174	18.1299	18.1001	20.2333	20.2706	17.5158
Solyc02g070310	Ribosomal protein L32 (Q45NI6_MEDSA)	1250.6	1267.4	1257.68	1187.46	1092.85	1235.45	1149.3	1170.32	1268.22	1218.75	1192.91	1078.52	1042.21	972.661	1115.42	1162.44	1106.5	1163.57	1123.62	1164.47	992.079
Solyc06g083710	DENN domain containing protein expressed (Q10RU8_ORYSJ)	5.4411	5.7958	5.13124	6.285	5.74461	5.33501	5.6678	5.92813	6.49088	5.95933	6.16269	6.55727	5.50425	7.27258	4.17637	3.06543	6.06782	4.38705	3.82371	2.97512	5.13806
Solyc07g041160	Uncharacterized membrane protein C776.05 (YG75_SCHPO)	16.7284	16.3601	13.0079	14.1359	15.8194	16.3937	17.0984	16.8119	14.9001	15.7036	16.2261	19.6813	18.5936	19.3962	17.4626	19.4028	16.5914	18.3671	22.658	18.9274	19.8647
Solyc11g016970	Multidrug resistance protein mdtK (MDTK_ENTS8)	151.855	182.44	165.031	153.206	128.111	139.924	136.413	151.045	140.219	170.039	176.356	123.932	113.291	114.623	139.466	140.681	142.96	133.687	119.652	125.059	111.055
Solyc01g110530	Peptidyl-prolyl cis-trans isomerase C (PPIC_ECOLI)	48.9018	44.2885	45.3058	42.45	46.1747	50.1513	46.909	48.5426	42.4878	39.26	40.4412	41.8496	38.5399	40.579	44.5345	47.1612	43.6073	48.7302	52.2836	51.2555	45.4101
Solyc05g012280	Genomic DNA chromosome 5 TAC clone K6A12 (Q9FGR6_ARATH)	1.76116	1.78248	1.88162	2.06175	2.82427	3.296	1.50744	3.0636	2.40953	2.8434	1.22236	3.22695	2.89718	4.5301	4.99488	2.22308	4.18645	7.20032	4.59566	3.32762	4.87545
Solyc01g067780	Chaperone protein dnaJ 49 (DNJ49_ARATH)	0.337838	0.226965	0.592852	0.497978	0.381002	0.355404	0.51189	0.505743	0.754593	0.586993	0.667434	0.623444	0.8586	0.782247	0.476187	0.405892	0.517026	0.40058	0.478912	0.461694	0.364587
Solyc04g074730	Unknown Protein	172.338	213.86	195.433	181.488	179.077	196.569	261.231	218.096	192.96	210.121	236.758	219.997	193.258	198.128	157.481	193.843	188.695	155.54	143.003	171.666	167.638
Solyc01g107510	DNA polymerase IV (C1GRH3_PARBA)	15.6501	14.7027	17.3094	16.5822	15.9745	14.8623	15.671	16.501	16.9655	18.4572	16.2361	17.8595	18.6374	19.1012	13.6679	14.6955	16.563	14.6143	14.9866	13.5643	16.893
Solyc09g008670	threonine deaminase (manually curated)	5.08139	1.0867	8.92974	7.47064	4.67791	2.49146	3.07503	2.95765	11.3263	7.73432	3.60023	8.54995	11.637	7.31213	28.2158	10.1688	15.5365	12.3775	7.28636	5.36531	9.4564
Solyc08g066560	Unknown Protein	21.0212	23.794	20.4651	20.9391	22.2016	21.6621	22.9899	20.4886	26.2147	22.528	22.1255	27.453	25.2838	26.7522	21.5037	18.536	21.0076	19.56	19.2014	21.1564	22.2806
Solyc07g005120	Metallophosphoesterase (C7QWI2_CYAP0)	13.7477	16.8184	17.0593	14.6668	17.4584	14.03	15.3656	15.5748	15.7738	15.8416	15.5793	16.6985	16.012	17.0502	11.9802	12.9165	15.175	12.9177	13.8389	12.5701	13.027
Solyc09g082670	SolycHsfA6a (manually curated)	1.01035	0.369079	1.29272	0.114424	1.76655	2.13199	1.90244	0.822063	1.78033	1.15509	2.25385	1.40681	1.88923	0.944723	0.343181	1.49629	0.313748	0.381626	0.418539	0.47324	0.304021
Solyc09g089530	Proteinase inhibitor I (Q3S484_SOLTU)	7.6722	2.14367	2.23489	9.59315	7.26083	4.73604	3.84	6.04324	2.34619	2.61187	0.468268	5.2082	3.07465	6.52864	4.35453	0.862578	32.7082	12.1365	14.2116	7.64516	9.0508
Solyc03g083070	Vesicle-associated membrane protein 7B (D7KE74_ARALY)	27.5448	28.0573	26.6004	25.173	31.7816	31.9437	32.8804	33.5865	32.6754	30.5395	28.4534	33.6632	40.3164	40.0756	41.9821	30.6893	36.657	38.4192	34.602	36.3549	40.1306
Solyc10g005520	RNA helicase DEAD30 (manually curated)	16.7044	18.5546	17.1936	17.1947	18.1923	17.6105	15.6617	16.8915	14.9104	15.7179	15.6653	15.0125	14.6645	14.5012	18.5281	18.8707	15.6549	18.0165	16.2502	18.3928	15.9215
Solyc08g076980	Acetylornithine deacetylase or succinyl-diaminopimelate desuccinylase (D4MFM7_9ENTE)	0.27147	0.027634	0.460511	0.22536	0.250616	0.414598	0.850847	0.414692	2.07116	1.35554	0.857307	1.28106	1.72642	0.950199	0.392286	1.06018	0.73288	0.326368	1.13133	0.219767	1.13874
Solyc03g112160	Protein DEHYDRATION-INDUCED 19 homolog 5 (DI195_ORYSJ)	11.9514	12.5985	18.9874	15.0762	11.7371	9.27975	13.7612	14.9467	14.1795	13.1971	14.7491	11.1081	14.1421	12.8791	10.1265	9.09971	13.9748	7.81654	8.26615	8.97227	10.3346
Solyc09g010740	Unknown Protein	21.1762	23.6765	20.1049	24.7957	25.356	23.2943	22.4403	23.6346	24.6118	30.0516	32.8445	31.0802	33.5485	29.2035	23.2041	22.1968	26.7304	23.6559	24.2244	26.7518	24.8971
Solyc06g063100	Ubiquitin conjugating enzyme 2 (Q94FU3_SOLLC)	9.14657	10.4077	9.04015	8.47128	7.98181	6.74456	7.31303	7.559	10.5926	13.002	11.6455	9.82201	9.73552	11.4397	10.6905	9.36008	9.26351	9.93532	9.51739	8.75404	8.81499
Solyc06g073510	Origin recognition complex subunit 2 (Q9XFD6_ORYSJ)	38.0738	42.3359	39.0342	39.9254	36.6957	37.6959	36.4359	37.6826	37.2879	39.1833	37.136	32.2402	34.1718	34.0412	34.0718	34.6409	35.835	34.4271	37.0411	37.2113	31.3408
Solyc06g036640	Coatomer (Q6K992_ORYSJ)	10.3683	11.0867	7.20283	10.5277	8.60451	5.40922	5.19854	7.4301	7.04002	6.84303	7.22702	7.6955	5.14336	6.53257	4.81914	4.02499	7.10405	5.82025	4.42143	4.36863	6.2624
Solyc07g052100	Chromodomain-helicase-DNA-binding protein 1-like (CHD1L_DANRE)	4.06719	4.05359	3.91318	4.26388	3.25765	3.01877	2.44316	3.33909	2.32236	2.95647	3.29508	2.96616	2.37049	2.63634	2.42701	2.01203	2.27802	2.20406	2.50543	2.6734	2.28247
Solyc04g075000	Serine/threonine protein kinase (C6ZRN1_SOYBN)	15.726	14.9991	12.2091	19.1716	12.7638	11.1547	8.89539	13.0383	15.9404	19.3651	16.8762	17.4722	16.8134	22.3918	23.506	20.247	18.0426	23.8281	23.6414	17.782	16.7234
Solyc01g008550	phenylacetaldehyde reductase 2 (manually curated)	104.452	100.136	105.095	104.318	113.605	118.77	128.28	119.717	114.521	109.257	97.4995	120.018	123.669	122.663	117.924	111.638	128.349	129.664	138.262	130.055	132.489
Solyc03g097530	TPD1 (Q6TLJ2_ARATH)	18.4305	18.7427	22.0828	16.8199	19.4082	24.0727	23.2438	21.9761	22.4147	19.884	15.5356	17.9494	18.8034	17.8835	14.0198	17.733	13.4963	15.5661	16.719	19.1366	14.2214
Solyc05g052870	UDP-glucosyltransferase family 1 protein (C6KI45_CITSI)	0.588337	0.522153	1.49049	0.318397	0.909882	1.9348	1.18161	0.972853	2.30045	1.15893	2.76752	1.88273	3.16896	2.33661	1.03576	1.62424	0.321348	0.851047	0.693106	0.684923	1.02357
Solyc04g079310	RNA Binding Protein 47 (Q9LEB3_NICPL)	17.5389	16.8219	14.4963	20.3432	19.6129	26.6004	24.2603	24.0807	23.7094	17.5613	17.9621	25.361	29.1898	23.43	24.7481	24.1197	21.6132	27.8395	33.5881	29.5756	30.6671
Solyc01g111170	diageotropica (manually curated)	1128.99	1074.11	999.347	1150	1313.29	1194.13	1186.01	1330.8	1223.19	1097.62	995.033	1387.53	1277.05	1420.59	1336.82	1136.55	1256.83	1599.43	1618.55	1459.44	1479.84
Solyc02g062020	Ras-like GTP-binding protein RHO (RHO_APLCA)	46.2797	52.4767	48.6034	49.2333	53.3446	59.4058	47.9907	54.9081	43.5968	43.9873	44.9294	42.446	43.7243	44.8126	51.386	55.1111	43.7458	54.342	52.7546	53.677	47.0791
Solyc09g082970	Pyruvate kinase (B9HKC4_POPTR)	90.2998	85.2448	90.6701	88.954	88.286	83.1576	92.4384	81.9182	106.757	108.148	106.453	101.487	98.4473	119.095	96.5328	96.4994	105.478	87.4491	79.871	88.0098	109.156
Solyc03g078210	Unknown Protein	0.751128	1.59469	1.42699	1.62827	1.52018	1.38052	1.84366	1.62797	1.52197	0.89669	1.33551	1.5781	1.47401	1.3589	0.452744	0.340389	0.975106	0.305907	0.403115	0.447221	0.760012
Solyc03g096420	Unknown Protein	0	0.408417	0.142419	0.769458	0.22034	0.291719	0	0.131232	0.250993	0.397726	0	0.148661	0.132151	0.17236	2.25822	0.646509	0.436202	1.80669	1.01605	0.94224	1.99039
Solyc12g057070	UDP-glucuronosyltransferase (Q5UB81_ARATH)	1.75703	0.506965	3.70222	0.901059	1.30002	1.59878	1.34265	1.08909	2.04194	1.05672	1.0086	1.42027	2.13326	1.08268	0.578762	1.054	0.141075	0.50261	0.5957	0.561953	0.831583
Solyc09g082060	Cysteine synthase (Q3LAG5_TOBAC)	102.496	92.8666	87.0868	90.2485	98.7023	93.673	84.7973	90.8631	92.3761	96.2975	90.4994	96.0624	96.5289	95.6692	109.153	109.771	91.9507	109.417	116.76	106.44	105.02
Solyc03g005690	Cysteine-rich repeat secretory protein 3 (CRR3_ARATH)	30.1361	32.0218	34.6136	29.7665	29.4732	31.395	31.6841	29.6069	30.6339	28.5666	29.2284	32.2852	31.4283	29.2725	33.7992	35.356	29.737	37.5157	37.3196	39.7428	32.5158
Solyc06g034110	Tomato acid phosphatase (manually curated)	23.6347	22.5052	22.4899	20.3208	22.3028	21.0256	23.1037	24.0514	24.6641	21.5293	22.4976	24.3084	21.4978	25.0172	27.7877	29.6014	22.6981	29.9193	30.8524	26.6068	26.1089
Solyc03g006010	Os05g0272200 protein (Fragment) (Q0DJJ5_ORYSJ)	0.16619	0.158784	0.296298	0.016357	0.36636	1.08546	0.57454	0.310436	0.848468	0.35901	1.45346	0.567379	1.3443	0.453198	0.381313	0.648285	0.226911	0.203677	0.312336	0.270117	0.353059
Solyc01g081210	F-box/kelch-repeat protein At1g22040 (FBK8_ARATH)	0.207448	0.379666	0.329745	0.184612	0.361683	0.434509	0.372909	0.514255	0.567305	0.252537	0.707022	1.13623	0.764484	1.23031	0.268164	0.035388	0.260353	0.348249	0.45287	0.424236	0.439587
Solyc04g077150	Erg28 like protein expressed (Q2QLQ4_ORYSJ)	50.101	47.301	48.4132	53.3312	45.2864	45.7304	42.9403	50.7118	52.0491	50.9059	55.4307	43.8387	45.7683	41.7553	62.3659	56.0209	55.4084	72.5959	63.9556	52.8548	51.8695
Solyc09g091660	ABC transporter G family member 40 (AB40G_ARATH)	1.06873	3.52415	1.12875	1.36324	1.14965	1.21183	1.08018	1.07437	1.46985	1.65312	1.21374	2.08459	1.64855	2.5027	1.23005	0.813804	1.25301	1.07299	1.0782	0.949283	1.20189
Solyc10g005880	Uridine kinase (B9S0W5_RICCO)	5.22966	4.42128	4.00763	2.87729	2.33197	3.36845	3.00315	1.9266	3.77301	4.77813	5.98184	1.79482	2.72681	2.186	7.72974	10.025	3.78876	7.51424	3.7129	8.17564	3.46685
Solyc03g116630	Unknown Protein	1.11102	1.41569	0.587577	0.794994	0.850576	0.609219	0.963402	0.759046	1.16897	0.82204	0.977269	1.1947	1.46996	1.67949	1.55231	1.03147	1.9103	1.05943	1.92322	1.09802	1.75659
Solyc01g096080	Unknown Protein	13.2757	15.1035	8.17915	16.6956	9.67948	8.7282	8.84247	8.50047	12.9212	10.9188	13.904	8.85873	8.77044	11.8356	16.0989	12.1079	18.2748	15.1277	15.3307	12.339	15.158
Solyc02g062120	Cation cation antiporter (B6T2U8_MAIZE)	0.042665	0	0.240574	0.157699	0.086909	0.181087	0.18009	0.213977	0.300135	0.199305	0.535524	0.521516	0.742322	0.546903	0.061353	0.103867	0.215879	0.088413	0.204159	0.215132	0.139341
Solyc02g092680	Subtilisin-like protease (A9XG40_TOBAC)	0.331088	0.466984	0.49461	0.313763	0.690962	0.492509	0.402209	0.529328	0.384351	0.327072	0.310168	0.548267	0.34872	0.761217	0.282254	0.122549	0.187148	0.195248	0.196023	0.155375	0.181239
Solyc01g056290	Unknown Protein	4.9849	6.21635	2.58613	5.2289	1.83772	1.67339	2.00513	2.04408	2.31919	2.3978	2.02527	0.914305	1.81599	1.57288	1.27969	0.837405	1.86331	1.90309	2.50332	0.546747	1.53169
Solyc04g064760	Serine carboxypeptidase F13S12.6 (B6U5K7_MAIZE)	23.117	23.9317	19.9758	23.3716	18.2504	15.5697	16.7814	16.6861	17.8737	19.1489	18.6919	15.4373	15.5032	15.0509	23.0898	18.3259	21.0614	22.1609	18.5248	18.2433	19.3525
Solyc01g110450	NADP dependent sorbitol 6-phosphate dehydrogenase (Fragment) (Q8S4S2_VAUCA)	38.7785	43.5716	33.0297	36.4336	37.6475	33.554	35.764	36.3909	34.4291	36.613	37.8468	33.8708	36.1828	36.1635	40.9925	36.6656	40.955	43.2163	43.2267	39.4383	41.1446
Solyc02g070790	3-oxoacyl-(Acyl-carrier-protein) synthase 2 (D0ZZB8_CHLPP)	42.5217	44.0235	41.7351	42.0565	40.9542	38.6453	32.8412	41.7661	42.6287	42.3846	43.7701	44.3621	42.0273	42.6916	49.9801	56.3071	41.3174	50.0703	51.7994	46.8223	48.3694
Solyc01g096530	Trafficking protein particle complex subunit 3 (B6U299_MAIZE)	13.8944	12.9577	12.1007	16.2816	10.8701	14.6157	11.4682	14.6722	13.3955	15.4799	12.4553	13.5951	13.6159	13.6455	17.3856	14.3137	16.2347	17.1984	17.9679	17.8676	17.1578
Solyc08g079440	UDP-D-glucuronate 4-epimerase 2 (D7KP52_ARALY)	16.976	18.1702	19.1773	16.1907	20.2243	23.4799	24.6716	21.7229	21.9636	20.9954	21.2722	25.0992	25.2386	27.7189	22.761	24.9672	22.6168	19.9796	23.5323	25.2559	25.8491
Solyc11g062350	Plastocyanin-like domain containing protein expressed (Q2QRP3_ORYSJ)	3.55904	2.10715	5.91797	3.26391	2.89149	3.92097	4.69142	3.22483	4.00231	2.89601	4.57535	3.51194	4.1341	3.90225	3.22479	2.90424	1.91796	1.75037	1.62472	1.99256	3.07459
Solyc07g009443		0.332798	0.311458	0.307785	0.254916	0.344604	0.401555	0.299866	0.336104	0.36537	0.280172	0.301462	0.368835	0.406383	0.44827	0.152278	0.05614	0.266315	0.171702	0.084695	0.165023	0.224184
Solyc08g014430	Formin 3 (D0QAN4_ARATH)	0.192644	0	0	0.013377	0.081334	0.040102	0.040521	0.091612	0.92624	0.711899	1.26056	0.396757	1.37061	0.399386	0.647974	0.110368	0.665025	0.352328	0.408606	0.285699	0.550148
Solyc01g090190	Nuclear RNA binding protein (C7TPG6_SOLTU)	163.199	178.29	165.226	189.438	153.188	154.012	163.06	164.818	154.84	179.148	192.231	170.325	170.99	178.948	194.162	187.909	198.282	186.219	190.368	179.916	201.743
Solyc10g007960	cytochrome P450 CYP74C3 (manually curated)	0.299745	0.129657	1.33774	0.434561	0.562434	0.839334	0.346944	0.326224	0.548288	0.072272	0.097953	0.18401	0.442105	0	0.043278	0.120047	0.057323	0.08671	0.028605	0.068099	0.056878
Solyc02g079000	Cell division protease ftsH homolog 4 (FTSH4_SYNY3)	21.7081	22.4712	22.0595	24.3946	23.3093	22.9549	21.1548	22.733	19.9218	19.8431	19.1418	19.6715	20.2326	18.8461	21.249	22.8783	20.0283	22.296	20.2461	21.8906	21.3604
Solyc02g084680	Short internodes 2 (B9MXK1_POPTR)	15.9375	23.2155	20.14	19.6512	23.4458	19.0199	20.8451	26.1899	17.8659	20.778	23.5541	18.7954	18.1689	16.7656	18.5627	16.0472	18.6976	19.447	12.085	15.9859	14.2844
Solyc11g069230	Syntaxin-71 (C0L7E7_ANNCH)	1.8984	1.93616	2.26377	2.64525	2.43741	2.22087	2.60772	2.2408	2.46069	3.24906	3.21919	2.95234	3.33673	3.5848	2.24766	2.14154	2.60688	2.00633	2.35006	2.27906	2.43857
Solyc07g064600		2.83367	0.891851	2.41207	8.20253	1.86648	1.12968	1.44017	1.36626	8.50548	6.0646	6.33901	5.00773	5.06918	6.09368	9.01617	6.34476	14.2019	6.61588	4.34302	2.76659	5.28145
Solyc06g050840	DNA binding protein (B4FLH1_MAIZE)	12.2896	14.855	12.3066	16.0127	11.2229	9.44993	7.58717	11.697	11.2842	10.1787	9.68132	8.49858	7.45705	8.9955	9.99228	7.93848	8.22013	10.1879	5.56227	7.14609	7.91252
Solyc12g017960	Unknown Protein	5.51713	3.85274	5.89784	7.11308	5.43077	6.42399	6.67577	7.1012	7.97492	6.18553	2.86153	9.06976	6.69838	7.13679	10.1373	7.81215	8.93623	13.116	14.01	9.45606	13.3365
Solyc11g019910	Pectinesterase (B9T3X5_RICCO)	20.9714	24.0566	15.8141	21.714	15.9357	17.3555	16.0232	16.8516	20.9507	20.513	24.1656	20.2	19.9901	28.115	37.127	17.4605	32.8762	27.6622	23.0782	21.6504	32.8031
Solyc08g080220	DNA-directed RNA polymerase (A5BZZ3_VITVI)	15.7761	10.6028	21.687	16.0914	18.1093	21.4576	26.298	21.8188	19.8484	19.311	14.6819	21.8099	25.6587	18.5836	12.6082	17.9077	13.5587	14.1797	13.8031	15.9343	17.6607
Solyc08g077480	Os04g0585900 protein (Fragment) (Q0JAP2_ORYSJ)	26.6972	21.8377	27.5309	34.9168	29.1177	29.6394	20.3537	32.3181	32.8303	27.3554	22.1231	29.1857	30.074	28.6552	39.0725	38.2621	25.6163	42.7473	36.2937	38.9887	35.7986
Solyc08g061970	putative spermine synthase (manually curated)	0.511374	0.289435	0.653564	0.083586	1.55017	0.676399	0.98572	0.731098	0.498533	0.071786	0.087368	0.368373	0.284119	0.210819	0.589754	0.850749	0.278854	1.49437	0.81444	0.810466	1.86069
Solyc04g074850	ripening regulated protein DDTFR18 (manually curated)	0.91915	1.06166	0.643216	1.16077	0.24856	0.468944	0.27822	0.346228	0.375022	0.606112	0.884604	0.237026	0.277155	0.296397	0.235038	0.340855	0.513539	0.135221	0.04347	0.182224	0.174191
Solyc08g016170	3-oxoacyl-(Acyl carrier protein) synthase II (D6YNQ6_CHLT1)	49.2352	48.7261	46.637	50.072	44.3969	50.9306	37.3362	49.1418	50.2889	50.8096	48.226	48.5555	48.9168	47.6407	53.9552	63.9427	49.7298	56.0561	59.5835	55.3472	56.3587
Solyc08g081690	NADPH oxidase (manually curated)	2.70754	2.47226	2.50001	2.76125	1.37362	1.38431	1.05362	1.31637	1.69431	2.14419	2.15202	1.11092	0.951243	1.3886	1.47389	1.48667	1.9085	1.26675	1.09091	1.0475	0.803617
Solyc01g104400	Blue copper protein (B6U7P6_MAIZE)	71.3798	57.6538	61.3097	41.1401	49.7928	47.7436	32.9937	51.5099	81.2187	55.9037	68.6135	71.4931	75.4444	86.8558	115.088	90.4399	58.8484	122.816	78.4689	59.6412	77.1524
Solyc10g007880	Cytochrome P450	2.00141	2.39634	2.31961	2.24827	2.06362	2.21807	1.86125	1.84746	1.74785	1.54584	1.59791	1.54199	0.961532	1.26364	2.41576	1.86155	1.82753	2.15841	1.81162	1.92921	1.61166
Solyc05g007510	RNA-directed RNA polymerase (manually curated)	32.4614	23.0767	24.7751	22.7342	34.6884	30.2503	36.0669	30.6481	34.3319	33.192	29.272	43.1497	42.6313	48.9862	32.4947	20.2631	28.2336	26.2855	32.2619	27.9021	37.0504
Solyc01g107730	D-type cyclin-2 (manually curated)	103.726	127.507	77.1765	110.245	79.6386	66.2429	69.7381	89.4858	94.0804	101.952	111.208	82.1916	73.7897	96.8352	134.907	87.536	144.91	135.033	98.6571	97.5098	127.656
Solyc03g122250	Transmembrane protein (C0NFK1_AJECG)	31.9031	30.591	32.0357	30.1569	32.1503	30.3444	31.7501	30.0525	30.2388	29.9947	31.4354	29.577	32.0874	34.3099	27.0836	27.0048	30.2597	25.9934	24.9502	25.1465	27.4617
Solyc03g117190	Unknown Protein	1.13027	1.45773	1.19138	1.65125	1.40729	1.40366	1.38471	1.2836	2.09196	1.7735	2.13306	2.26967	2.26625	2.04003	0.871149	1.3133	1.9428	1.11612	0.951837	0.882306	1.40609
Solyc03g044060	Formin 3 (D0QAN4_ARATH)	1.86462	1.67155	1.61648	1.85356	1.69486	1.58425	1.85875	1.71999	1.99901	2.06968	1.97661	2.3155	2.24337	2.56612	2.33314	2.06734	2.53034	2.06461	2.04631	1.60362	2.38669
Solyc05g012790	Palmitoyltransferase erf2 (C5FZI1_NANOT)	69.8942	73.011	78.0858	73.664	80.7559	85.1021	82.7215	78.3103	79.9361	71.9121	69.1716	76.5047	71.9206	76.1465	65.8008	66.4262	70.5236	70.7462	74.1095	64.8973	68.6422
Solyc03g095970	3-beta hydroxysteroid dehydrogenase (Q5Q1I5_9LAMI)	8.0242	7.01206	8.82169	6.78087	12.1133	8.61299	6.27222	9.04894	11.5938	5.78687	5.15121	8.42987	6.2539	6.82186	5.25189	2.72764	6.75477	3.77339	4.66681	4.01197	5.60886
Solyc10g075118		0.892508	1.71403	1.52065	1.32322	0.910583	1.52374	0.684784	1.15673	0.861075	0.483905	0.552575	0.545823	0.426454	0.373076	1.13153	1.08284	0.795223	1.59814	1.8155	0.838887	1.37951
Solyc02g092240	Os10g0352000 protein (Fragment) (Q0IY85_ORYSJ)	9.11051	8.41154	13.6071	9.87516	17.8308	23.1407	29.1135	20.6863	21.9844	18.8638	20.0276	26.9578	29.9762	25.801	12.5899	19.743	17.6157	15.9591	25.0645	21.625	26.5921
Solyc09g091960	High mobility group family protein (D7KE87_ARALY)	16.6473	17.0827	27.9723	17.9835	39.342	32.9046	36.6078	40.2624	35.9973	27.3767	25.9094	46.1231	50.0424	44.6196	26.9124	26.5534	22.3576	39.1448	46.8145	46.9167	42.3991
Solyc01g005810	Mak16 protein (Q2HUC0_MEDTR)	66.9235	66.2428	65.8296	60.2471	65.7734	70.9345	67.7482	64.7824	61.914	61.751	61.8873	63.5658	59.3066	57.5815	57.3685	59.693	57.294	59.2856	58.9074	66.8981	58.656
Solyc07g008205		21.6816	21.1538	11.8891	21.6842	9.72998	5.2444	4.30774	11.6745	14.6094	15.8799	10.6508	8.33064	7.37121	10.3578	18.2468	14.1999	18.2458	19.8828	13.6407	11.4392	16.2521
Solyc09g010940	Pyrimidine 5&apos-nucleotidase (D5QKK7_METTR)	36.4682	46.4098	29.909	27.6754	42.7502	36.2159	31.6817	32.4151	55.654	75.6324	44.8883	80.8602	59.1855	79.081	48.5217	21.2304	45.2874	46.2323	30.9952	22.5618	38.5617
Solyc09g065870	Copine I-like (Q5JMT9_ORYSJ)	2.82545	2.82974	2.32762	2.98293	2.60676	2.42528	3.24442	2.75433	2.60841	3.46356	3.51652	4.15223	3.94762	4.39135	2.58758	1.97688	2.98194	2.66572	3.24983	2.39899	2.85237
Solyc08g061570	ATPase E1-E2 type family (Q9C594_ARATH)	1.27678	0.861356	1.49404	0.937417	1.4212	1.41974	1.50867	0.921524	0.71584	0.601923	1.28293	1.04534	0.918012	1.53875	0.596272	0.318621	0.623679	0.379811	0.754704	0.429356	0.687755
Solyc02g090580	Os03g0859900 protein (Fragment) (Q0DLK3_ORYSJ)	1.18109	0.892675	0.978038	1.21744	1.44497	1.26389	1.18486	1.22837	0.975425	1.27092	1.00838	1.68219	1.65331	2.01995	2.33468	0.948954	1.38731	2.92258	1.78456	1.50367	2.46273
Solyc03g112450	Signal recognition particle receptor beta subunit-like protein (Q0WRZ7_ARATH)	38.3632	38.2204	63.994	33.3501	66.199	74.5341	76.4649	59.038	68.3132	55.8281	39.2248	66.7168	60.7302	55.0904	38.006	53.3228	40.1638	44.9935	46.9215	53.1657	46.0004
Solyc07g041970	Subtilisin-like protease (B6SZ82_MAIZE)	142.509	146.714	170.888	147.903	189.985	207.106	208.557	167.926	180.591	166.179	166.733	193.033	194.825	189.853	150.5	170.164	148.952	159.022	150.499	173.107	161.358
Solyc02g080940	Proline synthetase co-transcribed bacterial homolog protein (B5X4B5_SALSA)	41.6398	38.114	37.291	39.5372	37.9297	37.4229	36.8077	38.8825	39.0919	38.0664	35.0013	34.4006	32.6489	34.2279	35.1101	34.3361	34.3484	33.2811	33.8106	35.8369	32.281
Solyc05g056400	Protein disulfide isomerase (Q6IV17_IPOBA)	0.446608	0.276993	0.690535	0.285328	1.20848	1.24257	1.48872	0.808182	1.89247	1.74086	1.1296	1.61634	1.74379	2.72921	0.920053	1.46738	1.02511	1.29915	2.14004	1.15619	1.23147
Solyc09g065620	Chlorophyllase 1 (C1JZ61_9ROSI)	0.284454	0.507954	0.202858	0.346899	0	0	0	0.178017	0.050251	0.029814	0.102575	0	0	0.023004	0.026705	0	0	0	0	0	0
Solyc12g044230	Os01g0786800 protein (Fragment) (Q0JIP0_ORYSJ)	53.0463	55.0067	53.9734	49.5396	45.2409	47.402	48.4808	48.6751	45.0107	44.0985	43.4221	45.983	44.0219	43.3443	45.002	47.4105	47.0742	40.185	44.1003	43.6742	44.4696
Solyc03g113720	Two-component response regulator ARR3 (B6TSM4_MAIZE)	34.0043	55.0725	20.7702	43.6877	25.7132	34.7638	30.473	44.0561	36.5449	51.3246	38.9541	38.421	43.78	35.0631	45.284	48.7206	51.2874	55.702	54.7448	82.2515	50.503
Solyc06g083520	Nucleolar GTP-binding protein 2 (B0WF29_CULQU)	31.4438	32.042	32.2049	30.4474	31.7833	35.5827	34.3996	33.3657	30.1209	29.606	28.2473	31.8782	29.7553	28.5317	27.1289	27.9882	27.2402	27.5928	29.2312	33.1652	28.613
Solyc01g098380	Dihydrodipicolinate reductase family protein (D7LKV2_ARALY)	91.3713	84.6472	81.8567	88.0863	78.9945	76.8431	65.4935	78.8858	73.9386	72.5175	73.5899	68.0121	70.5643	64.3109	77.9748	77.684	74.7832	73.7684	76.9821	71.4098	70.4547
Solyc06g060360	Universal stress protein family protein (A8IXG1_BRACM)	258.579	241.715	305.685	239.795	358.224	381.982	354.028	344.669	343.375	302.772	272.517	410.452	399.095	383.692	297.838	263.928	264.115	302.554	249.702	302.635	342.285
Solyc02g084490	General vesicular transport factor p115 (B0WXD3_CULQU)	85.404	78.2938	86.6214	88.9961	90.587	88.055	89.1561	83.3925	89.6538	89.1904	83.2369	86.759	93.8932	93.36	83.0792	81.6943	81.7677	77.9164	71.5848	79.0638	80.2526
Solyc12g042380	MtN19-like protein (Q64EX4_PEA)	5.24089	3.08763	3.82551	2.40597	4.03352	4.20757	3.78997	3.36228	4.19377	3.77462	5.6572	5.31931	4.71172	5.72857	5.89841	4.36425	6.65882	6.09969	4.51915	6.01921	5.45175
Solyc04g058080	Glucan endo-1 3-beta-glucosidase (B6THD2_MAIZE)	42.0489	46.4465	32.3325	44.7089	30.8064	30.4518	27.0405	34.9083	34.2331	38.5681	39.6775	31.1737	27.1649	33.9596	47.4988	35.3385	45.0855	51.1182	46.2718	37.5753	41.298
Solyc09g011750	Receptor-like protein kinase At5g59670 (RLK7_ARATH)	1.37634	2.01169	3.21672	1.5412	5.15749	5.65487	5.95073	4.1369	3.84868	4.31929	5.22464	5.46615	6.44907	4.34645	4.65231	6.55155	4.96499	6.76903	5.91941	7.99035	6.11595
Solyc06g053620	phosphoenolpyruvate carboxylase kinase 2 (manually curated)	12.9642	8.80799	12.1706	12.748	14.548	10.8384	13.8926	13.2631	19.9037	15.6529	15.0526	18.3714	21.1909	21.1204	13.789	10.0951	17.2486	13.1606	16.8687	10.4063	18.6725
Solyc07g063820	Serine/threonine-protein kinase receptor (B6U2B7_MAIZE)	6.86588	5.7088	9.66546	5.99424	13.0555	14.4066	14.0703	11.8972	12.8697	11.6516	10.807	18.6571	15.908	15.8589	9.31493	11.7819	9.86881	10.7474	13.3709	13.6301	15.0531
Solyc01g107350	Os12g0581300 protein (Fragment) (Q0IMB2_ORYSJ)	27.4792	30.3754	24.5254	31.8896	17.9949	20.4543	22.4259	22.2372	22.9988	26.198	29.8968	18.2234	24.1785	20.1749	29.6722	28.1828	29.5366	26.8673	27.5581	30.4894	29.6727
Solyc05g054890	ABC transporter G family member 1 (AB1G_ARATH)	0	0.043706	0	0	0.049567	0.052827	0.064255	0.021589	0.08721	0.027112	0.077007	0.093289	0.306216	0.170609	0.13389	0.219586	0.060312	0.237391	0.242361	0.064629	0.19004
Solyc04g049160	Calcium dependent protein kinase (Q93XI9_SOLTU)	20.8887	21.2333	21.3958	21.4518	18.6311	19.1064	21.1189	19.457	21.6649	23.4001	22.1617	21.1415	22.3361	21.8315	23.8767	23.6253	23.4473	22.6626	23.438	23.9469	21.8546
Solyc03g031940	Acyl-CoA synthetase/AMP-acid ligase II (D0C359_9GAMM)	16.3325	17.1215	15.2136	15.6871	10.5573	9.81739	11.2942	9.83898	16.1958	14.5934	14.6687	13.1609	14.8386	14.2386	17.7771	14.2291	19.0169	16.7337	16.5416	12.1842	17.1602
Solyc05g053980	NBS-LRR resistance protein-like protein (A1Y9Q9_SOLLC)	0.036123	0.110022	0	0.056337	0.103677	0	0.03077	0.097304	0.715616	0.657607	0.260595	0.412639	0.584892	1.08683	0.26559	0.201334	0.30232	1.07781	0.560205	0.220745	0.179228
Solyc10g076400	Os03g0291800 protein (Fragment) (Q0DSS4_ORYSJ)	8.02247	6.78676	6.45793	7.66486	5.78737	5.2066	3.78019	3.74631	4.12284	5.68441	4.44548	4.52195	4.41936	4.09583	4.43097	3.95153	3.18012	4.93188	3.29805	3.19657	3.99957
Solyc02g088220	Xenotropic and polytropic retrovirus receptor (B2GU54_XENTR)	47.7547	45.2215	45.1691	45.0045	46.4298	46.8519	49.9421	50.0211	46.749	45.0107	45.1216	48.8568	52.003	48.4079	44.6996	39.9515	43.7944	40.3417	43.1523	37.7199	42.7049
Solyc02g087800	Aldose-1-epimerase-like protein (O48971_TOBAC)	0.548979	0.418625	0.364459	0.487361	0.878833	0.674292	0.74138	0.54612	0.621549	0.71798	0.746168	1.34056	1.53214	1.87694	0.295064	0.347917	0.684991	0.577004	0.731954	0.59889	0.768351
Solyc02g079530	Serine/threonine-protein kinase receptor (B6U2B7_MAIZE)	0.075335	0.097862	0.08155	0.083264	0.08135	0.167685	0.265895	0.24918	0.236469	0.247927	0.422886	0.184967	0.644908	0.372089	0.189119	0.255614	0.149898	0.139442	0.154474	0.355592	0.168743
Solyc10g007350	Multiprotein bridging factor 1 (Q9LL86_SOLTU)	104.701	111.416	102.393	100.806	112.19	110.889	114.246	107.22	99.0283	102.402	99.4208	105.409	98.0859	100.899	114.608	107.537	99.4348	120.981	109.168	111.198	111.865
Solyc03g115500	Heparanase (C9E7B7_ORYSI)	5.67723	5.73228	5.84934	5.08019	7.10688	6.80814	6.75732	6.36211	6.87118	7.42971	5.70051	7.93261	8.06587	8.38883	8.76263	6.72419	7.53924	7.0226	6.41588	5.4972	7.83979
Solyc06g061120	MCM3-associated protein (Fragment) (Q6DRP0_DANRE)	10.2731	9.45958	9.86188	7.70904	9.93428	9.20515	9.99802	9.96562	10.2351	8.68307	8.22096	10.354	9.14275	10.9241	7.31016	7.32202	9.01111	6.79889	7	7.45654	8.92231
Solyc10g083470	E3 ubiquitin ligase (A6ZZ47_YEAS7)	2.86663	3.07599	2.53287	2.56173	3.08635	2.61276	3.65515	3.29481	3.4516	3.25317	3.24913	4.01173	4.26037	4.31367	3.66398	3.53609	3.61517	3.80192	3.37386	3.50037	4.38627
Solyc02g072160	NADH ubiquinone oxidoreductase complex I intermediate-associated protein 30 (B2IZH1_NOSP7)	16.0883	15.6586	14.9215	14.8116	17.5983	14.5786	15.2303	13.888	19.4856	18.1215	18.3236	18.135	17.9967	21.0256	18.0901	13.5882	17.9151	15.4173	13.705	12.4033	16.0222
Solyc06g081980	Pyridoxal biosynthesis lyase pdxS (D0MQW5_PHYIN)	168.673	144.464	204.64	130.197	175.697	207.469	192.751	201.615	198.672	187.035	230.937	175.645	197.376	174.22	181.175	211.298	127.769	156.497	134.991	132.331	147.592
Solyc05g049980	Glycoside hydrolase family 28 protein/polygalacturonase family protein (Q1PF10_ARATH)	45.5045	42.751	45.4572	61.0366	21.755	21.2126	19.4696	29.2334	39.288	38.298	31.4774	22.9437	30.8488	28.3535	25.4345	33.0422	36.0408	25.6129	17.1743	25.5443	27.8745
Solyc02g014740	Os09g0451700 protein (Fragment) (Q0J1B9_ORYSJ)	38.0962	43.1736	66.6799	36.0294	47.7634	58.0245	60.6347	60.5899	56.8041	51.5733	68.0043	51.6136	57.1013	49.9497	54.5612	52.5455	50.084	41.8045	39.136	42.986	45.65
Solyc01g106090	Photosystem II oxygen evolving complex protein PsbP (B8HJK6_CYAP4)	13.7233	15.8948	12.462	13.3117	12.7345	13.5648	13.0457	13.4139	11.4494	13.3115	13.1711	11.4521	10.5805	11.3477	14.1347	12.7278	15.0124	14.8361	14.5956	14.0037	15.374
Solyc01g007250	U3 small nucleolar ribonucleoprotein protein IMP4 (D0N3A6_PHYIN)	40.6927	44.7182	43.1943	43.2689	42.6496	44.0839	41.7966	44.7266	43.8653	40.8661	42.2125	38.6943	40.2861	34.774	48.3995	47.74	41.1267	48.063	45.6468	48.1289	42.1698
Solyc09g098290	Receptor like kinase, RLK	21.2031	19.9284	15.2035	19.4099	15.9652	10.0134	7.37079	12.213	14.1462	13.9386	13.819	9.84641	8.21019	12.267	13.4317	7.72413	13.819	11.1121	5.35095	5.67353	12.3125
Solyc08g014000	lipoxygenase A (manually curated)	18.6452	11.0964	56.2182	9.69336	22.3438	38.0708	49.9967	29.0958	55.1555	26.7831	89.2599	37.5298	60.9673	40.2502	33.6156	37.5169	6.24584	12.5029	8.11363	17.3944	16.1688
Solyc01g111230	Disease resistance response like protein (Q9SZP7_ARATH)	0	0	0.035588	0	0.036223	0.037036	0.033446	0.179756	0.312428	0.300736	0.580335	0.259165	0.850407	0.202529	0.304543	0.031598	0.209121	0.322222	0.269994	0.216067	0.251152
Solyc06g054440	F-box/LRR-repeat protein 14 (B5X325_SALSA)	7.42075	7.16803	7.1342	7.14247	7.38132	7.32616	8.07342	6.97244	8.17475	7.92141	8.15963	8.55507	9.39183	9.20925	6.70749	7.45497	7.87221	6.70045	6.91776	6.9423	7.22362
Solyc05g009700	Histidine amino acid transporter (Q85V22_ORYSI)	0.898523	0.884985	1.80923	0.907834	0.925225	1.508	1.10268	1.33553	1.68967	1.26032	1.24787	1.36512	1.67359	1.13906	0.960743	1.37126	0.877811	0.842835	0.489714	0.778936	0.365519
Solyc08g068230	Pentatricopeptide repeat-containing protein (D7M4J8_ARALY)	2.41828	2.20663	1.54908	1.27572	1.24682	1.49727	1.57931	1.4144	1.89688	1.7264	1.66942	2.1211	2.27598	2.16726	1.59823	1.08958	1.64622	1.2962	1.58095	1.65388	1.23606
Solyc08g079160	Vacuolar-processing enzyme (B9RBP3_RICCO)	0.661393	0.428087	1.31803	0.528405	0.900644	1.61043	2.41127	0.951067	2.7634	1.742	1.94538	1.96658	3.49597	1.85887	2.81322	4.54842	1.66675	2.29465	2.86489	1.87757	3.45957
Solyc02g076840	Wiskott-Aldrich syndrome protein family member 2 (WASF2_MOUSE)	25.1262	22.2791	24.7283	22.7315	24.8215	23.8823	26.4542	23.0075	27.4016	24.3485	24.6197	27.532	28.519	29.5966	23.1638	24.0757	24.0378	21.4142	22.3819	22.3807	25.948
Solyc09g009390	Monodehydroascorbate reductase (NADH)-like protein (Q0WUJ1_ARATH)	88.1229	83.7102	84.2309	77.7164	82.3541	83.0864	73.3316	78.7214	90.5885	92.8151	88.5851	90.6331	86.3084	91.0552	98.0691	97.5293	90.3129	93.1709	102.48	89.3923	96.423
Solyc12g088720	Polyadenylate-binding protein 2 (B6U4M0_MAIZE)	882.442	884.991	977.322	918.436	955.982	1003.84	997.898	978.267	955.972	925.589	983.418	878.453	954.399	921.082	868.429	961.043	830.028	879.172	863.957	944.599	870.332
Solyc02g069390	Sh4 homologue protein (B6ZKM0_9POAL)	2.7673	3.27351	3.15955	3.27163	2.74969	3.40798	4.1081	2.80139	4.23027	4.03196	2.46892	4.90702	4.07169	5.61781	4.84278	4.10322	4.37924	5.02472	7.47876	5.39712	5.66626
Solyc10g079990	Transcription initiation factor IIB-2 (D7L8X6_ARALY)	18.8561	17.0888	19.0729	17.0955	18.2697	16.5567	21.7704	15.7057	22.9757	22.3062	20.2481	22.676	21.4238	22.8109	20.7465	18.662	20.745	14.7171	17.2944	18.4763	18.4863
Solyc01g096740	Transporter major facilitator family (C4M254_ENTHI)	31.5511	19.2934	31.8971	22.5799	29.2324	22.0317	23.0731	22.4437	40.6187	34.3874	26.1699	36.0023	39.7152	37.543	32.7786	28.8785	24.7268	27.2301	21.0035	21.1267	30.7807
Solyc05g009530	Dihydrolipoyllysine-residue acetyltransferase component of pyruvate dehydrogenase complex (A5GUY8_SYNR3)	58.8997	58.8897	53.5153	60.7618	58.4771	56.4181	47.5002	59.0533	59.1736	61.5764	59.9105	60.3422	61.8651	58.7857	64.4216	73.0214	58.3652	70.6966	66.3215	63.1756	67.1102
Solyc08g074682		5.59706	5.88887	9.16255	11.4954	6.93968	6.60226	7.35089	9.60885	6.84969	4.51771	4.75008	5.04312	5.36958	4.61949	6.70978	6.43654	5.83058	4.94173	4.57223	3.81938	5.83537
Solyc12g098740	Epsin-1 (C0HAA4_SALSA)	38.4442	37.9487	42.0997	40.0514	44.3238	46.3102	48.7511	42.6874	45.0897	45.2354	44.6985	50.2895	52.4279	49.5722	47.1315	53.626	44.3073	44.0845	49.849	50.495	48.5091
Solyc06g005910	Tubulin beta chain (B9GWG9_POPTR)	12.8704	13.7316	13.2296	14.4519	15.1271	16.7341	16.0643	17.4212	15.5813	17.4869	16.965	21.9598	20.5419	21.1845	15.2361	12.3288	16.9065	15.3131	19.4013	17.1282	19.0011
Solyc08g068290	Os01g0786800 protein (Fragment) (Q0JIP0_ORYSJ)	42.3098	39.945	38.6377	41.8612	38.4751	39.7916	35.9373	39.9116	35.6534	35.7431	33.8217	35.5595	34.964	36.3472	37.3044	39.2093	35.0001	38.1493	39.8504	36.3317	40.6847
Solyc01g106500	LRR receptor-like serine/threonine-protein kinase, RLP	0.198049	0.054676	0.07896	0.117194	0.11454	0.138509	0.155264	0.105708	0.322146	0.218481	0.17201	0.533461	0.343999	0.581332	0.104619	0.116641	0.226697	0.103983	0.556656	0.402573	0.442465
Solyc06g011405		0.623079	0.245631	0.670457	0.658271	0.815872	0.719701	0.501364	0.899607	1.63158	1.95112	1.3531	1.86364	2.09826	1.87049	0.694626	0.263315	1.85395	0.388092	1.20484	0.469592	1.42521
Solyc02g062460	2-oxoglutarate-dependent dioxygenase (B9GL08_POPTR)	33.1606	29.4551	37.2851	47.0545	40.321	33.6889	42.2627	43.0344	50.5881	35.7026	28.3585	52.2092	54.8292	50.4087	54.0774	38.0514	44.0738	61.0611	61.0392	42.8192	75.118
Solyc06g008160	Chloroplast FLU-like protein (Fragment) (D2K2R8_PICAB)	16.85	18.714	15.2759	16.4469	17.3906	16.2292	15.3553	17.0541	14.5731	14.4521	14.3125	13.6537	14.0683	14.1164	15.9628	14.4682	15.7084	13.4331	13.8277	13.555	14.8181
Solyc03g117660	Mandelonitrile lyase (B6SVJ2_MAIZE)	12.0999	16.2928	12.7059	12.9712	9.61635	9.5643	9.70472	9.81186	9.35886	12.7973	14.1753	8.676	10.9674	10.767	11.9215	14.9378	14.9053	14.4684	14.397	12.7208	13.0942
Solyc12g010180	Anthranilate synthase (A1KAT4_AZOSB)	73.7185	62.5649	87.4962	55.1282	115.912	162.676	251.618	116.211	135.524	92.9949	108.136	170.991	244.507	163.14	115.375	162.24	111.576	117.926	211.248	179.951	201.759
Solyc06g060610	Flavin-containing monooxygenase family protein (D7KUN8_ARALY)	12.6827	11.9783	15.263	12.5872	12.9876	14.0129	14.3821	12.4115	12.5636	12.3223	13.0763	14.8496	14.8767	13.483	11.5667	12.6476	10.1485	10.7057	10.1828	10.5783	10.5132
Solyc04g018120	Unknown Protein	1.02682	0.479906	0.526523	0.456875	0.691848	0.173609	0.399411	0.927036	1.18057	2.01672	1.21683	1.54563	1.80383	1.9243	2.33668	2.0682	1.98239	1.32353	1.21825	1.41558	2.03454
Solyc02g063480	Xylanase inhibitor (Fragment) (Q53IQ4_WHEAT)	0.131992	0.074124	0.043983	0.153	0	0.071621	0.041336	0.036872	0.160769	0	0.106475	0.045299	0.097699	0.053817	0.418527	0.165254	0.12966	0.491892	0.291351	0.656967	0.238272
Solyc06g066840	2-oxoglutarate-dependent dioxygenase (B9GL08_POPTR)	4.59119	1.56826	5.61729	0.401415	1.30262	0.312652	0.457213	0.580178	0.182134	0.454638	0.382053	0.14883	1.02726	0.257512	0	0.203231	0.180782	0.081655	1.4887	0.058034	0.523848
Solyc08g008530	Aldolase (D7JQJ4_ECOLX)	32.1831	32.4143	32.5596	30.3894	35.5156	35.8367	33.6687	35.0138	34.92	34.2271	40.2269	38.126	36.3229	44.5188	38.2832	42.1977	37.5074	39.3202	37.2008	41.8429	41.9534
Solyc08g081360	MRNA clone RAFL21-79-C21 (Q8W458_ARATH)	0	0.096333	0	0.135473	0.096469	0.077838	0.15082	0.058054	0.825247	1.27156	0.884362	0.719893	0.90148	0.859724	0.26979	0.138198	1.19788	0.104586	0.488934	0	0.991485
Solyc05g008750	Splicing factor arginine/serine-rich 12 (B6T1Y2_MAIZE)	15.0565	13.7064	16.1815	13.3651	14.9642	17.2217	14.3636	15.6681	15.0843	12.9226	14.3381	13.4024	12.6488	12.4438	17.2421	14.5891	14.766	17.6693	17.2491	15.7703	14.4267
Solyc04g008900	Fgenesh protein 60 (Q1ZY19_BETVU)	7.27843	5.25511	8.0128	7.00851	12.9477	9.09907	12.2801	10.6379	13.8771	8.76617	9.22454	15.8757	10.0566	16.8874	13.5367	9.65055	14.6856	13.8826	14.4825	9.10653	14.2403
Solyc02g086830	Protease Do-like (S2 serine-type protease) (Q7UQ70_RHOBA)	20.9473	23.4762	21.0438	21.3645	21.2027	19.792	20.5656	19.9152	19.0416	18.0347	19.4631	17.7493	18.7294	19.3483	20.1108	18.2733	22.2816	18.7773	18.0659	17.2748	19.6803
Solyc01g089870	Pentatricopeptide repeat-containing protein (D7KP29_ARALY)	20.0876	22.5409	18.611	20.6333	18.6291	18.3077	17.4728	18.3799	17.9041	17.6239	17.6485	17.2066	16.7823	16.5237	16.1815	16.8503	17.2697	16.2364	16.7242	16.61	15.9488
Solyc08g081740	Katanin p60 ATPase-containing subunit (KTNA1_ARATH)	4.33275	2.97511	3.5428	3.45526	1.15482	1.20129	1.09464	1.45605	2.41376	2.47309	2.51804	1.29975	1.45585	1.82259	2.68655	4.5184	2.03441	2.3558	1.87259	1.46208	1.73287
Solyc03g095760	Rhodanese domain protein (A1VNM1_POLNA)	25.0042	25.3865	23.2755	23.8038	23.7991	23.4693	19.0731	22.5987	21.1527	21.8011	21.4723	20.6039	21.25	19.413	20.4328	20.8639	19.3237	21.9939	21.5753	22.1002	21.6713
Solyc11g010810	Glucosyltransferase (A1YM58_IPOBA)	1.23313	1.17165	0.656298	0.657025	1.7392	0.648961	0.284241	1.03561	2.5499	1.7591	0.627339	2.18029	1.28961	3.20627	2.85222	0.903159	4.14564	3.31635	3.52614	1.32202	3.37352
Solyc03g031430	urease accessory protein F (manually curated)	5.67293	7.85635	11.1842	7.22023	10.259	10.0292	11.4817	9.90987	8.48308	7.28652	5.29132	7.41893	7.76445	6.70688	7.35251	9.68336	8.01874	8.24904	7.79452	9.15232	7.16702
Solyc12g009930	UDP-glucuronosyltransferase 1-6 (UD16_MOUSE)	3.63384	4.08401	2.94109	4.41696	2.248	2.31051	2.03695	2.01975	4.74481	4.48528	4.67483	3.27041	3.48797	4.75527	5.63217	3.66933	7.77192	5.00281	4.52598	2.15095	3.95229
Solyc09g098420	Receptor like kinase, RLK	10.2473	11.1198	9.37777	11.3079	13.7936	14.9677	15.7598	14.5597	11.4435	9.62513	7.90177	11.9655	14.5712	11.0697	8.24152	9.28807	8.14039	10.4242	12.157	12.2958	12.7048
Solyc05g052500	Dehydration-responsive family protein (D7LF23_ARALY)	4.7198	4.21534	5.01622	5.01879	4.38625	4.57993	4.62052	4.55004	4.9412	4.95327	5.26372	5.34904	5.43307	6.01031	5.15257	6.33474	5.1805	4.96693	6.32546	5.41385	5.48611
Solyc08g014480	Beta Galactosidase-like protein (Q9M1I3_ARATH)	22.4123	20.3981	23.3599	23.4925	25.5126	23.8959	23.7124	24.4549	26.528	26.7327	25.4415	30.0945	29.6887	29.4703	25.3994	23.1331	25.9827	25.4629	26.0562	24.3783	28.5839
Solyc10g008460	LanC-like protein 2 (B6TCV9_MAIZE)	7.92525	8.80372	9.24241	8.33224	8.77309	8.91879	9.96977	9.31163	8.31162	9.02865	8.10437	9.65777	9.97828	9.80455	8.42754	8.94546	10.4551	7.67528	7.67201	7.96523	8.08627
Solyc04g076320	Argininosuccinate lyase (O23637_ARATH)	39.2656	42.1681	38.5337	41.6459	42.527	41.979	36.8393	42.9776	37.1912	35.6518	33.5049	36.8284	36.1226	35.6066	39.7521	40.7495	33.7328	40.5796	39.3422	38.0412	37.1029
Solyc03g111810	Sieve element-occluding protein 3 (B5THF7_MEDTR)	0.106142	0.784715	0.256865	0.050435	0.179206	0.197776	0.216387	0.37726	0.271616	0.316359	0.179153	0.310464	0.426975	0.193281	0.038647	0.012058	0.296805	0.116192	0.051605	0.109728	0.067761
Solyc05g005700	Aldehyde dehydrogenase 1 (Q84V96_LOTCO)	3.41255	2.9158	2.75377	3.02498	3.74117	3.0712	2.89147	3.18032	3.68903	3.63963	2.86313	4.46775	4.34757	4.81231	3.57801	1.89103	2.86118	3.27513	2.90717	2.84225	3.14583
Solyc08g068520	F-box family protein (B9I698_POPTR)	0.163265	0.345251	0.365999	0.263965	0.515596	0.379883	0.557985	0.467967	0.581873	0.570744	0.713039	0.617565	1.16992	0.6604	0.428653	0.587973	0.473587	0.39744	0.542103	0.325743	0.336354
Solyc07g052430	Transmembrane protein 97 (TMM97_HUMAN)	24.4219	23.6897	21.4126	24.4792	20.974	20.8183	19.5495	24.0803	19.9237	19.0989	18.9493	18.8548	17.298	17.4376	20.939	20.9914	19.5455	21.2424	18.8366	18.3035	17.8654
Solyc06g054510	Acyl carrier protein (B3GQB9_9ERIC)	154.17	170.933	155.984	149.937	149.408	154.51	153.331	167.818	176.456	167.423	183.977	187.422	187.303	189.465	175.073	202.34	181.742	190.569	185.986	194.197	180.923
Solyc04g072160	ripening regulated protein DDTFR8 (manually curated)	59.8439	58.5913	51.4772	52.7091	53.7275	50.3615	39.3288	43.8812	42.1096	45.115	46.8792	38.1705	42.0007	45.1714	41.3472	43.6368	40.72	49.4045	44.7445	43.4981	33.6917
Solyc12g007280	Casein kinase 1-like protein 4 (Q8LPI7_ARATH)	18.4481	16.8365	18.2775	17.0535	21.3355	21.6696	21.9404	16.2392	21.6193	21.6179	20.7062	20.5355	21.5556	22.0809	22.6941	22.4459	21.7156	18.6075	19.5989	22.044	20.0929
Solyc06g072610	Palmitoyltransferase-like protein (C6YXK4_ORYSJ)	8.46617	9.33881	6.90121	8.51084	8.11688	8.06258	7.47564	8.30066	9.02339	8.8117	8.62903	8.10423	7.94863	9.57654	10.7349	7.87323	10.6775	10.3243	9.86773	9.60163	10.6895
Solyc04g081470	Os05g0596200 protein (Fragment) (Q0DFE0_ORYSJ)	64.5995	67.9872	63.5288	63.5637	63.84	65.1441	57.8204	64.3228	57.5714	64.0332	59.5925	57.4874	53.8343	56.3614	57.337	57.2279	57.1604	60.1374	52.749	59.832	54.8948
Solyc06g064550	Aspartokinase-homoserine dehydrogenase (O63067_SOYBN)	23.6053	21.2773	26.7379	23.2202	28.0664	23.7027	24.0346	25.3135	27.2753	24.24	20.5212	27.4744	26.1649	27.233	22.973	22.7414	19.7017	21.3613	21.2318	20.4444	22.7426
Solyc12g056200	Glycosyltransferase-like protein (D8RX86_SELML)	2.25786	2.16247	3.15594	2.3318	2.05609	2.34302	5.59515	2.70869	4.41538	4.46569	4.20499	4.97046	5.01751	5.73169	4.18713	5.60222	4.74986	3.87071	5.72081	3.40977	4.69143
Solyc10g080540	Homeobox-leucine zipper protein 14 (D7LZT3_ARALY)	0.03535	0.060866	0.335451	0	0	0.095755	0.055483	0.07484	0.48509	0.268368	0.178287	0.526119	0.455406	0.430198	0.198155	0.244847	0.123685	0.483934	0.072233	0.586626	0.464506
Solyc10g079610	Strictosidine synthase family protein (D7LVM7_ARALY)	23.4362	23.6816	23.9075	24.014	24.8779	25.1585	24.7391	23.4746	22.0185	23.2722	23.3879	20.16	22.2524	20.5917	24.1458	23.4596	24.0279	24.5834	24.1492	24.4506	23.6644
Solyc02g087010	NHL repeat-containing protein (D7KY00_ARALY)	2.79828	3.16405	2.80312	2.93429	4.09474	3.45135	3.95277	3.8822	3.07297	3.00917	2.70416	2.92209	3.1223	2.61422	2.00929	2.54542	3.008	3.22475	2.40692	3.02056	2.63676
Solyc02g085130	Tubby-like F-box protein 5 (TLP5_ORYSJ)	6.56513	7.01393	6.81783	7.11116	5.41757	9.06537	11.149	6.25634	8.63901	8.5556	8.03357	7.487	10.2294	8.94434	8.32637	9.87987	8.9502	8.35589	10.1474	10.7674	9.49409
Solyc01g005440	Jasmonate ZIM-domain protein 3 (B2XVS2_SOLLC)	89.6696	82.3217	84.7144	87.4832	99.3625	86.873	100.943	90.1443	103.892	109.518	94.9677	107.083	107.182	116.683	114.877	96.4698	117.156	115.692	92.8694	90.9188	119.19
Solyc07g063770	Serine/threonine kinase receptor (Q7DMS5_BRANA)	0.312596	0.207194	0.039778	0.123566	0.309137	0.135725	0.237874	0.202451	0.425374	0.240927	0.240007	0.659356	0.308995	0.611236	0.169395	0.061646	0.329899	0.301756	0.119437	0.106885	0.208155
Solyc03g059350	Calcium ATPase (D5JXY5_NICBE)	9.29104	10.6427	10.2306	9.01358	11.0201	10.2949	9.58535	11.0448	9.73899	9.73895	9.97358	11.1811	10.6301	11.0967	7.67335	8.09871	10.2418	8.57057	7.23907	6.87281	8.76608
Solyc02g084800	Peroxidase (Q0ZA68_9ROSI)	34.4472	20.5055	41.7813	26.7326	32.2788	34.4577	42.2985	36.3792	45.9205	32.4852	44.6749	55.2743	69.918	54.7836	56.6607	48.9173	34.85	54.2536	45.477	39.9076	66.1073
Solyc07g054610	F-box family protein (B9I698_POPTR)	0.925565	1.20974	1.15062	0.925569	1.96662	2.48977	3.07758	1.61059	2.45002	2.21503	2.11928	2.17584	4.03166	2.51217	1.26555	1.8615	2.48981	1.84736	2.74207	2.69024	2.0356
Solyc04g076910	Symplekin (B0WVE7_CULQU)	19.2031	19.7919	20.9657	20.7855	20.4152	21.0982	21.6165	21.2729	18.7519	18.5759	18.9019	17.9491	19.9131	18.3659	19.5245	19.3017	19.0287	18.1159	17.9827	18.7965	19.5802
Solyc11g027880	Phosphatidylinositol transfer protein SFH5 (SFH5_YARLI)	67.6427	73.1632	72.3808	70.3896	72.8683	78.7619	74.4672	68.5949	64.553	64.7912	66.0231	65.1001	66.892	65.6987	64.5687	70.825	67.3409	63.2326	68.2264	69.6146	67.7108
Solyc09g008070	Cell division protease ftsH homolog 3 (FTSH3_SYNY3)	1.63471	1.89841	2.6276	1.67592	2.99447	3.20457	2.82956	2.82258	2.86624	1.84016	2.27575	2.73709	3.29306	2.53551	1.7805	2.43598	1.63992	1.74157	1.79878	1.92429	2.02771
Solyc03g077930	40S ribosomal protein S9 (D7MJG9_ARALY)	0.466296	0.638336	0.395392	0.264337	0.69414	0.525837	0.412807	0.567913	1.50372	1.49853	1.40148	0.963998	1.17036	1.27213	1.00225	1.28556	1.1654	1.25122	0.793366	1.05432	1.11212
Solyc10g054070	Stylish 2b (D2KC74_BRARP)	1.9334	1.08404	7.50299	1.30006	22.837	21.6139	16.8113	16.5713	12.0909	8.07994	1.26537	24.2931	12.0186	19.1028	11.5707	13.3239	12.9876	26.8113	33.3472	25.1416	28.088
Solyc09g089570	Genomic DNA chromosome 5 P1 clone MJB21 (Q9FMZ7_ARATH)	1.21408	2.31899	1.72707	2.1926	1.22287	0.998438	0.328882	1.14524	1.20281	3.33487	2.89974	2.69665	1.92984	3.25689	2.21782	4.03686	3.63647	3.16265	4.06414	2.77311	3.75953
Solyc07g044800	Nbs-lrr, resistance protein	0.793592	1.03057	1.01892	0.875238	0.690421	0.983041	0.822961	0.629929	0.653278	0.611578	0.64785	0.40589	0.477513	0.473411	0.274498	0.469025	0.680361	0.383138	0.453341	0.414943	0.350014
Solyc06g084140	High affinity sulfate transporter 1 (SUT1_STYHA)	1.6846	1.81694	1.44369	1.75797	0.554864	0.516069	0.647965	0.614389	0.885918	0.791566	1.16496	0.182003	0.443403	0.364449	0.671274	0.599039	1.01988	0.302577	0.239786	0.467269	0.500891
Solyc08g078870	Proline-rich protein (Q41125_PHAVU)	0.40758	1.22485	0.066459	0.063721	0	0	0.071279	0.128554	0.023594	0.071303	0.130091	0	0.168471	0.0778	0.255358	0.131302	0.142718	0.780433	1.51418	0.512698	0.258898
Solyc12g044240	Dynein light chain 1 cytoplasmic (C1C420_RANCA)	8.31204	6.63855	4.99023	6.43996	6.55663	5.98821	7.72743	5.73093	9.67474	8.0856	9.05426	8.55839	9.18345	10.5244	12.4373	5.8719	14.3532	11.7803	10.2892	8.94418	10.8842
Solyc12g038125		0.260961	0	0	0	0	0.030233	0.129627	0	0.485673	0	0.620522	0.668176	0.564646	0.542	0.872146	1.00635	0.612348	1.283	0.82662	0.612096	0.645119
Solyc02g061850	Phospholipase D (Q6AVR2_ORYSJ)	0.396379	0.456556	0.495347	0.39095	0.544148	0.426019	0.436636	0.576053	0.687841	0.612509	0.461973	0.791142	0.851015	0.7159	0.518101	0.274665	0.58381	0.449107	0.282894	0.299476	0.390679
Solyc09g007350	30S ribosomal protein S12 (RS12_MYCPU)	510.242	517.958	469.761	516.37	515.179	545.582	451.263	541.796	511.643	467.697	462.532	462.849	432.621	403.278	474.115	466.926	421.926	561.869	555.512	546.003	454.301
Solyc05g023995		38.4284	40.6105	32.2929	43.1948	39.9318	27.4713	21.1161	35.7801	29.6674	29.9615	30.4968	30.4172	27.8425	35.4918	27.2006	22.6684	32.2345	26.8253	23.4162	19.8178	26.9088
Solyc02g085730	allene oxide cyclase (manually curated)	37.052	46.2488	43.2994	60.2387	30.8624	22.775	41.2713	38.2524	60.9959	61.2633	55.3678	46.4589	48.9779	59.2406	47.5587	52.2832	63.9761	51.0633	49.3332	45.5268	50.5441
Solyc06g060420	YbaK/prolyl-tRNA synthetase (D0P7L2_BRUSU)	53.9295	53.3518	53.0977	51.8316	53.6282	49.3471	49.5022	52.809	49.3243	49.4036	48.5955	48.0465	49.5629	46.0187	47.4374	48.2741	45.4143	52.1299	50.4515	51.28	46.3138
Solyc09g089690	1-aminocyclopropane-1-carboxylate oxidase-like protein (Q9LTH7_ARATH)	1.65511	3.55382	1.73748	1.85494	1.33179	1.48955	0.823032	0.694125	2.30478	2.99599	3.46695	2.3969	2.51837	3.02984	2.86013	1.5479	2.8518	4.00674	3.21755	1.57411	1.39066
Solyc05g005520	Peptidyl-prolyl cis-trans isomerase (Fragment) (A9Y0F6_9MYRT)	2.48803	0.871419	2.38618	1.66643	1.75329	1.83731	1.47022	1.88933	3.44488	2.44401	2.98586	3.53963	2.91832	3.55136	3.48011	3.50957	3.40607	2.93495	2.77841	2.35792	5.42646
Solyc01g066457		1.47167	0.857407	0.784253	2.99035	2.8748	1.72692	3.90212	1.67836	1.58007	2.16575	0.966387	3.99061	3.67597	2.84527	2.07008	1.02015	3.2348	4.14575	9.38392	4.954	8.12479
Solyc08g068710	N-acetyltransferase (B6SUK9_MAIZE)	3.02049	3.56852	4.22035	2.97968	2.95131	2.99554	4.52328	5.18218	2.60652	2.47534	1.21083	0.873514	1.0774	1.10664	1.58721	2.3137	4.63066	1.08136	1.23897	1.46113	2.25471
Solyc03g117940	U2 small nuclear ribonucleoprotein A&apos (Q1HPT8_BOMMO)	127.583	125.599	128.273	129.67	124.274	124.931	126.896	127.282	117.409	118.818	126.22	114.277	119.295	113.277	116.724	116.269	115.704	125.336	118.093	124.234	111.095
Solyc02g062430	D-lactate dehydrogenase 2 mitochondrial (A5DXM0_LODEL)	6.27794	6.39099	6.27725	6.16791	6.30718	6.16456	7.58081	6.22601	8.53251	7.99104	7.17675	8.01323	7.76645	7.80452	7.71453	7.16371	7.24917	6.82458	6.40667	5.77738	6.78504
Solyc01g014230	U-box domain-containing protein 4 (PUB4_ARATH)	6.68153	6.30954	6.98971	6.98273	7.70075	7.98184	8.41355	7.37922	8.03036	7.9279	8.01962	7.97379	7.65424	7.54765	7.94838	8.85918	8.29682	7.28796	7.78754	7.78386	7.98265
Solyc01g011350	cDNA clone J013057D02 full insert sequence (B7EBX1_ORYSJ)	24.612	23.4261	26.3969	24.7306	18.4981	20.5639	21.2328	22.1329	19.0186	23.8895	23.6391	19.3071	21.2883	18.005	19.8907	21.0161	20.9853	17.7428	17.2044	18.7217	17.5585
Solyc07g009180	Cc-nbs-lrr, resistance protein	0.029771	0	0.012388	0.011569	0	0	0	0	0.047909	0.026193	0.060078	0.065057	0.011014	0.02021	0.023541	0.03285	0.020868	0.023661	0.093723	0.050253	0.030852
Solyc01g099910	Epoxide hydrolase (B3VMR4_NICBE)	13.8752	15.8441	22.982	12.5967	14.4538	16.397	13.9835	15.7576	22.3288	15.0404	17.1859	12.3346	11.2434	8.95952	13.7204	20.8637	12.5623	13.2726	12.1312	11.1362	10.5667
Solyc01g005780	LRR receptor-like serine/threonine-protein kinase, RLP	0.110069	0.168563	0.215969	0.148795	0.095007	0.269638	0.275243	0.169929	0.071165	0	0	0.060585	0.051691	0.035519	0.041602	0.126315	0.036757	0.027738	0.038752	0.068009	0.060165
Solyc02g093180	N-hydroxycinnamoyl/benzoyltransferase 3 (Q00M87_SOYBN)	3.3287	3.37538	4.34029	3.6974	3.44147	2.12469	2.7272	2.82633	7.41776	5.58777	5.66396	4.92575	2.42217	5.2061	5.6551	5.60106	5.76886	3.96592	2.9474	1.73743	4.1399
Solyc03g123620	Pectinesterase (B9GXZ7_POPTR)	14.7216	15.3365	10.8527	16.0899	5.89606	6.51156	8.18878	6.42103	10.5619	13.1687	15.2843	7.71493	8.43793	8.84687	12.8678	14.4219	14.9811	11.5135	10.8179	9.69671	10.1632
Solyc02g065020	Unknown Protein	25.6209	30.3874	19.1654	21.9979	16.9002	15.9484	8.36472	15.1559	16.1591	12.6904	17.2838	11.8037	6.99986	13.0725	12.4271	8.9932	18.051	12.1499	7.15451	4.44451	8.07491
Solyc11g065750	Armadillo repeat-containing protein (Q55D97_DICDI)	37.0127	37.9426	41.1859	36.3646	40.1457	39.3125	50.6402	36.9053	44.6942	44.1744	44.1355	43.4344	46.4888	48.5445	42.9882	46.9845	47.0522	41.901	41.0442	44.4458	46.2264
Solyc07g063300	Regulator of chromosome condensation (RCC1)-like protein (D0NEM9_PHYIN)	5.49194	5.39193	4.98148	5.15308	5.08359	4.74232	5.17179	4.9859	4.8966	5.72107	5.17466	6.70725	6.4482	6.58667	5.85011	5.27939	5.61663	6.29339	6.37188	5.90273	6.043
Solyc01g101260	Unknown Protein	1.85764	1.84527	0.785822	1.8537	1.05662	0.50463	0.60787	1.32634	1.46792	0.636665	2.20857	1.06153	0.613899	1.22312	2.64101	1.41502	1.71207	4.24363	3.68493	1.07423	3.1733
Solyc08g150103		3.92053	3.0349	2.66336	3.44896	3.51013	1.95408	1.59478	2.47361	1.85614	1.85135	1.63149	1.50977	1.67664	1.97618	1.55533	0.590314	1.86511	1.22496	0.698473	0.805407	2.0636
Solyc03g121350	Anoctamin-like protein (D0MXY8_PHYIN)	5.39726	5.63433	4.75205	4.77124	2.48537	2.25466	1.88101	2.56213	3.12567	4.15053	2.92669	1.96303	1.60857	1.915	2.86868	3.36016	2.93073	2.66985	0.932013	1.75987	1.81858
Solyc03g007810	Pyruvate kinase (A5BTB0_VITVI)	120.798	128.825	129.401	125.565	139.763	145.74	149.172	134.052	141.159	138.179	139.686	149.62	154.896	145.557	142.049	147.654	139.289	135.356	131.263	144.252	147.34
Solyc01g112150	Sec1-1 syntaxin binding protein (Q3SEL6_PARTE)	30.1731	30.8848	29.4004	29.9336	32.246	32.1253	30.5786	31.3507	27.5815	30.1065	30.643	29.455	28.1975	29.2381	30.7885	32.3166	28.7829	29.3755	28.1845	29.2309	28.5511
Solyc05g007100	DNA-binding protein p24 (Q9LL85_SOLTU)	36.5381	40.1267	35.3925	37.7496	33.1674	35.3058	30.7281	39.1971	31.3856	31.2595	32.0105	31.4216	33.0015	29.7156	33.2885	31.3201	32.6222	35.9659	34.3565	34.6001	32.375
Solyc04g082050	Cellular retinaldehyde-binding/triple function C-terminal (B6SN40_MAIZE)	11.1107	6.78938	10.0536	7.83121	10.7546	9.87892	10.9707	7.67643	14.8206	8.79977	8.29943	13.2679	18.2898	14.1573	11.7591	13.2274	11.0887	14.7852	18.862	13.5696	15.3225
Solyc07g066340	UPF0431 protein C1orf66 homolog (CA066_RAT)	13.7034	14.1717	11.6052	14.9675	11.201	11.3999	11.7982	11.1618	12.6649	13.9157	14.967	11.2672	11.3662	12.2997	14.5828	12.9023	16.5596	14.9415	13.8992	12.604	13.0324
Solyc05g047710	Plant synaptotagmin (C5X3E4_SORBI)	3.88646	4.2568	6.68477	4.00626	9.27142	8.58116	8.86526	9.9859	10.6262	8.89335	8.18069	9.28913	13.3651	8.88096	6.34852	9.57403	8.91647	9.58984	7.22965	10.5195	8.83348
Solyc12g005270	Histone H2A (D7KGW6_ARALY)	736.083	699.156	663.579	673.16	611.907	569.029	624.2	644.87	613.47	585.441	637.722	550.303	633.607	519.451	584.157	516.875	642.978	579.774	559.626	594.774	507.034
Solyc01g108250	DEM2 (manually curated)	3.2022	3.27998	5.24652	4.10304	3.64519	4.00313	4.2381	3.52323	4.11774	3.92826	4.59069	5.13119	4.70193	5.71287	3.99578	3.00905	4.45125	3.28039	3.99535	3.43116	4.1215
Solyc11g010800	Anthocyanidin 3-O-glucosyltransferase (B6SU01_MAIZE)	0.240355	0.105984	0.279481	0.156619	0.134463	0.144406	0.075093	0.055792	0.569395	0.379048	0.177535	0.425951	0.478032	0.439583	0.442051	0.613769	0.535848	0.418657	0.856189	0.215279	0.610042
Solyc06g064960	GDSL esterase/lipase 5 (GLIP5_ARATH)	2.34747	1.49665	3.65144	1.47649	2.38923	5.76683	7.34182	3.957	6.35449	3.26879	7.08291	6.31554	11.257	5.09666	7.70445	8.54445	3.86617	6.29965	5.80804	5.23419	9.47227
Solyc12g006180	Heterogeneous nuclear ribonucleoprotein A3 (B6TGB9_MAIZE)	34.8958	36.5256	38.9861	33.9864	45.3598	52.8396	50.6713	41.8574	45.1235	41.1793	42.8194	48.5288	49.5417	47.5889	43.6304	51.0227	40.9942	45.6873	48.5814	50.5424	44.1507
Solyc01g104910	Os11g0223400 protein (Fragment) (Q0ITS2_ORYSJ)	10.8569	7.7434	7.77504	7.1727	8.21621	9.71866	11.8703	8.71467	8.99681	9.28807	9.46757	12.4211	13.2205	16.7793	11.6619	8.8741	9.01235	9.19175	10.1648	9.92486	12.3331
Solyc12g099650	Photosystem II 5 kDa protein, chloroplastic (PST2_GOSHI)	71.7259	92.2985	40.1466	51.8611	49.3273	39.0293	29.825	39.8302	74.8139	77.6333	79.8907	70.5561	59.619	76.6128	97.7681	53.9922	109.184	95.9591	65.183	50.8392	76.3445
Solyc03g117480	Pyrophosphate-energized proton pump (Pyrophosphate-energized inorganic pyrophosphatase) (H(+)-PPase) (C7HW54_9FIRM)	207.475	227.304	218.549	223.219	234.653	251.905	241.873	254.513	211.062	215.551	201.236	213.462	225.251	200.701	197.629	209.281	198.749	208.268	220.755	230.895	211.311
Solyc01g104880	Phosphatidylserine decarboxylase proenzyme 2 (D3AWK7_POLPA)	5.73841	5.99118	6.80691	5.93944	7.04604	6.36347	5.05602	6.35714	4.83197	5.16369	4.86926	5.51354	4.88129	5.20495	4.33107	4.49532	5.11962	4.68466	5.79828	4.8697	5.12073
Solyc12g044900	Protein SEY1 (B6U4D9_MAIZE)	0.083791	0.144292	0.268118	0.045549	0.35234	0.380102	0.254081	0.231112	0.334761	0.174852	0.088753	0.349449	0.28166	0.327606	0.214059	0.116131	0.087384	0.162294	0.100103	0.09223	0.157721
Solyc03g120990	Malic enzyme (O04935_SOLLC)	21.7847	21.6082	23.4193	23.9972	26.6348	25.592	25.5042	26.8511	20.7836	22.1912	19.6834	22.921	23.9624	21.43	20.3219	21.3156	17.3343	22.3475	24.3893	22.777	20.1041
Solyc04g072037		11.9022	11.7085	15.5554	11.2826	14.0697	14.4241	14.7258	14.471	11.575	10.6562	11.1607	11.7941	12.8788	11.0203	11.3528	12.1532	11.0526	11.3355	11.2059	11.9963	11.3978
Solyc10g083720	Pyruvate kinase (Q94KE3_ARATH)	104.255	88.8824	103.711	92.2144	112.894	114.81	102.524	112.174	102.811	92.927	88.4599	98.1013	94.9364	99.4663	102.497	117.679	82.2784	116.971	121.595	125.241	100.981
Solyc05g014470	glyceraldehyde 3-phosphate dehydrogenase (manually curated)	1123.51	905.212	926.55	1097.54	1028.61	978.997	800.155	833.402	872.539	833.419	968.584	718.785	745.671	787.7	953.923	1391.64	736.134	1051.97	1049.64	1128.3	788.048
Solyc12g042650	40S ribosomal protein S12 (Q8H2J8_ORYSJ)	494.215	507.818	440.867	491.486	465.858	498.313	433.653	467.892	442.813	415.448	453.037	397.876	414.347	386.249	460.909	480.15	415.692	490.028	441.325	478.731	427.516
Solyc05g053470	chaperonin (D2LE93_RHOVA)	220.53	230.507	227.488	214.261	230.828	251.197	188.267	219.861	198.35	196.219	206.083	181.024	190.725	171.668	210.724	248.297	175.752	212.515	216.288	225.958	185.984
Solyc08g005130	Inositol-tetrakisphosphate 1-kinase 1 (B6TJ44_MAIZE)	3.42547	3.05733	3.01371	3.73684	3.41168	3.25733	3.86489	3.42682	4.27425	4.01936	4.07062	4.81234	5.56305	5.73566	3.9253	4.39445	5.00781	4.35227	5.68838	5.18993	4.84351
Solyc02g021060	Uracil DNA glycosylase family protein (D7L931_ARALY)	28.3085	28.5804	28.08	27.3538	24.8069	27.8498	25.3385	25.9567	24.238	23.7734	24.6467	24.0357	25.4925	22.685	24.3329	25.6615	24.6487	27.0235	24.7297	26.486	24.3876
Solyc03g026020	SolycHsfB2a (manually curated)	19.1202	18.719	21.1602	15.9426	26.7198	30.4721	43.1498	21.1357	29.7939	25.3136	23.6389	31.9843	35.2294	35.4701	23.7685	25.0458	25.6224	24.9668	24.3672	33.4375	26.9588
Solyc07g150147		0.669578	0.630423	0.585666	1.26005	1.77377	1.99686	0.975061	1.47177	0.912512	1.06278	0.586363	3.15342	2.76768	5.58232	0.745604	0.184073	0.957769	1.1203	1.72698	1.23866	1.09603
Solyc03g071690	Non-symbiotic hemoglobin 2 (D7L8Z8_ARALY)	1.8595	1.6842	0.968416	0.952268	1.05351	1.24189	0.21718	0.959916	0.592499	0.413668	0.689654	0.464464	0.711519	0.348142	0.338828	0.410676	0.599324	1.06642	0.447611	0.487268	0.681573
Solyc01g111310	SlLAX2 (manually curated)	52.1442	59.1932	44.0232	71.1742	51.4027	45.7421	42.0715	52.9301	42.2486	41.7982	40.4775	43.0932	38.5019	44.2354	37.0988	31.8217	47.4531	42.3569	54.7061	40.6838	49.642
Solyc09g097880	DNA topoisomerase (B9RRL8_RICCO)	13.3529	12.5686	12.7728	14.3992	14.4583	13.601	13.9235	14.357	13.7366	14.2363	13.2739	14.1881	14.9812	14.7496	12.897	12.9009	13.9611	12.891	12.7153	12.5847	13.2038
Solyc03g112130	AT5G28150-like protein (Fragment) (D6PS16_9BRAS)	5.33884	4.77518	7.21573	5.38674	10.5165	11.4721	10.0402	9.95323	7.77392	9.23528	7.85929	12.1878	10.4651	12.341	7.25057	9.5196	10.0123	9.38094	14.2486	12.8229	14.8435
Solyc02g093040	Cathepsin B-like cysteine proteinase (CYSP_SCHMA)	26.0983	18.2676	105.775	16.2624	123.474	160.05	186.201	134.228	162.723	74.0986	100.084	160.208	184.127	120.781	56.1841	146.896	53.3235	84.8472	120.026	119.11	86.032
Solyc12g099090	YTH domain family 2 (Predicted) (B2GUU1_RAT)	47.5774	48.3832	50.0382	50.8858	51.4605	50.0231	51.9438	50.329	47.1683	45.5059	47.6565	47.7831	47.5064	46.5212	43.9545	47.6555	43.876	40.6798	45.3566	47.6325	42.7947
Solyc01g088610	chaperonin (B5IMI3_9CHRO)	204.961	205.673	173.798	176.524	176.072	182.191	144.99	181.591	169.077	151.258	155.071	143.462	140.673	139.436	169.322	170.563	150.658	197.16	165.774	164.383	143.743
Solyc01g088370	Eukaryotic translation initiation factor 3 subunit B (B2VZ72_PYRTR)	186.267	202.509	195.963	204.948	202.035	214.176	179.921	197.97	176.777	181.496	188.074	177.997	179.353	168.268	189.512	206.002	168.997	190.59	188.536	188.62	190.927
Solyc08g066650	Carotenoid Cleavage Dioxygenase 8 (manually curated)	0.077561	0.070478	0.122826	0.031715	0.161758	0.122499	0.12314	0.107009	0.120722	0	0.041176	0.026573	0	0.017299	0.031683	0.020337	0.028462	0.030109	0.021543	0.025211	0.051703
Solyc10g049640	Amino acid permease (Fragment) (B8C3S3_THAPS)	3.13266	3.61442	2.97941	4.12785	3.8414	3.75275	5.38067	4.96944	5.03878	4.43789	4.57592	5.96157	6.67683	7.99671	4.37539	4.39337	6.38021	5.82164	7.13386	7.11382	7.66502
Solyc01g110360	Fructose-bisphosphate aldolase (B0FPD8_SOLTU)	7.12756	20.2954	4.23163	5.27462	3.16838	2.9173	2.29632	2.61189	7.52478	5.9688	5.25822	3.36412	4.10168	5.49546	7.2785	3.15076	13.5341	7.99126	5.30566	2.19147	6.76525
Solyc10g074860	Unknown Protein	148.71	162.232	169.118	126.165	136.243	136.445	128.711	135.569	149.159	155.273	145.847	131.509	138.008	131.224	146.589	150.268	137.243	151.988	153.595	152.539	151.313
Solyc05g056170	Phenylalanine ammonia-lyase (Q50EX7_PETHY)	8.69566	8.75734	9.65249	14.9479	4.61751	6.46992	7.46729	6.74839	14.6626	14.441	14.9235	11.4382	11.9521	11.9449	12.3837	13.315	22.0518	12.4925	14.6701	7.09915	13.4866
Solyc07g043410	UDP-glucosyltransferase family 1 protein (C6KI43_CITSI)	1.62644	0.474457	2.15644	2.29822	0.954019	1.13831	0.838793	1.72509	5.06925	2.56226	1.74818	2.19407	2.90983	2.97319	4.75284	3.71403	2.58801	3.34681	3.06521	1.36536	3.28332
Solyc02g071250	Protein phosphatase (A8N6T5_COPC7)	10.6011	9.57087	12.0095	9.16778	11.0658	10.9004	12.6784	10.452	12.8944	12.915	11.514	13.8452	15.1931	14.4722	11.7163	11.6704	12.5161	10.1709	10.8653	11.3955	12.0844
Solyc06g076640	Tubulin beta chain (B9GKJ5_POPTR)	485.603	504.429	476.293	508.263	483.382	511.025	441.026	510.893	416.358	455.852	439.65	437.125	460.506	401.593	436.305	461.114	440.371	472.841	551.687	506.462	452.731
Solyc09g083370	30S ribosomal protein S19 (RS19_MYCHJ)	105.393	99.4345	96.738	93.9691	104.185	106.831	97.5442	114.204	95.6935	92.6006	98.0258	85.1286	87.5899	92.0898	100.097	104.15	90.1836	109.379	107.679	117.076	98.8506
Solyc05g051000	40S ribosomal protein S13 (D7LRU2_ARALY)	209.446	196.907	170.625	193.131	191.94	193.389	160.831	196.848	169.759	164.274	184.572	154.603	158.839	154.136	171.998	172.42	154.276	186.661	176.956	180.538	175.069
Solyc02g080200	Pectinesterase (B9RXQ4_RICCO)	83.304	50.0581	109.365	68.9088	68.8227	74.2721	69.0062	72.6152	107.821	80.9455	71.205	95.0537	98.0511	85.4492	87.6463	93.9813	55.2777	64.1633	56.5588	49.5904	82.5711
Solyc04g011510	Triosephosphate isomerase (Q38JI4_SOLTU)	432.377	334.259	351.065	402.076	326.595	300.462	279.59	315.531	324.536	323.148	344.285	263.162	264.751	288.876	335.278	422.773	285.189	361.15	352.941	341.612	282.343
Solyc02g070510	Proteasome subunit alpha type (C6TGU2_SOYBN)	107.711	99.543	98.5949	97.8544	103.406	97.6839	98.5629	101.395	97.4811	98.5002	96.6578	87.7094	93.9475	90.7099	104.267	103.433	92.0793	103.554	105.845	101.138	95.5271
Solyc12g009110	O-methyltransferase-like protein (Q9T003_ARATH)	1.11817	0.753966	1.75063	0.40103	0.952577	3.97478	4.58321	1.87321	4.84896	2.387	9.16537	2.80253	7.4893	1.73513	4.27771	6.11168	1.33424	3.0337	2.15169	2.50237	4.08773
Solyc06g072017		3.22176	3.77163	3.08486	4.56711	2.73716	2.68654	3.79611	3.15629	5.08059	4.07821	4.55257	4.76689	5.20437	5.49441	4.28183	4.30482	6.45667	4.66819	4.81915	4.52681	4.55245
Solyc05g050390	beclin 1 (manually curated)	20.3581	19.4777	21.045	20.018	19.8039	20.8912	21.4188	19.8265	21.6421	20.5098	21.9548	23.2514	23.0667	24.9989	20.8138	19.5448	21.6373	19.5637	18.8899	19.3317	20.9524
Solyc10g047240	annexin 9 (manually curated)	0.065512	0	0.054399	0	0	0	0	0	0.106851	0.057736	0	0.170732	0.112845	0.227674	0	0.169469	0.177323	0.155685	0	0.082985	0.106963
Solyc10g078740	Enoyl reductase (P93062_BRANA)	68.0175	67.4093	59.4947	71.0282	63.7049	58.3786	52.4562	61.8875	73.2443	79.1668	77.5643	73.2453	79.011	73.8555	81.4434	84.9953	70.6571	77.9812	81.8158	75.5331	76.6163
Solyc04g040170	DNA-directed RNA polymerases I (C1FYH2_PARBD)	38.7059	39.452	39.1647	40.4148	38.3334	41.3683	39.5437	42.547	34.7268	36.0805	35.4867	35.8864	36.6359	34.677	37.0235	37.6622	34.116	39.353	36.754	40.5084	37.0836
Solyc02g081210	Expansin (Q9ZP33_SOLLC)	21.2865	26.8894	23.5803	23.0226	24.9416	32.0413	28.4027	27.0685	24.4047	25.0333	20.746	21.2668	24.3524	22.3838	25.3695	26.5713	21.3638	28.0268	29.3145	28.7783	25.3184
Solyc07g065650	Transmembrane emp24 domain-containing protein 3 (B6TE63_MAIZE)	35.6237	37.8453	35.8825	34.0698	37.1987	37.0964	36.6383	36.9291	40.6301	37.343	37.5405	38.6057	37.8197	37.4175	40.6834	41.5471	36.6478	41.5866	44.0931	43.4325	41.1049
Solyc06g036130	Multidrug resistance protein mdtK (MDTK_YERP3)	9.80778	9.5615	15.624	11.4698	11.3881	12.1294	12.348	12.6615	10.4254	9.57117	10.4733	10.0446	11.3387	9.16525	9.08018	11.1415	8.55944	9.3802	11.7317	8.60319	8.22508
Solyc06g053150	ATPase AAA family protein expressed (Q8GZX0_ORYSJ)	1.28174	1.3865	1.38576	1.28263	1.69103	1.12681	1.4514	1.11893	2.06067	1.84649	2.77652	1.82403	1.88351	2.59346	2.11078	2.74118	2.41291	1.82697	1.68436	1.58435	2.16118
Solyc02g063060	Cell division cycle associated 7 (Q28DP7_XENTR)	74.9609	80.771	80.6062	81.9703	73.504	76.1274	77.5807	75.8296	68.4474	70.1393	72.0907	68.0437	70.76	62.5242	68.9735	76.2871	69.7036	69.2237	75.3683	70.8076	63.7658
Solyc08g007490	Peptidyl-tRNA hydrolase ICT1, mitochondrial (ICT1_SALSA)	33.9697	35.5205	34.7043	34.9935	34.1503	34.5515	33.0079	35.5063	40.5635	36.2736	37.2226	35.9252	36.42	34.4328	40.3559	38.7347	37.7039	39.9849	41.6019	40.0522	39.8964
Solyc11g005420	Unknown Protein	75.0272	83.2813	77.2032	76.4923	75.761	69.7681	61.2475	67.5713	72.9479	65.482	56.6543	70.7144	63.3827	60.6967	64.5659	57.3713	64.3569	68.5636	58.2625	66.236	69.8317
Solyc07g039210	PCI domain-containing protein 2 homolog (PCID2_DROME)	24.4427	24.6947	26.0033	23.9323	24.1521	25.7258	26.3069	24.7345	22.7997	23.9749	22.3143	22.5754	23.3086	23.9781	22.3534	23.3053	21.1477	22.9408	23.4578	22.2354	22.794
Solyc06g009240	Cation/H(+) antiporter 15 (CHX15_ARATH)	0.117994	0	0	0.04493	0.114441	0.020528	0.062716	0.015883	0.51665	0.494722	0.685844	0.388583	0.555543	0.804896	0.527196	0.464263	0.539035	0.713273	0.744412	0.666809	0.562821
Solyc07g007860	Proline rich protein (Fragment) (P93274_MALDO)	57.3832	59.2333	53.849	61.859	44.7655	35.0517	29.8313	51.1105	46.4256	40.5838	38.2371	39.5021	36.2516	52.9436	49.2432	37.2088	44.6641	53.7692	30.4979	34.7447	55.4685
Solyc05g011960	Heat shock protein binding protein (D7KWX9_ARALY)	1.5681	1.03371	1.42471	0.99625	1.21612	0.980277	1.15979	0.971228	1.9196	2.10795	1.75856	1.98281	2.21382	2.66052	1.71699	1.76427	1.9767	1.59122	1.35577	1.22193	2.17665
Solyc01g087420	PHD zinc finger-containing protein (D3BN85_POLPA)	10.3431	9.39082	10.5915	9.03195	10.4276	10.4451	10.7011	10.1324	9.16479	9.6773	10.1691	9.3876	9.70584	9.66845	9.60578	10.3387	9.72703	9.45934	9.11903	9.29936	9.76709
Solyc02g071360	1-aminocyclopropane-1-carboxylate oxidase 1 (ACCO1_MALDO)	1.16376	0.717092	0.54366	0.899405	0.639784	0.873572	0.840511	0.85461	1.564	1.34043	1.437	1.71907	1.66891	2.4871	1.65647	0.795574	1.40208	1.36733	0.932492	0.99041	1.0219
Solyc04g079090	Lipin family protein (D7MQT4_ARALY)	10.188	8.78833	8.91297	9.20976	10.4203	10.5106	11.7985	10.7362	11.1704	11.9348	10.9524	13.3155	11.6449	13.012	11.2627	11.1435	12.5643	9.9282	11.8598	11.6306	12.328
Solyc06g048410	iron superoxide dismutase (manually curated)	27.4069	30.329	25.0415	17.8112	18.5208	16.2063	12.2207	13.2948	16.3549	14.8123	16.9071	8.91846	9.42922	8.9825	19.0579	19.753	12.1974	19.797	9.83665	13.1741	8.79308
Solyc08g076430	Unknown Protein	24.8651	23.0642	22.6655	24.4558	21.411	22.8448	22.8922	24.7861	19.3257	22.7453	21.9664	19.7398	20.2089	17.9147	21.7663	23.1476	20.9256	23.5926	22.0079	22.7803	21.4118
Solyc06g068650	4-coumarate CoA ligase (Q0GZS1_9BORA)	6.40892	8.04788	4.50381	10.7744	3.14834	2.85563	4.11419	4.48522	8.28243	8.36261	7.4386	5.25923	6.87483	7.23746	6.99451	6.07491	13.1838	7.23047	8.12321	4.03863	7.497
Solyc10g078190	DNA (Cytosine-5-)-methyltransferase 3 (A3QJV0_DANRE)	18.117	20.0465	16.8695	23.5582	15.2589	15.7001	14.5252	16.7903	18.1285	21.0714	23.0561	18.2193	19.428	20.5865	22.7579	20.4998	20.9004	21.2858	18.1478	18.9618	21.0641
Solyc10g080620	Unknown Protein	0.037006	0	0.029438	0	0	0	0	0.211076	0.450265	1.05266	0.544095	0.543545	0	1.33619	1.21982	0.82884	0.64466	1.2892	0.737415	0.272671	0.872243
Solyc01g108190	Calmodulin-like protein (Q67TZ4_ORYSJ)	0.32303	0.183033	0.212741	0.198669	0.0472	0.004517	0.089575	0	0.456676	0.453597	0.456185	0.153405	0.571252	0.507108	0.286325	0.385251	0.48588	0.269491	0.446194	0.536703	0.108628
Solyc10g055800	Chitinase (B9VRK7_CAPAN)	3.56255	2.57658	1.00594	1.51989	1.02425	0.925245	0.864865	1.06677	2.79958	3.3419	4.68339	2.94051	2.50388	6.17393	2.99356	1.54345	4.92449	2.44548	2.6555	2.64745	3.20176
Solyc11g012890	Unknown Protein	55.8025	49.6922	53.2169	54.4242	52.4924	51.8962	53.3308	56.5736	58.0609	51.6324	51.736	45.5826	47.2186	44.0469	53.8305	54.6538	47.0157	59.2611	53.3214	56.1274	49.87
Solyc09g074430	Monooxygenase (B5GNT3_STRCL)	2.22919	2.10593	1.52524	2.47759	0.826536	1.02534	0.666606	1.24812	1.41832	1.07462	0.960921	0.560236	0.80149	0.876151	1.21946	0.78893	1.11977	1.17047	0.899417	0.761557	0.958339
Solyc11g006270	3-oxo-5-alpha-steroid 4-dehydrogenase family protein (D7M7I5_ARALY)	11.7613	9.44881	9.62135	8.05048	12.3212	11.8956	12.6962	10.6217	8.32418	8.01942	6.67209	10.3261	8.5631	9.58108	9.33676	6.78034	8.04696	10.4323	8.85503	8.60675	10.5661
Solyc02g067950	Os02g0200800 protein (Fragment) (Q0E303_ORYSJ)	15.0249	14.5469	12.9795	11.3583	9.06272	9.21896	10.7723	11.6047	9.39671	14.0884	14.5054	9.61021	10.744	11.706	11.985	11.8623	11.9459	12.2866	13.2165	12.1022	12.1851
Solyc07g066350	Unknown Protein	72.914	91.2719	48.0424	90.7535	47.4557	45.2717	43.3688	46.7965	67.6167	62.0171	70.056	51.6259	43.0159	60.3649	71.581	46.8483	100.836	67.3026	64.8315	58.1296	69.7854
Solyc05g006110	Unknown Protein	13.2363	13.7008	13.0374	11.5001	10.1153	10.5132	8.89114	11.5457	10.3975	9.75912	11.6644	8.32057	8.0126	8.44654	11.2166	9.59253	9.51455	11.0169	6.78529	8.81985	8.49551
Solyc02g068140	Nodulin-like protein (B6U8U8_MAIZE)	1.65855	1.08085	6.2661	0.569663	4.63759	6.38872	5.53592	3.56718	6.36062	3.80445	1.02595	5.00489	5.05552	3.63658	1.16067	5.66531	1.26076	2.0167	1.56035	3.75736	2.40868
Solyc07g032710	Genomic DNA chromosome 3 P1 clone MSD24 (Q9LJ43_ARATH)	6.73283	5.40945	7.36044	6.22956	6.51602	5.35206	6.14062	5.52646	8.73426	6.27557	5.99723	7.96911	7.6717	7.70141	5.96357	5.88181	7.91144	5.39373	4.70951	4.29782	7.03678
Solyc01g073770	PRLI-interacting factor A (B6TGN5_MAIZE)	44.6601	38.5096	45.4313	39.8705	44.1069	45.068	60.9186	40.7945	51.77	50.1159	54.089	56.8195	54.0747	68.2551	51.7043	47.2286	61.3943	45.1588	44.4437	55.2413	62.3354
Solyc09g075150	60S ribosomal protein L22-2 (D7L3W0_ARALY)	158.68	156.377	154.952	150.335	155.961	173.358	152.316	168.924	165.947	156.525	154.679	145.946	140.915	141.337	154.431	165.379	143.448	176.007	161.69	183.232	152.367
Solyc04g074140	Os03g0190900 protein (Fragment) (Q0DUE5_ORYSJ)	7.69852	7.79486	8.2962	7.04379	9.92675	9.35212	11.2427	9.10308	10.3972	10.2378	8.65538	11.4016	11.865	11.8247	9.47652	9.23208	9.55797	9.40973	10.1237	10.0029	10.6315
Solyc01g087720	Structural maintenance of chromosomes family protein (D7M7H7_ARALY)	51.6854	50.1081	55.2795	51.0848	51.4538	55.0549	80.9613	53.763	61.7121	63.1581	61.1893	67.7106	69.7529	70.2346	56.3102	60.1434	64.9304	53.5606	64.7897	66.1981	60.3228
Solyc08g080520	AT5g06970/MOJ9_14 (Q8RX56_ARATH)	6.59094	6.57558	9.01492	6.72368	11.2375	13.3859	15.9297	10.0966	11.386	9.92524	8.55359	13.394	13.5221	13.71	9.41402	12.1388	9.47546	10.552	12.9477	13.0043	12.8927
Solyc02g070780	DNA replication licensing factor MCM3 (Q16NY8_AEDAE)	204.479	212.467	215.339	219.897	207.714	211.29	201.379	210.047	190.585	202.552	194.194	189.193	192.501	175.157	196.198	206.927	191.233	196.781	204.369	200.535	187.33
Solyc11g011530	Unknown Protein	1.99073	1.43702	1.30308	1.35089	1.14707	1.38434	1.24498	1.18728	0.789811	0.826019	0.627275	0.886871	0.744163	0.694417	0.710939	0.42209	0.765814	0.449151	0.465952	0.474722	0.601596
Solyc12g045030	Short-chain dehydrogenase/reductase family protein (D7LV30_ARALY)	6.1148	10.0845	5.94738	7.63934	5.01355	5.53119	5.83076	6.44489	8.5669	8.44813	6.00621	10.5089	6.50104	12.2756	11.2273	3.31987	11.2052	10.3323	10.128	7.27542	9.26168
Solyc06g082370	Os07g0202900 protein (Fragment) (Q0D7X1_ORYSJ)	28.8823	32.454	29.5328	31.1822	34.4173	33.3603	33.6161	33.3465	29.0776	29.9976	28.9918	28.8687	28.0572	28.5464	30.9551	31.18	27.4461	30.84	29.2307	30.4304	29.7743
Solyc01g005550	Carboxyl-terminal peptidase (B6U8T6_MAIZE)	172.985	169.239	162.087	168.713	150.993	151.112	144.369	157.565	144.872	159.762	150.187	143.997	146.895	162.103	158.32	133.607	150.735	153.258	151.212	145.465	150.884
Solyc01g103620	Sodium Bile acid symporter family protein expressed (Q2QX41_ORYSJ)	6.10691	6.09249	6.53593	7.25064	6.60581	7.70643	8.18608	7.88084	7.58193	8.0189	8.57954	10.2814	9.4007	9.82217	8.41107	7.8316	8.48425	7.53439	11.5302	10.0245	9.29179
Solyc10g051140	Genomic DNA chromosome 5 P1 clone MTE17 (Q9FJ71_ARATH)	15.4964	16.292	15.9901	17.0866	13.1133	12.5185	12.7901	12.7457	14.1034	15.02	16.4133	14.3202	14.727	16.6291	16.1695	14.2489	16.1112	16.4981	16.5074	15.3802	13.9701
Solyc06g007710	Mitochondrial import receptor subunit TOM40 (B6TEP3_MAIZE)	101.332	99.2706	94.2808	104.15	97.6999	94.8831	90.1142	100.43	94.4905	96.5405	95.3734	85.2736	89.3192	84.5965	101.221	97.6776	91.016	103.602	99.3882	103.487	92.4241
Solyc07g064610	alcium-dependent protein kinase 1 (manually curated)	48.9237	50.6621	50.5756	51.1864	48.7801	48.9435	42.6625	46.1276	44.37	47.2223	45.3457	45.6446	44.2617	43.5243	44.6879	45.7919	43.6405	44.5111	46.8678	44.8108	42.327
Solyc01g102800	Histidyl-tRNA synthetase (Q52NV4_HUMAN)	42.2455	44.7372	45.5131	46.926	49.037	48.7354	46.2664	49.2147	43.7535	45.218	41.4477	43.868	46.002	44.2963	43.4369	44.2955	39.3079	43.1058	44.6258	44.6299	42.3492
Solyc10g079950	UDP-glucosyltransferase HvUGT5876 (D3WYW1_HORVD)	5.97996	6.94992	6.45373	6.56561	6.41113	7.30437	7.60778	6.70422	6.65479	6.44261	5.94567	6.97469	7.07541	7.20044	5.93227	6.60835	5.81553	5.16249	5.33931	5.19875	5.7348
Solyc04g077830	Calmodulin-binding protein (Q7XJB9_ORYSI)	13.1295	12.3762	11.3565	11.5684	8.30362	7.73388	5.60806	7.70512	9.71935	10.586	9.89973	6.78488	6.6409	7.46981	10.52	8.76578	9.99193	10.4893	6.48989	6.41552	9.171
Solyc08g062940	Calmodulin binding protein (B6T951_MAIZE)	76.9197	77.4799	74.2288	83.1105	72.3217	75.3071	84.6073	76.505	82.5515	81.1453	84.724	83.653	81.9828	85.7176	86.2209	72.6605	95.0627	92.8309	102.138	96.659	90.7452
Solyc02g080070	RLK, Receptor like protein, putative resistance protein with an antifungal domain	3.25877	6.22765	2.50889	5.13215	2.46785	2.2422	2.89562	2.46222	4.08631	3.77299	4.44257	3.76111	3.24235	4.80673	3.76777	2.94648	4.91344	3.67534	4.0194	3.67405	3.41387
Solyc09g011630	Glutation-S-transferase (manually curated)	1.34287	1.10514	1.2187	1.02123	0.700382	1.31761	1.37916	0.896083	3.53443	1.41016	1.09743	1.47381	1.15413	1.27417	1.90808	3.38908	1.54437	1.96547	2.8125	3.1262	3.87793
Solyc04g014510	glutamine synthase (manually curated)	4.80281	3.67996	6.00736	2.89188	5.69411	6.92216	6.24517	5.0788	4.63097	3.79207	3.32988	5.98758	6.29212	4.99509	4.95747	3.77009	2.02677	2.31088	2.78906	2.04966	3.4948
Solyc02g089090	Pto-like, Serine/threonine kinase protein, resistance protein	3.24386	4.2387	4.52155	2.97578	4.41567	5.02437	5.67597	4.66628	4.93428	4.29666	4.81591	6.53452	6.14238	6.33906	4.11608	4.81547	4.62332	4.14539	3.13617	3.74445	5.02026
Solyc05g047590	Pectinesterase (C0SPH5_PRUPE)	1.22262	1.48812	0.903124	1.12218	1.05605	0.63767	0.693203	0.991228	0.861247	0.582663	0.569775	0.662712	0.667667	0.698864	0.717548	0.654228	0.790855	0.780737	0.765975	0.384597	0.77689
Solyc06g082710	Nucleic acid binding protein (B4FN92_MAIZE)	11.173	10.5495	11.62	10.2471	14.5999	14.1935	13.6953	13.8764	9.30634	9.72081	7.79243	12.4814	10.3268	11.3369	8.93461	10.0041	8.64754	10.8487	10.7755	11.865	11.056
Solyc02g090070	Phototropic-responsive NPH3 family protein (D7MMF7_ARALY)	12.4205	12.2938	15.1528	11.7874	19.1064	21.6139	22.4757	18.4057	17.9557	16.7047	16.9048	23.5617	21.7899	23.1119	15.6695	16.8688	17.7563	18.5226	18.9481	20.1291	20.8434
Solyc06g071880	60S ribosomal protein L17 (D7KV33_ARALY)	361.928	369.116	327.948	348.807	366.137	359.289	336.338	367.586	317.108	320.029	324.346	291.882	307.954	284.161	317.226	334.003	287.604	357.036	336.353	351.8	311.381
Solyc01g108210	Cytochrome P450	1.30018	0.69518	0.658416	0.837584	0.830642	0.758587	0.961467	1.52315	0.644871	0.729447	0.883338	2.3716	4.10201	5.42471	0.73169	0.59727	1.11749	1.4488	0.992266	2.81981	1.0912
Solyc05g052280	Peroxidase (B9VRK9_CAPAN)	31.014	41.3034	24.271	33.3547	11.2709	9.32129	10.6802	16.2285	22.0018	26.5895	26.7107	10.5294	12.6261	14.0577	26.6579	22.1959	28.3238	20.7601	21.8312	26.1479	13.444
Solyc03g098240	glutamate decarboxylase (manually curated)	9.52073	9.04575	12.5197	8.53883	8.02145	10.3642	18.5152	8.43556	14.066	12.9129	13.8532	13.9858	16.2004	14.2782	13.0746	15.871	12.737	10.5672	13.5218	12.9875	13.1589
Solyc11g006340	Phosphoribosylaminoimidazole carboxylase ATPase subunit (B9LJ70_CHLSY)	26.4024	26.2035	27.4389	26.3891	25.0298	27.6014	26.4512	27.8749	25.8797	23.5155	24.2716	22.3517	25.5032	22.9917	24.211	25.2142	22.5058	24.4181	22.4021	24.2356	22.9409
Solyc07g041500	Cytochrome P450	0.287608	0.355109	0.235469	0.315767	0.120697	0.217474	0.250513	0.098813	0.135324	0.06328	0.048381	0.094355	0.123939	0.089405	0.057061	0.105935	0.134327	0.037918	0.120247	0.213463	0.118662
Solyc06g071190	IFA binding protein (A6MGY3_LILLO)	0.026319	0.049858	0	0	0	0	0.004988	0	0.083898	0.04634	0.070312	0.045652	0.128708	0.074955	0.104031	0.089786	0.042853	0.055504	0.018464	0.014735	0.139392
Solyc09g007530	RING-finger protein-like (Q5QLR6_ORYSJ)	11.0369	10.113	11.2921	9.48047	12.8894	11.6065	13.84	11.8528	13.1051	12.9639	10.6395	15.1456	15.3517	16.6774	13.0793	11.9897	12.3748	12.4169	12.0989	13.2262	14.0091
Solyc03g044260	Ubiquitin-conjugating enzyme E2 I (B6U359_MAIZE)	42.6812	42.7255	40.0639	40.7621	36.7968	36.5938	36.1567	37.035	40.3523	42.139	45.1549	36.6185	36.5704	35.6916	43.973	45.8819	39.6173	48.2743	47.0784	48.5944	38.2194
Solyc01g079240	Long-chain-fatty-acid--CoA ligase family protein (D7LGL1_ARALY)	61.2561	65.6772	57.8774	62.6018	41.9892	41.3164	39.2053	40.0182	46.057	49.6947	56.4093	43.5177	39.7143	39.5546	46.0147	47.8234	54.1995	35.494	40.8666	34.3018	34.5956
Solyc03g097540	Unknown Protein	6.75217	5.1876	8.44806	5.979	6.93156	7.06605	6.85568	9.90783	6.11483	6.6577	3.85932	4.88556	5.13542	4.71454	5.80667	6.14161	3.1986	4.60112	3.94385	5.1914	4.59346
Solyc01g005783		2.04244	2.41142	2.219	1.75489	2.17138	2.23241	2.17077	2.0225	3.66493	4.43918	2.64182	2.87289	3.92188	3.44115	3.82127	3.44847	4.29737	3.78403	4.44711	5.05118	4.52477
Solyc09g010730	Unknown Protein	1.11387	1.11048	2.17748	1.02768	2.722	1.7333	2.26664	2.28507	3.58046	1.66003	2.37776	3.69744	3.6168	3.4912	2.89171	2.75132	1.26858	2.04082	2.08453	2.18711	2.37393
Solyc10g045100	Phosphoglycerate mutase (D9XTE1_9ACTO)	6.40812	8.54293	7.54142	9.10105	4.55591	5.90408	5.59279	6.89997	5.2236	5.19108	5.11545	4.2855	7.15715	4.21974	4.8089	4.84228	6.35757	5.73029	2.10276	4.41738	6.54073
Solyc08g007410	YbaK/prolyl-tRNA synthetase-like protein (A8JCE5_CHLRE)	28.4708	32.8134	27.932	28.8662	28.8272	29.2051	26.7526	28.8907	26.6606	24.7504	23.358	24.2713	26.2956	23.5814	27.7266	23.8384	24.3249	27.0318	24.033	27.5218	23.8777
Solyc06g073910	Strictosidine synthase (B6TK54_MAIZE)	2.32022	2.43603	2.64751	3.1375	1.5218	2.27786	2.75417	2.63012	2.78374	2.99523	3.30347	2.16018	2.1964	2.60093	2.86993	3.04888	3.42526	3.04599	4.57634	3.40971	3.98283
Solyc12g017430	Clathrin assembly protein (B6TW95_MAIZE)	2.66781	3.02702	2.68087	2.88475	3.44988	3.68782	3.6397	3.48557	1.48279	2.17382	2.1402	2.16465	2.36158	2.15527	2.15835	2.11321	1.80854	2.02063	1.57996	2.40378	1.51545
Solyc01g068140	10-deacetylbaccatin III-10-O-acetyl transferase-like (Q9FTH0_ORYSJ)	1.28009	1.25977	1.3343	1.19276	1.06409	1.73948	1.13659	1.13583	0.836729	0.737123	0.538325	0.967455	0.953492	0.612019	0.534642	0.733221	0.711902	0.858723	0.658256	0.792845	0.860049
Solyc01g009520	Ribosomal protein (Q6ER67_ORYSJ)	195.859	182.474	171.257	179.18	185.032	192.004	170.795	182.168	187.853	181.655	181.984	166.637	160.913	156.381	189.409	205.005	163.821	214.098	194.293	206.316	173.694
Solyc10g075100	Non-specific lipid-transfer protein (Q4A1N1_SOLLC)	254.144	280.636	258.011	274.921	216.736	230.148	284.752	294.791	330.764	248.123	326.58	322.442	305.919	346.503	313.979	275.358	332.975	380.77	503.224	382.541	365.926
Solyc10g037890	Unknown Protein	23.4178	24.6003	22.0371	24.3248	19.5626	19.3648	21.0521	19.9485	19.172	20.847	19.9351	20.8462	19.5328	19.8537	19.0778	18.2398	21.2044	17.9887	15.8574	18.5286	18.0849
Solyc08g005335		0.733853	0.598261	0.70828	0.598832	0.712845	0.535152	0.977657	0.691789	1.11229	1.07536	0.887257	0.912811	0.864604	1.47957	0.997817	1.011	0.95057	0.854297	0.480372	1.03208	0.871208
Solyc03g007500	Unknown Protein	18.5254	20.0244	14.7544	19.1603	12.5975	16.4037	14.7506	14.1391	16.8994	16.522	19.3597	15.9363	16.8759	15.0505	19.5858	15.9529	18.0806	19.882	20.4597	19.0892	18.6561
Solyc05g021510	Unknown Protein	4.99636	6.24463	5.72369	4.02745	5.76738	7.41917	6.69189	6.50701	1.53334	2.68248	4.55933	3.6151	1.89634	3.77285	2.69872	3.10412	3.80835	2.85974	3.12081	2.88685	3.64038
Solyc02g014560	Calcium binding atopy-related autoantigen 1 (B6SL16_MAIZE)	2.1371	2.09509	2.44353	1.85309	4.27226	5.41513	5.16489	4.17717	3.81978	3.05439	3.58534	5.19206	4.4356	4.44276	3.35847	4.26552	3.12648	3.40369	6.10103	4.50971	3.87178
Solyc02g086260	Unknown Protein	18.2199	12.5299	25.1594	15.4797	40.9469	46.0659	53.3807	36.7684	48.2982	28.2949	24.2467	52.452	46.191	42.6442	25.6894	40.3729	29.6104	35.7377	46.4224	54.5081	49.9072
Solyc03g034200	KH domain containing protein expressed (Q8LNT9_ORYSJ)	61.9787	64.6167	66.8416	67.2522	69.9672	72.8863	72.4495	67.9865	62.647	63.9771	63.4697	63.5758	68.1605	63.8459	60.4813	65.715	60.887	57.0427	61.0064	65.1295	65.0106
Solyc03g112735		0.255306	0.37427	0.221353	0.599932	0.299688	0.172804	0.443828	0.230201	0.989333	0.509616	1.28686	1.23128	2.64269	2.82098	1.12551	0.580468	0.827754	0.938249	0.959035	0.977143	1.22165
Solyc01g097280	Chitinase (Fragment) (B8QVF0_ZEAMP)	0.965095	8.13233	3.18979	1.38144	1.93002	0.759049	1.22724	0.99973	0.290338	0.651001	0.83155	1.1565	2.50915	1.71628	0.341338	0.162822	1.04169	1.13108	5.23705	0.182104	0.191019
Solyc02g079580	Receptor-like protein kinase (Q9ZT06_ARATH)	0.628551	0.324302	0.268228	0.37079	0.67138	0.581943	0.951657	0.514324	0.917692	0.655473	0.732899	1.04497	1.30647	1.28139	0.881476	0.690542	0.838732	1.14678	1.18414	1.16481	1.10066
Solyc07g066010	Amino acid permease (B9N5L8_POPTR)	1.27648	1.61114	0.836975	1.00698	1.41275	1.08906	1.14309	0.879285	1.26086	2.44568	2.3651	2.25263	2.22079	4.61576	2.05782	1.20721	3.20054	1.76796	2.45262	1.30452	2.73114
Solyc05g009990	LRR receptor-like serine/threonine-protein kinase, RLP	21.956	27.5761	17.0357	22.8785	19.6671	21.2641	18.2503	19.2024	17.8926	16.9785	24.8253	16.4549	16.4629	17.9182	17.8766	17.2804	22.6647	20.5831	22.5051	20.1754	18.4151
Solyc10g075107		281.714	321.777	288.117	313.056	243.349	258.425	319.914	329.375	367.869	283.919	362.405	361.636	344.015	383.834	350.539	307.677	371.385	416.922	558.017	424.068	410.194
Solyc12g096700	Ribosomal L9-like protein (B3TLR1_ELAGV)	647.495	689.077	623.629	597.134	551.888	635.23	536.605	566.622	586.323	576.986	616.034	489.87	506.589	470.844	556.515	653.558	532.293	609.266	538.863	621.376	523.426
Solyc03g113420	Peptide transporter (A6YJX4_9MAGN)	0.261118	0.377833	0.670051	0.105404	0.747064	0.884565	0.722963	0.525524	0.503657	0.377685	0.24715	0.558346	0.628948	0.576595	0.244342	0.415158	0.3883	0.230574	0.166564	0.393496	0.155561
Solyc06g071780	Protein DEHYDRATION-INDUCED 19 homolog 5 (DI195_ORYSJ)	3.46171	2.62504	2.69807	2.93425	2.59404	1.8962	2.65847	3.02031	5.05687	4.22268	3.29765	4.71539	5.2561	5.89867	5.10831	3.26793	3.657	4.11446	4.55782	3.39134	4.1609
Solyc01g098560	Sugar facilitator protein 8 (manually curated)	30.1668	28.6457	31.4003	30.6687	26.4908	25.2898	24.2307	25.6961	24.7312	26.6174	25.1925	23.1352	24.5638	23.3893	25.6992	25.7433	25.4119	22.1281	21.68	21.0622	25.0811
Solyc06g008890	S-receptor kinase -like protein (O49361_ARATH)	1.6114	1.27275	0.654433	1.08619	0.718039	0.937458	0.875182	0.93817	1.2555	1.5876	2.02932	2.01443	1.30457	1.8817	1.54737	1.30176	1.80066	2.02116	1.74544	2.15517	1.94824
Solyc01g066440	Unknown Protein	21.5268	23.6092	15.2202	21.7595	15.5533	16.4126	17.2873	16.9927	20.8645	17.579	18.5385	16.4366	14.5075	16.468	17.0889	16.9313	21.6374	20.0561	27.6322	22.0004	18.5598
Solyc10g078310	Two-component response regulator ARR11 (B6UC09_MAIZE)	24.8648	24.3818	22.9876	16.3345	35.2977	30.5633	27.2774	27.1311	27.4007	24.2359	19.8709	31.9249	30.1003	35.7419	32.313	22.4432	18.7032	25.8148	20.6393	22.8512	24.9892
Solyc07g008330	Nucleolar and coiled-body phosphoprotein 1-like (B8JIY2_DANRE)	56.4164	61.084	53.7413	58.5828	56.213	60.9327	50.0457	61.874	47.2978	52.9767	46.4864	49.7826	45.8054	43.9591	50.6722	54.4541	43.0266	55.0116	50.109	52.9309	47.7286
Solyc07g065170	40S ribosomal protein S8 (B4FGG1_MAIZE)	336.604	357.203	341.19	345.079	361.978	388.362	326.307	363.013	313.789	301.874	325.36	332.253	314.117	296.457	312.891	326.446	285.784	322.56	334.269	346.832	300.229
Solyc01g103450	Chaperone DnaK (Q1SKX2_MEDTR)	164.629	174.033	165.703	150.777	154.896	169.657	157.565	146.064	150.889	163.517	162.956	140.246	138.149	141.019	153.91	165.009	151.219	139.296	126.473	139.208	144.965
Solyc10g007060	Phenylalanyl-tRNA synthetase alpha chain (B6SS66_MAIZE)	47.9467	44.5255	46.6087	45.1339	49.9649	51.7377	42.7842	47.1693	42.3046	48.5466	43.3566	42.681	41.5608	41.0574	46.5913	47.1477	41.3863	45.6947	44.2333	47.6801	47.3816
Solyc12g042250	Solute carrier family 15 member 4 (S15A4_RAT)	23.3572	22.8448	19.158	21.3407	23.6368	18.629	14.7162	19.2244	16.4519	16.8066	16.3827	14.1164	12.992	19.1524	17.3948	14.0856	17.1386	16.1066	14.5246	11.1101	15.611
Solyc02g086370	ER Phosphatidate Phosphatase (B9SJX0_RICCO)	7.04831	6.54518	7.73449	6.52619	6.66017	7.63863	7.34273	7.6895	9.88036	9.66924	7.20551	10.1137	8.75946	9.14512	8.91118	8.38892	8.82224	8.66987	7.87563	7.72613	8.82154
Solyc01g007870	Cyclin B-like protein (Q5U8T5_9SOLA)	37.0855	42.2571	57.3921	35.691	45.1082	58.5033	55.9485	48.7476	43.4791	36.1241	48.8395	50.3316	48.2949	46.2198	41.4843	50.9019	31.9856	40.4751	37.0346	37.0679	40.4184
Solyc07g006770	Receptor like kinase, RLK	0.023607	0.144679	0.078357	0.082302	0.109767	0.053528	0.02765	0.070299	0.148475	0.146743	0.29662	0.194293	0.214496	0.354891	0.223254	0.12021	0.28376	0.109739	0.242379	0.312592	0.240694
Solyc05g011980	Unknown Protein	25.7549	23.1328	27.7149	31.4051	20.036	22.1055	16.647	22.1609	20.866	32.6141	22.8423	20.3446	19.271	20.3077	25.5154	31.1985	21.1191	30.7633	24.944	32.2095	23.7309
Solyc01g103570	DNA-binding bromodomain-containing protein-like (Q5VPG9_ORYSJ)	34.9064	36.3671	33.8929	34.0535	34.5007	33.3272	31.0098	33.1488	30.2839	32.0388	31.3756	32.4624	31.2236	29.8733	30.4834	28.936	33.0268	27.3469	31.0077	30.7743	29.8348
Solyc10g076790	SlLAX4 (manually curated)	42.0943	44.5696	92.223	38.4466	122.248	136.617	137.652	127.239	95.4191	69.705	39.1456	109.313	105.79	86.381	64.7748	81.5947	47.1447	79.1224	74.4843	115.097	69.6791
Solyc01g100310	Calmodulin-binding protein (D7L4F9_ARALY)	81.6859	73.8353	92.6478	73.8983	103.265	117.018	134.174	105.701	112.41	91.3304	99.6973	124.353	129.091	121.085	96.476	101.2	100.75	89.5079	123.115	117.671	116.835
Solyc08g083210	endo-1,4-beta-glucanase (cel5) (manually curated)	22.5959	21.1917	18.3005	25.6936	11.2328	6.61558	5.6019	11.0001	17.7539	14.3965	14.1832	9.5227	11.2651	10.4997	14.1833	13.0494	19.8645	12.4514	8.84495	9.06585	13.3171
Solyc11g073060	Zinc finger family protein (D7LJS8_ARALY)	0.086864	0.164457	0.168637	0.024712	0.544569	0.888683	0.616538	0.425293	0.848163	0.654791	0.698844	0.956984	0.835024	0.917594	0.61393	0.91632	0.533708	0.928	2.27455	1.46749	0.717548
Solyc12g005670	HAK5 (manually curated)	0.229729	0.08076	0.100795	0.065893	0.123202	0.13254	0.080173	0.149132	0.039581	0.021334	0.012274	0.042163	0.009001	0.024774	0.096122	0	0	0.028891	0.012736	0.030663	0.075825
Solyc12g098600	UDP-glucosyltransferase family 1 protein (C6KI44_CITSI)	1.38517	1.24265	0.243094	0.413055	0.813215	0.770325	0.274607	0.350797	1.68928	1.47863	1.33493	1.90685	1.32176	2.69257	1.45857	0.565604	2.24651	1.56004	2.1966	0.71483	1.26905
Solyc01g109550	Mitochondrial transcription termination factor (Fragment) (C6FB12_PSEMZ)	0.806594	0.691857	0.319319	0.625078	0.396414	0.437017	0.462337	0.489854	1.14429	0.447751	0.543514	0.936123	0.683554	1.1662	0.865446	0.53119	0.873546	0.802277	0.944844	0.944952	0.869407
Solyc01g150156		8.99995	7.79271	6.18398	6.3267	9.04642	7.13631	7.37515	6.44664	9.03018	10.088	9.54158	10.7912	9.65231	11.2957	10.5716	8.93365	9.37568	10.7063	9.15227	10.2384	10.993
Solyc11g008780	Acetolactate synthase small subunit (Q9SMC2_NICPL)	25.0321	25.5741	37.1267	24.4135	36.1811	41.973	39.2389	34.6603	32.5755	28.5387	23.0474	33.6444	33.0708	26.581	24.9613	34.3912	22.518	25.6908	27.0128	29.2573	27.6385
Solyc07g008610	(DB142) meloidogyne-induced giant cell protein (manually curated)	37.978	35.5609	37.9403	37.6967	41.0769	41.9282	34.9708	39.9167	33.5979	33.4149	32.412	34.0368	34.5608	32.6287	33.5306	35.749	30.4792	32.8286	35.1026	35.8205	34.7003
Solyc06g070960	ATP-binding cassette transporter sub-family A member 14 (Q6XBG3_MOUSE)	0.021738	0	0	0.011227	0.091956	0.157595	0.150217	0.079826	0.178435	0.074823	0.122902	0.012596	0.100563	0.157202	0.091916	0.130217	0.133477	0.094642	0.030415	0.060946	0.050312
Solyc12g010600	RNA polymerase 2 second largest subunit 2 (manually curated)	0.010414	0.020119	0.016795	0.028858	0.034446	0.028615	0.02481	0.022348	0.103473	0.055536	0.158613	0.049636	0.114505	0.092498	0.116082	0.103785	0.077643	0.075115	0	0.123017	0.073352
Solyc08g066940	Peptide transporter 1 (Q7XAC3_VICFA)	22.651	18.2543	23.8949	21.0999	21.6201	20.7562	21.6565	21.6408	23.8204	25.4753	20.1226	27.1126	25.5713	27.7124	26.7381	18.0575	25.5027	21.2489	18.6536	17.3063	24.4232
Solyc12g056250	Glutathione S-transferase (Q9M558_EUPES)	7.61136	7.7987	7.29486	8.35459	10.9319	8.43126	9.18536	9.54337	12.1191	11.4362	7.49712	13.2601	11.8907	15.1159	11.4963	9.67791	10.3849	13.1448	10.1754	9.7486	12.818
Solyc05g007850	bacterial spot disease resistance protein 4 (manually curated)	1.66473	2.06301	2.25756	2.04393	1.6394	1.99245	1.97315	2.02188	2.61495	2.60349	2.6924	2.54437	2.80241	2.54299	2.42311	2.69822	2.65849	2.33547	2.33125	2.35542	2.24074
Solyc03g097030	4-coumarate CoA ligase (B6F2H0_IPOBA)	2.22969	2.61354	2.75711	2.27417	1.54812	1.45059	2.24982	1.66934	3.09083	2.53121	2.79804	2.68416	2.79571	2.81858	2.3048	3.14561	2.77171	2.82268	4.20738	2.66257	2.16053
Solyc02g090340	Cytochrome P450	1.11018	1.37734	1.29227	1.57127	0.860048	0.736564	0.587214	1.17602	1.8889	2.48459	1.9487	1.61705	1.22678	2.35587	1.83649	1.71913	2.59873	1.58085	1.78939	0.597081	1.26263
Solyc05g012800	UDP-N-acetylmuramoylalanine--D-glutamate ligase (B8J8E6_ANAD2)	10.9846	11.2381	12.076	11.6484	10.9734	10.7146	10.6034	10.5254	12.1078	11.8711	12.3117	12.604	13.1251	12.6794	11.8584	11.8665	12.6245	12.5848	12.5386	12.1631	11.8339
Solyc01g112060	NmrA family protein (B2J8Q2_NOSP7)	27.1362	27.8969	25.5405	25.9113	23.3727	23.2838	22.2003	23.9466	23.7351	22.9484	22.2757	21.138	22.502	22.3437	23.6207	21.9156	22.6612	23.0101	19.5485	18.6563	22.0514
Solyc01g109790	ADP-glucose pyrophosphorylase large subunit 1 (manually curated)	24.6338	27.3608	22.7453	28.9115	19.7407	20.1071	23.3435	21.7133	26.2703	26.5211	31.3859	25.1217	27.4589	24.6659	26.7607	25.8322	30.4113	24.7355	26.527	25.8754	28.7719
Solyc09g005300	mRNA cap guanine-N7 methyltransferase (B9SQY3_RICCO)	22.7836	20.644	20.021	21.1562	19.9031	19.2166	20.1334	19.7006	18.964	18.119	18.9909	18.2393	18.1747	16.7968	18.7247	19.6726	16.9491	18.3024	17.1599	17.9772	16.6514
Solyc02g088820	Serine carboxypeptidase K10B2.2 (B6TSK4_MAIZE)	63.7284	60.4876	93.7111	49.0508	121.635	122.154	113.711	117.382	81.1051	74.5069	70.1972	116.249	96.6992	84.4778	62.2977	90.8066	73.93	64.6203	68.7698	65.4519	80.8891
Solyc12g096300	40S ribosomal protein S6 (B6T1H0_MAIZE)	675.538	696.352	622.568	656.195	662.45	666.589	544.641	682.895	590.601	592.315	584.441	591.272	548.132	515.31	594.195	601.568	553.714	621.679	654.668	650.374	563.069
Solyc11g008700	Splicing factor U2AF-associated protein (C0NKB4_AJECG)	53.5245	54.6679	61.31	58.1297	62.3901	70.2383	70.0235	58.148	60.1967	74.2618	76.7559	61.3142	58.4283	59.2109	66.2631	74.5236	67.5057	67.7187	63.1426	65.0235	56.951
Solyc02g092880	Unknown Protein	1.20559	1.47781	1.22502	1.71908	0.727953	1.25445	0.952136	1.3797	2.57988	1.39546	1.3178	1.82527	1.99249	1.9917	1.68713	1.56842	2.1555	2.10389	2.60338	1.82522	3.12989
Solyc07g053320	Fiber protein Fb32 (Q6UA04_GOSBA)	1.97898	1.20051	2.30937	0.982201	2.95236	3.2584	3.20781	2.93223	3.5048	2.16685	1.75464	4.85806	4.64002	4.31323	2.5439	2.99888	2.0068	3.4463	3.43863	3.02308	3.84805
Solyc08g076920	ADP-ribosylation factor GTPase-activating protein 3 (B6TII3_MAIZE)	52.401	51.1793	52.4093	53.7942	53.6817	54.9296	53.3849	53.881	53.8268	53.5302	48.999	49.1141	51.4616	48.9547	50.7978	55.8298	47.9446	57.293	53.5298	54.1738	53.5393
Solyc01g081390	Glucose 6 phosphate/phosphate translocator-like protein (Q9LF61_ARATH)	45.8778	49.8698	44.6539	48.2507	47.4373	50.5019	45.5228	48.2093	46.132	46.4192	42.4782	41.2789	41.5548	41.2398	44.0277	48.2502	41.2407	47.5238	44.0771	49.1185	46.5088
Solyc02g076720	Phosphoribosylformylglycinamidine synthase (A9Y5J1_ARATH)	41.5022	42.4665	44.2074	44.4099	45.133	47.2511	42.7233	43.176	40.9756	40.7976	40.1914	39.7113	41.105	37.9558	40.1848	43.7918	36.6836	39.0494	38.2875	40.7584	38.1741
Solyc01g007100	Digalactosyldiacylglycerol synthase 1, chloroplastic (DGDG1_LOTJA)	8.75354	10.8832	11.2648	8.11814	11.8038	13.1332	15.2968	14.5238	11.6331	10.8439	9.65566	14.0648	11.8735	13.7546	9.96232	7.53095	14.1564	9.42848	9.39148	9.94101	10.7121
Solyc05g046200	Unknown Protein	0.39437	1.07503	0.16383	0.325398	0.062637	0.13361	0.05822	0.034653	0.160135	0.093708	0.5954	0.042824	0	0	0.116158	0.289465	0.395768	0.195444	1.10125	0.206507	0.170708
Solyc11g006990	Os06g0207500 protein (Fragment) (Q0DDQ9_ORYSJ)	3.67113	4.33017	2.73077	3.19159	2.89682	3.18266	2.88257	3.00784	4.39892	4.18043	3.99871	4.36874	3.90761	4.81965	4.02076	3.59353	4.81384	4.65843	3.52219	4.59231	3.64161
Solyc12g097000	Tir, resistance protein fragment	0.511541	0.226564	0.132348	0.229712	0.430273	0.353512	0.330457	0.306632	0.908631	0.943223	0.695413	1.51592	1.02515	2.19216	1.04128	0.407724	1.15749	0.73044	0.906727	0.732889	0.869369
Solyc03g033840	26S protease regulatory subunit 6B homolog (PRS6B_ASPNG)	0.629933	0.696654	0.807732	0.766576	0.864915	0.777019	1.20059	0.972673	1.80615	1.00253	0.75448	1.69903	1.87185	2.08453	1.23673	0.835761	1.4252	1.22464	2.25236	1.53813	1.75222
Solyc01g101020	FACT complex subunit SPT16 (D3AWW1_POLPA)	22.8116	7.37387	22.862	22.3042	4.10677	5.90599	3.01567	4.42006	19.6272	5.86315	8.89793	21.4464	21.7474	7.67973	7.39729	19.73	5.94532	17.7719	5.08417	18.7772	22.3421
Solyc06g073280	LL-diaminopimelate aminotransferase (A8IW39_CHLRE)	91.513	95.5291	85.5471	92.9661	84.736	78.7582	73.9557	83.7368	76.0888	82.7927	80.9835	76.5268	73.4695	73.51	83.2281	77.6234	77.1279	78.3371	85.9528	76.1705	73.7184
Solyc07g053120	Serine/threonine-protein kinase receptor (B6U2B7_MAIZE)	0.375914	0.398746	0.262939	0.319395	0.330467	0.388458	0.457563	0.461919	0.332344	0.382106	0.369934	0.445205	0.458727	0.80343	0.457517	0.297215	0.311874	0.217261	0.20597	0.15863	0.205593
Solyc09g091690	F-box family protein (B9HCS6_POPTR)	11.1088	10.4729	13.0047	9.83291	11.262	12.5041	13.6014	11.409	15.9422	11.9504	11.6966	18.9793	20.5765	17.9816	12.6468	12.0471	14.4849	10.5078	12.62	11.7004	14.4357
Solyc02g084720	beta-galactosidase 6 (manually curated)	29.8671	37.4149	35.8788	41.3467	37.3982	37.1764	38.8545	37.9932	33.5479	33.6553	33.5872	36.251	34.9868	35.3155	34.4857	28.4678	37.0176	33.1283	29.0234	31.7234	35.1781
Solyc01g007110	NC domain-containing protein (D7LZP9_ARALY)	27.5667	25.0309	30.2541	26.0032	31.4138	33.0681	35.8391	31.9144	36.8929	33.3641	33.7861	39.3667	35.4404	37.194	36.1233	34.2875	33.4005	35.767	38.5682	34.9108	35.944
Solyc01g010970	Argonaute7 (manually curated)	22.9269	26.9812	21.625	25.8581	19.7981	20.9478	18.5021	21.8796	17.0843	19.9615	26.5155	14.0387	16.0486	16.8461	18.2954	20.9377	24.3697	19.1801	19.698	20.6868	18.9155
Solyc02g062800	F-box family protein (D7MPC5_ARALY)	6.66504	6.6357	6.8744	5.5546	8.00645	8.4316	11.1264	7.31975	10.2827	8.76792	8.95232	9.6941	11.9347	11.2947	8.60986	9.73247	9.41878	7.89169	10.6808	10.1226	11.1738
Solyc01g088630	RING finger protein (C6EUD3_SOYBN)	3.55218	4.35176	3.31044	3.53349	2.926	3.36826	3.78023	3.31319	3.33509	3.08705	3.95806	3.44372	3.539	3.88184	3.23111	2.92464	4.09902	2.35996	2.63119	2.55076	2.25294
Solyc04g008205		0.995496	0.46143	0.663447	0.834627	0.705824	0.605158	0.784692	0.946975	1.78218	1.34688	0.767148	1.19836	2.4161	0.945338	1.49137	1.10068	1.32411	1.61315	0.90986	1.28113	1.60998
Solyc01g093980	Gibberellin 20-oxidase 4 (B2MWW5_SOLLC)	0.680205	0.629331	0.414566	0.71376	0.112284	0.144896	0.083162	0.124339	0.043319	0.232792	0.267857	0.09229	0	0.051414	0.147273	0.253705	0.139373	0.163233	0.013312	0	0.064564
Solyc12g021330	Unknown Protein	18.6717	2.2771	2.22573	16.3835	1.81179	1.56765	1.13518	2.19275	1.89479	1.86952	2.48072	1.9763	0.575692	2.48065	2.08487	1.65233	2.48958	1.57373	1.64809	13.8235	1.94266
Solyc06g007230	Ring H2 finger protein (D9ZHD8_HYPPE)	2.21103	1.31898	13.1693	1.67888	15.0881	12.8096	12.283	13.954	10.4225	6.28182	2.87953	12.2328	6.9161	8.33743	6.95302	8.27984	4.36587	9.98967	3.25953	7.88183	8.00836
Solyc02g064620	Unknown Protein	0	0	4.07649	0	0	0	0	0	4.71444	0	0	0	4.76854	5.1875	4.44702	0	0	0	0	0	0
Solyc08g068490	Indole-3-acetic acid-amido synthetase GH3.8 (B6U4E2_MAIZE)	1.47412	2.33156	0.905322	1.7089	1.28511	0.982103	0.616642	1.34992	1.31954	0.981147	1.04844	0.973375	0.841143	1.31478	3.42984	2.28283	3.17819	1.92655	3.28262	0.994234	1.32328
Solyc10g052880	LRR receptor-like serine/threonine-protein kinase, RLP	9.65633	10.9078	11.8012	6.79274	8.68624	9.2437	10.0147	8.62883	9.53888	10.0931	8.81784	10.3765	7.55933	11.1116	15.194	12.7598	13.3795	11.4327	9.15064	9.87968	11.8933
Solyc12g049618		0.138668	0	0	0	0	0	0	0	1.04389	0.335243	0.613535	0.271198	0.172355	0.152413	0	0	0	0	0	0	0
Solyc02g069810	Unknown Protein; contains Interpro domain(s) IPR001025 Bromo adjacent region	1.47256	2.0384	1.59569	2.33574	1.58958	1.40614	2.97168	1.63747	2.18982	2.35921	2.97111	3.32293	3.03933	3.48405	1.40761	1.34775	1.3728	1.44474	2.4909	2.71792	1.5495
Solyc01g088660	Os04g0585900 protein (Fragment) (Q0JAP2_ORYSJ)	39.8197	33.7697	25.86	31.9145	56.1391	40.2773	26.9824	35.0138	32.8305	31.8108	29.2201	40.1713	40.1599	46.0416	54.4611	46.0309	38.4021	57.8319	40.0958	37.3552	55.406
Solyc09g075920	Receptor-like protein kinase (Q39202_ARATH)	0.167429	0.1739	0.07107	0.137693	0.072097	0.057721	0.166044	0.167323	0.354271	0.285916	0.309915	0.221268	0.113571	0.046224	0.040561	0.070295	0.101602	0.05362	0.035886	0.100233	0.09079
Solyc06g051320	Transferase family protein (D7LQY1_ARALY)	27.2709	25.1233	32.7583	22.3892	23.5101	25.9088	28.937	28.5779	28.4955	26.0288	27.4948	28.6717	30.2673	29.6959	36.3161	35.0303	32.0922	30.1696	33.5312	25.8546	32.1762
Solyc09g064940	Phenazine biosynthesis protein PhzF family (B4VKV9_9CYAN)	28.2126	31.7932	27.9373	28.2247	25.8814	27.6907	26.9489	28.1028	31.8206	31.9621	31.1005	26.3385	29.8551	28.9175	24.8954	25.8838	27.0345	28.6905	28.0509	27.8627	25.2707
Solyc05g052950	Regulator of chromosome condensation RCC1 domain-containing protein (B9PXR3_TOXGO)	2.53689	3.44214	3.54837	3.07381	2.59322	2.59598	2.3586	3.40007	3.7498	3.29091	4.01631	2.72937	3.08485	3.00428	1.86349	2.36299	2.47371	2.21464	2.97033	1.82921	2.42636
Solyc04g081090	V-type proton ATPase 16 kDa proteolipid subunit c2 (VATL2_ARATH)	110.876	119.411	117.377	99.5787	115.459	109.495	92.5449	116.305	103.047	105.637	103.996	104.144	94.1473	92.4553	132.583	120.857	118.911	128.996	101.139	88.9337	107.815
Solyc04g077780	LIM domain protein (Q306K1_BRANA)	3.37243	4.01735	3.5618	2.11308	2.17914	2.48588	3.34291	2.40859	2.10904	2.26507	2.05974	2.63641	2.71539	3.67127	3.52535	3.72919	3.16055	3.55828	1.58074	1.67167	3.45109
Solyc02g014520	SET domain containing protein (B6U4M9_MAIZE)	31.094	29.0904	31.246	30.4145	31.9229	31.8259	30.3687	30.4108	34.156	34.0993	33.4714	31.537	31.6006	31.1141	29.341	29.3923	28.3149	29.0667	29.5489	30.035	28.1664
Solyc03g117590	Chaperone protein dnaJ (C5UZI2_CLOBO)	68.1583	54.0156	57.3366	28.6039	51.8459	58.7266	67.3035	34.6819	65.6522	52.5346	39.093	68.6341	53.5228	51.4667	103.272	73.8107	86.324	99.3595	62.2279	68.1056	73.2943
Solyc11g006830	Unknown Protein; contains Interpro domain(s) IPR012312 Haemerythrin/HHE cation-binding motif	16.3566	17.3255	15.3523	14.8223	13.0168	15.1282	15.3237	13.5522	12.9393	13.6484	14.7039	14.3645	13.4893	14.1948	17.6915	16.3237	18.0236	14.3531	14.3322	15.4138	14.5502
Solyc12g049365		0	0	0.039573	0	0	0.129595	0.224488	0.075161	0.140415	0.099998	0.636404	0.099468	0.126661	0.077636	0	0	0	0	0	0	0
Solyc06g062580	Beta-galactosidase (B2LYJ3_PETHY)	18.0832	19.9456	18.8502	20.7675	25.3618	25.9133	23.0638	24.5093	18.3343	18.3725	17.7495	25.5568	23.0104	21.8431	20.5786	20.8837	22.4326	22.0004	25.2017	20.9835	22.729
Solyc12g006460	Cytochrome P450	51.5009	46.384	54.345	59.0384	33.5346	29.5682	32.1044	32.0972	55.4861	44.8654	45.9103	35.0524	32.7117	37.9117	67.9514	58.884	64.8471	58.7891	51.2828	27.0329	45.9642
Solyc02g064690	Acetyltransferase-like protein (Q7EYF5_ORYSJ)	0.447796	0.589219	0.37088	0.273699	0.40721	0.581147	0.703495	0.690724	0.205764	0.233546	0.230914	0.667198	0.656672	0.643982	0.563203	0.425084	0.627981	0.610222	0.692487	0.972856	0.992398
Solyc09g011990	Receptor like protein kinase (Q39139_ARATH)	0.060376	0	0.033386	0	0	0	0	0	0.130861	0.017737	0.101366	0.017454	0.059368	0.095296	0	0	0	0	0	0	0.027514
Solyc06g065020	Peptide transporter (A6YJX5_9MAGN)	23.5624	21.7178	22.215	20.8964	21.4552	20.647	25.4158	21.8757	19.6472	20.3245	19.643	23.3938	21.2213	27.8344	29.1511	22.0138	29.2294	25.905	22.803	23.9626	31.1578
Solyc03g098720	Kunitz trypsin inhibitor (Q4W188_POPTN)	5.63615	1.83831	3.81497	7.78733	5.07219	1.18874	0.721328	3.32585	4.19349	4.16922	2.44963	6.29878	4.90646	1.66483	9.1832	16.8305	5.09149	5.53697	5.57914	3.42038	6.43605
Solyc01g068380	Purple acid phosphatase (B6TKL3_MAIZE)	0.040004	0.073902	0.049384	0.108558	0.050774	0.03592	0.118964	0.125994	0.032216	0.035315	0.051735	0.034752	0.086629	0.125116	0.146416	0.230139	0.236149	0.102151	0.263608	0.050646	0.193962
Solyc01g006280	Formate-tetrahydrofolate ligase (D0MR27_PHYIN)	47.2155	42.5774	43.7948	45.6088	48.402	43.2294	39.5512	41.7981	43.9428	41.8089	39.5909	41.2437	42.5033	43.3626	62.7823	51.1117	49.0504	56.5288	49.7686	41.2867	51.3903
Solyc10g079750	NPR1-like protein (Fragment) (Q2QBV6_PYRCO)	5.52542	5.65687	8.25518	4.82011	7.18769	7.41256	8.56987	7.83843	5.48187	4.44125	6.65045	7.17044	9.50768	9.86903	8.11626	11.0285	8.31579	7.20111	7.03056	6.01138	6.67179
Solyc06g071990	AAA-type ATPase family protein (D7MGM1_ARALY)	17.7581	13.685	13.1384	23.208	16.2114	16.2853	13.5413	18.7901	19.7708	18.69	14.8577	17.9439	15.845	18.1857	8.21163	13.12	11.0659	12.771	13.2496	15.6074	14.4363
Solyc05g012450	Dehydration-responsive family protein (D7LDR4_ARALY)	6.43372	5.30154	6.68274	5.57231	7.09507	7.54157	7.36021	7.24794	6.01202	5.92068	5.75093	7.70105	7.63131	8.00941	7.67682	8.30009	6.87765	8.47272	7.50021	7.38431	8.24781
Solyc06g067890	Hydrolase alpha/beta fold family protein (D7KX74_ARALY)	13.7731	13.0888	12.773	13.5866	12.86	12.672	13.1183	12.0171	12.8198	13.2239	12.9092	12.5319	13.8262	13.1632	16.0235	14.3163	15.4622	13.4962	13.8758	12.9476	13.6696
Solyc01g095570	Mitochondrial carrier-like protein (Q2PYY0_SOLTU)	16.128	16.5328	15.6317	17.2789	17.107	16.1886	14.3485	14.4493	16.6481	17.845	17.1148	15.0644	15.6139	16.8547	14.8832	14.1069	14.4773	14.103	14.3067	11.5149	15.3013
Solyc01g104750	MtN21 nodulin protein-like (B6TBZ6_MAIZE)	0.479074	0.657319	0.809506	0.594521	0.536457	0.856715	1.07123	0.875015	1.08234	0.94865	1.14218	0.919603	1.14996	1.14647	0.312504	0.447485	0.594178	0.586288	0.463933	0.71251	0.863618
Solyc06g075550	Serine/threonine kinase (Q32SF8_HORVD)	2.69782	2.55226	3.06473	1.71546	3.23723	4.97181	2.64024	2.06714	2.39822	1.92061	2.53245	2.27612	3.10804	2.3038	5.03217	4.20367	3.00594	4.57418	2.61981	3.13031	3.53758
Solyc06g074740	LEU86662 VPS41 (manually curated)	12.6535	12.2173	13.746	14.1003	14.0766	13.616	13.9352	14.7782	13.2796	13.4624	12.5449	14.7384	14.9114	15.2703	16.0617	15.5169	14.7825	14.5844	15.1179	14.659	15.3558
Solyc12g055830	Inorganic pyrophosphatase (D1MVT0_BRARC)	42.5629	43.5114	40.1886	39.8656	41.2423	37.4622	39.9484	40.2286	43.0112	48.6088	48.2125	43.0864	43.0579	44.1968	39.2084	38.9078	37.0105	38.257	34.5208	38.5231	38.4496
Solyc10g086240	Glucosyltransferase (A7M6J0_DIACA)	1.10103	1.41753	0.981603	1.6658	1.28714	1.03541	0.866287	1.03612	0.883542	0.572137	0.250834	1.08754	1.4572	2.93264	2.44453	0.91428	3.07776	2.47029	2.13513	0.681279	2.9035
Solyc06g074090	Sterol reductase (A8IA67_CHLRE)	84.4496	72.8133	85.8406	101.558	67.0133	61.692	65.8712	68.9976	90.7625	89.8121	84.7422	69.5577	81.016	78.2229	111.425	100.005	99.7417	96.3994	79.7082	65.4382	90.1001
Solyc02g086450	Genomic DNA chromosome 5 TAC clone K21I16 (Q9FI64_ARATH)	65.4247	68.9258	56.0834	72.1905	52.6871	59.9731	48.8429	66.5468	56.678	57.4953	62.0294	57.8109	56.823	53.9687	80.6325	70.3605	70.2733	76.6704	69.0166	80.374	59.3157
Solyc10g045420	Os03g0169000 protein (Fragment) (Q0DUS7_ORYSJ)	7.77875	8.63363	8.45743	7.86605	7.81384	8.07686	9.56933	8.07027	8.84809	9.39123	9.5831	9.82385	8.94154	10.0663	7.69402	7.33392	7.86273	7.12341	8.31655	8.08562	9.03227
Solyc10g077110	transcription factor IIIA (manually curated)	72.1369	72.5481	68.894	71.8014	68.7593	73.3862	67.6785	73.7824	73.8441	77.5429	75.6347	73.7901	75.8853	76.0196	65.8541	62.6062	68.6387	68.9328	67.8234	70.6873	68.8946
Solyc11g072440	Hydrolase alpha/beta fold family protein (Q6L459_SOLDE)	6.67935	7.08634	6.99247	6.46092	7.85308	7.72706	6.96899	7.25387	6.66505	6.28594	6.43534	6.89834	7.90703	7.60337	7.93737	7.7886	7.73946	7.15019	7.37858	7.47905	7.1082
Solyc06g059850	3-methyl-2-oxobutanoate dehydrogenase (2-methylpropanoyl-transferring) (A1U0F1_MARAV)	0.219582	0.190589	0.063544	0.15963	0.121321	0	0.180815	0.09304	0.235779	0.408278	0.331786	0.207748	0.05004	0.102207	0.046514	0	0	0	0.023104	0	0.023764
Solyc09g091230	Beta-1-3-galactosyl-o-glycosyl-glycoprotein (B6Z261_WHEAT)	4.84996	4.93274	4.07538	4.83319	4.74216	4.76776	4.70167	4.57174	4.57492	3.82854	3.94415	4.49727	4.46291	4.78268	5.90639	5.20966	5.64481	5.20711	4.66409	4.86256	5.20516
Solyc10g150108		0.031837	0.11856	0.114384	0.144234	0.217476	0.16524	0	0.134659	0.318458	0.224908	0.257345	0.233318	0.220438	0.39778	0.038207	0	0	0	0	0	0.133606
Solyc06g073700	Small nuclear ribonucleoprotein LSM8 (C5FH47_NANOT)	52.1702	56.8718	55.6678	54.1359	49.3323	59.2795	59.2153	58.5675	55.2096	60.5979	59.84	54.9879	57.057	56.9773	48.2792	50.5108	49.1414	57.6454	50.2157	59.275	54.3579
Solyc11g008280	Serine carboxypeptidase (Q9XH61_9ASTR)	61.2772	59.8275	64.7223	57.327	60.7082	63.3681	69.182	60.5515	66.1333	65.4295	64.9381	62.4416	66.1941	62.0317	57.7467	59.0575	58.6739	56.6074	61.1674	61.6857	53.3614
Solyc03g034300	Unknown Protein	3.69377	2.93146	3.33928	2.40292	3.51632	3.16069	3.19132	2.36792	2.75438	2.34003	2.8332	3.02173	4.36856	3.54906	5.62915	3.84065	5.18971	5.39369	3.17415	4.2954	5.51251
Solyc11g010580	Unknown Protein	22.1045	19.9239	24.115	21.1873	23.7496	24.8194	23.0079	23.791	19.642	19.4271	19.8893	20.8711	23.5307	23.226	23.5971	26.7396	22.599	24.6301	26.1358	23.0128	25.0359
Solyc04g050040	Mitochondrial carrier C12B10.09 (B6U3K8_MAIZE)	17.2784	17.5202	16.3701	16.5192	19.975	18.5251	17.5343	17.2649	15.2544	16.186	16.1651	17.9447	16.2778	17.6537	17.8363	17.9423	19.4567	18.3065	17.7801	18.1514	18.5409
Solyc08g075340	Glycosyltransferase-like protein (D8SY69_SELML)	24.8189	25.1195	25.7431	25.1444	25.8764	25.6973	24.613	24.2138	23.3378	24.2768	24.4415	25.0179	24.4204	25.6789	29.4508	27.147	26.7793	26.9482	25.6873	26.7431	26.2788
Solyc03g119720	Lipase family protein (D7KGE3_ARALY)	10.5772	10.2024	9.73326	8.13664	11.283	10.9989	10.8159	8.61155	9.69129	8.79052	7.29896	9.63071	10.8985	9.84145	11.8709	10.972	11.1354	11.1319	10.9212	11.7203	10.7922
Solyc01g094020	Receptor kinase-like protein (Q9STJ8_ARATH)	39.7723	40.0249	38.7477	37.1459	44.4283	44.3259	43.9075	40.8303	36.3449	36.648	37.024	43.4573	40.3244	44.678	42.5603	39.1912	43.4038	37.9814	39.1486	40.6228	50.1282
Solyc07g042180	Polyadenylate-binding protein (A8N215_COPC7)	55.4202	54.3952	52.8619	51.0866	51.5497	51.4215	56.4156	53.5606	56.9717	55.7188	58.9217	50.8185	56.2579	58.1235	50.4613	50.2417	47.0674	53.6528	48.6872	50.8049	52.5654
Solyc12g014590	Pirin (D7RJ70_CARPA)	0.07889	0.037293	0.130981	0	0.033024	0.178045	0.092297	0.027682	0.115444	0.068831	0.138806	0	0	0	0	0	0	0	0	0.033236	0
Solyc03g118700	cDNA FLJ75470 (A8K7A9_HUMAN)	5.89698	6.60128	5.48663	6.52106	5.62297	5.94699	6.38566	6.29184	6.42737	7.21458	7.08633	6.03986	6.62542	6.62643	4.88871	5.59746	5.21091	5.20188	6.29077	5.58937	5.87786
Solyc02g150135		0	0	0	0	0	0	0	0	1.24819	0	1.14931	0	0	0	0	0	0	0	0	0	0
Solyc03g093343		0	0	0	0	2.15445	0	0	0	2.03564	0	2.13296	0	0	0	0	0	0	0	0	0	0
Solyc01g091660	Alcohol dehydrogenase (Fragment) (Q6R4X9_ZEAMM)	1.47949	2.29413	8.29648	1.58629	5.16496	8.34206	10.1994	5.06133	2.8497	4.35513	2.73365	5.2689	4.26247	3.89939	8.32668	4.88041	5.60347	11.2246	4.74356	7.72957	7.57359
Solyc05g005140	Receptor like kinase, RLK	10.8986	9.34566	10.4558	10.1745	10.5256	10.5101	11.5775	10.5014	10.0958	9.37083	7.84705	10.4142	10.059	12.7536	13.2089	10.6642	12.6683	12.972	13.0489	10.3786	14.743
Solyc01g005830	Glucan endo-1 3-beta-glucosidase 4 (B6TL03_MAIZE)	29.6085	31.5263	27.0315	30.7601	30.8426	34.7544	30.9107	35.4378	26.2446	27.8333	29.2353	31.1985	30.0336	31.7343	32.8098	32.2394	32.0571	36.3065	33.798	32.9423	34.096
Solyc05g009390	Lipase-like protein (Q9LF16_ARATH)	15.3099	15.8371	13.4735	15.0237	13.8194	13.2819	11.838	13.2711	16.0295	14.6802	16.6488	15.6657	15.5725	15.2766	12.2292	11.5397	13.6197	13.0469	13.896	11.5486	13.0619
Solyc04g045660	MLH1 (manually curated)	17.2554	17.63	19.1657	19.8044	20.1182	21.0497	22.5968	21.5022	16.5048	17.5982	16.439	19.1013	20.0821	18.0983	19.7261	20.2565	18.8861	18.9177	18.4801	21.43	19.4285
Solyc02g090130	Vacuolar protein sorting-associated protein vps13 (C5FUC9_NANOT)	5.52825	5.02609	5.04724	5.45016	5.93767	4.84732	5.29649	5.12929	5.19724	5.19556	5.03422	5.55834	5.33782	6.06785	6.59947	5.69517	5.99976	5.94172	5.58229	5.4104	5.68012
Solyc06g008620	Protein tolB (D3SF14_THISK)	0.17334	0.216642	0.049642	0.194916	0.088596	0.054561	0.143143	0.121456	0.231696	0.300207	0.153478	0.114588	0.258652	0.485217	0.064372	0.044978	0.071223	0.040338	0	0.007266	0.084765
Solyc01g073910	Homeobox-leucine zipper protein 14 (D7LZT3_ARALY)	49.1609	48.1115	47.8746	62.9073	53.4103	59.2273	55.5287	70.9705	52.9121	58.9776	43.8699	58.3705	60.8998	60.2117	67.4067	66.1948	65.7066	66.0048	63.0603	67.5194	73.2675
Solyc02g080400	Abnormal spindle-like microcephaly-associated protein homolog (ASPM_MOUSE)	34.6427	33.5556	33.3878	33.1186	31.8076	32.1294	39.794	35.8187	36.2221	35.2634	38.7913	37.1071	38.6975	38.1551	29.8754	29.4336	31.3512	32.3064	37.5364	39.4882	34.2093
Solyc09g014750	Late embryogenesis abundant protein (A4VBF1_9FABA)	0	0	0.030342	0	0	0	0	0	0	0	0	0	0.123186	0	0.38091	0.578076	0.184744	0.206685	0.128719	0.868277	0.613936
Solyc02g084810	Unknown Protein	20.0487	21.4604	21.1839	20.7452	22.0438	24.1776	22.0776	21.8981	22.451	23.0058	22.9371	22.7736	23.4504	22.8985	20.2945	20.0514	19.9918	19.908	22.0499	19.6457	20.5601
Solyc09g007480	Unknown Protein	1.60193	2.27382	2.4716	2.39614	1.13345	1.30482	1.73894	1.50077	4.39709	2.95989	3.11507	0.976006	1.59525	2.04832	1.07403	1.17796	2.25289	0.798502	1.12582	0.605602	0.766087
Solyc09g011330	Receptor protein kinase-like (Q5QLM8_ORYSJ)	3.09792	3.57341	3.59364	2.86156	3.38587	4.00509	3.23149	2.84707	3.31306	3.62283	3.53553	3.65419	3.11352	2.79846	4.74383	4.20399	4.29449	3.97603	2.73269	4.16457	3.46843
Solyc07g021750	Cytidine deaminase (Q9XEX5_ARATH)	3.61658	4.13181	2.31025	3.06003	4.31275	3.33682	4.71018	4.46025	3.63193	3.20935	3.92061	4.74399	5.40138	5.02912	5.96656	4.37763	6.63609	6.43074	5.83602	4.34684	6.06154
Solyc02g079780	Pro-resilin (B6T4Q5_MAIZE)	0.997125	0.612881	0.753993	0.760091	1.11939	1.10528	2.73457	1.03356	0.867009	0.904256	1.05257	2.18442	2.39921	1.94096	2.15441	1.75194	1.42688	2.10166	2.50771	1.81098	2.46732
Solyc12g094440	High mobility group family (Fragment) (B9GFX2_POPTR)	138.681	109.937	106.624	123.628	88.3229	92.8071	100.99	124.34	94.0271	127.931	135.74	99.2437	116.842	94.1138	93.2222	85.2198	87.368	105.518	105.493	125.749	100.977
Solyc02g068350	Uroporphyrinogen-III synthase (Q3M8K2_ANAVT)	7.17949	8.2638	6.44384	6.89521	9.29403	9.99782	9.86801	9.16192	7.93547	6.00858	7.14949	9.27797	8.03091	10.1812	9.43009	9.37528	10.023	11.8879	9.98489	11.0131	10.3735
Solyc02g084370	Receptor like kinase, RLK	16.8366	17.6506	18.113	16.9444	21.0955	23.0718	24.9586	20.4327	18.6755	16.222	16.6961	21.63	22.5875	24.013	21.7975	21.0237	19.317	22.6658	26.7328	22.9422	25.2732
Solyc02g071430	1-aminocyclopropane-1-carboxylate oxidase (ACCO_ACTDE)	0.167466	0.257772	0.041213	0.060654	0	0	0	0	0.046319	0.05656	0.104646	0	0.042062	0.019076	0	0	0	0	0	0	0
Solyc03g122170	L-lactate dehydrogenase (B2WJB5_PYRTR)	1.32888	1.53845	1.7383	1.66439	1.42065	1.03802	1.86035	1.01889	2.08693	2.34318	2.25779	2.09199	2.09856	1.9392	1.36452	1.41729	1.65051	1.37691	0.996689	0.979599	1.39431
Solyc04g076630	Rhamnogalacturonate lyase (A3XLZ2_LEEBM)	22.984	24.1834	16.2348	24.6348	13.0061	7.57274	4.99673	10.7764	15.3921	18.4897	17.8117	9.85982	5.72208	8.3235	10.9892	6.36384	13.8024	9.97273	5.32362	4.02687	5.87905
Solyc10g078590	Unknown Protein	7.28641	6.36545	5.86623	5.917	7.2803	5.47842	8.15897	8.01512	7.10578	6.90158	5.91541	8.72825	7.8948	13.1703	15.6658	6.82422	14.073	12.3161	8.64466	7.90366	15.424
Solyc07g043050	UDP-glucosyltransferase (A7M6U9_IPONI)	13.4802	12.7822	12.7109	12.3598	13.043	10.1047	8.50975	10.8188	12.3361	13.2622	12.5662	12.8274	11.148	14.668	15.6527	14.0628	16.4064	16.3921	12.1664	11.5158	14.4344
Solyc01g111340	Endo-1 4-beta-xylanase (B6SW51_MAIZE)	1.82645	2.18103	2.73122	3.43776	1.70996	0.892209	0.769188	1.54261	2.36398	2.16524	1.79812	1.20973	1.44818	1.17906	1.35607	1.18686	1.57464	1.57438	0.84922	0.869248	1.63462
Solyc12g044920	Phospholipid-transporting ATPase 1 (C5FPS3_NANOT)	2.73419	3.07916	2.74238	2.8736	2.48541	3.31661	5.54369	3.56094	2.82597	3.39972	3.43602	4.02325	4.91535	4.10982	4.35861	3.78339	5.49771	4.333	6.04914	5.90984	5.68745
Solyc09g059470	Os01g0917200 protein (Fragment) (Q0JGL5_ORYSJ)	7.96246	7.7233	8.82636	7.41709	7.59924	8.27213	8.85067	8.24599	7.03521	6.66644	7.45748	7.31714	7.43046	7.15655	8.94793	8.39696	8.34764	8.75489	8.67837	9.17053	8.02366
Solyc07g043460	Cytochrome P450 (A9ZT56_COPJA)	167.888	130.506	213.061	202.911	142.169	126.59	133.392	149.17	214.737	165.297	179.463	153.2	172.462	154.262	323.845	260.331	203.435	256.873	193.706	134.609	201.568
Solyc03g119590	NIMIN2c protein (A0FJY4_TOBAC)	4.75323	1.46399	1.67263	1.08879	4.01865	4.11085	7.85974	4.2806	6.75105	5.18425	5.89211	6.63415	7.87054	9.68518	3.8213	1.47504	2.31988	1.24334	3.08161	3.55535	4.24338
Solyc12g056760	Unknown Protein	20.0264	20.9117	23.734	20.4935	21.5478	22.6532	30.0063	21.6846	28.2798	26.0338	27.0591	26.9006	26.5034	25.7592	19.0722	23.3873	21.541	24.4014	22.2092	26.0091	21.4763
Solyc02g090480	Peptidyl-prolyl cis-trans isomerase D (PPID_RAT)	34.0923	34.3111	35.4579	34.871	36.9708	34.5784	34.4348	32.7302	34.9481	36.1603	34.467	34.4232	30.9598	31.6966	30.4854	30.05	32.3443	30.9665	27.8733	33.3918	27.7398
Solyc08g080570	UDP-glucose 4-epimerase (B0M3E8_PEA)	15.8272	12.8424	13.0143	8.96489	12.8649	12.2183	13.3458	9.54728	16.1069	15.5362	14.7611	15.5286	13.9824	15.1576	26.7825	16.3668	22.4979	21.4982	12.0899	12.3031	17.6318
Solyc10g011820	Delta-6 desaturase (D2KBG7_RIBNI)	43.8604	43.6986	39.4068	39.8856	41.806	44.5738	41.3784	43.2441	35.1854	36.1157	36.3443	38.8898	37.4769	42.8825	40.4388	40.8952	39.3617	43.9664	42.4574	40.4272	39.5819
Solyc03g118490	Cell division cycle associated 7 (Q5M7M4_XENTR)	14.1908	15.6106	13.2592	15.5221	12.7971	13.8038	16.0873	15.9753	15.2507	13.6751	15.0357	13.6589	14.1366	13.2339	11.6786	11.446	12.3673	12.2405	12.949	14.7655	12.523
Solyc05g006770	Kinase family protein (D7MVR5_ARALY)	22.4035	22.8326	26.6948	24.6952	26.4097	29.2261	30.4072	28.1782	26.8966	21.865	24.7444	27.2375	29.1574	29.298	30.1603	29.0773	30.1672	30.5388	29.3473	28.1978	35.6745
Solyc11g006640	Cc-nbs-lrr, resistance protein	0.082451	0.04966	0.033215	0.040865	0.07647	0.0376	0.030529	0.067819	0	0	0	0.047578	0	0.096765	0.177177	0	0.071569	0.09516	0.05773	0.011566	0.123595
Solyc09g042750	Acyl-CoA thioesterase 9 (Q503Q9_DANRE)	42.7312	41.0835	42.0895	43.5487	39.0186	37.6388	34.2738	41.8038	41.673	43.3471	43.3299	42.7299	40.6437	39.5958	38.588	36.7366	39.1608	39.9471	35.0372	33.0077	37.7759
Solyc11g011260	GAI (manually curated)	60.7413	57.6906	64.0053	58.3605	76.2433	74.4475	76.8662	65.7577	64.5779	64.2151	62.2325	76.219	70.3256	85.6695	71.9349	67.7009	70.5887	70.5065	59.8999	61.0656	77.9194
Solyc07g062810	Branched-chain amino acid aminotransferase-like (Q5NAM3_ORYSJ)	22.3753	26.71	14.4906	24.7628	9.00065	7.23615	7.3875	8.11068	13.1648	19.2867	19.8639	7.94005	9.96137	8.51887	10.9873	9.2365	14.0809	9.17266	8.18826	7.47304	8.4071
Solyc01g006430	Omega-6 fatty acid desaturase (Q461Q1_HEVBR)	263.6	238.481	273.76	237.772	257.449	225.837	315.784	239.187	282.352	279.885	293.75	271.082	265.122	314.77	235.714	229.511	269.033	210.746	185.439	202.499	247.843
Solyc08g007140	60S ribosomal protein L37a (Q5GMM4_CAPCH)	610.09	583.378	518.576	529.295	505.105	558.865	445.602	563.198	539.693	513.972	528.27	516.575	463.463	420.959	461.246	484.681	450.129	518.787	522.364	518.239	445.152
Solyc02g079220	Sugar transporter protein 1 (manually curated)	59.4202	70.8992	37.0757	56.4915	26.6776	24.3196	19.5361	31.7412	36.8607	46.6294	54.1559	29.7286	24.5429	27.3498	35.6257	31.487	35.9957	30.4618	26.262	25.5086	24.8987
Solyc11g068990	FAM119A (C1BWY6_ESOLU)	22.81	22.3882	22.5447	22.1079	19.5275	20.6927	19.6341	20.6767	22.9248	21.9175	22.5142	20.0362	21.5437	19.4213	19.6061	19.5069	19.2328	18.8322	19.6616	18.7323	18.7405
Solyc04g078620	Ubiquitin-conjugating enzyme E2 I (B6U359_MAIZE)	106.38	108.973	109.552	119.711	98.5863	106.21	100.083	109.842	105.918	110.42	103.542	108.486	121.713	99.1792	122.923	115.042	118.735	124.4	136.839	126.3	118.473
Solyc11g042930	SKP1 (Q68GS0_TOBAC)	672.312	658.47	663.714	638.553	695.757	702.758	763.207	750.999	724.557	736.564	733.146	777.966	726.022	716.998	653.45	638.258	692.894	741.185	721.376	786.13	709.014
Solyc12g088300	Unknown Protein	1.06306	0.837984	0.784389	1.12652	0.850872	0.961519	1.16669	1.79036	0.437274	0.668836	1.23022	1.07352	0.933805	0.713278	0.248816	0.218689	0.18814	0.24005	0	0.197255	0.751557
Solyc05g008870	Cytidyltransferase-related (B4FI85_MAIZE)	17.3849	17.0268	18.0941	15.7086	17.2183	17.1305	20.2708	15.5011	20.0349	20.1337	20.1077	18.0827	19.8969	19.7405	18.0747	17.3982	16.9248	16.3972	16.0265	17.8887	16.8289
Solyc05g017760	Acetyl-CoA C-acetyltransferase (D9U856_9LAMI)	39.8144	38.6613	37.9889	48.0939	32.4598	31.9381	34.0054	35.9946	39.339	42.2537	42.0932	34.5028	38.6362	35.9762	51.0579	49.1648	44.4553	52.9098	43.1304	38.3984	42.3773
Solyc07g042390	Pectinesterase (B7SIX2_9CONI)	21.604	20.3903	20.1727	20.7368	18.4818	19.0894	20.103	16.484	23.7419	19.6883	20.2662	21.2847	22.6044	28.373	34.5064	23.5989	30.5387	23.9191	29.0131	16.5846	26.8266
Solyc03g120070	Pentatricopeptide repeat-containing protein (D7MRA3_ARALY)	3.86855	4.27031	4.4588	4.14743	4.40239	4.46662	4.59246	4.99801	5.55929	5.0957	5.44773	5.25906	5.48621	5.45014	4.34875	4.19793	4.67522	3.85636	4.50096	4.58412	4.81883
Solyc05g009520	Genomic DNA chromosome 3 P1 clone MPE11 (Q9LUA5_ARATH)	16.5058	14.3294	12.7106	11.7972	17.6597	15.8824	13.7653	17.9007	16.1553	14.3496	10.9776	20.1157	16.2279	27.5592	34.0372	17.2558	20.1874	31.2396	16.8105	18.1498	24.3544
Solyc01g073890	CHP-rich zinc finger protein-like (Q9FJG5_ARATH)	0.602367	0.229405	0.544182	0.351793	0.332176	0.309608	0.641255	0.509732	0.242744	0.258904	0.119313	0.232857	0.242211	0.315198	0.525275	0.830832	0.429894	0.476073	1.38659	0.499627	0.600736
Solyc01g081270	Glutathione S-transferase (Q8H9E5_CUCMA)	0.590734	0.113038	0.306607	0.240728	0.220519	0.121593	0.628161	0.348109	0.401505	0.329608	0.388341	0.346642	0.265424	0.296	0.609956	0.873793	0.864969	0.855034	0.984104	0.690192	0.732096
Solyc03g097390	Acyl-ACP thioesterase (Q9FQY1_IRIGE)	1.1197	1.03786	1.17796	1.132	1.46513	1.34839	1.43026	1.25965	1.71459	1.53356	1.93491	1.25375	1.75979	1.545	1.13421	1.11372	1.01903	1.2226	1.4956	0.818504	1.31805
Solyc06g010250	Nitrate transporter (A5JUX2_9ROSI)	0.024435	0.11531	0.033822	0.132334	0.113653	0.154989	0.095272	0.102547	0	0	0	0.062065	0.090012	0.082582	0.019096	0.054017	0.119299	0.096717	0	0.082357	0.084533
Solyc08g082940	Uncharacterized basic helix-loop-helix protein At1g64625 (Y1462_ARATH)	4.58034	4.13235	3.68245	4.27559	4.62177	3.71959	5.02191	4.20463	3.65487	3.58694	2.95754	4.40932	4.18438	4.7502	6.35334	3.61402	5.59085	5.07261	5.94299	5.06874	6.2327
Solyc12g099440	Fatty acid oxidation complex subunit alpha (FADJ_ECOHS)	19.2108	17.6449	18.9404	18.9999	19.9111	18.6234	19.8966	18.2871	18.2839	20.2734	19.4849	20.8646	18.7968	21.2929	23.8373	20.958	22.6362	20.9932	18.719	17.9051	21.292
Solyc06g073990	Unknown Protein	11.601	13.8246	13.6831	9.73145	16.5635	16.2142	15.9036	18.0029	13.6741	10.6845	10.2195	14.7272	11.4869	15.0369	21.0719	14.4146	17.1234	24.8162	18.0784	18.94	15.9464
Solyc04g074580	Histone H3 (A8MRL0_ARATH)	1069.28	981.639	859.998	993.248	793.782	716.495	841.339	871.531	903.568	905.92	965.036	787.525	762.679	741.723	803.494	689.269	846.561	831.948	812.229	782.771	761.043
Solyc02g069910	Unknown Protein	26.1572	27.9181	33.1834	29.4521	16.5264	19.147	22.6914	19.8482	29.4197	26.8838	33.9376	21.7753	21.717	24.4457	22.8328	20.7514	24.1895	26.5032	16.6025	17.5429	25.0767
Solyc07g065840	molecular chaperone Hsp90-2 (manually curated)	1902.68	1837.75	2005.29	1690.69	1665.48	1819.54	2196.37	1692.89	2249.11	2269.22	2330.85	2106.33	2037.2	2215.86	1655.72	1910.94	2112.56	1488.9	1665.6	1905.91	1902.03
Solyc11g012360	Sodium-dependent dicarboxylate transporter (O35055_RAT)	1.328	1.28808	1.39853	1.23092	1.25065	1.00983	0.633075	0.925857	0.746371	0.897249	1.11245	0.879916	0.558459	1.02576	0.394647	0.208147	0.571508	0.797328	0.173831	0.10165	0.921253
Solyc09g061680	Pantothenate synthetase (D2C4V4_THENR)	27.5079	30.2793	28.3454	28.307	27.5019	28.2118	28.0548	28.0556	28.6541	28.1033	29.805	28.6276	27.2019	27.7159	25.3546	24.885	25.8869	26.9371	24.4179	27.2889	25.3901
Solyc08g005150	Ubiquitin ligase (B3G3Y7_ADIVA)	3.62168	3.91243	3.15	4.12444	3.17647	2.84826	3.00537	2.84865	3.27897	3.43363	3.57235	3.08629	3.08439	3.33585	2.81105	2.78514	2.47002	2.55097	2.79968	2.37293	2.01901
Solyc04g014640	Serine/threonine-protein phosphatase 7 long form homolog (PPP7L_ARATH)	4.64113	3.22174	4.38845	4.99665	2.11185	2.25059	3.02922	3.17402	5.25117	3.8157	3.59088	2.35964	2.82591	2.62162	1.55575	2.06812	2.94155	1.61709	0.575705	1.05548	2.07809
Solyc10g077050	Palmitoyltransferase erf2 (C1GFP3_PARBD)	5.36903	5.66286	4.99862	4.64395	5.7653	5.14228	5.63479	5.71488	5.84597	5.56869	5.40936	5.73059	5.15388	6.061	7.87138	6.52093	6.60096	6.63663	5.73062	6.68899	6.69628
Solyc05g006420	Two-component response regulator ARR3 (B6TSM4_MAIZE)	28.0597	27.2646	35.2029	29.2258	38.8842	49.2301	49.0685	48.3786	33.5612	33.5241	28.7536	45.6353	47.2354	41.1642	38.5253	44.5971	36.1503	41.2136	44.6786	56.6302	43.6866
Solyc11g033270	Serine/threonine-protein kinase 3 (B2W0T3_PYRTR)	17.2656	14.8191	16.9114	16.524	17.9564	16.5836	20.1664	16.1487	18.7322	18.9432	19.214	19.6107	20.0826	22.4364	20.8226	20.2371	20.6402	18.2132	18.2339	20.2117	20.5546
Solyc04g025510	Os02g0194300 protein (Fragment) (Q0E347_ORYSJ)	7.54237	8.56338	6.12118	6.67901	2.85118	2.69619	3.31453	3.97115	5.69981	7.33483	7.85315	3.50992	3.22528	3.19312	3.68871	4.18841	5.66775	3.83292	2.98678	3.38331	3.0376
Solyc06g048950	Receptor like kinase, RLK	51.5771	53.1621	61.8714	53.4833	66.9485	72.0038	80.0157	66.2261	62.021	59.0392	54.2399	72.8197	73.4845	81.5969	66.4996	63.7407	69.5983	64.8618	79.5364	74.8982	77.9598
Solyc08g075570	Urea active transporter-like protein (Q9FHJ8_ARATH)	0.95125	0.757783	0.799729	0.73321	0.554545	0.481942	0.634594	0.755974	0.787912	0.309869	0.575172	0.677237	0.768311	0.976485	1.14941	0.936835	1.37784	1.18063	1.09172	0.941277	1.57974
Solyc02g071830	AT5g06970/MOJ9_14 (Q8RX56_ARATH)	1.27708	2.1085	1.98686	1.77586	1.79581	2.16823	2.52155	1.36802	2.99279	3.52605	3.50554	2.83769	3.17551	3.30653	2.48644	2.23065	2.42242	1.95846	2.56542	2.45993	2.152
Solyc10g006800	Cyclic nucleotide gated channel (A9CRE4_MALDO)	1.49353	1.66197	1.51872	1.55533	1.89304	0.939623	0.918074	1.28343	1.06945	0.660594	0.472211	1.64348	0.994347	1.71303	2.51051	1.04672	1.41645	2.02156	1.17517	1.74683	2.2721
Solyc08g083270	Glutaredoxin family protein (D7LYR1_ARALY)	28.871	29.4907	28.9122	29.9339	27.0201	26.8025	30.9944	29.9792	24.066	25.6315	28.8526	31.3444	31.8218	34.5482	33.2513	28.6283	37.4292	32.7076	41.3254	38.8444	34.9702
Solyc01g109390	PVR3-like protein (B6TVY8_MAIZE)	56.6628	58.9821	66.8993	72.8881	21.4808	29.4636	33.9978	37.8794	65.4469	68.3239	47.6053	38.4977	51.6545	34.4055	34.0091	44.7538	49.3615	28.907	23.464	37.1826	39.3683
Solyc05g012260	Purple acid phosphatase (B0WRM8_CULQU)	14.5338	13.964	16.3299	14.4188	17.1425	17.7801	18.0988	15.0803	16.3984	15.3149	14.809	16.8319	17.9147	18.7555	18.5776	18.3644	17.0073	19.0599	18.673	19.2213	17.8615
Solyc07g052170	Dirigent-like protein (A6YQZ6_PICSI)	0.45636	0.349292	0.384191	0.219688	0.329	0.697703	0.746149	0.331766	0.286526	0.063107	0.367514	0.48937	0.415901	0.323302	0.989123	0.838838	1.00324	0.664687	1.41975	0.569359	0.86624
Solyc01g015020	PRLI-interacting factor A (Fragment) (Q9FUB4_ARATH)	39.4549	41.5597	44.0384	37.2162	43.2349	44.8537	44.159	42.74	42.355	43.8816	40.6148	50.4674	47.6478	45.6844	45.2609	49.684	49.0752	42.6075	49.9065	51.1534	51.0213
Solyc08g081810	Cation/H(+) antiporter 18 (CHX18_ARATH)	0.287033	0.371811	0.503713	0.303752	0.291237	0.229122	0.318135	0.253315	0.461605	0.514284	0.58409	0.392831	0.472108	0.366916	0.327649	0.303768	0.240229	0.199014	0.124076	0.237579	0.195098
Solyc07g048110	Uncharacterized membrane protein C24H6.13 (YA7D_SCHPO)	4.1915	3.25025	4.45912	3.58097	5.77937	5.21365	5.87969	5.07522	4.84815	4.47261	4.24798	6.25292	6.12513	7.47256	5.82576	5.50594	5.19973	5.38343	7.53023	6.95149	6.21663
Solyc01g101040	ATP-citrate lyase A-3 (D7KJQ3_ARALY)	75.9164	74.5269	74.0971	80.2235	69.2134	71.067	64.853	67.3447	69.0637	72.1532	74.3372	65.6871	66.0289	66.9277	79.7548	79.93	78.0206	77.0678	78.8416	68.4156	71.6037
Solyc02g091060	Unknown Protein	8.54901	3.49632	7.85091	5.04147	11.0199	20.8191	39.1315	15.1698	11.9061	7.12675	7.95293	20.8077	29.6581	16.7828	13.3869	19.9438	13.8936	13.1886	36.4587	21.8063	27.8913
Solyc01g102280	Unknown Protein	0	0	0	0	0	0.032888	0.028836	0.027269	0.033497	0	0	0.164954	0.027241	0.025967	0.194706	0.256806	0.170472	0	0	0	0.051807
Solyc01g111590	Histone-binding protein RBBP7 (B5X3G4_SALSA)	57.2069	58.9755	50.9935	60.6661	50.6377	47.3515	44.7167	46.0853	50.3967	52.6217	53.5581	44.1098	42.4631	38.1658	46.4177	44.8466	48.3867	42.7399	41.4149	43.9314	40.8544
Solyc07g056590	Polyadenylate-binding protein 1 (B0WMK0_CULQU)	10.7938	10.0445	10.332	10.3517	11.0925	11.0928	11.4256	10.1864	9.91971	10.4585	11.236	11.685	12.3891	12.3201	13.2855	13.5422	11.5183	12.6432	13.5059	11.9383	11.9959
Solyc09g010980	Unknown Protein	8.73735	10.0023	9.70711	12.2132	3.41879	2.91684	7.49837	5.64394	8.74271	9.94546	8.94009	5.89877	4.22175	4.29512	5.61408	4.6424	6.79083	6.12556	2.9971	2.81627	4.80552
Solyc09g059460	At5g24290 (Fragment) (Q45H30_ARATH)	1.84376	0.895114	1.38947	0.673253	1.21328	1.38292	0.735516	1.63556	0.5153	0.393324	0.329938	0.878234	0.702744	1.42959	1.35785	0.756918	0.615344	1.66459	1.20442	1.41659	1.61468
Solyc07g049610	Galactosyltransferase-like protein (Fragment) (D8RAJ4_SELML)	16.1583	15.189	17.6489	15.1948	15.5074	15.5525	17.1043	16.1939	16.9884	17.1852	16.1711	17.4094	15.4895	18.6805	20.7904	19.816	18.2779	20.1431	17.4858	17.2341	19.886
Solyc03g116900	Manganese transporter MntH (D3KPZ0_LISMO)	10.3737	10.3007	12.0471	10.2951	7.42751	7.59286	7.98246	10.0111	10.3477	10.7996	9.44335	7.14063	7.63244	7.28499	8.73261	7.96066	6.21246	6.40257	6.3008	7.21966	4.92066
Solyc11g008100	Unknown Protein	13.9597	13.2195	14.5565	13.7733	14.8202	14.0319	13.471	14.8582	11.1553	11.336	11.6194	13.879	12.6753	13.3889	13.9509	12.5368	14.3232	13.6079	13.4101	12.4013	13.2739
Solyc01g107980	U-box domain-containing protein (A8IXJ0_BRACM)	3.62603	3.71893	4.35932	3.93162	3.48653	3.45024	4.74082	3.40369	4.24222	4.49195	3.298	4.75725	3.31821	3.41644	2.62229	2.76848	3.13704	2.43126	3.01133	3.11939	2.82852
Solyc01g006850	Pentatricopeptide repeat-containing protein (D7LZQ2_ARALY)	2.00147	2.08609	1.90708	1.86993	2.17347	2.21286	1.76069	1.89244	1.94886	2.1637	1.95441	1.95604	1.73557	1.89521	1.61557	1.62572	1.48709	1.74657	1.88481	2.23123	1.98115
Solyc02g084700	MORC family CW-type zinc finger 3 (Q4VBZ9_HUMAN)	30.2237	28.3095	30.4769	26.9362	30.4363	29.8618	33.3988	29.6628	32.1061	31.6031	32.1873	34.5078	32.8355	35.2439	27.976	27.3751	30.082	27.621	28.5283	30.7704	29.7302
Solyc04g082130	THUMP domain protein (D7EAV4_METEZ)	27.3145	26.8092	28.583	27.6307	30.0023	29.8887	28.3585	28.3806	32.4392	31.4648	31.2922	29.3446	31.3753	28.4581	26.5588	29.2966	26.0254	28.2693	28.51	31.2634	26.8559
Solyc08g066270	Receptor like kinase, RLK	0.045242	0.091013	0.045117	0.137901	0	0	0.035185	0	0.06599	0.047751	0.121871	0.022436	0	0.036721	0	0.012869	0	0.014354	0.014883	0.072639	0.012303
Solyc01g105500	Endo-1 4-beta-xylanase (B6SW51_MAIZE)	4.89447	5.33376	5.17049	5.12782	3.2123	2.24607	2.63845	3.33975	3.30788	3.01196	2.33193	2.4148	2.90223	2.84928	4.5399	3.39972	4.53106	3.23871	0.915304	2.31935	2.84543
Solyc04g072043		3.85942	4.0004	3.76692	4.0928	3.35786	3.61326	3.02649	3.40082	5.26318	4.69068	6.51064	3.54538	4.48843	3.5532	4.01483	4.40936	3.44835	3.24554	3.21779	3.63192	2.53139
Solyc08g082870	Dehydrogenase/reductase SDR family member 13 (DHR13_HUMAN)	16.7514	19.0017	22.0931	18.8768	17.4271	17.8679	19.9141	17.222	19.8135	20.0546	18.3592	19.6263	14.6514	17.1857	13.0538	15.3691	17.6446	11.8697	14.6381	13.6017	11.6691
Solyc02g067980	Serine/threonine-protein phosphatase 2A regulatory subunit delta 1 isoform (Q0CAR1_ASPTN)	12.4985	11.4499	12.494	11.5321	12.3243	12.4906	13.2007	12.048	12.9411	11.8941	11.8971	13.8342	13.6434	13.7912	13.7436	13.5789	14.1426	12.9257	12.8875	12.9091	14.0734
Solyc09g011650	Glutathione S-transferase (D8UY87_GLYSO)	0.456991	0.674959	1.48618	0.621724	0.740226	1.59353	1.60676	1.26213	0.817694	0.997943	0.65458	1.16268	0.961982	0.525165	1.86005	2.54326	1.06578	2.01447	1.67491	3.45665	1.74545
Solyc03g120870	UPF0497 membrane protein 14 (U497E_VITVI)	39.5247	38.5551	39.62	46.7612	27.8867	24.064	21.1578	29.8232	40.346	37.9135	35.5924	25.3797	24.162	29.811	26.8685	23.5877	35.2231	25.8523	21.8373	20.5386	29.0321
Solyc04g071890	Peroxidase 4 (B7UCP4_LITCN)	69.0785	57.0316	54.1749	51.2628	51.9943	43.6617	39.1282	36.1824	63.1856	61.9614	48.702	50.535	40.0617	67.3507	82.2051	84.6449	61.611	81.4281	70.7516	57.3379	62.8265
Solyc06g061010	Os04g0585900 protein (Fragment) (Q0JAP2_ORYSJ)	4.33865	3.64832	5.36844	2.86459	5.32449	8.23192	9.68053	7.54858	7.88589	4.68362	4.02143	5.7191	5.46662	5.28696	2.76045	3.42315	3.11606	3.8241	3.3893	5.97613	4.96558
Solyc06g068550	Aspartic proteinase nepenthesin-1 (C0JAB4_ORYCO)	4.68292	6.50419	2.03304	6.26634	1.09831	0.691986	0.255771	0.934338	2.56925	3.28417	5.22524	0.614857	0.78921	1.37136	1.61525	1.73528	2.73721	1.12881	0.684955	0.652013	1.10855
Solyc09g091820	AT3g24160/MUJ8_16 (Q9ZSJ7_ARATH)	53.7323	54.8947	52.7313	54.0281	57.5409	52.6769	51.6563	59.8658	47.3443	49.672	49.589	51.5777	52.03	52.6162	59.3669	56.1805	51.8875	61.5506	56.1877	50.1256	54.6172
Solyc01g105680	Phototropic-responsive NPH3 family protein (D7KEU3_ARALY)	0.571292	0.508816	0.809197	0.287972	0.936085	1.73773	2.01994	0.860115	0.758189	0.626642	0.39124	0.913605	1.06016	1.22719	1.48691	1.66728	0.674923	1.42137	1.8464	2.40544	1.84343
Solyc02g065610	Leaf senescence protein-like (Q8RV74_ORYSJ)	0.475458	0.352734	0.28255	0.458031	0.538147	0.214438	0.712944	0.486761	0.341177	0.268965	0.236857	0.204804	0.206663	0.376191	0.076949	0.102333	0.126492	0.099156	0.072554	0.21071	0.32741
Solyc04g007170	Unknown Protein	6.92134	7.85239	5.45382	7.34642	4.52953	4.84927	4.52477	5.10283	6.40924	6.11708	7.75575	5.41993	5.57012	5.93522	4.29894	4.66228	5.84767	4.40973	3.93127	3.70015	4.86861
Solyc02g071720	GDSL esterase/lipase At1g29670 (GDL15_ARATH)	3.73116	3.21207	4.50887	4.21202	5.05505	4.66269	4.65111	3.85208	5.90801	4.29847	3.95251	5.9645	4.82618	4.69269	7.68984	5.39561	8.26448	7.14402	5.93958	4.84762	6.27827
Solyc07g020860	Peroxiredoxin (D2D300_GOSHI)	206.267	192.254	197.914	190.688	204.408	197.818	211.436	201.903	204.109	209.674	204.968	220.678	219.871	232.682	245.062	216.674	226.452	247.383	205.505	208.631	225.747
Solyc11g010250	Avr9/Cf-9 rapidly elicited protein 75 (Q9FQY9_TOBAC)	8.11436	9.96314	18.0602	9.97391	5.87368	3.34326	17.8929	5.73332	9.02159	9.41358	7.55851	7.95548	4.11446	5.86008	5.38161	3.55365	6.65442	4.63041	3.13399	2.11075	3.19515
Solyc04g005250	DNA (Cytosine-5-)-methyltransferase 3 (B3DGP2_DANRE)	0.562948	0.615093	1.17954	0.418843	0.347169	0.402985	1.5872	0.373439	1.57111	1.49228	1.99078	1.88184	1.60584	1.76821	0.301328	0.563802	1.24946	0.201634	0.730392	0.28452	0.894658
Solyc05g005960	Peptide transporter 1 (Q7XAC3_VICFA)	8.22445	6.56257	8.20055	8.8288	6.76403	5.06257	6.9344	6.64445	10.3188	9.02858	8.35821	8.26863	7.23691	9.55436	12.6085	9.9226	13.0069	10.7642	8.62021	5.24287	10.2255
Solyc12g005430	Acyltransferase-like protein (Q589X8_TOBAC)	28.2249	20.4798	33.4295	38.5223	28.0024	23.9074	23.8276	27.1974	33.8	28.4833	26.0659	31.0843	29.0506	25.2223	44.4249	53.8199	29.5029	44.863	36.9839	26.5956	39.0986
Solyc03g117510	Formamidopyrimidine-DNA glycosylase (C5JTH8_AJEDS)	99.1742	108.422	98.5067	101.97	92.4456	96.6373	105.763	97.6243	95.7895	96.1927	104.927	100.126	97.2089	96.4448	83.0358	81.094	93.2098	84.6122	88.3048	95.6782	92.7465
Solyc07g053220	Receptor-like protein kinase (Q9LLN5_ORYSA)	15.1889	13.5067	14.6051	15.1234	7.42341	7.96416	8.79005	8.87511	12.0779	12.6254	14.1563	8.62528	9.58412	10.2257	10.5186	9.39783	11.6776	7.86482	8.72919	8.59802	7.89795
Solyc03g110910	Histone acetyltransferase ELP3 family protein (Q22HD8_TETTH)	34.3917	35.9696	35.7633	37.7812	36.9655	38.6231	39.3852	36.468	36.6041	36.899	38.7875	36.273	36.7634	36.9734	32.4789	33.4679	34.46	31.5622	31.9373	34.9427	33.8901
Solyc11g072950	E3 UFM1-protein ligase 1 homolog (UFL1_ARATH)	20.7661	22.2894	22.5063	22.5036	22.3603	22.2586	23.2435	23.1141	24.0585	23.894	23.2597	24.2978	24.9614	25.0566	21.1122	21.8518	20.8358	21.1617	22.5953	21.4059	21.0958
Solyc06g060840	Oleosin (Q2TM28_COFCA)	0	0	0	0.077123	0	0	0.077874	0	0.113851	0	0	0	0.066306	0	0.520038	1.15286	0.200769	0.265449	0.520205	0.494685	0.311392
Solyc03g005000	Peptidase M48 Ste24p (B6TA12_MAIZE)	9.92165	9.40436	9.69696	9.84619	8.97869	10.4141	10.159	9.68987	10.472	10.9981	10.8412	10.8242	10.2074	10.6628	8.49989	8.00309	9.86951	8.74973	7.22883	7.08857	8.9358
Solyc03g117370	WD-40 repeat protein (B2J4D1_NOSP7)	5.17967	6.34191	6.10168	6.03405	6.16139	6.56714	7.53918	6.94358	6.2516	6.43484	6.51431	6.74943	7.46004	7.33	7.22709	7.59753	7.40943	6.85901	7.82383	6.91504	7.53496
Solyc12g042480	Cytochrome P450	1.18965	0.622705	0.593594	0.740894	0.489963	0.549361	0.417286	0.589696	1.8737	2.05637	1.23916	0.78795	0.645524	0.815043	0.651398	0.631391	1.30675	0.629666	0.92421	0.645848	0.79407
Solyc02g032100	Low affinity zinc transporter (A3LU47_PICST)	1.13551	0.978714	1.1944	3.64739	2.20397	1.41706	1.07448	2.74125	1.375	0.831739	1.00661	1.48741	1.49945	2.17435	1.98956	1.19272	4.51992	2.54894	4.56072	1.8945	5.10861
Solyc04g079250	Patatin-like protein 1 (Q9FZ09_TOBAC)	2.64674	2.11064	4.25813	2.7058	3.08722	2.76426	5.65083	3.66816	7.53111	5.94248	5.21083	6.38182	3.8373	7.64376	4.92225	3.31185	4.48673	3.99092	6.24974	3.70268	5.63629
Solyc07g062820	Pentatricopeptide repeat protein PPR1106-17 (B6SWY6_MAIZE)	10.7148	12.1743	7.0077	11.5537	4.88498	4.4545	4.48714	4.87031	6.86047	9.72297	10.2646	4.00005	5.89042	4.93656	5.66536	5.22578	7.64957	4.73969	4.1079	5.22676	4.90109
Solyc04g080290	CRAL/TRIO domain containing protein expressed (Q75GU9_ORYSJ)	24.8859	21.437	24.1357	25.44	21.7911	19.4627	23.8418	23.3532	28.5096	25.9684	26.0702	25.7477	26.628	27.8335	32.9625	28.6433	31.643	28.8443	24.4633	20.6135	32.0323
Solyc05g052620	Coronatine-insensitive 1 (manually curated)	17.4054	16.207	15.9944	16.6223	16.7511	17.4087	17.4889	15.7612	17.1775	17.5687	16.0116	18.0582	17.4399	19.1166	18.3358	19.2321	20.0387	17.704	18.1314	17.8142	18.0275
Solyc02g070760	NAD dependent epimerase/dehydratase family protein (B0CAN3_ACAM1)	10.9261	12.6702	10.0697	11.8715	9.41479	9.1662	8.81566	9.61375	11.6156	11.6232	10.0755	11.2371	9.53191	10.4342	8.98246	8.20485	9.7404	9.50131	10.2683	7.81949	10.1817
Solyc11g069450	Arabidopsis thaliana genomic DNA chromosome 5 P1 clone MOK16 (Q9LYW2_ARATH)	29.5772	25.4645	40.6082	24.3925	31.3285	29.4073	32.8882	31.7551	31.9193	32.3502	29.5335	33.2282	26.2923	30.1836	22.8945	24.5723	28.378	23.1747	24.547	24.7532	23.8918
Solyc01g098410	Receptor-like kinase (C0SW32_SOYBN)	1.3101	1.44483	0.665521	0.881951	0.962981	1.17974	1.34991	0.826104	1.13221	1.02741	0.976484	1.24929	1.02381	1.25057	1.86525	1.21809	1.76151	1.61612	2.20511	1.93973	1.42035
Solyc10g079840	Peptide chain release factor 2 (B6UHD9_MAIZE)	10.3363	11.628	10.0437	12.3663	9.91888	9.89098	10.7912	9.01007	9.82886	10.5897	10.088	9.75694	9.25912	8.82606	9.16192	6.86697	8.11722	8.21396	5.07772	7.74114	8.55262
Solyc06g083360	DNA-directed RNA Polymerase II subunit L (A3GGI8_PICST)	255.509	244.551	240.642	242.734	239.136	235.406	234.283	258.368	266.658	252.005	235.611	230.648	237.559	227.724	230.326	218.83	213.179	267.011	247.482	267.491	216.132
Solyc06g063040	Alcohol dehydrogenase zinc-binding domain protein (D6Y638_THEBD)	15.0812	12.2223	12.495	17.1394	11.5446	8.02777	10.2876	11.9305	17.6686	16.7521	16.8894	12.8396	17.5144	16.0587	12.7093	14.8279	14.8537	12.6372	12.9909	11.4687	13.9454
Solyc09g090870	DNA mismatch repair protein 1 (manually curated)	22.151	21.6165	22.1051	21.0778	22.474	23.7278	24.0546	23.0172	24.2061	23.8703	24.1379	25.5699	25.7053	25.5947	20.7174	22.55	20.6246	21.3431	23.0747	23.7336	22.5216
Solyc02g063130	UV excision repair protein RAD23 (B6JX15_SCHJY)	171.844	171.112	172.826	175.046	166.948	176.838	196.71	171.4	194.405	195.79	204.34	183.374	196.943	192.364	179.162	181.696	184.367	178.888	180.518	180.7	175.58
Solyc11g012410	myo-inositol monophosphatase 3 (manually curated)	9.44457	8.24684	9.98861	8.21309	7.27139	6.1179	6.14379	6.36188	8.62635	7.5693	8.40748	6.73543	5.98717	5.50636	6.48308	6.73033	4.84491	6.68582	4.25594	5.55826	5.74863
Solyc10g005310	Adenosine deaminase-like protein (Predicted) (B2KIP2_RHIFE)	20.8349	20.3845	19.5895	20.1136	18.3317	17.5345	16.7461	18.6823	24.3406	23.0019	22.6884	20.7133	19.1716	20.5981	20.9673	20.1102	20.9874	21.3922	18.7386	19.2455	19.0879
Solyc06g064850	GTPase IMAP family member 7 (B9ENC9_SALSA)	0.173994	0.050368	0.12195	0.234778	0.154265	0.223906	0.099538	0.164671	0.5198	0.783546	0.504363	0.25131	0.539531	0.349935	0.153296	0.262263	0.338601	0.20111	0.14048	0.339568	0.154718
Solyc08g006850	Patatin-like phospholipase family protein (Q2QNW3_ORYSJ)	0.028361	0.150495	0.105079	0.068389	0.025098	0.067204	0.138963	0.159358	0.131511	0.178511	0.114598	0.126855	0.043846	0.020114	0.637475	0.429826	0.20439	0.094037	0.202479	0.108279	0.271195
Solyc01g107580	Pseudouridine synthase family protein (D7L9Z2_ARALY)	18.8434	19.0102	18.9308	20.677	18.269	18.6346	19.7628	21.458	18.6949	19.5477	18.6928	18.9124	19.2626	17.974	17.0761	16.9728	17.0044	16.5925	17.8556	19.7339	18.7905
Solyc06g073940	Unknown Protein	0.189924	0.284138	0.191716	0.140068	0.664724	0.733577	1.87311	1.16783	0.445661	0.40282	0.735503	1.30245	0.938765	0.892437	1.05376	0.734372	1.70625	1.78831	0.765565	1.52243	2.01108
Solyc07g065050	Cell division protein ftsZ (B6TH29_MAIZE)	25.5264	27.5962	25.2551	27.647	24.1081	24.4429	22.5845	25.2215	23.9319	23.901	23.6317	22.3191	21.9258	21.8883	22.0551	21.7222	21.5282	22.9835	22.714	22.3795	21.5084
Solyc01g111890	F-box/LRR-repeat protein 14 (B5X1Y2_SALSA)	26.2832	26.3976	27.826	25.401	27.9818	27.6333	31.865	28.7139	27.4062	28.8365	26.903	30.1402	30.6544	35.3412	30.2292	29.6991	33.0024	29.8346	28.9571	30.2974	35.99
Solyc01g103510	Ribosomal protein L3-like (Q2VCJ2_SOLTU)	116.048	139.489	118.095	130.342	132.223	124.014	111.296	125.843	116.41	126.423	136.847	132.279	120.394	113.341	103.153	114.413	109.15	107.152	102.422	99.9666	108.821
Solyc06g062730	Heterogeneous nuclear ribonucleoprotein A3 (B6TGB9_MAIZE)	0.414687	0.570924	0.553444	0.485763	0.343152	0.396947	0.491262	0.502671	0.233164	0.210983	0.206564	0.546261	0.459454	0.500289	0.496804	0.534393	0.388185	0.580858	0.310152	0.359318	0.160509
Solyc02g089850	Coiled-coil domain-containing protein 109A (C109A_MOUSE)	3.25609	3.76646	4.01522	3.16584	5.39827	6.18115	5.44	5.39914	4.17882	4.33796	3.70453	5.17431	5.31007	7.08325	8.30689	4.43489	6.71474	7.50375	7.1823	6.00533	7.30793
Solyc03g123860	Receptor-like protein kinase INRPK1c (manually curated)	1.99963	1.89933	1.86248	1.90818	1.90221	1.7837	2.32874	1.92707	2.23856	1.93884	2.02027	2.1004	2.19653	2.70398	3.20466	2.26368	2.71316	2.52376	2.19211	2.18855	3.26807
Solyc01g096290	Ubiquitin (C0SFI2_PARBP)	615.914	622.331	594.684	614.896	593.353	603.333	575.29	651.307	654.46	610.099	609.442	586.784	575.254	535.367	568.278	571.96	557.622	654.059	650.342	664.519	578.187
Solyc07g045450	Unknown Protein	3.95793	3.32755	3.31928	2.89266	2.70775	2.74934	3.64847	2.73695	3.48299	2.12529	2.88613	2.98685	3.30358	3.66278	4.31721	4.50119	3.88099	3.98954	3.63836	4.54259	4.12634
Solyc03g063240	Pyridoxamine 5&apos-phosphate oxidase-related FMN-binding protein (D6UPC6_9BACT)	28.8711	24.587	24.3007	21.6978	24.1049	23.6472	25.3443	21.745	28.1638	29.624	28.0425	26.9212	27.5999	30.3751	24.7017	23.6931	26.7406	23.7502	23.4439	23.587	24.4639
Solyc12g044300	Acyl-CoA synthetase (AMP-forming)/AMP-acid ligase II (C7MWS2_SACVD)	31.2884	30.3693	30.793	28.1174	33.1253	30.4759	30.3531	28.3546	34.2573	33.3203	35.9902	35.2174	38.1869	35.5924	30.9797	30.9096	28.0413	29.8897	30.4084	27.1444	28.3192
Solyc02g072090	DNA polymerase III subunit gamma/tau (D3EN68_UCYNA)	16.6378	18.0503	16.5469	21.0124	15.3934	14.8004	14.7703	15.6339	16.3941	17.105	17.4274	16.5217	15.6445	17.2255	20.1148	17.4391	20.3019	17.7469	23.1717	16.7831	21.3336
Solyc04g080360	Dehydration-responsive family protein (D7LF23_ARALY)	16.5897	15.2608	19.7301	16.6666	19.3769	23.3908	19.7567	20.3091	18.1819	16.4707	15.1656	18.0647	18.8561	16.8917	20.1601	21.601	17.9571	21.3237	21.0237	21.9294	19.7254
Solyc08g076960	Abscisic acid receptor PYR1 (PYR1_ARATH)	2.35289	2.06689	1.83144	1.34783	1.62234	1.94279	1.32697	1.24367	1.29178	1.34906	1.96718	2.28668	2.02247	2.15602	3.98631	2.15154	2.39637	4.14554	2.90715	2.19168	2.96952
Solyc12g040800	C2 domain-containing protein (D7KD31_ARALY)	5.48746	4.7559	3.57085	4.0247	1.14417	1.29663	0.902088	1.08075	3.3332	3.31286	3.20155	1.00398	1.37793	1.05668	1.76153	2.17733	2.66046	1.95468	0.967622	0.600513	1.97636
Solyc10g012370	Cysteine synthase (Q76MX2_SOLTU)	33.2449	25.7704	30.4884	22.7961	30.2837	32.3331	31.9089	31.1864	31.2295	28.1057	28.3816	35.9099	35.3428	36.268	41.5517	35.0143	30.899	39.6352	41.1438	36.6335	38.384
Solyc01g091770	Ring H2 finger protein (D9ZHD8_HYPPE)	2.60844	3.75122	2.85623	2.96026	3.8093	3.57241	3.84088	3.22056	3.64414	2.61466	2.56774	3.8247	3.72976	4.69292	5.02819	3.47162	4.33329	4.67497	4.94621	4.1254	5.22358
Solyc03g007760	Cell division protease ftsH (FTSH_SHIFL)	2.67591	3.3528	1.76534	3.22051	1.34907	0.722449	0.771533	1.35272	1.3864	2.61964	2.57527	0.953505	1.1505	1.24356	1.47333	1.02207	1.52339	1.11579	0.903214	0.853166	0.787339
Solyc04g076190	Aspartic proteinase nepenthesin-1 (B6TDX6_MAIZE)	9.70552	10.3634	9.93157	15.2226	7.80402	7.78503	11.4795	10.4751	10.3288	11.5314	7.39914	11.592	17.7328	12.7862	13.9801	12.3575	12.8057	13.8667	11.7825	16.4054	18.634
Solyc04g081210	Calmodulin binding protein IQ (A8CF59_BRACM)	26.8923	24.7857	31.2528	25.3486	31.1919	32.1926	35.8323	29.3066	31.8466	29.7819	27.8551	34.7947	35.1642	35.4752	33.495	33.012	33.486	31.3417	31.3574	32.4725	34.5131
Solyc01g091540	Growth-regulating factor 12 (Q6AWX7_ORYSJ)	75.8379	76.6972	71.6235	78.9247	54.6532	64.0384	68.3656	63.7485	62.59	77.076	86.5857	55.0878	71.9125	59.2019	50.995	57.2836	68.0471	53.721	64.9956	61.1154	54.0071
Solyc02g082660	DNA mismatch repair protein mutL (C7IG10_9CLOT)	13.0671	12.9277	14.0468	14.041	14.0595	13.6034	14.012	14.1702	13.4388	13.8982	14.3227	14.2342	14.4738	14.8896	16.5932	16.2692	14.5519	16.2932	16.8559	14.7578	14.9433
Solyc05g013560	Genomic DNA chromosome 5 P1 clone MDA7 (Q9FKU6_ARATH)	1.11506	1.155	0.505826	0.950171	0.915464	0.675936	0.211672	0.959614	1.55465	1.66799	1.35513	2.04557	1.29597	2.70823	0.842033	0.141816	0.586501	0.770017	0.38844	0.426205	0.60882
Solyc06g064870	Hydrolase alpha/beta fold family protein (D7LXY6_ARALY)	17.6276	18.5844	18.342	18.3372	19.9769	20.3623	19.1101	21.455	18.1353	19.8276	18.1543	20.7815	20.4421	20.9879	21.07	20.4445	21.3079	22.078	24.124	21.5629	22.0422
Solyc06g007790	Genomic DNA chromosome 3 P1 clone MJL12 (Q9LSG4_ARATH)	0.777062	1.15155	1.19544	1.35637	0.416236	0.199625	0.514949	0.358617	1.43704	2.08564	1.93654	1.25553	1.56424	1.45243	1.39197	0.853549	0.820237	0.686755	0.495326	0.336944	1.26002
Solyc01g111980	Lysine/histidine transporter (B9HR02_POPTR)	2.89506	4.78394	1.52615	2.98363	1.67131	1.68361	2.33628	1.75918	2.50343	1.89293	1.73492	2.65332	2.45944	2.73588	3.3086	2.10633	4.95816	4.21995	3.70204	2.02401	4.36037
Solyc11g040390	Aspartokinase-homoserine dehydrogenase (O63067_SOYBN)	31.3025	29.0228	32.1811	32.944	32.3626	32.4553	30.6559	31.1217	34.2161	34.5101	34.7833	35.152	37.42	34.355	30.6051	32.1675	28.3643	30.2326	30.3199	30.648	28.8541
Solyc01g058320	T6A9.7 protein (Q9FZ23_ARATH)	4.03276	3.71304	5.33345	3.68685	4.73033	4.01625	4.76354	3.66357	5.06913	5.13295	5.23959	4.62544	5.37912	3.66714	3.42022	4.60048	3.57599	2.98527	2.58682	3.75313	3.03315
Solyc09g090385		0.669939	0.583902	0.412842	0.368774	0.594891	0.696191	0.64567	0.374602	0.948919	0.857206	0.750541	1.25138	1.1338	0.762862	0.148731	0.588014	0.080257	0.04458	0.422922	0.136973	0.188254
Solyc02g078570	Epoxide hydrolase 3 (D8L7V9_PRUPE)	17.5805	19.2508	20.2643	17.4436	20.4244	23.7547	24.1111	20.7171	20.5366	19.6488	20.4035	23.2082	22.7477	20.1179	23.7249	23.5859	21.4454	21.8174	19.6294	20.3884	20.3003
Solyc08g065850	Unknown Protein	443.097	428.867	378.15	313.639	350.93	357.207	470.158	333.621	406.067	455.589	425.615	446.473	534.698	472.164	452.063	513.923	501.309	426.153	531.578	497.252	550.858
Solyc01g079390	EZ1 (manually curated)	13.8339	12.8044	14.2263	11.9614	14.3152	14.3953	15.5468	13.0187	14.2175	14.6398	13.5843	16.4065	14.6053	16.4159	16.3942	15.737	15.177	14.8565	13.0177	14.3404	17.0973
Solyc03g007240	spermine synthase (manually curated)	204.163	184.344	221.879	280.745	179.958	178.615	160.82	234.075	270.503	254.161	254.957	241.713	213.398	227.303	264.996	309.441	316.263	279.261	269.765	212.892	302.272
Solyc08g082280	Long-chain-fatty-acid-CoA ligase (B2WS80_ARAHA)	40.3334	39.3624	47.7549	42.5158	48.3595	49.5659	54.6294	49.3	48.1884	46.3326	45.4112	51.396	53.509	53.3285	51.9168	51.9742	49.2715	52.7733	56.3166	56.9484	53.1742
Solyc10g079600	Response regulator 6 (Q9FRY9_MAIZE)	28.0691	24.0014	36.4847	26.4006	45.3448	69.6956	70.4279	62.1346	41.3885	37.6081	33.1206	62.9154	75.3124	56.7487	43.9565	71.8511	41.9146	54.7966	71.917	87.6282	80.1469
Solyc01g105710	Peptidyl-prolyl cis-trans isomerase (A6RSK7_BOTFB)	188.267	202.955	168.448	193.261	186.775	194.44	191.219	208.645	176.942	178.258	199.471	180.073	192.594	173.832	212.744	205.527	201.015	226.843	209.295	222.183	193.786
Solyc04g080580	Kinase PfkB family (D4WID3_BACOV)	143.275	129.157	128.847	115.176	221.61	164.454	116.414	152.902	132.773	149.232	144.018	159.536	154.487	141.415	225.803	151.747	159.304	216.81	106.684	142.695	197.22
Solyc06g009380	mRNA clone RAFL24-05-D16 (Q67YW5_ARATH)	3.77091	3.70222	4.05843	3.40985	6.58343	5.23614	5.53122	4.93371	4.93805	5.24697	3.38853	6.50421	5.92117	8.55714	8.33647	5.11201	6.54628	7.82007	8.24536	5.52036	7.82675
Solyc09g072610	Glucose-methanol-choline oxidoreductase (D6TF66_9CHLR)	4.88274	4.96935	6.14351	3.07315	5.42183	4.87998	5.26916	4.84873	5.8696	5.13786	5.28124	5.75782	5.27197	7.74083	7.4959	6.3315	6.07849	7.43932	7.67968	6.82395	6.78749
Solyc09g089975		0.116257	0.069637	0.10036	0.138991	0.160574	0.289401	0.248518	0.247806	0.189205	0.334268	0.276663	0.399213	0.261397	0.489074	0	0.074051	0.040088	0.03773	0.102699	0.11233	0.05088
Solyc06g071650	AP-1 complex subunit mu (Q7RVT3_NEUCR)	3.30376	2.05926	4.10533	2.60506	2.76495	3.19593	3.57489	3.61064	3.24431	1.9085	3.4084	4.37562	6.18066	5.39277	4.9573	3.65985	4.5556	6.12371	4.08803	3.44503	6.65128
Solyc01g088650	Dolichyl pyrophosphate Glc1Man9GlcNAc2 alpha-1 3-glucosyltransferase (C5FMG1_NANOT)	10.7401	10.438	10.4983	9.60903	10.5548	10.6967	10.04	10.2329	9.52192	10.8213	9.69583	10.013	10.3964	10.4394	11.491	13.241	11.2016	11.9973	11.3801	11.7309	11.2874
Solyc05g008830	Octicosapeptide/Phox/Bem1p domain-containing protein (D7L8F8_ARALY)	26.3723	23.4083	24.0114	19.2115	34.1398	30.655	27.0113	23.2728	27.472	25.1805	23.7985	29.6604	29.0374	31.7901	36.3657	35.5626	25.0444	34.3305	23.7127	30.4434	33.5843
Solyc11g069580	Cyclic nucleotide gated channel (A9CRE4_MALDO)	1.07789	1.38573	1.16051	1.24743	1.00878	1.25146	1.46166	1.36467	1.29894	1.27161	1.13262	1.71271	1.42391	1.83604	2.03632	1.43843	1.66824	2.18007	1.94032	1.81672	2.11103
Solyc03g098700	Cysteine protease inhibitor 8 (Fragment) (CPI8_SOLTU)	0.358425	0.057837	0.152033	0.141185	0.103164	0.110829	0.143041	0.069434	0.289907	0.374853	0.368659	0.158873	0.34705	0.165216	0.579253	0.705182	1.08595	0.577706	0	0.1547	0.261041
Solyc01g099030	GDSL esterase/lipase At1g28590 (GDL8_ARATH)	2.81199	3.02663	3.98052	3.21825	2.75032	4.10854	3.94463	3.84913	3.91261	3.43959	4.06597	3.33643	5.03136	3.18042	5.57376	5.12994	4.185	5.52908	5.14776	4.12092	5.71403
Solyc10g006300	Purple acid phosphatase (B6TKL3_MAIZE)	7.2426	6.8546	8.27759	7.5467	6.75168	6.34403	9.05796	7.29619	8.79176	7.70265	8.47099	8.24871	9.35045	8.45002	7.12516	6.7399	7.12581	6.25471	6.58776	6.14839	6.86012
Solyc03g044150	Subtilisin-like protease (A9XG40_TOBAC)	45.8082	45.8472	37.7585	44.4619	45.9162	44.5507	39.7992	39.5714	37.2203	37.3831	33.3592	41.226	34.8744	45.0046	43.6107	37.2615	42.1066	41.5924	44.9131	34.258	40.9383
Solyc01g099970	F-box/LRR-repeat protein 14 (B5X325_SALSA)	0.709455	0.844484	0.603231	0.872516	0.67568	0.761865	0.886162	0.804869	0.659615	0.562953	0.726051	0.825953	0.614654	0.79703	0.246789	0.313113	0.514145	0.421702	0.717282	0.411241	0.593385
Solyc10g055560	Baculoviral IAP repeat-containing 3 (A2CGA5_MOUSE)	12.7412	13.2835	11.3306	13.97	8.79468	5.43584	5.07998	9.58214	9.16513	11.2331	10.371	6.96334	6.77657	8.18198	16.1884	10.3147	15.3912	13.0842	12.2659	8.0465	11.9903
Solyc05g053890	Glucosyltransferase-like protein (Q9LXV0_ARATH)	8.10341	8.86542	10.0665	8.15034	11.5468	9.90201	11.6081	10.6006	10.3596	8.30172	7.55774	9.91544	10.2943	10.5856	11.3886	10.767	10.552	12.9384	13.4384	10.3106	14.1821
Solyc01g066840	40S ribosomal protein S21 (D7M5J1_ARALY)	684.271	695.646	634.166	626.826	642.96	652.186	542.725	679.901	620.53	611.037	625.768	584.247	573.11	503.028	577.628	580.427	561.732	688.388	613.047	637.272	551.211
Solyc02g086440	Unknown Protein; contains Interpro domain(s) IPR001810 Cyclin-like F-box	4.48203	4.69801	3.95048	3.90655	4.1017	3.75858	4.64186	5.14459	5.13595	3.51353	4.52534	5.03149	5.71687	6.56404	5.15474	6.73892	6.30093	3.36955	4.83862	5.81485	5.57064
Solyc09g066120	Nucleic acid binding protein (B6U2B4_MAIZE)	12.6485	12.9149	13.4744	12.7046	14.5676	12.0604	13.8399	13.5466	14.4235	14.9938	16.137	15.1239	16.5301	15.546	12.8884	12.5527	14.0062	13.6776	13.1983	13.2124	14.2614
Solyc03g118370	Serine carboxypeptidase K10B2.2 (B6TKD2_MAIZE)	9.50536	10.5431	7.54427	7.74052	9.20594	9.95267	7.65617	8.9804	8.80203	8.1954	8.17214	8.26047	7.61507	7.60485	9.4123	9.67603	9.54898	10.919	9.63386	11.4948	9.096
Solyc02g088080	Unknown Protein	8.79618	10.1348	9.88415	8.76598	4.46736	4.14585	3.94188	4.98571	8.24291	7.91248	8.17871	3.8243	4.31114	3.6431	6.92037	4.66126	4.46259	3.27498	3.94828	2.76836	2.73888
Solyc03g113510	Contig An16c0080 complete genome (A2R766_ASPNC)	1.96428	1.79982	2.10207	2.00809	1.96034	1.85238	3.89298	2.40143	2.55446	2.19351	2.42484	3.08587	4.05967	4.16016	3.30536	2.79127	3.60133	2.93177	3.7036	3.46557	2.9923
Solyc03g005110	Unknown Protein	52.5426	56.8709	57.0313	53.524	58.8013	61.534	64.8316	57.9898	61.7281	61.3038	64.8532	68.6604	60.9543	60.7799	55.958	57.7196	56.3443	60.8604	62.257	69.7795	57.9225
Solyc09g010860	expansin precursor 4 (manually curated)	19.0221	14.388	22.6742	20.6652	25.3458	25.9266	26.751	25.0522	26.2246	17.8288	18.6667	23.3666	29.543	23.8034	14.3009	17.6692	14.9891	18.5988	23.6155	17.6166	21.899
Solyc12g045020	Cytochrome P450	0	0	0	0	0	0	0	0	0.096243	0.079221	0	0.143376	0.01748	0.304217	0	0	0	0	0	0	0
Solyc04g072790	Cellulose synthase (B8XPP7_9ROSI)	0.049656	0.02627	0.031425	0.028855	0.020671	0	0	0.013079	0.066777	0	0.030885	0.02155	0.02921	0.005167	0	0	0	0	0.007154	0.017058	0.033369
Solyc04g077440	Squalene monooxygenase (Q506K3_DATIN)	70.0377	61.4088	74.4197	71.4484	64.6814	63.8411	76.5907	61.3932	84.2893	73.7943	78.0154	73.4275	81.8286	82.4076	87.591	88.9307	85.7647	72.9798	69.4402	67.7807	80.6023
Solyc02g090330	Autophagy-related protein 101 (ATGA1_XENLA)	11.6083	10.7409	10.5212	10.5835	11.206	10.3878	12.8375	11.061	14.5741	15.1328	14.6257	13.9938	12.8403	16.7807	12.4214	8.63344	12.9817	9.76796	8.28912	11.3155	14.4814
Solyc08g067920	Nucleic acid binding protein (D7M9R5_ARALY)	15.3399	14.4385	16.1344	15.6815	16.1526	17.7955	17.5248	16.594	17.5191	18.2013	18.5207	19.1969	20.2718	18.7538	15.4921	16.5317	16.8971	15.4307	17.2633	16.7978	17.189
Solyc06g060400	Ribosomal protein L15 (B9GPA1_POPTR)	517.912	513.474	500.748	503.06	500.057	520.11	446.605	497.571	497.683	487.921	501.336	498.73	459.933	434.818	451.654	468.844	452.496	523.635	529.697	535.348	440.52
Solyc03g005670	Cc-nbs-lrr, resistance protein	0.075426	0.014323	0.03765	0.046763	0.127102	0.054527	0.117593	0.095264	0.060988	0.079697	0.098956	0.169954	0.155846	0.102271	0.178865	0.155519	0.189743	0.203016	0.110175	0.126641	0.156733
Solyc01g101070	ABC transporter G family member 37 (AB37G_ARATH)	9.68034	9.06312	9.75198	9.4787	9.33764	9.9547	10.6252	8.54312	10.0888	11.5625	11.5553	10.9467	11.6252	11.8601	9.04679	9.68188	10.0877	8.59901	8.69635	9.14839	9.562
Solyc01g105050	Chlorophyll a-b binding protein, chloroplastic (CB12_PETHY)	42.0797	69.3491	31.2219	42.5726	31.046	30.1904	28.2814	31.6002	40.1571	33.9571	43.3642	35.4961	30.9945	44.848	59.84	35.1906	69.9905	60.4888	39.1535	34.093	50.7327
Solyc02g076950	UPF0052 domain protein (A1CBK9_ASPCL)	5.28104	5.54586	7.60855	6.66338	6.46962	6.10311	7.4499	7.40809	8.276	8.35642	7.84656	9.21166	8.34508	8.56815	5.13411	6.30804	7.27878	6.2523	7.25767	6.28563	6.86978
Solyc04g015490	Magnesium chelatase subunit D (A8I531_CHLRE)	14.9835	16.9875	14.6126	16.0515	15.8205	13.1304	13.1842	13.6893	12.9549	12.4393	13.4978	13.0971	13.4868	14.1835	16.3167	13.7739	14.4933	14.7667	15.1034	11.6225	14.1975
Solyc04g078770	SolycHsfB4a (manually curated)	28.1614	26.7295	21.5116	29.3931	26.3047	16.2433	13.9791	20.1352	21.8727	22.9493	22.8104	18.9902	16.6584	21.8873	20.6777	14.4138	19.0601	20.7994	14.8665	11.9726	17.8252
Solyc07g049370	Glucan endo-1 3-beta-glucosidase A6 (B6TIF7_MAIZE)	103.795	101.694	104.674	104.73	116.981	113.506	118.894	119.291	116.485	106.781	101.683	127.735	118.614	151.583	127.949	110.311	136.574	129.709	131.398	108.149	137.832
Solyc07g045440	Fasciclin-like arabinogalactan protein 19 (A9XTM4_GOSHI)	25.3408	21.1562	26.4062	24.814	20.9052	23.9311	26.1632	24.5424	26.4333	22.3832	31.2281	24.1779	25.3412	28.0031	36.7118	30.5458	31.9014	30.9384	28.8425	23.3447	32.2376
Solyc10g008660	Malonyl CoA anthocyanin 5-O-glucoside-6&apos&apos&apos-O-malonyltransferase (Q8W1X0_PERFR)	68.5142	49.5774	61.9076	81.3179	58.8743	35.4781	33.3148	53.2654	45.5207	35.5483	27.7472	35.6649	35.3051	29.3189	75.0716	41.0577	49.5796	54.0826	26.6442	25.0092	55.4655
Solyc05g045670	Glucose-6-phosphate/phosphate translocator 2 (Q84Y17_SOLTU)	1.16107	1.13859	1.72162	1.21292	2.53725	1.53681	2.51893	3.06772	1.69018	1.62444	1.34832	1.83976	1.80486	1.87896	2.32277	1.91369	2.05353	1.96365	1.63462	0.862608	1.37214
Solyc08g066070	leucine zipper Z12127 (manually curated)	24.9538	21.83	25.307	21.8638	25.749	24.7372	26.2692	23.0818	26.9462	26.9101	25.7281	28.0885	27.8793	30.3085	30.0191	27.3064	31.2971	26.768	26.3082	27.6926	30.436
Solyc06g076170	Glucan endo-1 3-beta-glucosidase (B6U1F1_MAIZE)	0.94817	1.09489	0.525752	0.968293	0.882828	1.21182	1.62836	0.785144	1.52157	0.796504	1.19263	1.88678	1.90485	1.84873	0.484565	0.394399	0.899163	0.464343	1.21769	0.899549	0.422839
Solyc01g068130	Os05g0272200 protein (Fragment) (Q0DJJ5_ORYSJ)	13.9201	14.6035	14.9596	13.3184	12.6182	15.7415	13.1341	13.3829	11.3149	13.7654	11.6699	11.6317	12.446	10.359	15.3772	16.6181	12.9752	15.7103	14.3461	15.5437	14.2798
Solyc11g068980	Mitochondrial import inner membrane translocase subunit tim22 (B6U2A3_MAIZE)	35.3058	36.5484	33.0758	35.7175	34.0904	34.501	29.486	37.6849	31.3108	34.7267	35.745	28.012	29.5913	29.728	28.9187	30.5068	29.0795	31.9132	32.4474	29.9638	28.7863
Solyc09g065130	Mitochondrial Rho GTPase 1 (B2WA10_PYRTR)	12.8101	12.2067	12.4185	12.4194	16.9214	15.3016	17.3605	14.842	14.2713	13.4424	12.2728	17.3798	19.2008	19.0915	16.2519	14.6757	14.7895	16.9194	18.9929	16.5823	17.2564
Solyc01g107410	PHD-finger family homeodomain protein (Fragment) (Q8H990_ORYSJ)	34.4024	35.0063	35.049	39.3321	35.7387	36.0029	37.6217	34.7012	34.9878	36.3579	34.3295	35.1408	35.6765	32.9607	30.1265	32.4333	32.8895	30.4154	31.6203	33.0778	31.0262
Solyc03g006840	Genomic DNA chromosome 5 P1 clone MTG10 (Q9FIS0_ARATH)	18.1512	16.6607	20.3171	15.8956	18.3579	17.986	19.3728	16.2274	21.3635	17.071	19.4378	17.2271	18	17.5998	24.4988	23.1578	20.7949	19.8444	16.4957	16.3495	21.986
Solyc04g080760	Peroxidase (Q94IQ0_TOBAC)	0.15979	0.133046	0.106528	0.049658	0.12756	0.029121	0.07446	0.067373	0	0.055462	0	0.13895	0.283907	0.152324	0.369937	0.113217	0.111596	0.380917	0.57349	0.352876	0.632119
Solyc07g024020	Protein phosphatase 2C containing protein expressed (Q94LH3_ORYSJ)	6.09526	4.3231	6.61865	6.92491	5.57133	5.00118	5.54782	5.46885	4.91932	6.43536	7.75399	6.66381	7.00907	6.30688	4.86949	4.71513	4.30066	4.91067	3.22823	4.9624	3.84053
Solyc02g067810	Genomic DNA chromosome 5 TAC clone K21I16 (Q9FI64_ARATH)	11.0117	11.8747	9.10392	13.1721	9.7099	11.5552	8.29661	13.2675	9.23444	13.0427	11.1167	11.7723	10.8097	10.5351	15.8912	16.3612	13.1895	17.0273	18.3397	16.1847	12.3508
Solyc10g074700	Bifunctional protein hldE (HLDE_ERWCT)	48.1074	47.6686	49.6406	47.3997	50.5482	50.8591	47.5019	50.3936	44.1701	45.0957	45.0453	47.1824	47.5993	46.8279	47.4394	48.4861	47.7694	47.7501	47.7599	46.8061	49.2365
Solyc04g019310	Os06g0524700 protein (Fragment) (Q0DBU9_ORYSJ)	2.54645	2.79829	2.39414	3.11296	1.45263	1.8122	2.19213	2.05661	1.57424	2.04668	2.004	1.48898	1.60144	1.96699	0.884693	1.38647	1.17556	1.14264	1.26918	1.4271	1.12351
Solyc01g103680	Coiled-coil domain containing 47 (Q0VBU4_MOUSE)	86.3542	86.5757	87.1113	85.9197	93.2354	98.5274	100.328	89.102	93.2883	91.7015	95.3954	97.851	101.725	102.134	104.041	114.476	96.9209	102.102	102.408	99.6543	106.994
Solyc04g081490	beta-tubulin (manually curated)	113.02	120.432	99.1176	117.375	102.893	104.506	97.6394	102.263	92.4208	98.9805	92.9336	97.3644	92.0292	93.152	114.056	101.106	100.548	110.823	110.151	90.8371	104.171
Solyc12g008840	beta-galactosidase 4 (manually curated)	1.76329	1.70394	1.72489	1.32302	1.23689	1.30239	1.27054	1.68772	1.90006	1.85443	1.81018	1.89699	2.03708	1.94968	1.27786	1.2612	1.67862	1.33206	1.30566	1.18709	1.51561
Solyc06g062950	Subtilisin-like protease (A9XG40_TOBAC)	49.119	46.9598	59.191	48.7736	54.9124	55.275	67.6489	53.2787	61.4547	54.2707	56.3019	63.774	67.3905	68.371	63.9805	59.9873	68.4941	51.1602	55.4764	48.6212	67.1286
Solyc12g006450	gamma-aminobutyrate transaminase subunit precursor isozyme 3 (manually curated)	6.23498	6.17535	6.39961	6.32122	3.87048	4.24232	5.06171	4.42872	6.16601	6.84616	5.58576	5.00662	4.22735	3.5888	5.57949	4.95522	4.28306	4.21811	3.43289	3.6307	3.79317
Solyc02g085150	LEA-like protein (Q8L5P5_LILLO)	0.837288	0.663962	1.8176	0.496602	3.0503	2.85026	3.0084	3.94519	0.946651	1.30859	0.91208	2.2372	2.46384	2.39567	2.00608	1.25202	1.68894	2.63076	1.75431	2.52745	1.83575
Solyc06g036110	C2 domain-containing protein (Q5DVL6_HORVD)	1.9464	2.69691	2.58739	3.58941	1.68168	1.04133	1.91106	1.02987	1.51809	1.90172	2.54442	1.24426	0.954509	1.1204	0.980324	1.35753	1.21666	0.910195	1.24442	0.626464	1.06428
Solyc01g097230	PRA1 family protein E (PRA1E_ARATH)	4.80447	5.14796	4.71162	4.12114	5.18361	4.57457	5.43335	5.08086	5.13331	5.29744	5.12145	5.92844	5.29429	6.18789	6.51312	5.94133	6.11662	4.85838	5.13663	5.25361	5.98918
Solyc06g060370	Organic anion transporter (B4G1R1_MAIZE)	22.7181	24.3921	25.2603	23.2793	27.4011	24.5367	27.9959	25.682	25.1795	25.8476	26.0098	26.2807	26.4581	28.6779	27.0192	27.8999	29.5852	27.4131	28.2536	27.0171	29.0401
Solyc01g103990	T-complex protein 11 (D7KML1_ARALY)	11.0626	10.6365	11.481	11.26	10.966	10.7397	13.3934	10.7707	11.8736	12.6036	12.4956	12.9712	14.5566	15.2511	15.25	12.0745	17.0356	13.3648	13.0573	12.5273	17.2395
Solyc01g008110	Cytochrome P450	262.603	218.493	307.637	314.697	223.451	205.389	176.405	219.405	301.525	262.394	282.419	213.607	233.258	232.225	360.823	359.799	279.682	327.118	267.12	228.502	261.75
Solyc11g042990	Kinase family protein (D7KYV4_ARALY)	10.5478	10.166	10.4546	10.2773	11.4304	11.8637	11.7704	11.0875	10.9245	10.934	10.5612	11.0903	11.1951	11.4159	11.6531	11.7584	11.7798	11.7594	11.1909	10.9168	11.4977
Solyc07g062780	E3 SUMO-protein ligase NSE2 (C3KJP6_ANOFI)	42.5993	43.025	42.1589	42.8909	35.4649	40.7777	45.2536	43.3652	41.8335	38.9585	40.6192	40.3457	38.8465	33.8208	35.4923	36.7782	37.2296	38.1181	38.0578	40.2725	33.2155
Solyc01g096280	Cytochrome P450	0.379207	0.594971	0.998697	1.09474	0.853535	0.796447	2.84458	1.13348	2.81962	1.58446	1.95107	1.58475	1.48893	1.42843	0.529206	1.26016	1.56862	0.486595	1.50206	1.18373	0.831005
Solyc10g047030	LEXYL1 (manually curated)	4.57239	4.54265	5.81276	4.93012	2.62614	2.51349	2.03841	3.11337	4.93559	3.67353	2.73152	2.90206	2.90721	2.25414	3.12571	2.39647	2.41366	2.06421	1.03771	2.25881	2.35385
Solyc05g014710	Remorin family protein (D7KET1_ARALY)	31.9547	26.2183	44.8019	20.559	46.1602	50.5784	47.2366	46.472	44.3887	33.1179	28.1335	57.6961	48.9197	56.4332	57.4548	45.891	37.706	56.917	70.4127	61.0876	67.1015
Solyc07g008300	Rieske (2Fe-2S) domain protein (Q024N8_SOLUE)	2.51505	2.34517	3.49004	1.52119	2.926	3.2144	1.42588	2.46339	3.59057	2.53549	3.34501	1.94249	2.61964	2.82177	7.42484	7.26877	2.38655	5.85267	1.86056	2.91575	2.97174
Solyc01g087910	F-box/WD-40 repeat-containing protein At3g52030 (FBW4_ARATH)	16.0502	16.4851	17.433	16.3923	17.0466	16.7547	19.728	18.2224	20.9231	21.368	19.3196	21.2126	20.4949	21.5816	17.9628	17.2297	19.2197	17.5554	17.1736	18.7039	20.4718
Solyc07g007110	Peptidyl-prolyl cis-trans isomerase (D7MHP4_ARALY)	9.38426	10.1897	8.232	7.85363	8.06115	8.21283	8.94792	8.123	8.92651	7.46556	9.1913	8.84888	9.18324	11.2007	10.6193	9.10674	11.5047	10.0885	10.4667	9.37904	10.295
Solyc06g068910	Receptor like kinase, RLK	44.6559	48.0853	42.3403	45.8765	46.0858	40.4634	38.813	43.5079	36.3911	38.6575	37.2715	42.9942	39.5707	46.9182	45.6729	37.205	44.999	46.8243	43.5217	35.9968	48.5617
Solyc08g067530	Non-specific lipid-transfer protein (Q850K5_VITVI)	4.07682	5.76991	1.71461	5.06948	2.81884	1.84828	1.32304	2.04348	3.02583	1.56234	3.7899	1.74853	2.27462	4.63541	2.93202	5.61334	9.4861	4.80393	9.08133	4.71126	4.58465
Solyc03g033830	Unknown Protein	3.07032	2.79896	2.69734	3.12205	3.00332	3.28422	2.99688	2.70086	3.70659	2.77094	3.66402	3.33892	3.26013	3.5584	2.10286	2.37385	2.82258	2.13541	2.02207	2.5172	2.51674
Solyc08g077940	Histone-lysine N-methyltransferase-like protein (Q6ZJS5_ORYSJ)	8.47074	8.60118	8.82081	9.26423	7.84635	8.75029	11.759	9.30594	8.91157	9.29935	10.1226	10.1457	9.91503	10.1309	10.747	10.0612	11.1055	10.2876	10.6686	12.5613	12.2887
Solyc05g050280	GH3 family protein (B9GQG9_POPTR)	0.37875	0.413333	0.262904	0.183905	0.255331	0.430256	0.256232	0.175542	0.511794	0.1922	0.125693	0.404519	0.624735	0.965725	0.70982	0.512729	0.701665	0.775848	0.686602	0.539947	0.674979
Solyc06g150130		48.3434	41.0845	41.5175	37.3102	34.3885	30.1773	30.3643	24.0917	36.3842	38.3506	37.0662	31.6313	29.5173	31.1892	34.0006	30.3635	35.0556	30.5753	20.0199	24.7071	29.9307
Solyc02g070670	Urease accessory protein UREG (Q9SYT8_ARATH)	24.771	24.6806	25.0111	27.2669	20.1487	17.8348	22.2304	24.0822	23.8432	26.3718	31.2764	24.8399	24.5666	28.9905	18.7587	15.0828	26.3999	20.187	17.9592	17.2606	20.0855
Solyc11g039840	Ubiquinol-cytochrome c reductase iron-sulfur subunit (Q38M54_SOLTU)	141.94	139.004	138.41	127.23	138.709	132.444	144.787	139.687	148.402	146.647	147.493	138.572	142.462	150.406	163.353	157.065	153.401	158.372	151.468	145.839	146.913
Solyc11g012130	Blue copper protein (B6U7P6_MAIZE)	123.427	138.55	127.211	154.436	93.4233	103.578	98.9052	127.299	164.026	160.702	182.748	135.93	131.621	113.414	146.277	136.995	161.12	165.33	136.734	117.917	130.836
Solyc08g029130	Chromodomain helicase DNA binding protein 3 (B1AR17_MOUSE)	24.4854	24.9583	27.954	26.2988	28.9123	30.1216	29.4108	27.475	27.7355	26.622	26.8624	28.0871	29.052	26.7748	24.548	25.5353	24.4499	24.3336	25.8187	26.3903	25.0784
Solyc09g007630	P58IPK (manually curated)	23.1476	23.7534	22.4047	25.299	26.0099	24.7353	22.235	23.2627	17.9868	20.7943	20.2716	21.2667	22.3007	22.2929	23.9424	22.1585	21.2435	21.8689	23.4193	23.3355	23.3404
Solyc12g009650	AF308937 proline-rich protein (manually curated)	3.81122	18.7408	2.56659	3.1533	3.81061	2.73964	1.92299	3.28596	4.19236	6.3701	9.42352	4.64624	3.82102	4.75098	11.2572	11.5752	8.05776	11.12	5.1541	5.14941	6.75598
Solyc10g006050	Heterogeneous nuclear ribonucleoprotein A3 (B6TGB9_MAIZE)	5.63303	4.5048	5.10202	4.52836	4.46987	4.8865	5.07787	4.37585	4.77619	5.36011	5.13877	5.27561	5.84983	5.08492	5.78124	6.17184	5.75831	5.87277	6.91027	6.67231	6.14834
Solyc02g082260	3-hydroxy-3-methylglutaryl CoA reductase (manually curated)	199.69	144.111	195.938	176.56	208.895	147.966	145.357	163.506	220.613	224.71	159.978	201.993	192.745	225.852	277.723	219.22	243.304	222.992	163.668	137.564	258.609
Solyc02g061790	Activated RNA polymerase II transcriptional coactivator p15 (C1BJV8_OSMMO)	107.176	103.001	103.354	105.897	91.7745	100.904	91.3684	104.454	103.856	95.5105	98.8605	92.1803	94.6332	83.0822	86.6905	85.7229	94.5804	103.02	104.036	107.926	81.5071
Solyc02g081400	Intracellular protease PfpI family protein expressed (Q2R1V5_ORYSJ)	18.4379	19.3572	18.072	17.9273	20.5595	19.7322	19.8895	18.3303	18.5967	19.6082	21.729	19.3	21.5134	21.759	25.1957	23.97	20.9014	23.8083	21.4431	21.3534	23.4381
Solyc01g005300	Flavin-binding kelch domain F box protein (D7KVS5_ARALY)	24.0707	23.3007	23.8198	20.7207	25.6323	20.4102	35.4893	20.1977	25.1089	35.2843	32.4333	28.9731	27.8123	29.5543	27.5294	23.9162	24.3883	26.2911	12.0066	24.8356	27.696
Solyc01g112350	Sec7 guanine nucleotide exchange factor (B0CY77_LACBS)	28.914	30.3607	34.5145	30.8285	33.048	34.5969	35.1504	30.6108	29.487	29.2271	29.8694	29.6806	30.3779	30.3777	31.8906	35.9951	31.0634	30.8423	31.3053	32.0495	31.1711
Solyc08g007210	Hydroxycinnamoyl CoA shikimate/quinate hydroxycinnamoyltransferase-like protein (B9IAS9_POPTR)	3.60855	3.403	2.75802	3.26094	3.66228	3.6199	4.18462	2.73975	4.74555	3.41484	3.92584	3.82783	3.4584	3.92938	5.53097	5.01462	4.97713	4.18258	6.27219	5.22768	3.63663
Solyc04g025160	Arsenite ATPase transporter (Eurofung) (C8VJ74_EMENI)	14.0432	13.4268	12.4708	12.239	13.7191	12.4886	14.6834	13.9403	18.2138	17.2663	17.1145	17.7074	17.9662	15.5162	13.9668	14.6132	16.6195	14.8035	13.4948	15.9182	15.8873
Solyc09g097830	TPR repeat protein (B0JK10_MICAN)	28.0074	25.3196	31.5676	30.5208	31.1069	31.054	41.9247	31.0736	34.0994	31.7269	31.1603	38.4212	40.4427	40.0083	34.2949	34.5658	40.9983	31.7257	35.3505	33.653	40.193
Solyc10g080320	Adenylosuccinate synthetase (Q9FYW9_SOLLC)	53.7357	53.1895	51.1044	53.1833	50.6405	49.2414	47.968	47.5241	49.5598	50.7005	46.7865	47.0486	47.5229	48.8164	56.4581	57.0852	50.4013	54.9827	51.51	48.7582	53.3387
Solyc05g005750	Alpha alpha-trehalose-phosphate synthase (UDP-forming) (A3CXN9_METMJ)	16.9079	16.5089	17.8072	16.6074	17.9335	19.2409	20.9321	16.4429	18.2799	18.488	16.6838	18.4517	21.7151	18.0722	18.8597	20.3791	19.978	18.3855	20.9544	21.3072	18.5569
Solyc08g079760	Unknown Protein	85.8704	97.2816	75.0566	95.1267	66.492	60.9531	59.7728	68.4302	70.0224	81.1965	89.9112	63.0704	63.5687	62.6875	67.9864	64.9762	73.7316	63.0814	68.1487	65.9669	56.2569
Solyc01g073660	Uncharacterized MFS-type transporter C19orf28 (CS028_HUMAN)	4.68521	4.96121	5.34804	4.02374	4.66557	4.90911	6.7632	6.11227	6.78083	5.59035	6.85991	6.24095	7.024	6.47779	5.29362	5.32445	5.4574	5.61389	4.53471	4.30279	5.45882
Solyc08g061980	Mechanosensitive ion channel family (B6QJY9_PENMQ)	54.2983	55.9485	57.7923	61.5309	58.5353	55.8695	50.4966	60.0389	51.9575	55.3014	53.6421	53.8102	54.1025	53.949	50.019	48.5827	50.2623	51.3153	46.9803	51.7563	51.1568
Solyc12g017260	Genomic DNA chromosome 3 P1 clone MMP21 (Q9LHJ0_ARATH)	26.8435	26.49	25.2085	27.0792	27.4076	26.62	25.7059	25.5065	24.9768	24.8255	24.8859	23.582	24.5566	24.7401	26.7924	27.9506	26.0642	26.2377	26.7165	27.7718	25.2835
Solyc11g068830	Orotidine 5&apos-phosphate decarboxylase (Orotate phosphoribosyltransferase) (C4QAV6_SCHMA)	182.332	172.592	188.585	171.917	184.274	187.175	200.11	177.873	191.487	187.597	177.485	185.034	179.716	186.265	163.361	169.013	176.767	162.975	158.686	166.538	175.745
Solyc01g098930	Cyclin (D8UD80_VOLCA)	1.64761	2.05685	0.929994	2.0911	0.989607	0.502512	0.769207	0.804295	1.76376	0.90166	0.929364	0.904288	1.06731	1.01238	0.749309	0.588646	0.644089	1.22814	0.648107	0.655844	0.901922
Solyc11g012450	Inositol transporter 4 (manually curated)	2.07787	2.53317	1.56878	1.74728	1.29173	1.26179	1.34266	1.35173	2.49096	2.86841	2.6242	1.82267	1.69763	2.09267	1.49478	1.23933	2.55239	1.21662	0.854772	1.06213	1.54225
Solyc02g092480	Phototropic-responsive NPH3 family protein (D7M5U6_ARALY)	45.3011	51.586	31.4983	53.2231	36.2485	30.8397	28.7922	34.256	34.7202	34.9943	38.2785	31.0909	29.3405	34.7142	43.9487	34.6621	53.3616	43.6993	45.7107	31.5676	42.6294
Solyc05g015940	11-beta-hydroxysteroid dehydrogenase-like (Fragment) (Q0WLN5_ARATH)	8.01254	8.3622	4.90897	7.81822	2.51106	1.92262	0.93781	2.45237	2.25302	3.72224	4.35741	1.49242	1.20904	1.99478	5.7786	5.47961	5.08545	3.63682	1.54	2.41107	1.98696
Solyc02g079410	Universal stress protein (Usp) (A2Q2X4_MEDTR)	19.1898	19.9001	19.4652	18.1414	20.1651	22.2585	21.7537	21.9728	19.7568	20.7224	21.3723	22.1396	21.4864	22.7881	22.3527	22.2269	23.9779	22.3704	23.0834	23.1494	23.6515
Solyc01g150120		0.236696	0.11292	0.297108	0.087905	0.043202	0	0.150959	0.089966	0.428954	0.64822	0.497213	0.484099	0.365799	0.58835	0.369376	0.212544	0.165798	0.133362	0.274591	0.259746	0.235794
Solyc02g067550	Unknown Protein	9.56911	10.6323	6.35126	7.51297	1.25378	2.56265	3.03324	2.94005	4.43556	7.52571	9.17626	1.37717	2.2567	2.6621	3.53862	3.05133	5.59145	3.26545	2.08418	1.60207	1.88262
Solyc02g068530	UDP-N-acetylglucosamine pyrophosphorylase (B6T8T3_MAIZE)	15.6121	15.9428	13.8202	14.6228	15.4108	15.2497	12.5528	14.0949	13.4814	12.3458	12.0376	14.1006	12.1653	12.3287	13.8584	14.3255	14.1625	14.4736	15.2908	12.7144	14.2828
Solyc02g082270	RNA-binding protein 68390-68829 (Q9C805_ARATH)	7.39243	5.96331	7.42596	5.9802	8.38182	8.11973	11.4081	7.2511	8.22886	7.69861	7.3418	9.37334	8.66604	10.8472	8.7852	8.22453	10.8924	9.2613	8.0688	9.94824	10.2384
Solyc01g106330	Glutamyl-tRNA(Gln) amidotransferase subunit A (Q5L059_GEOKA)	15.9475	19.309	15.6743	18.3593	10.5806	8.60604	10.3857	10.4768	13.9116	16.6533	15.647	11.4431	10.2933	11.7978	12.7015	13.1525	14.1905	11.4085	13.1449	10.2299	9.12207
Solyc09g083130	Peptidase S9 prolyl oligopeptidase active site domain protein (D1C565_SPHTD)	0.667473	0.770899	0.453725	0.465429	0.758561	0.366125	0.489011	0.505099	0.295561	0.31788	0.171494	0.307832	0.389239	0.32619	0.494969	0.358623	0.482532	0.519093	0.357881	0.219949	0.464599
Solyc12g088880	Epimerase/dehydratase (C7JBC7_ACEP3)	12.198	12.8797	12.8427	15.1877	13.3826	13.6652	12.7317	13.6972	14.3663	14.0032	13.2951	13.2097	14.7891	13.6941	14.8401	15.2932	16.923	15.7254	16.2404	15.5587	15.3474
Solyc04g051510	curl-3 (manually curated)	26.4855	25.1946	26.3934	25.9229	28.5661	29.3198	35.2203	29.0055	29.2853	26.5461	27.2012	32.654	33.4285	37.011	32.2343	27.8213	32.9216	30.2549	31.9634	30.2525	35.0629
Solyc08g065840	Unknown Protein; contains Interpro domain(s) IPR012438 Protein of unknown function DUF1639	23.0945	25.1574	29.5634	25.3573	25.6834	25.2028	32.0847	25.6735	29.1879	27.0572	30.8213	33.4119	26.9079	31.2137	34.3209	31.5606	32.0026	33.149	27.2272	32.17	31.3114
Solyc04g007650	Phosphatidylinositol-4-phosphate 5-kinase family protein (D7L328_ARALY)	7.09597	6.99861	9.40375	7.20459	7.44255	8.09013	8.21163	7.72457	9.22908	9.49118	8.77838	9.36574	9.70302	9.15416	8.13168	8.64595	7.58603	7.98711	7.73674	8.87849	8.53325
Solyc02g069420	Phospholipid-translocating P-type ATPase flippase family protein (A2DBI9_TRIVA)	0.518478	0.983071	2.13639	0.495475	2.60434	2.97119	3.25537	3.34182	2.57855	1.80701	2.96612	2.70718	3.96368	1.6938	1.73857	1.9685	1.6422	2.0725	0.472257	1.46954	0.973205
Solyc12g099450	Genomic DNA chromosome 5 TAC clone K20J1 (Q9FH24_ARATH)	6.71937	8.20755	6.85431	6.7581	8.68526	7.94431	8.04726	7.69405	6.91821	6.2871	6.19016	7.22018	6.58205	6.82812	7.68761	8.60445	6.73716	8.29542	7.6439	8.71713	7.32473
Solyc01g014100	Unknown Protein	0	0.243163	0.213299	0.19742	0.50465	0.155231	0.398248	0.717061	0.069613	0.148826	0.642792	0.566269	1.60946	2.12928	1.61938	0.697775	0.699061	2.11386	1.5237	1.48707	1.94483
Solyc04g054790	Auxin-regulated protein (Q945F5_SOLLC)	56.8262	69.2287	35.004	61.181	20.6345	18.0992	18.1849	19.6939	37.4503	48.8314	64.2848	25.1486	30.1583	32.645	30.3311	26.5724	47.9383	30.9464	23.5107	21.9563	24.3668
Solyc02g087140	Phosphoglycerate mutase (D5PPD7_COREQ)	17.7624	17.8204	18.0093	17.645	18.5175	19.204	22.8132	18.1772	20.7896	20.8832	21.1624	22.6648	22.881	22.7532	19.3349	18.7266	19.3678	19.0202	20.8103	22.1163	19.2075
Solyc02g068080	Voltage-gated chloride channel (Q96325_ARATH)	3.9709	3.52176	3.68436	3.19423	3.98779	3.00326	2.9418	2.51418	2.71189	2.5718	1.55595	2.66513	2.12769	2.46072	3.55132	2.71591	3.14489	2.84521	2.62771	1.76272	3.23409
Solyc04g014613		5.39094	2.81825	4.82615	6.36202	4.49522	4.03752	2.67668	6.62535	3.05355	3.3635	3.0091	2.35117	2.37737	2.47807	2.24401	1.81322	2.29344	3.72726	1.57075	1.58163	3.7068
Solyc01g096730	Major facilitator superfamily transporter (A8NUY3_COPC7)	17.4247	14.4841	16.7852	17.0494	12.8481	12.8462	13.2372	15.0726	13.734	15.2654	13.9129	13.6683	14.48	13.8312	11.506	11.9274	13.7206	12.1499	11.4344	10.7239	15.0572
Solyc01g094690	plasma membrane intrinsic protein 1.2 (manually curated)	397.155	436.887	377.944	411.545	338.509	318.891	310.442	339.24	341.293	424.484	377.474	332.041	299.151	329.631	313.584	298.713	370.882	319.025	312.996	281.067	309.56
Solyc01g080900	Cytochrome P450	6.85095	7.47045	8.01922	6.26636	11.2857	7.56547	4.45589	9.87411	4.02643	4.11791	2.5841	5.62192	3.32575	4.70187	6.55391	4.15238	4.3859	8.7339	3.08717	4.09787	4.28792
[truncated: 20,261 more rows]

## Sheet: table 2 DEG lists
DEGs of ful2mbp20 FM	average FPKM		ful2 mbp20/WT	FPKM>1	Annotation			DEGs of mc FM	average FPKM		mc/WT	FPKM>1	Annotation			DEGs of ful2mbp20 IM	average FPKM		ful2 mbp20/WT	FPKM>1	Annotation			DEGs of mc IM	average FPKM		mc/WT	FPKM>1	Annotation
[truncated: 458 more rows]
