# Supplementary material for: Tomato flowering depends on overlapping functions of AP1/FUL‐like genes in reproductive meristem specification
Source: New Phytol. 2025 Aug 19;248(2):1002–20. doi: 10.1111/nph.70451 (PMC12445816; doi:10.1111/nph.70451)
Supplement: Supplementary file 4 — Dataset S4 List of DAP‐Seq peaks bound by FUL2‐ and MC‐ complexes. [file NPH-248-1002-s001.xlsx]

## Sheet: Article information
	New Phytologist Supporting Information
	Article title: Tomato flowering depends on overlapping functions of AP1/FUL-like genes in reproductive meristem specification
	Authors: Xiaobing Jiang, Iris E. Zahn, Kai Thoris, Chris Roelofsen, Edelin Roque, Concepción Gómez-Mena, Cristina Ferrándiz, Hongru Wang, Gerco C. Angenent, Marian Bemer
	Article acceptance date: 18 July 2025

## Sheet: Table legends
Dataset S4. List of DAP-Seq peaks bound by FUL2- and MC- complexes.
number	name	description
table1	FUL2-J	List of DAP-Seq peaks bound by FUL2-J at p<0.0001.
table2	FUL2-J2	List of DAP-Seq peaks bound by FUL2-J2 at p<0.0001.
table3	FUL2-TM3	List of DAP-Seq peaks bound by FUL2-TM3 at p<0.0001.
table4	MC-J	List of DAP-Seq peaks bound by MC-J at p<0.0001.
table5	MC-J2	List of DAP-Seq peaks bound by MC-J2 at p<0.0001.
table6	MC-TM3	List of DAP-Seq peaks bound by MC-TM3 at p<0.0001.

## Sheet: FUL2-J
seqnames	start	end	width	strand	V4	V5	V6	V7	V8	V9	V10	annotation	geneChr	geneStart	geneEnd	geneLength	geneStrand	geneId		distanceToTSS
MBtmv-ch00	3688	4042	355	*	Galaxy62-__ob__MergeSamFiles_on_data_61_and_data_60__Merged_BAM_dataset__cb___bam_peak_1	135	.	1.65781	16.4368	13.5837	210	Promoter (<=1kb)	1	3295	4824	1530	2	Solyc00g500131	1	782
MBtmv-ch00	32186	32467	282	*	Galaxy62-__ob__MergeSamFiles_on_data_61_and_data_60__Merged_BAM_dataset__cb___bam_peak_2	140	.	1.66854	16.906	14.0343	154	Promoter (2-3kb)	1	34753	37183	2431	1	Solyc00g500136	1	-2286
MBtmv-ch00	126609	126972	364	*	Galaxy62-__ob__MergeSamFiles_on_data_61_and_data_60__Merged_BAM_dataset__cb___bam_peak_3	90	.	1.56976	11.6026	9.0682	234	Promoter (<=1kb)	1	125807	126748	942	2	Solyc00g500085	2	0
MBtmv-ch00	173242	173511	270	*	Galaxy62-__ob__MergeSamFiles_on_data_61_and_data_60__Merged_BAM_dataset__cb___bam_peak_4	81	.	1.52388	10.5702	8.11365	113	Promoter (<=1kb)	1	173419	173553	135	2	Solyc09g064400	3_5	42
MBtmv-ch00	190676	190957	282	*	Galaxy62-__ob__MergeSamFiles_on_data_61_and_data_60__Merged_BAM_dataset__cb___bam_peak_5	151	.	1.73667	18.0501	15.1071	132	Promoter (<=1kb)	1	191093	191857	765	1	Solyc00g500062	1_7	-136
MBtmv-ch00	243080	243353	274	*	Galaxy62-__ob__MergeSamFiles_on_data_61_and_data_60__Merged_BAM_dataset__cb___bam_peak_6	162	.	1.7651	19.2254	16.2104	118	Promoter (<=1kb)	1	242568	243330	763	2	Solyc00g500141	1	0
MBtmv-ch00	260463	260760	298	*	Galaxy62-__ob__MergeSamFiles_on_data_61_and_data_60__Merged_BAM_dataset__cb___bam_peak_7	109	.	1.64369	13.5758	10.9128	213	Promoter (<=1kb)	1	260462	260596	135	1	Solyc09g064400	3_10	1
MBtmv-ch00	429940	430360	421	*	Galaxy62-__ob__MergeSamFiles_on_data_61_and_data_60__Merged_BAM_dataset__cb___bam_peak_8	225	.	1.92763	25.957	22.5811	175	Promoter (<=1kb)	1	429191	430720	1530	1	Solyc00g500048	1_1	749
MBtmv-ch00	563085	563552	468	*	Galaxy62-__ob__MergeSamFiles_on_data_61_and_data_60__Merged_BAM_dataset__cb___bam_peak_9	146	.	4.23579	17.6068	14.6766	324	Distal Intergenic	1	425396	431490	6095	2	Solyc00g500294	1_4	-131595
MBtmv-ch00	619513	619829	317	*	Galaxy62-__ob__MergeSamFiles_on_data_61_and_data_60__Merged_BAM_dataset__cb___bam_peak_10	74	.	3.15778	9.89328	7.47986	75	Distal Intergenic	1	425396	431490	6095	2	Solyc00g500294	1_4	-188023
MBtmv-ch00	664489	664767	279	*	Galaxy62-__ob__MergeSamFiles_on_data_61_and_data_60__Merged_BAM_dataset__cb___bam_peak_11	120	.	3.44612	14.7987	12.0547	130	Distal Intergenic	1	425396	431490	6095	2	Solyc00g500294	1_4	-232999
MBtmv-ch00	1926131	1926408	278	*	Galaxy62-__ob__MergeSamFiles_on_data_61_and_data_60__Merged_BAM_dataset__cb___bam_peak_12	231	.	2.38024	26.514	23.1145	133	Promoter (1-2kb)	1	1928013	1928928	916	1	Solyc00g500371	1	-1605
MBtmv-ch00	1962520	1962823	304	*	Galaxy62-__ob__MergeSamFiles_on_data_61_and_data_60__Merged_BAM_dataset__cb___bam_peak_13	262	.	2.49574	29.7904	26.226	142	Distal Intergenic	1	1942955	1943626	672	2	Solyc00g500006	1	-18894
MBtmv-ch00	2038361	2038643	283	*	Galaxy62-__ob__MergeSamFiles_on_data_61_and_data_60__Merged_BAM_dataset__cb___bam_peak_14	185	.	2.34357	21.7179	18.5769	125	Distal Intergenic	1	2020049	2022996	2948	2	Solyc00g500018	1	-15365
MBtmv-ch00	2703471	2703799	329	*	Galaxy62-__ob__MergeSamFiles_on_data_61_and_data_60__Merged_BAM_dataset__cb___bam_peak_15	214	.	1.98701	24.812	21.4937	206	Promoter (<=1kb)	1	2703467	2703682	216	2	Solyc00g019990	1	0
MBtmv-ch00	2705578	2705908	331	*	Galaxy62-__ob__MergeSamFiles_on_data_61_and_data_60__Merged_BAM_dataset__cb___bam_peak_16	206	.	2.00624	23.9487	20.6765	169	Promoter (<=1kb)	1	2703898	2705164	1267	2	Solyc00g019980	3	-414
MBtmv-ch00	2706081	2706422	342	*	Galaxy62-__ob__MergeSamFiles_on_data_61_and_data_60__Merged_BAM_dataset__cb___bam_peak_17	163	.	1.73312	19.3682	16.3481	222	Promoter (<=1kb)	1	2703898	2705164	1267	2	Solyc00g019980	3	-917
MBtmv-ch00	2708098	2708422	325	*	Galaxy62-__ob__MergeSamFiles_on_data_61_and_data_60__Merged_BAM_dataset__cb___bam_peak_18	82	.	1.65848	10.7022	8.24224	133	Promoter (<=1kb)	1	2707152	2708143	992	2	Solyc00g019970	2	0
MBtmv-ch00	2747508	2747934	427	*	Galaxy62-__ob__MergeSamFiles_on_data_61_and_data_60__Merged_BAM_dataset__cb___bam_peak_19	244	.	2.31217	27.975	24.4989	239	Promoter (<=1kb)	1	2748019	2748276	258	1	Solyc11g063570	1_7	-85
MBtmv-ch00	3790928	3791201	274	*	Galaxy62-__ob__MergeSamFiles_on_data_61_and_data_60__Merged_BAM_dataset__cb___bam_peak_20	116	.	3.8043	14.3696	11.6401	116	Distal Intergenic	1	3835021	3835771	751	1	Solyc00g160060	1	-43820
MBtmv-ch00	3850588	3850864	277	*	Galaxy62-__ob__MergeSamFiles_on_data_61_and_data_60__Merged_BAM_dataset__cb___bam_peak_21	224	.	2.41874	25.8343	22.4637	109	Distal Intergenic	1	3855734	3856428	695	2	Solyc00g500173	1	5564
MBtmv-ch00	3880308	3880702	395	*	Galaxy62-__ob__MergeSamFiles_on_data_61_and_data_60__Merged_BAM_dataset__cb___bam_peak_22	268	.	2.49672	30.4439	26.8435	214	Distal Intergenic	1	3885535	3886256	722	2	Solyc11g063573	1_3	5554
MBtmv-ch00	3910213	3910560	348	*	Galaxy62-__ob__MergeSamFiles_on_data_61_and_data_60__Merged_BAM_dataset__cb___bam_peak_23	355	.	2.77239	39.572	35.541	171	Distal Intergenic	1	3915368	3916089	722	2	Solyc11g063573	1_2	5529
MBtmv-ch00	3940069	3940385	317	*	Galaxy62-__ob__MergeSamFiles_on_data_61_and_data_60__Merged_BAM_dataset__cb___bam_peak_24	351	.	2.84197	39.1147	35.1147	152	Distal Intergenic	1	3945200	3945921	722	2	Solyc11g063573	1_1	5536
MBtmv-ch00	4425953	4426643	691	*	Galaxy62-__ob__MergeSamFiles_on_data_61_and_data_60__Merged_BAM_dataset__cb___bam_peak_25	315	.	2.59567	35.3441	31.5127	452	Promoter (<=1kb)	1	4425877	4426134	258	2	Solyc11g063570	1_4	0
MBtmv-ch00	4445067	4445563	497	*	Galaxy62-__ob__MergeSamFiles_on_data_61_and_data_60__Merged_BAM_dataset__cb___bam_peak_26	123	.	1.76308	15.1082	12.3298	100	Promoter (<=1kb)	1	4445250	4445870	621	2	Solyc00g020040	1_1	307
MBtmv-ch00	4450570	4450902	333	*	Galaxy62-__ob__MergeSamFiles_on_data_61_and_data_60__Merged_BAM_dataset__cb___bam_peak_27	219	.	2.03053	25.2341	21.9008	211	Promoter (<=1kb)	1	4450586	4450801	216	2	Solyc00g019990	1_3	0
MBtmv-ch00	4452679	4453516	838	*	Galaxy62-__ob__MergeSamFiles_on_data_61_and_data_60__Merged_BAM_dataset__cb___bam_peak_28	155	.	1.72447	18.4814	15.515	726	Promoter (<=1kb)	1	4451017	4452283	1267	2	Solyc00g019980	3_3	-396
MBtmv-ch00	4494637	4494987	351	*	Galaxy62-__ob__MergeSamFiles_on_data_61_and_data_60__Merged_BAM_dataset__cb___bam_peak_29	177	.	1.92934	20.9007	17.7991	231	Promoter (<=1kb)	1	4495139	4495396	258	1	Solyc11g063570	1_5	-152
MBtmv-ch00	4544329	4544633	305	*	Galaxy62-__ob__MergeSamFiles_on_data_61_and_data_60__Merged_BAM_dataset__cb___bam_peak_30	252	.	2.0879	28.7811	25.2604	156	Distal Intergenic	1	4550979	4552288	1310	2	Solyc00g112190	2	7655
MBtmv-ch00	4555669	4555993	325	*	Galaxy62-__ob__MergeSamFiles_on_data_61_and_data_60__Merged_BAM_dataset__cb___bam_peak_31	119	.	1.68748	14.7182	11.9799	145	Promoter (<=1kb)	1	4556217	4557418	1202	1	Solyc00g052530	2	-224
MBtmv-ch00	4720662	4720957	296	*	Galaxy62-__ob__MergeSamFiles_on_data_61_and_data_60__Merged_BAM_dataset__cb___bam_peak_32	232	.	1.93888	26.6592	23.2504	149	Promoter (<=1kb)	1	4716870	4721078	4209	2	Solyc00g500063	1_4	121
MBtmv-ch00	4723132	4723470	339	*	Galaxy62-__ob__MergeSamFiles_on_data_61_and_data_60__Merged_BAM_dataset__cb___bam_peak_33	241	.	2.11024	27.6406	24.1847	162	Promoter (<=1kb)	1	4723569	4724333	765	1	Solyc00g500062	1_5	-99
MBtmv-ch00	4772118	4772482	365	*	Galaxy62-__ob__MergeSamFiles_on_data_61_and_data_60__Merged_BAM_dataset__cb___bam_peak_34	140	.	1.66795	16.8858	14.0161	144	Promoter (<=1kb)	1	4771335	4772864	1530	1	Solyc00g500295	1	783
MBtmv-ch00	4807336	4807636	301	*	Galaxy62-__ob__MergeSamFiles_on_data_61_and_data_60__Merged_BAM_dataset__cb___bam_peak_35	191	.	1.92768	22.3319	19.1523	188	Promoter (<=1kb)	1	4807115	4809339	2225	1	Solyc00g500123	1	221
MBtmv-ch00	4814574	4814941	368	*	Galaxy62-__ob__MergeSamFiles_on_data_61_and_data_60__Merged_BAM_dataset__cb___bam_peak_36	143	.	1.86875	17.2414	14.3468	222	Promoter (<=1kb)	1	4813746	4814687	942	2	Solyc00g500085	2_3	0
MBtmv-ch00	4818149	4818589	441	*	Galaxy62-__ob__MergeSamFiles_on_data_61_and_data_60__Merged_BAM_dataset__cb___bam_peak_37	246	.	2.3797	28.1255	24.6444	211	Promoter (<=1kb)	1	4817601	4820041	2441	1	Solyc00g500195	1_4	548
MBtmv-ch00	4819970	4820389	420	*	Galaxy62-__ob__MergeSamFiles_on_data_61_and_data_60__Merged_BAM_dataset__cb___bam_peak_38	197	.	1.96451	22.9313	19.7226	187	Promoter (<=1kb)	1	4818941	4819429	489	2	Solyc00g160020	1	-541
MBtmv-ch00	4960573	4960911	339	*	Galaxy62-__ob__MergeSamFiles_on_data_61_and_data_60__Merged_BAM_dataset__cb___bam_peak_39	166	.	1.74953	19.6986	16.6599	108	Promoter (<=1kb)	1	4961818	4963084	1267	1	Solyc00g019980	3_1	-907
MBtmv-ch00	4961055	4961400	346	*	Galaxy62-__ob__MergeSamFiles_on_data_61_and_data_60__Merged_BAM_dataset__cb___bam_peak_40	225	.	2.06497	25.8768	22.5046	148	Promoter (<=1kb)	1	4961818	4963084	1267	1	Solyc00g019980	3_1	-418
MBtmv-ch00	4963207	4963525	319	*	Galaxy62-__ob__MergeSamFiles_on_data_61_and_data_60__Merged_BAM_dataset__cb___bam_peak_41	201	.	1.97856	23.3467	20.1064	120	Promoter (<=1kb)	1	4963300	4963515	216	1	Solyc00g019990	1_2	0
MBtmv-ch00	4987474	4987882	409	*	Galaxy62-__ob__MergeSamFiles_on_data_61_and_data_60__Merged_BAM_dataset__cb___bam_peak_42	192	.	1.97363	22.4779	19.2918	221	Promoter (<=1kb)	1	4987966	4988223	258	1	Solyc11g063570	1_3	-84
MBtmv-ch00	5037157	5037473	317	*	Galaxy62-__ob__MergeSamFiles_on_data_61_and_data_60__Merged_BAM_dataset__cb___bam_peak_43	271	.	2.13266	30.8082	27.1945	156	Distal Intergenic	1	5043805	5045114	1310	2	Solyc00g112190	2_1	7641
MBtmv-ch00	5048515	5048793	279	*	Galaxy62-__ob__MergeSamFiles_on_data_61_and_data_60__Merged_BAM_dataset__cb___bam_peak_44	79	.	1.53955	10.377	7.93074	107	Promoter (1-2kb)	1	5046729	5049091	2363	1	Solyc00g052430	3	1786
MBtmv-ch00	5600662	5600984	323	*	Galaxy62-__ob__MergeSamFiles_on_data_61_and_data_60__Merged_BAM_dataset__cb___bam_peak_45	145	.	1.78402	17.4887	14.587	149	Promoter (<=1kb)	1	5600088	5600222	135	2	Solyc09g064400	3_6	-440
MBtmv-ch00	5601217	5601516	300	*	Galaxy62-__ob__MergeSamFiles_on_data_61_and_data_60__Merged_BAM_dataset__cb___bam_peak_46	91	.	1.6746	11.6868	9.14999	239	Promoter (<=1kb)	1	5602488	5602868	381	1	Solyc00g500021	1_4	-972
MBtmv-ch00	5617284	5617618	335	*	Galaxy62-__ob__MergeSamFiles_on_data_61_and_data_60__Merged_BAM_dataset__cb___bam_peak_47	193	.	1.88423	22.5695	19.3743	212	Promoter (<=1kb)	1	5617762	5618526	765	1	Solyc00g500062	1_2	-144
MBtmv-ch00	5643350	5643646	297	*	Galaxy62-__ob__MergeSamFiles_on_data_61_and_data_60__Merged_BAM_dataset__cb___bam_peak_48	133	.	1.80413	16.1635	13.3374	195	Promoter (<=1kb)	1	5643348	5643482	135	1	Solyc09g064400	3_9	2
MBtmv-ch00	5780478	5780797	320	*	Galaxy62-__ob__MergeSamFiles_on_data_61_and_data_60__Merged_BAM_dataset__cb___bam_peak_49	216	.	1.95478	25.0066	21.683	152	Promoter (<=1kb)	1	5780916	5781680	765	1	Solyc00g500062	1_4	-119
MBtmv-ch00	5860165	5860449	285	*	Galaxy62-__ob__MergeSamFiles_on_data_61_and_data_60__Merged_BAM_dataset__cb___bam_peak_50	167	.	1.78669	19.8071	16.7628	130	Promoter (<=1kb)	1	5859262	5860026	765	2	Solyc00g500062	1_3	-139
MBtmv-ch00	6071949	6072246	298	*	Galaxy62-__ob__MergeSamFiles_on_data_61_and_data_60__Merged_BAM_dataset__cb___bam_peak_51	192	.	2.85029	22.4504	19.2672	154	Distal Intergenic	1	6199273	6204736	5464	2	Solyc00g500367	1	132490
MBtmv-ch00	6151984	6152333	350	*	Galaxy62-__ob__MergeSamFiles_on_data_61_and_data_60__Merged_BAM_dataset__cb___bam_peak_52	126	.	2.91648	15.4665	12.6763	186	Distal Intergenic	1	6199273	6204736	5464	2	Solyc00g500367	1	52403
MBtmv-ch00	6417791	6418141	351	*	Galaxy62-__ob__MergeSamFiles_on_data_61_and_data_60__Merged_BAM_dataset__cb___bam_peak_53	363	.	2.58161	40.3875	36.3209	182	Distal Intergenic	1	6424990	6426125	1136	2	Solyc00g500166	1	7984
MBtmv-ch00	6420831	6421117	287	*	Galaxy62-__ob__MergeSamFiles_on_data_61_and_data_60__Merged_BAM_dataset__cb___bam_peak_54	243	.	2.41793	27.866	24.3941	145	Distal Intergenic	1	6424990	6426125	1136	2	Solyc00g500166	1	5008
MBtmv-ch00	6429075	6429519	445	*	Galaxy62-__ob__MergeSamFiles_on_data_61_and_data_60__Merged_BAM_dataset__cb___bam_peak_55	145	.	1.88458	17.4674	14.5659	220	Promoter (<=1kb)	1	6429694	6430895	1202	1	Solyc00g052530	2_1	-175
MBtmv-ch00	6523086	6523452	367	*	Galaxy62-__ob__MergeSamFiles_on_data_61_and_data_60__Merged_BAM_dataset__cb___bam_peak_56	146	.	4.28973	17.6068	14.6766	205	Distal Intergenic	1	6557241	6557396	156	1	Solyc00g015600	1	-33789
MBtmv-ch00	6542188	6542529	342	*	Galaxy62-__ob__MergeSamFiles_on_data_61_and_data_60__Merged_BAM_dataset__cb___bam_peak_57	122	.	3.91218	14.9993	12.2229	146	Distal Intergenic	1	6557241	6557396	156	1	Solyc00g015600	1	-14712
MBtmv-ch00	7335995	7336299	305	*	Galaxy62-__ob__MergeSamFiles_on_data_61_and_data_60__Merged_BAM_dataset__cb___bam_peak_58	92	.	1.5864	11.7912	9.25049	78	Promoter (<=1kb)	1	7336191	7337132	942	1	Solyc00g500085	2_1	0
MBtmv-ch00	7392645	7392948	304	*	Galaxy62-__ob__MergeSamFiles_on_data_61_and_data_60__Merged_BAM_dataset__cb___bam_peak_59	82	.	1.55417	10.6704	8.2115	49	Promoter (<=1kb)	1	7392779	7392913	135	2	Solyc09g064400	3_11	0
MBtmv-ch00	7393840	7394303	464	*	Galaxy62-__ob__MergeSamFiles_on_data_61_and_data_60__Merged_BAM_dataset__cb___bam_peak_60	160	.	1.85278	19.0304	16.0205	188	Promoter (<=1kb)	1	7395129	7395509	381	1	Solyc00g500021	1_7	-826
MBtmv-ch00	7430691	7430999	309	*	Galaxy62-__ob__MergeSamFiles_on_data_61_and_data_60__Merged_BAM_dataset__cb___bam_peak_61	101	.	1.52916	12.8064	10.189	115	Distal Intergenic	1	7437891	7445257	7367	1	Solyc00g500290	2_4	-6892
MBtmv-ch00	7669541	7669863	323	*	Galaxy62-__ob__MergeSamFiles_on_data_61_and_data_60__Merged_BAM_dataset__cb___bam_peak_62	262	.	2.14658	29.8109	26.2463	152	Promoter (<=1kb)	1	7668653	7669417	765	2	Solyc00g500062	1_10	-124
MBtmv-ch00	7685673	7685972	300	*	Galaxy62-__ob__MergeSamFiles_on_data_61_and_data_60__Merged_BAM_dataset__cb___bam_peak_63	110	.	1.72144	13.6969	11.0264	77	Promoter (<=1kb)	1	7684311	7684691	381	2	Solyc00g500021	1_3	-982
MBtmv-ch00	7686945	7687236	292	*	Galaxy62-__ob__MergeSamFiles_on_data_61_and_data_60__Merged_BAM_dataset__cb___bam_peak_64	116	.	1.74485	14.3974	11.6663	222	Promoter (<=1kb)	1	7686957	7687091	135	1	Solyc09g064400	3_1	0
MBtmv-ch00	7759498	7759802	305	*	Galaxy62-__ob__MergeSamFiles_on_data_61_and_data_60__Merged_BAM_dataset__cb___bam_peak_65	197	.	1.97915	22.9839	19.7743	193	Promoter (<=1kb)	1	7759277	7761501	2225	1	Solyc00g500193	1	221
MBtmv-ch00	7766708	7767063	356	*	Galaxy62-__ob__MergeSamFiles_on_data_61_and_data_60__Merged_BAM_dataset__cb___bam_peak_66	125	.	1.78625	15.308	12.5261	191	Promoter (<=1kb)	1	7766195	7767048	854	2	Solyc00g500194	1	0
MBtmv-ch00	7809486	7809783	298	*	Galaxy62-__ob__MergeSamFiles_on_data_61_and_data_60__Merged_BAM_dataset__cb___bam_peak_67	86	.	1.53329	11.1413	8.63679	75	Promoter (<=1kb)	1	7809645	7809779	135	2	Solyc09g064400	3_8	0
MBtmv-ch00	7810761	7811073	313	*	Galaxy62-__ob__MergeSamFiles_on_data_61_and_data_60__Merged_BAM_dataset__cb___bam_peak_68	83	.	1.51664	10.8134	8.32671	126	Promoter (<=1kb)	1	7812045	7812425	381	1	Solyc00g500021	1_1	-972
MBtmv-ch00	7847451	7847752	302	*	Galaxy62-__ob__MergeSamFiles_on_data_61_and_data_60__Merged_BAM_dataset__cb___bam_peak_69	139	.	1.69556	16.8318	13.9634	125	Promoter (2-3kb)	1	7842737	7845167	2431	2	Solyc00g500054	1_7	-2284
MBtmv-ch00	7866881	7867458	578	*	Galaxy62-__ob__MergeSamFiles_on_data_61_and_data_60__Merged_BAM_dataset__cb___bam_peak_70	184	.	1.83562	21.5508	18.416	230	Promoter (1-2kb)	1	7865335	7866435	1101	1	Solyc00g500040	1_2	1546
MBtmv-ch00	8006615	8006887	273	*	Galaxy62-__ob__MergeSamFiles_on_data_61_and_data_60__Merged_BAM_dataset__cb___bam_peak_71	143	.	1.79888	17.2417	14.347	175	Promoter (1-2kb)	1	8007746	8008003	258	2	Solyc11g063570	1_6	1116
MBtmv-ch00	8008122	8008485	364	*	Galaxy62-__ob__MergeSamFiles_on_data_61_and_data_60__Merged_BAM_dataset__cb___bam_peak_72	243	.	2.28106	27.7808	24.3104	152	Promoter (<=1kb)	1	8007746	8008003	258	2	Solyc11g063570	1_6	-119
MBtmv-ch00	8047537	8047977	441	*	Galaxy62-__ob__MergeSamFiles_on_data_61_and_data_60__Merged_BAM_dataset__cb___bam_peak_73	136	.	1.8816	16.4758	13.6187	185	Promoter (<=1kb)	1	8047005	8047514	510	2	Solyc00g019950	2_3	-23
MBtmv-ch00	8049611	8049932	322	*	Galaxy62-__ob__MergeSamFiles_on_data_61_and_data_60__Merged_BAM_dataset__cb___bam_peak_74	161	.	1.73193	19.2069	16.1928	140	Promoter (<=1kb)	1	8050859	8052125	1267	1	Solyc00g019980	3_2	-927
MBtmv-ch00	8050156	8050442	287	*	Galaxy62-__ob__MergeSamFiles_on_data_61_and_data_60__Merged_BAM_dataset__cb___bam_peak_75	138	.	1.77459	16.698	13.8331	80	Promoter (<=1kb)	1	8050859	8052125	1267	1	Solyc00g019980	3_2	-417
MBtmv-ch00	8052216	8052576	361	*	Galaxy62-__ob__MergeSamFiles_on_data_61_and_data_60__Merged_BAM_dataset__cb___bam_peak_76	236	.	2.10071	27.1294	23.6903	131	Promoter (<=1kb)	1	8052341	8052556	216	1	Solyc00g019990	1_1	0
MBtmv-ch00	8204733	8205148	416	*	Galaxy62-__ob__MergeSamFiles_on_data_61_and_data_60__Merged_BAM_dataset__cb___bam_peak_77	244	.	2.34135	27.9625	24.4883	238	Promoter (<=1kb)	1	8205242	8205499	258	1	Solyc11g063570	1_1	-94
MBtmv-ch00	8250370	8250754	385	*	Galaxy62-__ob__MergeSamFiles_on_data_61_and_data_60__Merged_BAM_dataset__cb___bam_peak_78	122	.	1.71398	15.0122	12.2356	165	Promoter (<=1kb)	1	8250592	8251533	942	1	Solyc00g500085	2_2	0
MBtmv-ch00	8308182	8308606	425	*	Galaxy62-__ob__MergeSamFiles_on_data_61_and_data_60__Merged_BAM_dataset__cb___bam_peak_79	179	.	1.93722	21.1098	17.9917	230	Promoter (<=1kb)	1	8309481	8309861	381	1	Solyc00g500021	1_2	-875
MBtmv-ch00	8359063	8359376	314	*	Galaxy62-__ob__MergeSamFiles_on_data_61_and_data_60__Merged_BAM_dataset__cb___bam_peak_80	225	.	2.06057	25.9179	22.5433	149	Promoter (<=1kb)	1	8358178	8358942	765	2	Solyc00g500062	1_1	-121
MBtmv-ch00	8375190	8375479	290	*	Galaxy62-__ob__MergeSamFiles_on_data_61_and_data_60__Merged_BAM_dataset__cb___bam_peak_81	89	.	1.67049	11.4815	8.95287	100	Promoter (<=1kb)	1	8373836	8374216	381	2	Solyc00g500021	1_6	-974
MBtmv-ch00	8375758	8376060	303	*	Galaxy62-__ob__MergeSamFiles_on_data_61_and_data_60__Merged_BAM_dataset__cb___bam_peak_82	218	.	2.02267	25.1638	21.8321	197	Promoter (<=1kb)	1	8376482	8376616	135	1	Solyc09g064400	3_4	-422
MBtmv-ch00	8376455	8376805	351	*	Galaxy62-__ob__MergeSamFiles_on_data_61_and_data_60__Merged_BAM_dataset__cb___bam_peak_83	192	.	2.01983	22.4742	19.2895	238	Promoter (<=1kb)	1	8376482	8376616	135	1	Solyc09g064400	3_4	0
MBtmv-ch00	8413912	8414291	380	*	Galaxy62-__ob__MergeSamFiles_on_data_61_and_data_60__Merged_BAM_dataset__cb___bam_peak_84	87	.	1.56364	11.2554	8.74779	188	Promoter (<=1kb)	1	8413098	8414039	942	2	Solyc00g500085	2_4	0
MBtmv-ch00	8446390	8446811	422	*	Galaxy62-__ob__MergeSamFiles_on_data_61_and_data_60__Merged_BAM_dataset__cb___bam_peak_85	166	.	1.74953	19.6986	16.6599	276	Promoter (<=1kb)	1	8446063	8447592	1530	2	Solyc00g500330	1	781
MBtmv-ch00	8474913	8475246	334	*	Galaxy62-__ob__MergeSamFiles_on_data_61_and_data_60__Merged_BAM_dataset__cb___bam_peak_86	210	.	1.93981	24.3655	21.0802	204	Promoter (2-3kb)	1	8477522	8479952	2431	1	Solyc00g500054	1	-2276
MBtmv-ch00	8536233	8536522	290	*	Galaxy62-__ob__MergeSamFiles_on_data_61_and_data_60__Merged_BAM_dataset__cb___bam_peak_87	102	.	1.63744	12.9025	10.2826	183	Promoter (<=1kb)	1	8535391	8536332	942	2	Solyc00g500085	2_5	0
MBtmv-ch01	646502	646862	361	*	Galaxy62-__ob__MergeSamFiles_on_data_61_and_data_60__Merged_BAM_dataset__cb___bam_peak_88	93	.	3.53462	11.9446	9.3778	190	Promoter (1-2kb)	2	648240	649320	1081	1	Solyc01g005040	3	-1378
MBtmv-ch01	1023269	1023598	330	*	Galaxy62-__ob__MergeSamFiles_on_data_61_and_data_60__Merged_BAM_dataset__cb___bam_peak_89	213	.	5.09878	24.6894	21.3764	148	Promoter (1-2kb)	2	1021430	1024168	2739	1	Solyc01g005610	4	1839
MBtmv-ch01	1090508	1090861	354	*	Galaxy62-__ob__MergeSamFiles_on_data_61_and_data_60__Merged_BAM_dataset__cb___bam_peak_90	298	.	4.35469	33.5778	29.8281	182	Distal Intergenic	2	1095832	1098696	2865	1	Solyc01g005730	3	-4971
MBtmv-ch01	1117277	1117611	335	*	Galaxy62-__ob__MergeSamFiles_on_data_61_and_data_60__Merged_BAM_dataset__cb___bam_peak_91	218	.	4.99399	25.159	21.8274	143	Promoter (2-3kb)	2	1117834	1120533	2700	2	Solyc01g005800	3	2922
MBtmv-ch01	1580457	1580757	301	*	Galaxy62-__ob__MergeSamFiles_on_data_61_and_data_60__Merged_BAM_dataset__cb___bam_peak_92	146	.	4.28973	17.6068	14.6766	152	Intron (Solyc01g006360.4.1/Solyc01g006360.4, intron 5 of 24)	2	1561323	1588245	26923	2	Solyc01g006360	4	7488
MBtmv-ch01	1709016	1709329	314	*	Galaxy62-__ob__MergeSamFiles_on_data_61_and_data_60__Merged_BAM_dataset__cb___bam_peak_93	97	.	2.91996	12.2878	9.70391	177	Promoter (<=1kb)	2	1708614	1711031	2418	1	Solyc01g006530	1	402
MBtmv-ch01	2061590	2061901	312	*	Galaxy62-__ob__MergeSamFiles_on_data_61_and_data_60__Merged_BAM_dataset__cb___bam_peak_94	68	.	2.70085	9.23265	6.8726	162	Intron (Solyc01g006880.4.1/Solyc01g006880.4, intron 23 of 23)	2	2070830	2076213	5384	1	Solyc01g006890	3	-8929
MBtmv-ch01	2659559	2659902	344	*	Galaxy62-__ob__MergeSamFiles_on_data_61_and_data_60__Merged_BAM_dataset__cb___bam_peak_95	176	.	3.97241	20.7187	17.6221	207	Promoter (<=1kb)	2	2659284	2667054	7771	1	Solyc01g007910	3	275
MBtmv-ch01	2737782	2738059	278	*	Galaxy62-__ob__MergeSamFiles_on_data_61_and_data_60__Merged_BAM_dataset__cb___bam_peak_96	191	.	4.64277	22.2861	19.1083	143	Promoter (1-2kb)	2	2739617	2744325	4709	1	Solyc01g008010	3	-1558
MBtmv-ch01	2877778	2878077	300	*	Galaxy62-__ob__MergeSamFiles_on_data_61_and_data_60__Merged_BAM_dataset__cb___bam_peak_97	153	.	4.34367	18.28	15.3189	189	Distal Intergenic	2	2866414	2870583	4170	1	Solyc01g008170	3	11364
MBtmv-ch01	3215783	3216163	381	*	Galaxy62-__ob__MergeSamFiles_on_data_61_and_data_60__Merged_BAM_dataset__cb___bam_peak_98	295	.	5.96176	33.2892	29.5472	177	Intron (Solyc01g008560.3.1/Solyc01g008560.3, intron 6 of 10)	2	3212702	3220516	7815	2	Solyc01g008560	3	4353
MBtmv-ch01	3344035	3344412	378	*	Galaxy62-__ob__MergeSamFiles_on_data_61_and_data_60__Merged_BAM_dataset__cb___bam_peak_99	84	.	3.11057	10.9468	8.44933	219	Promoter (1-2kb)	2	3346288	3350456	4169	1	Solyc01g008760	4	-1876
MBtmv-ch01	3378885	3379234	350	*	Galaxy62-__ob__MergeSamFiles_on_data_61_and_data_60__Merged_BAM_dataset__cb___bam_peak_100	40	.	2.07051	6.13286	4.07341	189	Exon (Solyc01g008780.3.1/Solyc01g008780.3, exon 2 of 3)	2	3382805	3387637	4833	1	Solyc01g008790	4	-3571
MBtmv-ch01	3628036	3628377	342	*	Galaxy62-__ob__MergeSamFiles_on_data_61_and_data_60__Merged_BAM_dataset__cb___bam_peak_101	206	.	4.9909	23.9476	20.6755	157	Promoter (<=1kb)	2	3610318	3629070	18753	2	Solyc01g009050	3	693
MBtmv-ch01	3661858	3662226	369	*	Galaxy62-__ob__MergeSamFiles_on_data_61_and_data_60__Merged_BAM_dataset__cb___bam_peak_102	272	.	5.74601	30.8674	27.2437	166	Intron (Solyc01g009090.3.1/Solyc01g009090.3, intron 11 of 11)	2	3655202	3658250	3049	1	Solyc01g009080	5	6656
MBtmv-ch01	4053427	4053751	325	*	Galaxy62-__ob__MergeSamFiles_on_data_61_and_data_60__Merged_BAM_dataset__cb___bam_peak_103	235	.	5.36846	26.9565	23.5223	170	Intron (Solyc01g009310.3.1/Solyc01g009310.3, intron 6 of 12)	2	4049903	4059188	9286	1	Solyc01g009310	3	3524
MBtmv-ch01	4106767	4107064	298	*	Galaxy62-__ob__MergeSamFiles_on_data_61_and_data_60__Merged_BAM_dataset__cb___bam_peak_104	181	.	4.40433	21.2991	18.1743	157	Promoter (<=1kb)	2	4106371	4107403	1033	2	Solyc01g009350	2	339
MBtmv-ch01	4681384	4681706	323	*	Galaxy62-__ob__MergeSamFiles_on_data_61_and_data_60__Merged_BAM_dataset__cb___bam_peak_105	140	.	4.18186	16.9421	14.0601	96	Distal Intergenic	2	4664724	4671128	6405	2	Solyc01g009740	4	-10256
MBtmv-ch01	4687717	4688008	292	*	Galaxy62-__ob__MergeSamFiles_on_data_61_and_data_60__Merged_BAM_dataset__cb___bam_peak_106	186	.	4.77516	21.7654	18.6039	108	Distal Intergenic	2	4696363	4700807	4445	2	Solyc01g009750	3	12799
MBtmv-ch01	4987908	4988207	300	*	Galaxy62-__ob__MergeSamFiles_on_data_61_and_data_60__Merged_BAM_dataset__cb___bam_peak_107	172	.	4.61335	20.3478	17.264	161	Intron (Solyc01g009850.5.1/Solyc01g009850.5, intron 1 of 1)	2	4982257	4988895	6639	1	Solyc01g009850	5	5651
MBtmv-ch01	5618628	5618897	270	*	Galaxy62-__ob__MergeSamFiles_on_data_61_and_data_60__Merged_BAM_dataset__cb___bam_peak_108	172	.	4.55941	20.3478	17.264	121	Promoter (1-2kb)	2	5620447	5621433	987	1	Solyc01g010215	1	-1550
MBtmv-ch01	6009892	6010260	369	*	Galaxy62-__ob__MergeSamFiles_on_data_61_and_data_60__Merged_BAM_dataset__cb___bam_peak_109	231	.	3.72383	26.5015	23.1021	209	Distal Intergenic	2	6004072	6006307	2236	2	Solyc01g010490	5	-3585
MBtmv-ch01	6196664	6197115	452	*	Galaxy62-__ob__MergeSamFiles_on_data_61_and_data_60__Merged_BAM_dataset__cb___bam_peak_110	264	.	5.69208	30.0724	26.4853	257	Promoter (<=1kb)	2	6196127	6196811	685	2	Solyc01g010550	1	0
MBtmv-ch01	6274662	6274938	277	*	Galaxy62-__ob__MergeSamFiles_on_data_61_and_data_60__Merged_BAM_dataset__cb___bam_peak_111	136	.	3.64995	16.5457	13.6849	130	Distal Intergenic	2	6265863	6266176	314	2	Solyc04g051427	3_1	-8486
MBtmv-ch01	6382319	6382625	307	*	Galaxy62-__ob__MergeSamFiles_on_data_61_and_data_60__Merged_BAM_dataset__cb___bam_peak_112	122	.	3.91218	14.9993	12.2229	124	Promoter (1-2kb)	2	6377821	6383660	5840	2	Solyc01g010710	5	1035
MBtmv-ch01	6386318	6386588	271	*	Galaxy62-__ob__MergeSamFiles_on_data_61_and_data_60__Merged_BAM_dataset__cb___bam_peak_113	140	.	4.18186	16.9421	14.0601	154	Promoter (2-3kb)	2	6377821	6383660	5840	2	Solyc01g010710	5	-2658
MBtmv-ch01	6417252	6417558	307	*	Galaxy62-__ob__MergeSamFiles_on_data_61_and_data_60__Merged_BAM_dataset__cb___bam_peak_114	226	.	4.08412	26.0661	22.6882	145	Promoter (1-2kb)	2	6415240	6419212	3973	2	Solyc01g010740	5	1654
MBtmv-ch01	6504005	6504291	287	*	Galaxy62-__ob__MergeSamFiles_on_data_61_and_data_60__Merged_BAM_dataset__cb___bam_peak_115	206	.	4.9909	23.9476	20.6755	134	Distal Intergenic	2	6469384	6475844	6461	2	Solyc01g010780	4	-28161
MBtmv-ch01	6853496	6853779	284	*	Galaxy62-__ob__MergeSamFiles_on_data_61_and_data_60__Merged_BAM_dataset__cb___bam_peak_116	129	.	2.74652	15.7384	12.93	129	Distal Intergenic	2	7061665	7068991	7327	1	Solyc01g010820	3	-207886
MBtmv-ch01	6884947	6885270	324	*	Galaxy62-__ob__MergeSamFiles_on_data_61_and_data_60__Merged_BAM_dataset__cb___bam_peak_117	146	.	4.28973	17.6068	14.6766	143	Distal Intergenic	2	7061665	7068991	7327	1	Solyc01g010820	3	-176395
MBtmv-ch01	7027777	7028122	346	*	Galaxy62-__ob__MergeSamFiles_on_data_61_and_data_60__Merged_BAM_dataset__cb___bam_peak_118	272	.	5.74601	30.8674	27.2437	175	Distal Intergenic	2	7061665	7068991	7327	1	Solyc01g010820	3	-33543
MBtmv-ch01	7297546	7297817	272	*	Galaxy62-__ob__MergeSamFiles_on_data_61_and_data_60__Merged_BAM_dataset__cb___bam_peak_119	116	.	3.8043	14.3696	11.6401	147	Intron (Solyc01g010930.5.1/Solyc01g010930.5, intron 6 of 6)	2	7280773	7281850	1078	2	Solyc01g010920	2	-15696
MBtmv-ch01	7454792	7455153	362	*	Galaxy62-__ob__MergeSamFiles_on_data_61_and_data_60__Merged_BAM_dataset__cb___bam_peak_120	287	.	5.90782	32.4759	28.7762	155	Distal Intergenic	2	7446774	7447133	360	1	Solyc01g010960	3	8018
MBtmv-ch01	7517088	7517376	289	*	Galaxy62-__ob__MergeSamFiles_on_data_61_and_data_60__Merged_BAM_dataset__cb___bam_peak_121	92	.	2.25163	11.8353	9.29305	137	Distal Intergenic	2	7469040	7473066	4027	1	Solyc01g010970	3	48048
MBtmv-ch01	7632942	7633274	333	*	Galaxy62-__ob__MergeSamFiles_on_data_61_and_data_60__Merged_BAM_dataset__cb___bam_peak_122	134	.	4.07399	16.2858	13.4348	187	Distal Intergenic	2	7695710	7697265	1556	1	Solyc01g010990	3	-62436
MBtmv-ch01	7824272	7824544	273	*	Galaxy62-__ob__MergeSamFiles_on_data_61_and_data_60__Merged_BAM_dataset__cb___bam_peak_123	115	.	3.32014	14.2279	11.5274	183	Distal Intergenic	2	7799013	7799171	159	2	Solyc01g011020	2	-25101
MBtmv-ch01	7881394	7881674	281	*	Galaxy62-__ob__MergeSamFiles_on_data_61_and_data_60__Merged_BAM_dataset__cb___bam_peak_124	122	.	3.91218	14.9993	12.2229	116	Distal Intergenic	2	7887632	7887967	336	2	Solyc01g011060	1	6293
MBtmv-ch01	8102813	8103177	365	*	Galaxy62-__ob__MergeSamFiles_on_data_61_and_data_60__Merged_BAM_dataset__cb___bam_peak_125	99	.	3.58856	12.5363	9.9366	132	Distal Intergenic	2	8005117	8005287	171	2	Solyc01g011070	1	-97526
MBtmv-ch01	8108688	8108961	274	*	Galaxy62-__ob__MergeSamFiles_on_data_61_and_data_60__Merged_BAM_dataset__cb___bam_peak_126	155	.	3.98025	18.4858	15.5171	119	Distal Intergenic	2	8005117	8005287	171	2	Solyc01g011070	1	-103401
MBtmv-ch01	8120809	8121095	287	*	Galaxy62-__ob__MergeSamFiles_on_data_61_and_data_60__Merged_BAM_dataset__cb___bam_peak_127	192	.	4.82909	22.4855	19.2918	157	Distal Intergenic	2	8005117	8005287	171	2	Solyc01g011070	1	-115522
MBtmv-ch01	8425917	8426267	351	*	Galaxy62-__ob__MergeSamFiles_on_data_61_and_data_60__Merged_BAM_dataset__cb___bam_peak_128	179	.	4.66729	21.0528	17.9375	169	Distal Intergenic	2	8453241	8465525	12285	1	Solyc01g011090	4	-26974
MBtmv-ch01	8516330	8516653	324	*	Galaxy62-__ob__MergeSamFiles_on_data_61_and_data_60__Merged_BAM_dataset__cb___bam_peak_129	146	.	3.51993	17.5702	14.6616	89	Distal Intergenic	2	8512337	8512534	198	1	Solyc01g011110	1	3993
MBtmv-ch01	8667577	8667883	307	*	Galaxy62-__ob__MergeSamFiles_on_data_61_and_data_60__Merged_BAM_dataset__cb___bam_peak_130	140	.	4.18186	16.9421	14.0601	137	Distal Intergenic	2	8696915	8698095	1181	2	Solyc01g011115	1	30212
MBtmv-ch01	8721817	8722202	386	*	Galaxy62-__ob__MergeSamFiles_on_data_61_and_data_60__Merged_BAM_dataset__cb___bam_peak_131	298	.	5.79678	33.5931	29.8419	180	Distal Intergenic	2	8710835	8711086	252	2	Solyc01g162800	1	-10731
MBtmv-ch01	8736897	8737186	290	*	Galaxy62-__ob__MergeSamFiles_on_data_61_and_data_60__Merged_BAM_dataset__cb___bam_peak_132	116	.	3.85824	14.3696	11.6401	118	Distal Intergenic	2	8710835	8711086	252	2	Solyc01g162800	1	-25811
MBtmv-ch01	9018578	9018862	285	*	Galaxy62-__ob__MergeSamFiles_on_data_61_and_data_60__Merged_BAM_dataset__cb___bam_peak_133	159	.	4.45154	18.9613	15.9543	179	Distal Intergenic	2	9000747	9002507	1761	2	Solyc01g011230	3	-16071
MBtmv-ch01	9032458	9032849	392	*	Galaxy62-__ob__MergeSamFiles_on_data_61_and_data_60__Merged_BAM_dataset__cb___bam_peak_134	246	.	5.24486	28.139	24.6554	191	Distal Intergenic	2	9000747	9002507	1761	2	Solyc01g011230	3	-29951
MBtmv-ch01	9044100	9044528	429	*	Galaxy62-__ob__MergeSamFiles_on_data_61_and_data_60__Merged_BAM_dataset__cb___bam_peak_135	157	.	3.62292	18.7227	15.744	192	Distal Intergenic	2	9079663	9080358	696	2	Solyc01g011260	1	35830
MBtmv-ch01	9168779	9169075	297	*	Galaxy62-__ob__MergeSamFiles_on_data_61_and_data_60__Merged_BAM_dataset__cb___bam_peak_136	134	.	4.12792	16.2858	13.4348	157	Distal Intergenic	2	9189455	9191953	2499	1	Solyc01g011277	1	-20380
MBtmv-ch01	9211142	9211601	460	*	Galaxy62-__ob__MergeSamFiles_on_data_61_and_data_60__Merged_BAM_dataset__cb___bam_peak_137	336	.	4.31299	37.5765	33.6364	202	Distal Intergenic	2	9189455	9191953	2499	1	Solyc01g011277	1	21687
MBtmv-ch01	9348119	9348387	269	*	Galaxy62-__ob__MergeSamFiles_on_data_61_and_data_60__Merged_BAM_dataset__cb___bam_peak_138	150	.	4.03371	18.0156	15.0733	133	Distal Intergenic	2	9309028	9309567	540	2	Solyc01g011300	1	-38552
MBtmv-ch01	9395482	9395943	462	*	Galaxy62-__ob__MergeSamFiles_on_data_61_and_data_60__Merged_BAM_dataset__cb___bam_peak_139	335	.	6.44719	37.4438	33.5072	248	Distal Intergenic	2	9411481	9417014	5534	2	Solyc01g011310	3	21071
MBtmv-ch01	9743245	9743514	270	*	Galaxy62-__ob__MergeSamFiles_on_data_61_and_data_60__Merged_BAM_dataset__cb___bam_peak_140	122	.	3.83998	14.9974	12.2229	137	Distal Intergenic	2	9603636	9604481	846	2	Solyc01g011390	2	-138764
MBtmv-ch01	9818222	9818507	286	*	Galaxy62-__ob__MergeSamFiles_on_data_61_and_data_60__Merged_BAM_dataset__cb___bam_peak_141	46	.	2.55428	6.78882	4.64535	23	Distal Intergenic	2	9887404	9890420	3017	1	Solyc01g011413	1	-68897
MBtmv-ch01	9865489	9865822	334	*	Galaxy62-__ob__MergeSamFiles_on_data_61_and_data_60__Merged_BAM_dataset__cb___bam_peak_142	172	.	3.29978	20.3339	17.264	186	Distal Intergenic	2	9887404	9890420	3017	1	Solyc01g011413	1	-21582
MBtmv-ch01	9930488	9930893	406	*	Galaxy62-__ob__MergeSamFiles_on_data_61_and_data_60__Merged_BAM_dataset__cb___bam_peak_143	238	.	4.80645	27.2538	23.8105	223	Distal Intergenic	2	9949573	9952130	2558	2	Solyc01g011417	1	21237
MBtmv-ch01	9996266	9996661	396	*	Galaxy62-__ob__MergeSamFiles_on_data_61_and_data_60__Merged_BAM_dataset__cb___bam_peak_144	225	.	4.43283	25.9321	22.5565	196	Distal Intergenic	2	9949573	9952130	2558	2	Solyc01g011417	1	-44136
MBtmv-ch01	10031457	10031779	323	*	Galaxy62-__ob__MergeSamFiles_on_data_61_and_data_60__Merged_BAM_dataset__cb___bam_peak_145	188	.	4.29797	21.991	18.8213	156	Distal Intergenic	2	10064812	10067243	2432	2	Solyc01g011430	4	35464
MBtmv-ch01	10204863	10205262	400	*	Galaxy62-__ob__MergeSamFiles_on_data_61_and_data_60__Merged_BAM_dataset__cb___bam_peak_146	358	.	6.39737	39.8997	35.8591	193	Distal Intergenic	2	10190575	10190856	282	2	Solyc01g011470	1	-14007
MBtmv-ch01	10253236	10253623	388	*	Galaxy62-__ob__MergeSamFiles_on_data_61_and_data_60__Merged_BAM_dataset__cb___bam_peak_147	275	.	5.59608	31.2197	27.5822	169	Distal Intergenic	2	10242747	10243647	901	1	Solyc01g011490	1	10489
MBtmv-ch01	10560048	10560339	292	*	Galaxy62-__ob__MergeSamFiles_on_data_61_and_data_60__Merged_BAM_dataset__cb___bam_peak_148	170	.	4.04145	20.1435	17.0864	171	Distal Intergenic	2	10549468	10549834	367	2	Solyc01g012580	1	-10214
MBtmv-ch01	10563813	10564256	444	*	Galaxy62-__ob__MergeSamFiles_on_data_61_and_data_60__Merged_BAM_dataset__cb___bam_peak_149	742	.	8.05138	80.061	74.2662	219	Distal Intergenic	2	10549468	10549834	367	2	Solyc01g012580	1	-13979
MBtmv-ch01	11116276	11116606	331	*	Galaxy62-__ob__MergeSamFiles_on_data_61_and_data_60__Merged_BAM_dataset__cb___bam_peak_150	296	.	4.07381	33.3483	29.6053	162	Distal Intergenic	2	11131975	11132211	237	2	Solyc01g013870	1	15605
MBtmv-ch01	11258824	11259151	328	*	Galaxy62-__ob__MergeSamFiles_on_data_61_and_data_60__Merged_BAM_dataset__cb___bam_peak_151	213	.	4.25375	24.623	21.3279	171	Distal Intergenic	2	11265722	11266235	514	2	Solyc01g160670	1	7084
MBtmv-ch01	11488324	11488662	339	*	Galaxy62-__ob__MergeSamFiles_on_data_61_and_data_60__Merged_BAM_dataset__cb___bam_peak_152	334	.	5.35367	37.422	33.499	169	Distal Intergenic	2	11303287	11303749	463	2	Solyc01g160680	1	-184575
MBtmv-ch01	11534748	11535077	330	*	Galaxy62-__ob__MergeSamFiles_on_data_61_and_data_60__Merged_BAM_dataset__cb___bam_peak_153	128	.	4.02005	15.6381	12.8318	173	Distal Intergenic	2	11303287	11303749	463	2	Solyc01g160680	1	-230999
MBtmv-ch01	11584892	11585237	346	*	Galaxy62-__ob__MergeSamFiles_on_data_61_and_data_60__Merged_BAM_dataset__cb___bam_peak_154	171	.	4.3919	20.2058	17.1453	131	Distal Intergenic	2	11303287	11303749	463	2	Solyc01g160680	1	-281143
MBtmv-ch01	11687618	11687949	332	*	Galaxy62-__ob__MergeSamFiles_on_data_61_and_data_60__Merged_BAM_dataset__cb___bam_peak_155	242	.	5.05659	27.6607	24.2019	203	Distal Intergenic	2	11303287	11303749	463	2	Solyc01g160680	1	-383869
MBtmv-ch01	11759360	11759720	361	*	Galaxy62-__ob__MergeSamFiles_on_data_61_and_data_60__Merged_BAM_dataset__cb___bam_peak_156	327	.	6.33931	36.6014	32.706	167	Distal Intergenic	2	11303287	11303749	463	2	Solyc01g160680	1	-455611
MBtmv-ch01	11989381	11989671	291	*	Galaxy62-__ob__MergeSamFiles_on_data_61_and_data_60__Merged_BAM_dataset__cb___bam_peak_157	141	.	3.5343	17.0287	14.1435	158	Distal Intergenic	2	11303287	11303749	463	2	Solyc01g160680	1	-685632
MBtmv-ch01	12042946	12043214	269	*	Galaxy62-__ob__MergeSamFiles_on_data_61_and_data_60__Merged_BAM_dataset__cb___bam_peak_158	93	.	3.48068	11.9446	9.3778	62	Distal Intergenic	2	11303287	11303749	463	2	Solyc01g160680	1	-739197
MBtmv-ch01	12136709	12136993	285	*	Galaxy62-__ob__MergeSamFiles_on_data_61_and_data_60__Merged_BAM_dataset__cb___bam_peak_159	78	.	2.49699	10.2842	7.84187	97	Distal Intergenic	2	11303287	11303749	463	2	Solyc01g160680	1	-832960
MBtmv-ch01	12199372	12199679	308	*	Galaxy62-__ob__MergeSamFiles_on_data_61_and_data_60__Merged_BAM_dataset__cb___bam_peak_160	122	.	3.78981	14.9974	12.2229	185	Distal Intergenic	2	11303287	11303749	463	2	Solyc01g160680	1	-895623
MBtmv-ch01	12231287	12231567	281	*	Galaxy62-__ob__MergeSamFiles_on_data_61_and_data_60__Merged_BAM_dataset__cb___bam_peak_161	146	.	4.23579	17.6068	14.6766	155	Distal Intergenic	2	11303287	11303749	463	2	Solyc01g160680	1	-927538
MBtmv-ch01	12343106	12343378	273	*	Galaxy62-__ob__MergeSamFiles_on_data_61_and_data_60__Merged_BAM_dataset__cb___bam_peak_162	104	.	3.69643	13.1379	10.4888	166	Distal Intergenic	2	11303287	11303749	463	2	Solyc01g160680	1	-1039357
MBtmv-ch01	12390376	12390701	326	*	Galaxy62-__ob__MergeSamFiles_on_data_61_and_data_60__Merged_BAM_dataset__cb___bam_peak_163	88	.	3.42675	11.3629	8.84186	80	Distal Intergenic	2	11303287	11303749	463	2	Solyc01g160680	1	-1086627
MBtmv-ch01	12475953	12476254	302	*	Galaxy62-__ob__MergeSamFiles_on_data_61_and_data_60__Merged_BAM_dataset__cb___bam_peak_164	121	.	3.70547	14.9013	12.1496	92	Distal Intergenic	2	11303287	11303749	463	2	Solyc01g160680	1	-1172204
MBtmv-ch01	12541875	12542178	304	*	Galaxy62-__ob__MergeSamFiles_on_data_61_and_data_60__Merged_BAM_dataset__cb___bam_peak_165	134	.	4.07399	16.2858	13.4348	149	Distal Intergenic	2	11303287	11303749	463	2	Solyc01g160680	1	-1238126
MBtmv-ch01	12571703	12572131	429	*	Galaxy62-__ob__MergeSamFiles_on_data_61_and_data_60__Merged_BAM_dataset__cb___bam_peak_166	506	.	8.06528	55.3782	50.6298	184	Distal Intergenic	2	11303287	11303749	463	2	Solyc01g160680	1	-1267954
MBtmv-ch01	12579213	12579511	299	*	Galaxy62-__ob__MergeSamFiles_on_data_61_and_data_60__Merged_BAM_dataset__cb___bam_peak_167	172	.	4.55941	20.3478	17.264	134	Distal Intergenic	2	11303287	11303749	463	2	Solyc01g160680	1	-1275464
MBtmv-ch01	12722540	12722826	287	*	Galaxy62-__ob__MergeSamFiles_on_data_61_and_data_60__Merged_BAM_dataset__cb___bam_peak_168	142	.	3.57934	17.1589	14.2676	163	Distal Intergenic	2	14141022	14141279	258	2	Solyc01g013970	1	1418453
MBtmv-ch01	12833370	12833662	293	*	Galaxy62-__ob__MergeSamFiles_on_data_61_and_data_60__Merged_BAM_dataset__cb___bam_peak_169	93	.	3.53462	11.9446	9.3778	152	Distal Intergenic	2	14141022	14141279	258	2	Solyc01g013970	1	1307617
MBtmv-ch01	12915472	12915798	327	*	Galaxy62-__ob__MergeSamFiles_on_data_61_and_data_60__Merged_BAM_dataset__cb___bam_peak_170	153	.	4.34367	18.28	15.3189	164	Distal Intergenic	2	14141022	14141279	258	2	Solyc01g013970	1	1225481
MBtmv-ch01	12939156	12939447	292	*	Galaxy62-__ob__MergeSamFiles_on_data_61_and_data_60__Merged_BAM_dataset__cb___bam_peak_171	172	.	4.55941	20.3478	17.264	106	Distal Intergenic	2	14141022	14141279	258	2	Solyc01g013970	1	1201832
MBtmv-ch01	12946343	12946653	311	*	Galaxy62-__ob__MergeSamFiles_on_data_61_and_data_60__Merged_BAM_dataset__cb___bam_peak_172	167	.	3.60484	19.8381	16.7928	126	Distal Intergenic	2	14141022	14141279	258	2	Solyc01g013970	1	1194626
MBtmv-ch01	12993897	12994174	278	*	Galaxy62-__ob__MergeSamFiles_on_data_61_and_data_60__Merged_BAM_dataset__cb___bam_peak_173	93	.	3.53462	11.9446	9.3778	109	Distal Intergenic	2	14141022	14141279	258	2	Solyc01g013970	1	1147105
MBtmv-ch01	13038888	13039201	314	*	Galaxy62-__ob__MergeSamFiles_on_data_61_and_data_60__Merged_BAM_dataset__cb___bam_peak_174	146	.	4.28973	17.6068	14.6766	138	Distal Intergenic	2	14141022	14141279	258	2	Solyc01g013970	1	1102078
MBtmv-ch01	13054765	13055157	393	*	Galaxy62-__ob__MergeSamFiles_on_data_61_and_data_60__Merged_BAM_dataset__cb___bam_peak_175	420	.	6.69389	46.4209	42.0788	216	Distal Intergenic	2	14141022	14141279	258	2	Solyc01g013970	1	1086122
MBtmv-ch01	13102542	13102835	294	*	Galaxy62-__ob__MergeSamFiles_on_data_61_and_data_60__Merged_BAM_dataset__cb___bam_peak_176	84	.	3.19298	10.9103	8.4162	149	Distal Intergenic	2	14141022	14141279	258	2	Solyc01g013970	1	1038444
MBtmv-ch01	13158059	13158333	275	*	Galaxy62-__ob__MergeSamFiles_on_data_61_and_data_60__Merged_BAM_dataset__cb___bam_peak_177	72	.	3.15707	9.68036	7.27907	137	Distal Intergenic	2	14141022	14141279	258	2	Solyc01g013970	1	982946
MBtmv-ch01	13203176	13203460	285	*	Galaxy62-__ob__MergeSamFiles_on_data_61_and_data_60__Merged_BAM_dataset__cb___bam_peak_178	122	.	3.91218	14.9993	12.2229	180	Distal Intergenic	2	14141022	14141279	258	2	Solyc01g013970	1	937819
MBtmv-ch01	13416824	13417105	282	*	Galaxy62-__ob__MergeSamFiles_on_data_61_and_data_60__Merged_BAM_dataset__cb___bam_peak_179	149	.	3.89328	17.8589	14.9205	90	Distal Intergenic	2	14141022	14141279	258	2	Solyc01g013970	1	724174
MBtmv-ch01	13417847	13418150	304	*	Galaxy62-__ob__MergeSamFiles_on_data_61_and_data_60__Merged_BAM_dataset__cb___bam_peak_180	199	.	4.88303	23.213	19.9762	125	Distal Intergenic	2	14141022	14141279	258	2	Solyc01g013970	1	723129
MBtmv-ch01	13555877	13556229	353	*	Galaxy62-__ob__MergeSamFiles_on_data_61_and_data_60__Merged_BAM_dataset__cb___bam_peak_181	368	.	6.26794	40.9873	36.8901	163	Distal Intergenic	2	14141022	14141279	258	2	Solyc01g013970	1	585050
MBtmv-ch01	13589010	13589278	269	*	Galaxy62-__ob__MergeSamFiles_on_data_61_and_data_60__Merged_BAM_dataset__cb___bam_peak_182	122	.	3.91218	14.9993	12.2229	121	Distal Intergenic	2	14141022	14141279	258	2	Solyc01g013970	1	552001
MBtmv-ch01	13879188	13879460	273	*	Galaxy62-__ob__MergeSamFiles_on_data_61_and_data_60__Merged_BAM_dataset__cb___bam_peak_183	134	.	4.07399	16.2858	13.4348	114	Distal Intergenic	2	14141022	14141279	258	2	Solyc01g013970	1	261819
MBtmv-ch01	14031268	14031563	296	*	Galaxy62-__ob__MergeSamFiles_on_data_61_and_data_60__Merged_BAM_dataset__cb___bam_peak_184	117	.	2.99285	14.4988	11.7654	100	Distal Intergenic	2	14141022	14141279	258	2	Solyc01g013970	1	109716
MBtmv-ch01	14076128	14076452	325	*	Galaxy62-__ob__MergeSamFiles_on_data_61_and_data_60__Merged_BAM_dataset__cb___bam_peak_185	191	.	4.61048	22.3401	19.1599	170	Distal Intergenic	2	14141022	14141279	258	2	Solyc01g013970	1	64827
MBtmv-ch01	14246208	14246489	282	*	Galaxy62-__ob__MergeSamFiles_on_data_61_and_data_60__Merged_BAM_dataset__cb___bam_peak_186	134	.	4.12792	16.2858	13.4348	147	Distal Intergenic	2	14256264	14256475	212	1	Solyc01g013980	1	-9775
MBtmv-ch01	14256138	14256457	320	*	Galaxy62-__ob__MergeSamFiles_on_data_61_and_data_60__Merged_BAM_dataset__cb___bam_peak_187	220	.	5.15271	25.4383	22.0817	184	Promoter (<=1kb)	2	14256264	14256475	212	1	Solyc01g013980	1	0
MBtmv-ch01	14418075	14418371	297	*	Galaxy62-__ob__MergeSamFiles_on_data_61_and_data_60__Merged_BAM_dataset__cb___bam_peak_188	122	.	3.96611	14.9993	12.2229	187	Distal Intergenic	2	14449322	14449832	511	1	Solyc01g014000	1	-30951
MBtmv-ch01	14675773	14676169	397	*	Galaxy62-__ob__MergeSamFiles_on_data_61_and_data_60__Merged_BAM_dataset__cb___bam_peak_189	498	.	7.70258	54.5509	49.8356	169	Distal Intergenic	2	14689210	14690285	1076	1	Solyc01g162960	1	-13041
MBtmv-ch01	14706520	14706857	338	*	Galaxy62-__ob__MergeSamFiles_on_data_61_and_data_60__Merged_BAM_dataset__cb___bam_peak_190	177	.	4.49225	20.8919	17.7905	135	Distal Intergenic	2	14697713	14698618	906	2	Solyc01g014070	1	-7902
MBtmv-ch01	14747945	14748217	273	*	Galaxy62-__ob__MergeSamFiles_on_data_61_and_data_60__Merged_BAM_dataset__cb___bam_peak_191	110	.	3.17193	13.7057	11.0339	156	Distal Intergenic	2	14793818	14794539	722	1	Solyc01g162970	1	-45601
MBtmv-ch01	14800827	14801118	292	*	Galaxy62-__ob__MergeSamFiles_on_data_61_and_data_60__Merged_BAM_dataset__cb___bam_peak_192	199	.	4.93697	23.213	19.9762	128	Distal Intergenic	2	14793818	14794539	722	1	Solyc01g162970	1	7009
MBtmv-ch01	14823091	14823390	300	*	Galaxy62-__ob__MergeSamFiles_on_data_61_and_data_60__Merged_BAM_dataset__cb___bam_peak_193	224	.	4.71948	25.8345	22.4637	165	Promoter (1-2kb)	2	14825108	14826110	1003	1	Solyc01g014090	1	-1718
MBtmv-ch01	14871332	14871647	316	*	Galaxy62-__ob__MergeSamFiles_on_data_61_and_data_60__Merged_BAM_dataset__cb___bam_peak_194	172	.	4.55941	20.3478	17.264	120	Distal Intergenic	2	14825108	14826110	1003	1	Solyc01g014090	1	46224
MBtmv-ch01	14979144	14979465	322	*	Galaxy62-__ob__MergeSamFiles_on_data_61_and_data_60__Merged_BAM_dataset__cb___bam_peak_195	172	.	4.61335	20.3478	17.264	154	Distal Intergenic	2	15124366	15125104	739	1	Solyc01g014100	3	-144901
MBtmv-ch01	15051647	15052006	360	*	Galaxy62-__ob__MergeSamFiles_on_data_61_and_data_60__Merged_BAM_dataset__cb___bam_peak_196	110	.	3.24341	13.6809	11.0127	227	Distal Intergenic	2	15124366	15125104	739	1	Solyc01g014100	3	-72360
MBtmv-ch01	15487581	15487959	379	*	Galaxy62-__ob__MergeSamFiles_on_data_61_and_data_60__Merged_BAM_dataset__cb___bam_peak_197	95	.	3.08993	12.0865	9.50849	126	Distal Intergenic	2	15483813	15484033	221	1	Solyc01g014260	1	3768
MBtmv-ch01	15650932	15651379	448	*	Galaxy62-__ob__MergeSamFiles_on_data_61_and_data_60__Merged_BAM_dataset__cb___bam_peak_198	83	.	3.37281	10.7914	8.30496	154	Promoter (<=1kb)	2	15650731	15651073	343	2	Solyc01g014340	2	0
MBtmv-ch01	15730690	15730968	279	*	Galaxy62-__ob__MergeSamFiles_on_data_61_and_data_60__Merged_BAM_dataset__cb___bam_peak_199	153	.	4.34367	18.28	15.3189	62	Distal Intergenic	2	15705749	15726153	20405	2	Solyc01g014355	1	-4537
MBtmv-ch01	15922859	15923351	493	*	Galaxy62-__ob__MergeSamFiles_on_data_61_and_data_60__Merged_BAM_dataset__cb___bam_peak_200	433	.	6.82702	47.7722	43.3716	199	Distal Intergenic	2	15913174	15914294	1121	1	Solyc01g014367	1	9685
MBtmv-ch01	15996290	15996560	271	*	Galaxy62-__ob__MergeSamFiles_on_data_61_and_data_60__Merged_BAM_dataset__cb___bam_peak_201	134	.	4.12792	16.2858	13.4348	80	Distal Intergenic	2	15913174	15914294	1121	1	Solyc01g014367	1	83116
MBtmv-ch01	15997079	15997382	304	*	Galaxy62-__ob__MergeSamFiles_on_data_61_and_data_60__Merged_BAM_dataset__cb___bam_peak_202	146	.	4.23579	17.6068	14.6766	174	Distal Intergenic	2	15913174	15914294	1121	1	Solyc01g014367	1	83905
MBtmv-ch01	16054655	16054940	286	*	Galaxy62-__ob__MergeSamFiles_on_data_61_and_data_60__Merged_BAM_dataset__cb___bam_peak_203	143	.	4.1182	17.2515	14.3567	151	Distal Intergenic	2	16109708	16110723	1016	2	Solyc01g014370	2	55783
MBtmv-ch01	16133937	16134281	345	*	Galaxy62-__ob__MergeSamFiles_on_data_61_and_data_60__Merged_BAM_dataset__cb___bam_peak_204	159	.	3.93532	18.9772	15.9682	191	Distal Intergenic	2	16109708	16110723	1016	2	Solyc01g014370	2	-23214
MBtmv-ch01	16182252	16182559	308	*	Galaxy62-__ob__MergeSamFiles_on_data_61_and_data_60__Merged_BAM_dataset__cb___bam_peak_205	204	.	3.58832	23.6679	20.4169	113	Distal Intergenic	2	16109708	16110723	1016	2	Solyc01g014370	2	-71529
MBtmv-ch01	16279667	16280117	451	*	Galaxy62-__ob__MergeSamFiles_on_data_61_and_data_60__Merged_BAM_dataset__cb___bam_peak_206	275	.	5.70337	31.1999	27.5653	302	Distal Intergenic	2	16256967	16259584	2618	2	Solyc01g014373	1	-20083
MBtmv-ch01	16421226	16421688	463	*	Galaxy62-__ob__MergeSamFiles_on_data_61_and_data_60__Merged_BAM_dataset__cb___bam_peak_207	349	.	6.37899	38.9064	34.9121	178	Distal Intergenic	2	16458857	16459198	342	1	Solyc01g160720	1	-37169
MBtmv-ch01	16606580	16606877	298	*	Galaxy62-__ob__MergeSamFiles_on_data_61_and_data_60__Merged_BAM_dataset__cb___bam_peak_208	67	.	3.10313	9.14123	6.78591	59	Distal Intergenic	2	16483674	16486184	2511	1	Solyc01g014390	3	122906
MBtmv-ch01	16607788	16608060	273	*	Galaxy62-__ob__MergeSamFiles_on_data_61_and_data_60__Merged_BAM_dataset__cb___bam_peak_209	130	.	3.75017	15.8774	13.0668	137	Distal Intergenic	2	16483674	16486184	2511	1	Solyc01g014390	3	124114
MBtmv-ch01	16685846	16686201	356	*	Galaxy62-__ob__MergeSamFiles_on_data_61_and_data_60__Merged_BAM_dataset__cb___bam_peak_210	257	.	5.5842	29.2837	25.7368	184	Distal Intergenic	2	16483674	16486184	2511	1	Solyc01g014390	3	202172
MBtmv-ch01	16721822	16722311	490	*	Galaxy62-__ob__MergeSamFiles_on_data_61_and_data_60__Merged_BAM_dataset__cb___bam_peak_211	351	.	6.55506	39.1452	35.1324	324	Distal Intergenic	2	16483674	16486184	2511	1	Solyc01g014390	3	238148
MBtmv-ch01	16754625	16755012	388	*	Galaxy62-__ob__MergeSamFiles_on_data_61_and_data_60__Merged_BAM_dataset__cb___bam_peak_212	83	.	3.37281	10.7914	8.30496	243	Distal Intergenic	2	16483674	16486184	2511	1	Solyc01g014390	3	270951
MBtmv-ch01	16764505	16764793	289	*	Galaxy62-__ob__MergeSamFiles_on_data_61_and_data_60__Merged_BAM_dataset__cb___bam_peak_213	172	.	4.55941	20.3478	17.264	128	Distal Intergenic	2	16483674	16486184	2511	1	Solyc01g014390	3	280831
MBtmv-ch01	16818475	16818866	392	*	Galaxy62-__ob__MergeSamFiles_on_data_61_and_data_60__Merged_BAM_dataset__cb___bam_peak_214	244	.	4.89342	27.9723	24.4963	165	Distal Intergenic	2	17050460	17051220	761	1	Solyc01g160730	1	-231594
MBtmv-ch01	16868374	16868696	323	*	Galaxy62-__ob__MergeSamFiles_on_data_61_and_data_60__Merged_BAM_dataset__cb___bam_peak_215	99	.	3.37934	12.5672	9.96169	114	Distal Intergenic	2	17050460	17051220	761	1	Solyc01g160730	1	-181764
MBtmv-ch01	16875519	16875819	301	*	Galaxy62-__ob__MergeSamFiles_on_data_61_and_data_60__Merged_BAM_dataset__cb___bam_peak_216	99	.	3.58856	12.5363	9.9366	211	Distal Intergenic	2	17050460	17051220	761	1	Solyc01g160730	1	-174641
MBtmv-ch01	16961876	16962197	322	*	Galaxy62-__ob__MergeSamFiles_on_data_61_and_data_60__Merged_BAM_dataset__cb___bam_peak_217	146	.	4.23579	17.6068	14.6766	108	Distal Intergenic	2	17050460	17051220	761	1	Solyc01g160730	1	-88263
MBtmv-ch01	17116454	17116753	300	*	Galaxy62-__ob__MergeSamFiles_on_data_61_and_data_60__Merged_BAM_dataset__cb___bam_peak_218	100	.	3.03931	12.7146	10.1	113	Distal Intergenic	2	17099024	17099405	382	1	Solyc01g014430	1	17430
MBtmv-ch01	17146936	17147222	287	*	Galaxy62-__ob__MergeSamFiles_on_data_61_and_data_60__Merged_BAM_dataset__cb___bam_peak_219	67	.	3.10313	9.14123	6.78591	108	Distal Intergenic	2	17189522	17190146	625	2	Solyc01g014450	1	42924
MBtmv-ch01	17155077	17155419	343	*	Galaxy62-__ob__MergeSamFiles_on_data_61_and_data_60__Merged_BAM_dataset__cb___bam_peak_220	149	.	3.89328	17.8589	14.9205	89	Distal Intergenic	2	17189522	17190146	625	2	Solyc01g014450	1	34727
MBtmv-ch01	17219355	17219814	460	*	Galaxy62-__ob__MergeSamFiles_on_data_61_and_data_60__Merged_BAM_dataset__cb___bam_peak_221	213	.	5.04484	24.6894	21.3764	236	Distal Intergenic	2	17189522	17190146	625	2	Solyc01g014450	1	-29209
MBtmv-ch01	17255207	17255488	282	*	Galaxy62-__ob__MergeSamFiles_on_data_61_and_data_60__Merged_BAM_dataset__cb___bam_peak_222	110	.	3.75037	13.749	11.0623	141	Distal Intergenic	2	17189522	17190146	625	2	Solyc01g014450	1	-65061
MBtmv-ch01	17310012	17310284	273	*	Galaxy62-__ob__MergeSamFiles_on_data_61_and_data_60__Merged_BAM_dataset__cb___bam_peak_223	172	.	4.61335	20.3478	17.264	116	Distal Intergenic	2	17189522	17190146	625	2	Solyc01g014450	1	-119866
MBtmv-ch01	17370093	17370459	367	*	Galaxy62-__ob__MergeSamFiles_on_data_61_and_data_60__Merged_BAM_dataset__cb___bam_peak_224	199	.	4.88303	23.213	19.9762	184	Distal Intergenic	2	17490537	17490968	432	2	Solyc01g014470	1	120509
MBtmv-ch01	17530665	17530956	292	*	Galaxy62-__ob__MergeSamFiles_on_data_61_and_data_60__Merged_BAM_dataset__cb___bam_peak_225	159	.	4.3976	18.9613	15.9543	162	Promoter (1-2kb)	2	17516465	17532461	15997	2	Solyc01g014490	4	1505
MBtmv-ch01	17775289	17775657	369	*	Galaxy62-__ob__MergeSamFiles_on_data_61_and_data_60__Merged_BAM_dataset__cb___bam_peak_226	118	.	3.56878	14.5948	11.8595	121	Distal Intergenic	2	17786418	17788627	2210	1	Solyc01g150000	3	-10761
MBtmv-ch01	17781331	17781698	368	*	Galaxy62-__ob__MergeSamFiles_on_data_61_and_data_60__Merged_BAM_dataset__cb___bam_peak_227	189	.	4.60557	22.1038	18.9322	129	Distal Intergenic	2	17786418	17788627	2210	1	Solyc01g150000	3	-4720
MBtmv-ch01	17803956	17804260	305	*	Galaxy62-__ob__MergeSamFiles_on_data_61_and_data_60__Merged_BAM_dataset__cb___bam_peak_228	140	.	4.18186	16.9421	14.0601	109	Promoter (1-2kb)	2	17805710	17806129	420	1	Solyc01g150003	2	-1450
MBtmv-ch01	17818321	17818695	375	*	Galaxy62-__ob__MergeSamFiles_on_data_61_and_data_60__Merged_BAM_dataset__cb___bam_peak_229	199	.	4.88303	23.213	19.9762	196	Distal Intergenic	2	17805710	17806129	420	1	Solyc01g150003	2	12611
MBtmv-ch01	17899613	17899929	317	*	Galaxy62-__ob__MergeSamFiles_on_data_61_and_data_60__Merged_BAM_dataset__cb___bam_peak_230	141	.	2.88155	17.0377	14.1523	93	Distal Intergenic	2	17910119	17912300	2182	1	Solyc01g014561	2	-10190
MBtmv-ch01	17900374	17900740	367	*	Galaxy62-__ob__MergeSamFiles_on_data_61_and_data_60__Merged_BAM_dataset__cb___bam_peak_231	81	.	2.89809	10.5653	8.10879	153	Distal Intergenic	2	17910119	17912300	2182	1	Solyc01g014561	2	-9379
MBtmv-ch01	18204782	18205060	279	*	Galaxy62-__ob__MergeSamFiles_on_data_61_and_data_60__Merged_BAM_dataset__cb___bam_peak_232	134	.	4.12792	16.2858	13.4348	174	Promoter (1-2kb)	2	18203273	18204166	894	1	Solyc09g055425	3	1509
MBtmv-ch01	18259175	18259464	290	*	Galaxy62-__ob__MergeSamFiles_on_data_61_and_data_60__Merged_BAM_dataset__cb___bam_peak_233	116	.	3.79912	14.3469	11.6389	98	Distal Intergenic	2	18307927	18309819	1893	2	Solyc01g014730	2	50355
MBtmv-ch01	18288713	18289041	329	*	Galaxy62-__ob__MergeSamFiles_on_data_61_and_data_60__Merged_BAM_dataset__cb___bam_peak_234	181	.	4.40433	21.2991	18.1743	168	Distal Intergenic	2	18307927	18309819	1893	2	Solyc01g014730	2	20778
MBtmv-ch01	18315923	18316207	285	*	Galaxy62-__ob__MergeSamFiles_on_data_61_and_data_60__Merged_BAM_dataset__cb___bam_peak_235	120	.	3.58889	14.8369	12.0892	131	Distal Intergenic	2	18321939	18322205	267	1	Solyc01g014740	1	-5732
MBtmv-ch01	18547792	18548064	273	*	Galaxy62-__ob__MergeSamFiles_on_data_61_and_data_60__Merged_BAM_dataset__cb___bam_peak_236	104	.	3.69643	13.1379	10.4888	185	Distal Intergenic	2	18563358	18566489	3132	1	Solyc01g160010	1	-15294
MBtmv-ch01	18981873	18982285	413	*	Galaxy62-__ob__MergeSamFiles_on_data_61_and_data_60__Merged_BAM_dataset__cb___bam_peak_237	247	.	4.85374	28.222	24.7366	237	Distal Intergenic	2	18991064	18991981	918	2	Solyc01g014820	2	9696
MBtmv-ch01	19012575	19012919	345	*	Galaxy62-__ob__MergeSamFiles_on_data_61_and_data_60__Merged_BAM_dataset__cb___bam_peak_238	264	.	5.63814	30.0724	26.4853	200	Distal Intergenic	2	18991064	18991981	918	2	Solyc01g014820	2	-20594
MBtmv-ch01	19086658	19087006	349	*	Galaxy62-__ob__MergeSamFiles_on_data_61_and_data_60__Merged_BAM_dataset__cb___bam_peak_239	153	.	3.81302	18.3587	15.3943	214	Distal Intergenic	2	19093999	19094508	510	2	Solyc01g014830	1	7502
MBtmv-ch01	19123676	19124480	805	*	Galaxy62-__ob__MergeSamFiles_on_data_61_and_data_60__Merged_BAM_dataset__cb___bam_peak_240	182	.	3.37504	21.416	18.2869	601	Distal Intergenic	2	19104021	19104755	735	2	Solyc01g014850	4	-18921
MBtmv-ch01	19134444	19134717	274	*	Galaxy62-__ob__MergeSamFiles_on_data_61_and_data_60__Merged_BAM_dataset__cb___bam_peak_241	116	.	3.85824	14.3696	11.6401	133	Distal Intergenic	2	19104021	19104755	735	2	Solyc01g014850	4	-29689
MBtmv-ch01	19210067	19210338	272	*	Galaxy62-__ob__MergeSamFiles_on_data_61_and_data_60__Merged_BAM_dataset__cb___bam_peak_242	68	.	2.70085	9.23265	6.8726	210	Distal Intergenic	2	19104021	19104755	735	2	Solyc01g014850	4	-105312
MBtmv-ch01	19276129	19276417	289	*	Galaxy62-__ob__MergeSamFiles_on_data_61_and_data_60__Merged_BAM_dataset__cb___bam_peak_243	140	.	2.75795	16.8754	14.0063	194	Distal Intergenic	2	19335125	19337714	2590	1	Solyc01g014910	2	-58708
MBtmv-ch01	19411507	19411969	463	*	Galaxy62-__ob__MergeSamFiles_on_data_61_and_data_60__Merged_BAM_dataset__cb___bam_peak_244	258	.	4.73978	29.3786	25.829	196	Distal Intergenic	2	19455991	19456386	396	1	Solyc01g160850	1	-44022
MBtmv-ch01	19413352	19413661	310	*	Galaxy62-__ob__MergeSamFiles_on_data_61_and_data_60__Merged_BAM_dataset__cb___bam_peak_245	130	.	3.42559	15.8929	13.0805	174	Distal Intergenic	2	19455991	19456386	396	1	Solyc01g160850	1	-42330
MBtmv-ch01	19439113	19439392	280	*	Galaxy62-__ob__MergeSamFiles_on_data_61_and_data_60__Merged_BAM_dataset__cb___bam_peak_246	83	.	2.78951	10.8458	8.3578	228	Distal Intergenic	2	19455991	19456386	396	1	Solyc01g160850	1	-16599
MBtmv-ch01	19443257	19443612	356	*	Galaxy62-__ob__MergeSamFiles_on_data_61_and_data_60__Merged_BAM_dataset__cb___bam_peak_247	153	.	3.81302	18.3587	15.3943	129	Distal Intergenic	2	19455991	19456386	396	1	Solyc01g160850	1	-12379
MBtmv-ch01	19476925	19477209	285	*	Galaxy62-__ob__MergeSamFiles_on_data_61_and_data_60__Merged_BAM_dataset__cb___bam_peak_248	79	.	3.0998	10.377	7.93071	82	Distal Intergenic	2	19455991	19456386	396	1	Solyc01g160850	1	20934
MBtmv-ch01	19484213	19484496	284	*	Galaxy62-__ob__MergeSamFiles_on_data_61_and_data_60__Merged_BAM_dataset__cb___bam_peak_249	74	.	3.00662	9.85331	7.44053	174	Distal Intergenic	2	19455991	19456386	396	1	Solyc01g160850	1	28222
MBtmv-ch01	19660594	19660862	269	*	Galaxy62-__ob__MergeSamFiles_on_data_61_and_data_60__Merged_BAM_dataset__cb___bam_peak_250	125	.	3.52765	15.3735	12.5863	165	Distal Intergenic	2	19722365	19724986	2622	1	Solyc01g014960	1	-61503
MBtmv-ch01	19747805	19748204	400	*	Galaxy62-__ob__MergeSamFiles_on_data_61_and_data_60__Merged_BAM_dataset__cb___bam_peak_251	122	.	3.96611	14.9993	12.2229	234	Distal Intergenic	2	19722365	19724986	2622	1	Solyc01g014960	1	25440
MBtmv-ch01	19849101	19849379	279	*	Galaxy62-__ob__MergeSamFiles_on_data_61_and_data_60__Merged_BAM_dataset__cb___bam_peak_252	53	.	2.63224	7.50651	5.30724	162	Distal Intergenic	2	19854168	19855534	1367	2	Solyc01g014970	1	6155
MBtmv-ch01	19904171	19904461	291	*	Galaxy62-__ob__MergeSamFiles_on_data_61_and_data_60__Merged_BAM_dataset__cb___bam_peak_253	207	.	3.96358	24.0644	20.7871	172	Distal Intergenic	2	19912253	19912905	653	1	Solyc01g160880	1	-7792
MBtmv-ch01	19954958	19955238	281	*	Galaxy62-__ob__MergeSamFiles_on_data_61_and_data_60__Merged_BAM_dataset__cb___bam_peak_254	116	.	3.8043	14.3696	11.6401	89	Distal Intergenic	2	19975726	19978668	2943	1	Solyc01g160890	1	-20488
MBtmv-ch01	20001661	20002135	475	*	Galaxy62-__ob__MergeSamFiles_on_data_61_and_data_60__Merged_BAM_dataset__cb___bam_peak_255	128	.	4.02005	15.6381	12.8318	319	Distal Intergenic	2	19975726	19978668	2943	1	Solyc01g160890	1	25935
MBtmv-ch01	20216837	20217137	301	*	Galaxy62-__ob__MergeSamFiles_on_data_61_and_data_60__Merged_BAM_dataset__cb___bam_peak_256	155	.	3.93677	18.4858	15.5171	159	Distal Intergenic	2	20208770	20209469	700	1	Solyc01g015035	1	8067
MBtmv-ch01	20257215	20257497	283	*	Galaxy62-__ob__MergeSamFiles_on_data_61_and_data_60__Merged_BAM_dataset__cb___bam_peak_257	121	.	3.75945	14.8564	12.1077	156	Distal Intergenic	2	20253299	20253762	464	2	Solyc01g015060	1	-3453
MBtmv-ch01	20309625	20309926	302	*	Galaxy62-__ob__MergeSamFiles_on_data_61_and_data_60__Merged_BAM_dataset__cb___bam_peak_258	182	.	3.34996	21.416	18.2869	165	Distal Intergenic	2	20300933	20303479	2547	2	Solyc01g015080	3	-6146
MBtmv-ch01	20359036	20359390	355	*	Galaxy62-__ob__MergeSamFiles_on_data_61_and_data_60__Merged_BAM_dataset__cb___bam_peak_259	145	.	2.77276	17.4437	14.5424	162	Distal Intergenic	2	20352519	20352893	375	2	Solyc01g015130	1	-6143
MBtmv-ch01	20420024	20420323	300	*	Galaxy62-__ob__MergeSamFiles_on_data_61_and_data_60__Merged_BAM_dataset__cb___bam_peak_260	204	.	4.94021	23.7106	20.4566	139	Distal Intergenic	2	20387147	20387557	411	2	Solyc01g160910	1	-32467
MBtmv-ch01	20477042	20477396	355	*	Galaxy62-__ob__MergeSamFiles_on_data_61_and_data_60__Merged_BAM_dataset__cb___bam_peak_261	173	.	4.15419	20.4095	17.3222	140	Distal Intergenic	2	20387147	20387557	411	2	Solyc01g160910	1	-89485
MBtmv-ch01	20503050	20503510	461	*	Galaxy62-__ob__MergeSamFiles_on_data_61_and_data_60__Merged_BAM_dataset__cb___bam_peak_262	199	.	4.88303	23.213	19.9762	207	Distal Intergenic	2	20387147	20387557	411	2	Solyc01g160910	1	-115493
MBtmv-ch01	20666546	20666866	321	*	Galaxy62-__ob__MergeSamFiles_on_data_61_and_data_60__Merged_BAM_dataset__cb___bam_peak_263	130	.	3.47362	15.9139	13.0993	142	Distal Intergenic	2	20707312	20707627	316	1	Solyc01g160920	1	-40446
MBtmv-ch01	20680983	20681315	333	*	Galaxy62-__ob__MergeSamFiles_on_data_61_and_data_60__Merged_BAM_dataset__cb___bam_peak_264	236	.	3.68488	27.049	23.6116	159	Distal Intergenic	2	20707312	20707627	316	1	Solyc01g160920	1	-25997
MBtmv-ch01	20789485	20789847	363	*	Galaxy62-__ob__MergeSamFiles_on_data_61_and_data_60__Merged_BAM_dataset__cb___bam_peak_265	303	.	6.06963	34.1085	30.3327	200	Distal Intergenic	2	20807630	20807832	203	2	Solyc01g160930	1	17985
MBtmv-ch01	20862887	20863230	344	*	Galaxy62-__ob__MergeSamFiles_on_data_61_and_data_60__Merged_BAM_dataset__cb___bam_peak_266	220	.	5.20665	25.4383	22.0817	119	Distal Intergenic	2	20807630	20807832	203	2	Solyc01g160930	1	-55055
MBtmv-ch01	20903043	20903363	321	*	Galaxy62-__ob__MergeSamFiles_on_data_61_and_data_60__Merged_BAM_dataset__cb___bam_peak_267	179	.	4.66729	21.0528	17.9375	143	Distal Intergenic	2	20926099	20927558	1460	1	Solyc01g160940	1	-22736
MBtmv-ch01	20945049	20945526	478	*	Galaxy62-__ob__MergeSamFiles_on_data_61_and_data_60__Merged_BAM_dataset__cb___bam_peak_268	305	.	5.78098	34.3378	30.5545	256	Distal Intergenic	2	20932867	20935102	2236	1	Solyc01g160950	1	12182
MBtmv-ch01	21228261	21228657	397	*	Galaxy62-__ob__MergeSamFiles_on_data_61_and_data_60__Merged_BAM_dataset__cb___bam_peak_269	189	.	4.36644	22.1704	18.9959	224	Distal Intergenic	2	21384331	21385252	922	1	Solyc01g015200	1	-155674
MBtmv-ch01	21254406	21254771	366	*	Galaxy62-__ob__MergeSamFiles_on_data_61_and_data_60__Merged_BAM_dataset__cb___bam_peak_270	338	.	5.76311	37.8214	33.8696	212	Distal Intergenic	2	21384331	21385252	922	1	Solyc01g015200	1	-129560
MBtmv-ch01	21261238	21261562	325	*	Galaxy62-__ob__MergeSamFiles_on_data_61_and_data_60__Merged_BAM_dataset__cb___bam_peak_271	197	.	4.69295	22.9939	19.7816	178	Distal Intergenic	2	21384331	21385252	922	1	Solyc01g015200	1	-122769
MBtmv-ch01	21272367	21272694	328	*	Galaxy62-__ob__MergeSamFiles_on_data_61_and_data_60__Merged_BAM_dataset__cb___bam_peak_272	158	.	4.24138	18.8561	15.8717	228	Distal Intergenic	2	21384331	21385252	922	1	Solyc01g015200	1	-111637
MBtmv-ch01	21275231	21275751	521	*	Galaxy62-__ob__MergeSamFiles_on_data_61_and_data_60__Merged_BAM_dataset__cb___bam_peak_273	110	.	3.75037	13.749	11.0623	168	Distal Intergenic	2	21384331	21385252	922	1	Solyc01g015200	1	-108580
MBtmv-ch01	21324678	21324980	303	*	Galaxy62-__ob__MergeSamFiles_on_data_61_and_data_60__Merged_BAM_dataset__cb___bam_peak_274	75	.	2.91616	9.98974	7.56838	216	Distal Intergenic	2	21384331	21385252	922	1	Solyc01g015200	1	-59351
MBtmv-ch01	21509938	21510206	269	*	Galaxy62-__ob__MergeSamFiles_on_data_61_and_data_60__Merged_BAM_dataset__cb___bam_peak_275	51	.	2.68048	7.38964	5.19723	85	Distal Intergenic	2	21494169	21494447	279	1	Solyc01g160970	1	15769
MBtmv-ch01	21540910	21541267	358	*	Galaxy62-__ob__MergeSamFiles_on_data_61_and_data_60__Merged_BAM_dataset__cb___bam_peak_276	249	.	5.47633	28.5015	24.9896	142	Distal Intergenic	2	21494169	21494447	279	1	Solyc01g160970	1	46741
MBtmv-ch01	21600167	21600454	288	*	Galaxy62-__ob__MergeSamFiles_on_data_61_and_data_60__Merged_BAM_dataset__cb___bam_peak_277	67	.	3.10313	9.14123	6.78591	107	Distal Intergenic	2	21702029	21702225	197	1	Solyc01g160980	1	-101575
MBtmv-ch01	21650970	21651302	333	*	Galaxy62-__ob__MergeSamFiles_on_data_61_and_data_60__Merged_BAM_dataset__cb___bam_peak_278	143	.	3.03262	17.2775	14.3822	164	Distal Intergenic	2	21702029	21702225	197	1	Solyc01g160980	1	-50727
MBtmv-ch01	21686552	21686855	304	*	Galaxy62-__ob__MergeSamFiles_on_data_61_and_data_60__Merged_BAM_dataset__cb___bam_peak_279	81	.	2.8458	10.6507	8.19198	157	Distal Intergenic	2	21702029	21702225	197	1	Solyc01g160980	1	-15174
MBtmv-ch01	21728616	21728977	362	*	Galaxy62-__ob__MergeSamFiles_on_data_61_and_data_60__Merged_BAM_dataset__cb___bam_peak_280	234	.	4.66911	26.9067	23.4901	168	Distal Intergenic	2	21717903	21718789	887	2	Solyc01g162990	1	-9827
MBtmv-ch01	21749058	21749414	357	*	Galaxy62-__ob__MergeSamFiles_on_data_61_and_data_60__Merged_BAM_dataset__cb___bam_peak_281	188	.	3.66255	22.0677	18.8968	177	Promoter (1-2kb)	2	21751344	21751733	390	1	Solyc01g160990	1	-1930
MBtmv-ch01	21882453	21882824	372	*	Galaxy62-__ob__MergeSamFiles_on_data_61_and_data_60__Merged_BAM_dataset__cb___bam_peak_282	192	.	4.82909	22.4855	19.2918	162	Distal Intergenic	2	21887891	21888040	150	1	Solyc01g015280	1	-5067
MBtmv-ch01	21890212	21890602	391	*	Galaxy62-__ob__MergeSamFiles_on_data_61_and_data_60__Merged_BAM_dataset__cb___bam_peak_283	329	.	5.89521	36.9057	32.9996	218	Promoter (2-3kb)	2	21887891	21888040	150	1	Solyc01g015280	1	2321
MBtmv-ch01	21987703	21988037	335	*	Galaxy62-__ob__MergeSamFiles_on_data_61_and_data_60__Merged_BAM_dataset__cb___bam_peak_284	112	.	3.44293	13.9539	11.2598	176	Distal Intergenic	2	22010194	22010517	324	1	Solyc01g161000	1	-22157
MBtmv-ch01	22347700	22348155	456	*	Galaxy62-__ob__MergeSamFiles_on_data_61_and_data_60__Merged_BAM_dataset__cb___bam_peak_285	104	.	3.47252	13.1377	10.4888	207	Distal Intergenic	2	22232643	22233878	1236	2	Solyc01g016300	1	-113822
MBtmv-ch01	22440859	22441216	358	*	Galaxy62-__ob__MergeSamFiles_on_data_61_and_data_60__Merged_BAM_dataset__cb___bam_peak_286	140	.	4.04149	16.8937	14.0226	120	Distal Intergenic	2	22534172	22534432	261	2	Solyc01g160020	1	93216
MBtmv-ch01	22478858	22479183	326	*	Galaxy62-__ob__MergeSamFiles_on_data_61_and_data_60__Merged_BAM_dataset__cb___bam_peak_287	158	.	4.29155	18.8561	15.8717	145	Distal Intergenic	2	22534172	22534432	261	2	Solyc01g160020	1	55249
MBtmv-ch01	22571076	22571380	305	*	Galaxy62-__ob__MergeSamFiles_on_data_61_and_data_60__Merged_BAM_dataset__cb___bam_peak_288	217	.	3.99927	25.0564	21.7303	183	Distal Intergenic	2	22579688	22580581	894	1	Solyc01g016350	1	-8308
MBtmv-ch01	22578590	22579177	588	*	Galaxy62-__ob__MergeSamFiles_on_data_61_and_data_60__Merged_BAM_dataset__cb___bam_peak_289	79	.	3.0236	10.4263	7.97804	74	Promoter (<=1kb)	2	22579688	22580581	894	1	Solyc01g016350	1	-511
MBtmv-ch01	22586544	22586826	283	*	Galaxy62-__ob__MergeSamFiles_on_data_61_and_data_60__Merged_BAM_dataset__cb___bam_peak_290	140	.	4.04068	16.8899	14.0188	142	Distal Intergenic	2	22579688	22580581	894	1	Solyc01g016350	1	6856
MBtmv-ch01	22947729	22947997	269	*	Galaxy62-__ob__MergeSamFiles_on_data_61_and_data_60__Merged_BAM_dataset__cb___bam_peak_291	116	.	3.85824	14.3696	11.6401	190	Distal Intergenic	2	23012691	23014417	1727	2	Solyc01g016380	4	66420
MBtmv-ch01	23088742	23089019	278	*	Galaxy62-__ob__MergeSamFiles_on_data_61_and_data_60__Merged_BAM_dataset__cb___bam_peak_292	120	.	3.24529	14.8034	12.0585	138	Distal Intergenic	2	23024904	23026973	2070	2	Solyc01g016400	1	-61769
MBtmv-ch01	23131495	23131828	334	*	Galaxy62-__ob__MergeSamFiles_on_data_61_and_data_60__Merged_BAM_dataset__cb___bam_peak_293	172	.	4.55941	20.3478	17.264	180	Distal Intergenic	2	23165313	23171964	6652	1	Solyc01g016414	1	-33485
MBtmv-ch01	23139401	23139732	332	*	Galaxy62-__ob__MergeSamFiles_on_data_61_and_data_60__Merged_BAM_dataset__cb___bam_peak_294	143	.	3.80631	17.2393	14.3449	148	Distal Intergenic	2	23165313	23171964	6652	1	Solyc01g016414	1	-25581
MBtmv-ch01	23275464	23275836	373	*	Galaxy62-__ob__MergeSamFiles_on_data_61_and_data_60__Merged_BAM_dataset__cb___bam_peak_295	367	.	6.77081	40.8683	36.7769	160	Distal Intergenic	2	23266970	23267311	342	1	Solyc01g016430	1	8494
MBtmv-ch01	23362493	23362795	303	*	Galaxy62-__ob__MergeSamFiles_on_data_61_and_data_60__Merged_BAM_dataset__cb___bam_peak_296	116	.	3.85824	14.3696	11.6401	174	Distal Intergenic	2	23381074	23381824	751	2	Solyc01g161020	1	19029
MBtmv-ch01	23366100	23366457	358	*	Galaxy62-__ob__MergeSamFiles_on_data_61_and_data_60__Merged_BAM_dataset__cb___bam_peak_297	153	.	3.7422	18.2622	15.3111	140	Distal Intergenic	2	23381074	23381824	751	2	Solyc01g161020	1	15367
MBtmv-ch01	23453222	23453569	348	*	Galaxy62-__ob__MergeSamFiles_on_data_61_and_data_60__Merged_BAM_dataset__cb___bam_peak_298	268	.	5.49573	30.4404	26.8399	159	Distal Intergenic	2	23394599	23395014	416	2	Solyc01g161030	1	-58208
MBtmv-ch01	23546269	23546651	383	*	Galaxy62-__ob__MergeSamFiles_on_data_61_and_data_60__Merged_BAM_dataset__cb___bam_peak_299	100	.	3.06322	12.6563	10.044	226	Distal Intergenic	2	23541838	23543150	1313	2	Solyc01g016460	4	-3119
MBtmv-ch01	23562799	23563129	331	*	Galaxy62-__ob__MergeSamFiles_on_data_61_and_data_60__Merged_BAM_dataset__cb___bam_peak_300	141	.	3.5343	17.0287	14.1435	133	Promoter (2-3kb)	2	23561403	23565372	3970	2	Solyc01g161040	1	2243
MBtmv-ch01	23735999	23736316	318	*	Galaxy62-__ob__MergeSamFiles_on_data_61_and_data_60__Merged_BAM_dataset__cb___bam_peak_301	178	.	3.57361	20.9076	17.8058	116	Distal Intergenic	2	23716946	23726435	9490	2	Solyc01g161060	1	-9564
MBtmv-ch01	23784219	23784504	286	*	Galaxy62-__ob__MergeSamFiles_on_data_61_and_data_60__Merged_BAM_dataset__cb___bam_peak_302	72	.	2.82135	9.59376	7.21865	184	Distal Intergenic	2	23757163	23757721	559	2	Solyc01g161050	1	-26498
MBtmv-ch01	23800670	23801056	387	*	Galaxy62-__ob__MergeSamFiles_on_data_61_and_data_60__Merged_BAM_dataset__cb___bam_peak_303	315	.	4.81153	35.3932	31.5602	180	Distal Intergenic	2	23757163	23757721	559	2	Solyc01g161050	1	-42949
MBtmv-ch01	23817571	23817871	301	*	Galaxy62-__ob__MergeSamFiles_on_data_61_and_data_60__Merged_BAM_dataset__cb___bam_peak_304	130	.	3.34828	15.8899	13.0787	130	Distal Intergenic	2	23757163	23757721	559	2	Solyc01g161050	1	-59850
MBtmv-ch01	23838645	23838956	312	*	Galaxy62-__ob__MergeSamFiles_on_data_61_and_data_60__Merged_BAM_dataset__cb___bam_peak_305	149	.	3.61358	17.8684	14.9299	127	Distal Intergenic	2	23910524	23911602	1079	2	Solyc01g161070	1	72646
MBtmv-ch01	23880111	23880428	318	*	Galaxy62-__ob__MergeSamFiles_on_data_61_and_data_60__Merged_BAM_dataset__cb___bam_peak_306	120	.	3.54541	14.8369	12.0892	180	Distal Intergenic	2	23910524	23911602	1079	2	Solyc01g161070	1	31174
MBtmv-ch01	24200028	24200333	306	*	Galaxy62-__ob__MergeSamFiles_on_data_61_and_data_60__Merged_BAM_dataset__cb___bam_peak_307	180	.	3.89667	21.2117	18.0907	109	Distal Intergenic	2	24132908	24133448	541	1	Solyc01g016600	2	67120
MBtmv-ch01	24309246	24309591	346	*	Galaxy62-__ob__MergeSamFiles_on_data_61_and_data_60__Merged_BAM_dataset__cb___bam_peak_308	248	.	3.82661	28.3068	24.82	159	Distal Intergenic	2	24318360	24318865	506	2	Solyc01g016605	1	9274
MBtmv-ch01	24407919	24408380	462	*	Galaxy62-__ob__MergeSamFiles_on_data_61_and_data_60__Merged_BAM_dataset__cb___bam_peak_309	416	.	6.45885	45.9806	41.6664	224	Distal Intergenic	2	24387611	24388318	708	2	Solyc01g016640	3	-19601
MBtmv-ch01	24415498	24415804	307	*	Galaxy62-__ob__MergeSamFiles_on_data_61_and_data_60__Merged_BAM_dataset__cb___bam_peak_310	203	.	4.15213	23.5665	20.3182	115	Distal Intergenic	2	24387611	24388318	708	2	Solyc01g016640	3	-27180
MBtmv-ch01	24416252	24416535	284	*	Galaxy62-__ob__MergeSamFiles_on_data_61_and_data_60__Merged_BAM_dataset__cb___bam_peak_311	110	.	3.32382	13.6723	11.0057	152	Distal Intergenic	2	24387611	24388318	708	2	Solyc01g016640	3	-27934
MBtmv-ch01	24425185	24425559	375	*	Galaxy62-__ob__MergeSamFiles_on_data_61_and_data_60__Merged_BAM_dataset__cb___bam_peak_312	366	.	6.01739	40.6903	36.6167	221	Distal Intergenic	2	24387611	24388318	708	2	Solyc01g016640	3	-36867
MBtmv-ch01	24430924	24431311	388	*	Galaxy62-__ob__MergeSamFiles_on_data_61_and_data_60__Merged_BAM_dataset__cb___bam_peak_313	409	.	6.64066	45.1925	40.9117	226	Distal Intergenic	2	24387611	24388318	708	2	Solyc01g016640	3	-42606
MBtmv-ch01	24488152	24488605	454	*	Galaxy62-__ob__MergeSamFiles_on_data_61_and_data_60__Merged_BAM_dataset__cb___bam_peak_314	69	.	2.53592	9.30029	6.93755	216	Distal Intergenic	2	24505231	24505611	381	1	Solyc01g016660	1	-16626
MBtmv-ch01	24506090	24506522	433	*	Galaxy62-__ob__MergeSamFiles_on_data_61_and_data_60__Merged_BAM_dataset__cb___bam_peak_315	432	.	6.58931	47.6678	43.2714	230	Promoter (<=1kb)	2	24505231	24505611	381	1	Solyc01g016660	1	859
MBtmv-ch01	24546371	24546717	347	*	Galaxy62-__ob__MergeSamFiles_on_data_61_and_data_60__Merged_BAM_dataset__cb___bam_peak_316	224	.	4.676	25.8345	22.4637	174	Distal Intergenic	2	24523644	24526701	3058	1	Solyc01g016665	1	22727
MBtmv-ch01	24587632	24588109	478	*	Galaxy62-__ob__MergeSamFiles_on_data_61_and_data_60__Merged_BAM_dataset__cb___bam_peak_317	238	.	4.80645	27.2538	23.8105	241	Distal Intergenic	2	24523644	24526701	3058	1	Solyc01g016665	1	63988
MBtmv-ch01	24624830	24625147	318	*	Galaxy62-__ob__MergeSamFiles_on_data_61_and_data_60__Merged_BAM_dataset__cb___bam_peak_318	235	.	3.72207	27.011	23.5757	150	Distal Intergenic	2	24523644	24526701	3058	1	Solyc01g016665	1	101186
MBtmv-ch01	24696668	24697000	333	*	Galaxy62-__ob__MergeSamFiles_on_data_61_and_data_60__Merged_BAM_dataset__cb___bam_peak_319	153	.	3.85378	18.3587	15.3943	173	Distal Intergenic	2	24790420	24791487	1068	1	Solyc01g016680	3	-93420
MBtmv-ch01	24706210	24706930	721	*	Galaxy62-__ob__MergeSamFiles_on_data_61_and_data_60__Merged_BAM_dataset__cb___bam_peak_320	146	.	3.44177	17.5518	14.6447	182	Distal Intergenic	2	24790420	24791487	1068	1	Solyc01g016680	3	-83490
MBtmv-ch01	24718055	24718430	376	*	Galaxy62-__ob__MergeSamFiles_on_data_61_and_data_60__Merged_BAM_dataset__cb___bam_peak_321	228	.	5.26059	26.194	22.8051	162	Distal Intergenic	2	24790420	24791487	1068	1	Solyc01g016680	3	-71990
MBtmv-ch01	24720463	24720835	373	*	Galaxy62-__ob__MergeSamFiles_on_data_61_and_data_60__Merged_BAM_dataset__cb___bam_peak_322	83	.	3.37281	10.7914	8.30496	148	Distal Intergenic	2	24790420	24791487	1068	1	Solyc01g016680	3	-69585
MBtmv-ch01	24733819	24734087	269	*	Galaxy62-__ob__MergeSamFiles_on_data_61_and_data_60__Merged_BAM_dataset__cb___bam_peak_323	58	.	2.94132	8.09717	5.82933	132	Distal Intergenic	2	24790420	24791487	1068	1	Solyc01g016680	3	-56333
MBtmv-ch01	24746899	24747394	496	*	Galaxy62-__ob__MergeSamFiles_on_data_61_and_data_60__Merged_BAM_dataset__cb___bam_peak_324	188	.	4.49751	21.9793	18.8109	266	Distal Intergenic	2	24790420	24791487	1068	1	Solyc01g016680	3	-43026
MBtmv-ch01	24858831	24859183	353	*	Galaxy62-__ob__MergeSamFiles_on_data_61_and_data_60__Merged_BAM_dataset__cb___bam_peak_325	272	.	5.74601	30.8674	27.2437	175	Distal Intergenic	2	24854832	24855119	288	2	Solyc01g016690	1	-3712
MBtmv-ch01	24871228	24871634	407	*	Galaxy62-__ob__MergeSamFiles_on_data_61_and_data_60__Merged_BAM_dataset__cb___bam_peak_326	172	.	4.61335	20.3478	17.264	223	Promoter (2-3kb)	2	24868826	24874573	5748	1	Solyc01g161150	1	2402
MBtmv-ch01	24922711	24922994	284	*	Galaxy62-__ob__MergeSamFiles_on_data_61_and_data_60__Merged_BAM_dataset__cb___bam_peak_327	146	.	3.1671	17.6198	14.6891	137	Distal Intergenic	2	24930284	24930680	397	2	Solyc01g016700	3	7686
MBtmv-ch01	25009583	25009939	357	*	Galaxy62-__ob__MergeSamFiles_on_data_61_and_data_60__Merged_BAM_dataset__cb___bam_peak_328	275	.	5.03601	31.1932	27.5593	150	Distal Intergenic	2	24976271	24976702	432	2	Solyc01g161190	1	-32881
MBtmv-ch01	25223705	25223977	273	*	Galaxy62-__ob__MergeSamFiles_on_data_61_and_data_60__Merged_BAM_dataset__cb___bam_peak_329	93	.	3.53462	11.9446	9.3778	170	Distal Intergenic	2	25277709	25277987	279	2	Solyc01g016720	2	54010
MBtmv-ch01	25269302	25269629	328	*	Galaxy62-__ob__MergeSamFiles_on_data_61_and_data_60__Merged_BAM_dataset__cb___bam_peak_330	206	.	4.9909	23.9476	20.6755	138	Distal Intergenic	2	25277709	25277987	279	2	Solyc01g016720	2	8358
MBtmv-ch01	25310513	25310920	408	*	Galaxy62-__ob__MergeSamFiles_on_data_61_and_data_60__Merged_BAM_dataset__cb___bam_peak_331	290	.	5.7466	32.7962	29.0843	195	Distal Intergenic	2	25320313	25322347	2035	2	Solyc01g161250	1	11427
MBtmv-ch01	25330670	25331056	387	*	Galaxy62-__ob__MergeSamFiles_on_data_61_and_data_60__Merged_BAM_dataset__cb___bam_peak_332	238	.	3.9009	27.2899	23.8456	236	Distal Intergenic	2	25320313	25322347	2035	2	Solyc01g161250	1	-8323
MBtmv-ch01	25482499	25482834	336	*	Galaxy62-__ob__MergeSamFiles_on_data_61_and_data_60__Merged_BAM_dataset__cb___bam_peak_333	206	.	4.9909	23.9476	20.6755	169	Distal Intergenic	2	25496070	25496972	903	2	Solyc01g160390	1	14138
MBtmv-ch01	25518325	25518687	363	*	Galaxy62-__ob__MergeSamFiles_on_data_61_and_data_60__Merged_BAM_dataset__cb___bam_peak_334	283	.	5.39565	32.0096	28.3321	160	Distal Intergenic	2	25496070	25496972	903	2	Solyc01g160390	1	-21353
MBtmv-ch01	25668690	25669167	478	*	Galaxy62-__ob__MergeSamFiles_on_data_61_and_data_60__Merged_BAM_dataset__cb___bam_peak_335	196	.	3.89836	22.8288	19.6217	169	Distal Intergenic	2	25728235	25729255	1021	1	Solyc01g161260	1	-59068
MBtmv-ch01	25777470	25777769	300	*	Galaxy62-__ob__MergeSamFiles_on_data_61_and_data_60__Merged_BAM_dataset__cb___bam_peak_336	104	.	3.20504	13.1415	10.4917	137	Distal Intergenic	2	25759833	25761742	1910	2	Solyc01g016800	2	-15728
MBtmv-ch01	25787473	25787897	425	*	Galaxy62-__ob__MergeSamFiles_on_data_61_and_data_60__Merged_BAM_dataset__cb___bam_peak_337	456	.	6.50361	50.1469	45.6325	236	Distal Intergenic	2	25759833	25761742	1910	2	Solyc01g016800	2	-25731
MBtmv-ch01	26029786	26030058	273	*	Galaxy62-__ob__MergeSamFiles_on_data_61_and_data_60__Merged_BAM_dataset__cb___bam_peak_338	83	.	3.31888	10.7914	8.30496	167	Distal Intergenic	2	26003130	26003522	393	1	Solyc01g016840	1	26656
MBtmv-ch01	26096525	26096887	363	*	Galaxy62-__ob__MergeSamFiles_on_data_61_and_data_60__Merged_BAM_dataset__cb___bam_peak_339	191	.	4.64277	22.2861	19.1083	144	Distal Intergenic	2	26003130	26003522	393	1	Solyc01g016840	1	93395
MBtmv-ch01	26109020	26109288	269	*	Galaxy62-__ob__MergeSamFiles_on_data_61_and_data_60__Merged_BAM_dataset__cb___bam_peak_340	122	.	3.96611	14.9993	12.2229	126	Distal Intergenic	2	26199193	26199480	288	1	Solyc01g016870	1	-89905
MBtmv-ch01	26239950	26240230	281	*	Galaxy62-__ob__MergeSamFiles_on_data_61_and_data_60__Merged_BAM_dataset__cb___bam_peak_341	166	.	4.50548	19.6506	16.6128	191	Distal Intergenic	2	26222278	26222589	312	1	Solyc01g016880	1	17672
MBtmv-ch01	26246366	26246746	381	*	Galaxy62-__ob__MergeSamFiles_on_data_61_and_data_60__Merged_BAM_dataset__cb___bam_peak_342	268	.	4.95448	30.465	26.8616	191	Distal Intergenic	2	26222278	26222589	312	1	Solyc01g016880	1	24088
MBtmv-ch01	26260404	26260772	369	*	Galaxy62-__ob__MergeSamFiles_on_data_61_and_data_60__Merged_BAM_dataset__cb___bam_peak_343	197	.	4.74312	22.9939	19.7816	173	Distal Intergenic	2	26277110	26277800	691	1	Solyc01g016890	1	-16338
MBtmv-ch01	26272616	26272890	275	*	Galaxy62-__ob__MergeSamFiles_on_data_61_and_data_60__Merged_BAM_dataset__cb___bam_peak_344	104	.	3.69643	13.1379	10.4888	155	Distal Intergenic	2	26277110	26277800	691	1	Solyc01g016890	1	-4220
MBtmv-ch01	26331664	26331993	330	*	Galaxy62-__ob__MergeSamFiles_on_data_61_and_data_60__Merged_BAM_dataset__cb___bam_peak_345	153	.	4.34367	18.28	15.3189	105	Distal Intergenic	2	26312073	26312941	869	1	Solyc01g016900	1	19591
MBtmv-ch01	26417649	26417934	286	*	Galaxy62-__ob__MergeSamFiles_on_data_61_and_data_60__Merged_BAM_dataset__cb___bam_peak_346	122	.	3.91218	14.9993	12.2229	97	Distal Intergenic	2	26412804	26412980	177	1	Solyc01g016910	1	4845
MBtmv-ch01	26488970	26489320	351	*	Galaxy62-__ob__MergeSamFiles_on_data_61_and_data_60__Merged_BAM_dataset__cb___bam_peak_347	317	.	4.46526	35.5702	31.7298	160	Distal Intergenic	2	26468524	26468871	348	1	Solyc01g016930	1	20446
MBtmv-ch01	26493513	26493811	299	*	Galaxy62-__ob__MergeSamFiles_on_data_61_and_data_60__Merged_BAM_dataset__cb___bam_peak_348	82	.	3.04697	10.736	8.27488	203	Distal Intergenic	2	26468524	26468871	348	1	Solyc01g016930	1	24989
MBtmv-ch01	26565677	26565957	281	*	Galaxy62-__ob__MergeSamFiles_on_data_61_and_data_60__Merged_BAM_dataset__cb___bam_peak_349	160	.	4.11813	19.0294	16.0195	143	Distal Intergenic	2	26468524	26468871	348	1	Solyc01g016930	1	97153
MBtmv-ch01	26814230	26814522	293	*	Galaxy62-__ob__MergeSamFiles_on_data_61_and_data_60__Merged_BAM_dataset__cb___bam_peak_350	84	.	2.8705	10.9574	8.45923	232	Distal Intergenic	2	26737843	26738229	387	1	Solyc01g016970	2	76387
MBtmv-ch01	26888088	26888495	408	*	Galaxy62-__ob__MergeSamFiles_on_data_61_and_data_60__Merged_BAM_dataset__cb___bam_peak_351	238	.	4.80645	27.2538	23.8105	219	Distal Intergenic	2	26894754	26895470	717	2	Solyc01g016980	1	6975
MBtmv-ch01	26889024	26889317	294	*	Galaxy62-__ob__MergeSamFiles_on_data_61_and_data_60__Merged_BAM_dataset__cb___bam_peak_352	125	.	3.27962	15.3432	12.5594	165	Distal Intergenic	2	26894754	26895470	717	2	Solyc01g016980	1	6153
MBtmv-ch01	26896541	26896882	342	*	Galaxy62-__ob__MergeSamFiles_on_data_61_and_data_60__Merged_BAM_dataset__cb___bam_peak_353	207	.	4.68387	24.061	20.7848	122	Promoter (1-2kb)	2	26894754	26895470	717	2	Solyc01g016980	1	-1071
MBtmv-ch01	27091033	27091308	276	*	Galaxy62-__ob__MergeSamFiles_on_data_61_and_data_60__Merged_BAM_dataset__cb___bam_peak_354	143	.	2.82376	17.2328	14.3408	153	Distal Intergenic	2	27074341	27078648	4308	1	Solyc01g017030	1	16692
MBtmv-ch01	27109103	27109464	362	*	Galaxy62-__ob__MergeSamFiles_on_data_61_and_data_60__Merged_BAM_dataset__cb___bam_peak_355	242	.	5.4224	27.7257	24.2567	143	Distal Intergenic	2	27074341	27078648	4308	1	Solyc01g017030	1	34762
MBtmv-ch01	27167765	27168042	278	*	Galaxy62-__ob__MergeSamFiles_on_data_61_and_data_60__Merged_BAM_dataset__cb___bam_peak_356	147	.	3.86174	17.6915	14.7579	194	Distal Intergenic	2	27074341	27078648	4308	1	Solyc01g017030	1	93424
MBtmv-ch01	27445799	27446138	340	*	Galaxy62-__ob__MergeSamFiles_on_data_61_and_data_60__Merged_BAM_dataset__cb___bam_peak_357	179	.	3.79457	21.1023	17.9843	188	Distal Intergenic	2	27461401	27463020	1620	1	Solyc01g017300	2	-15263
MBtmv-ch01	27713674	27714042	369	*	Galaxy62-__ob__MergeSamFiles_on_data_61_and_data_60__Merged_BAM_dataset__cb___bam_peak_358	232	.	5.14451	26.636	23.2276	165	Distal Intergenic	2	27668062	27668709	648	1	Solyc01g161340	1	45612
MBtmv-ch01	27802474	27802777	304	*	Galaxy62-__ob__MergeSamFiles_on_data_61_and_data_60__Merged_BAM_dataset__cb___bam_peak_359	185	.	3.86323	21.7123	18.5713	153	Distal Intergenic	2	27864051	27866167	2117	2	Solyc01g017600	4	63390
MBtmv-ch01	27849427	27849713	287	*	Galaxy62-__ob__MergeSamFiles_on_data_61_and_data_60__Merged_BAM_dataset__cb___bam_peak_360	199	.	4.93697	23.213	19.9762	125	Distal Intergenic	2	27864051	27866167	2117	2	Solyc01g017600	4	16454
MBtmv-ch01	27878850	27879122	273	*	Galaxy62-__ob__MergeSamFiles_on_data_61_and_data_60__Merged_BAM_dataset__cb___bam_peak_361	97	.	2.8741	12.3733	9.78787	141	Distal Intergenic	2	27864051	27866167	2117	2	Solyc01g017600	4	-12683
MBtmv-ch01	27893903	27894230	328	*	Galaxy62-__ob__MergeSamFiles_on_data_61_and_data_60__Merged_BAM_dataset__cb___bam_peak_362	196	.	4.85475	22.8314	19.6237	199	Distal Intergenic	2	27864051	27866167	2117	2	Solyc01g017600	4	-27736
MBtmv-ch01	27948760	27949067	308	*	Galaxy62-__ob__MergeSamFiles_on_data_61_and_data_60__Merged_BAM_dataset__cb___bam_peak_363	166	.	4.50548	19.6506	16.6128	149	Distal Intergenic	2	27962908	27965127	2220	1	Solyc01g017610	1	-13841
MBtmv-ch01	27993699	27993984	286	*	Galaxy62-__ob__MergeSamFiles_on_data_61_and_data_60__Merged_BAM_dataset__cb___bam_peak_364	143	.	3.8498	17.2393	14.3449	184	Distal Intergenic	2	27976084	27976317	234	2	Solyc01g017620	1	-17382
MBtmv-ch01	28003761	28004112	352	*	Galaxy62-__ob__MergeSamFiles_on_data_61_and_data_60__Merged_BAM_dataset__cb___bam_peak_365	287	.	5.90782	32.4759	28.7762	183	Distal Intergenic	2	27976084	27976317	234	2	Solyc01g017620	1	-27444
MBtmv-ch01	28012593	28012984	392	*	Galaxy62-__ob__MergeSamFiles_on_data_61_and_data_60__Merged_BAM_dataset__cb___bam_peak_366	271	.	5.41216	30.7934	27.1813	200	Distal Intergenic	2	27976084	27976317	234	2	Solyc01g017620	1	-36276
MBtmv-ch01	28040411	28040737	327	*	Galaxy62-__ob__MergeSamFiles_on_data_61_and_data_60__Merged_BAM_dataset__cb___bam_peak_367	200	.	4.42623	23.3321	20.092	163	Distal Intergenic	2	27976084	27976317	234	2	Solyc01g017620	1	-64094
MBtmv-ch01	28085331	28085696	366	*	Galaxy62-__ob__MergeSamFiles_on_data_61_and_data_60__Merged_BAM_dataset__cb___bam_peak_368	380	.	6.79385	42.19	38.0446	207	Distal Intergenic	2	28174294	28175278	985	1	Solyc01g161360	1	-88598
MBtmv-ch01	28148283	28148638	356	*	Galaxy62-__ob__MergeSamFiles_on_data_61_and_data_60__Merged_BAM_dataset__cb___bam_peak_369	199	.	4.88303	23.213	19.9762	194	Distal Intergenic	2	28174294	28175278	985	1	Solyc01g161360	1	-25656
MBtmv-ch01	28226385	28226700	316	*	Galaxy62-__ob__MergeSamFiles_on_data_61_and_data_60__Merged_BAM_dataset__cb___bam_peak_370	95	.	3.08993	12.0865	9.50849	199	Distal Intergenic	2	28257041	28258754	1714	2	Solyc01g017670	2	32054
MBtmv-ch01	28623792	28624073	282	*	Galaxy62-__ob__MergeSamFiles_on_data_61_and_data_60__Merged_BAM_dataset__cb___bam_peak_371	140	.	4.18186	16.9421	14.0601	95	Distal Intergenic	2	28655550	28655843	294	2	Solyc01g017740	3	31770
MBtmv-ch01	28696236	28696553	318	*	Galaxy62-__ob__MergeSamFiles_on_data_61_and_data_60__Merged_BAM_dataset__cb___bam_peak_372	77	.	3.26494	10.2305	7.79029	91	Distal Intergenic	2	28655550	28655843	294	2	Solyc01g017740	3	-40393
MBtmv-ch01	28698703	28699137	435	*	Galaxy62-__ob__MergeSamFiles_on_data_61_and_data_60__Merged_BAM_dataset__cb___bam_peak_373	105	.	3.07364	13.226	10.5712	184	Distal Intergenic	2	28655550	28655843	294	2	Solyc01g017740	3	-42860
MBtmv-ch01	28851171	28851526	356	*	Galaxy62-__ob__MergeSamFiles_on_data_61_and_data_60__Merged_BAM_dataset__cb___bam_peak_374	235	.	5.36846	26.9565	23.5223	144	Distal Intergenic	2	28873519	28876808	3290	1	Solyc01g017750	1	-21993
MBtmv-ch01	28856272	28856619	348	*	Galaxy62-__ob__MergeSamFiles_on_data_61_and_data_60__Merged_BAM_dataset__cb___bam_peak_375	342	.	5.5213	38.2469	34.2821	147	Distal Intergenic	2	28873519	28876808	3290	1	Solyc01g017750	1	-16900
MBtmv-ch01	28900460	28900739	280	*	Galaxy62-__ob__MergeSamFiles_on_data_61_and_data_60__Merged_BAM_dataset__cb___bam_peak_376	166	.	4.16413	19.6823	16.6438	175	Distal Intergenic	2	28873519	28876808	3290	1	Solyc01g017750	1	26941
MBtmv-ch01	28903856	28904191	336	*	Galaxy62-__ob__MergeSamFiles_on_data_61_and_data_60__Merged_BAM_dataset__cb___bam_peak_377	220	.	5.20665	25.4383	22.0817	162	Distal Intergenic	2	28873519	28876808	3290	1	Solyc01g017750	1	30337
MBtmv-ch01	29008650	29008932	283	*	Galaxy62-__ob__MergeSamFiles_on_data_61_and_data_60__Merged_BAM_dataset__cb___bam_peak_378	122	.	3.96611	14.9993	12.2229	82	Distal Intergenic	2	28979004	28997358	18355	1	Solyc01g017795	1	29646
MBtmv-ch01	29024274	29024561	288	*	Galaxy62-__ob__MergeSamFiles_on_data_61_and_data_60__Merged_BAM_dataset__cb___bam_peak_379	186	.	4.77516	21.7654	18.6039	140	Distal Intergenic	2	28979004	28997358	18355	1	Solyc01g017795	1	45270
MBtmv-ch01	29054308	29054605	298	*	Galaxy62-__ob__MergeSamFiles_on_data_61_and_data_60__Merged_BAM_dataset__cb___bam_peak_380	143	.	3.03431	17.1915	14.3	123	Distal Intergenic	2	29077022	29081096	4075	1	Solyc01g150123	2	-22417
MBtmv-ch01	29134878	29135184	307	*	Galaxy62-__ob__MergeSamFiles_on_data_61_and_data_60__Merged_BAM_dataset__cb___bam_peak_381	159	.	4.3976	18.9613	15.9543	188	Distal Intergenic	2	29081100	29081261	162	1	Solyc01g017820	3	53778
MBtmv-ch01	29204171	29204586	416	*	Galaxy62-__ob__MergeSamFiles_on_data_61_and_data_60__Merged_BAM_dataset__cb___bam_peak_382	262	.	4.8934	29.854	26.2885	156	Distal Intergenic	2	29290402	29291465	1064	1	Solyc01g017825	1	-85816
MBtmv-ch01	29212657	29213049	393	*	Galaxy62-__ob__MergeSamFiles_on_data_61_and_data_60__Merged_BAM_dataset__cb___bam_peak_383	432	.	6.03387	47.6817	43.2852	184	Distal Intergenic	2	29290402	29291465	1064	1	Solyc01g017825	1	-77353
MBtmv-ch01	29261409	29261702	294	*	Galaxy62-__ob__MergeSamFiles_on_data_61_and_data_60__Merged_BAM_dataset__cb___bam_peak_384	122	.	3.96611	14.9993	12.2229	121	Distal Intergenic	2	29290402	29291465	1064	1	Solyc01g017825	1	-28700
MBtmv-ch01	29496319	29496777	459	*	Galaxy62-__ob__MergeSamFiles_on_data_61_and_data_60__Merged_BAM_dataset__cb___bam_peak_385	406	.	5.10692	44.8915	40.6246	232	Distal Intergenic	2	29354810	29355799	990	2	Solyc01g017870	2	-140520
MBtmv-ch01	29533457	29533785	329	*	Galaxy62-__ob__MergeSamFiles_on_data_61_and_data_60__Merged_BAM_dataset__cb___bam_peak_386	217	.	4.2228	25.0364	21.7106	178	Distal Intergenic	2	29638292	29638667	376	2	Solyc01g161380	1	104882
MBtmv-ch01	29636788	29637210	423	*	Galaxy62-__ob__MergeSamFiles_on_data_61_and_data_60__Merged_BAM_dataset__cb___bam_peak_387	276	.	4.89134	31.2572	27.618	189	Promoter (1-2kb)	2	29638292	29638667	376	2	Solyc01g161380	1	1457
MBtmv-ch01	29904974	29905290	317	*	Galaxy62-__ob__MergeSamFiles_on_data_61_and_data_60__Merged_BAM_dataset__cb___bam_peak_388	218	.	4.94382	25.159	21.8274	138	Distal Intergenic	2	30089996	30092555	2560	1	Solyc01g017960	1	-184706
MBtmv-ch01	29947294	29947609	316	*	Galaxy62-__ob__MergeSamFiles_on_data_61_and_data_60__Merged_BAM_dataset__cb___bam_peak_389	81	.	2.54469	10.5652	8.10879	126	Distal Intergenic	2	30089996	30092555	2560	1	Solyc01g017960	1	-142387
MBtmv-ch01	29992389	29992671	283	*	Galaxy62-__ob__MergeSamFiles_on_data_61_and_data_60__Merged_BAM_dataset__cb___bam_peak_390	117	.	2.99285	14.4988	11.7654	128	Distal Intergenic	2	30089996	30092555	2560	1	Solyc01g017960	1	-97325
MBtmv-ch01	30029039	30029336	298	*	Galaxy62-__ob__MergeSamFiles_on_data_61_and_data_60__Merged_BAM_dataset__cb___bam_peak_391	105	.	3.58911	13.1828	10.5293	180	Distal Intergenic	2	30089996	30092555	2560	1	Solyc01g017960	1	-60660
MBtmv-ch01	30114242	30114581	340	*	Galaxy62-__ob__MergeSamFiles_on_data_61_and_data_60__Merged_BAM_dataset__cb___bam_peak_392	264	.	4.77815	30.0842	26.4951	159	Promoter (<=1kb)	2	30115324	30117900	2577	1	Solyc01g017970	1	-743
MBtmv-ch01	30194923	30195195	273	*	Galaxy62-__ob__MergeSamFiles_on_data_61_and_data_60__Merged_BAM_dataset__cb___bam_peak_393	151	.	3.54996	18.1159	15.1714	140	Distal Intergenic	2	30273677	30274096	420	2	Solyc01g018010	2	78901
MBtmv-ch01	30328737	30329105	369	*	Galaxy62-__ob__MergeSamFiles_on_data_61_and_data_60__Merged_BAM_dataset__cb___bam_peak_394	53	.	2.88738	7.59284	5.36577	140	Distal Intergenic	2	30347850	30350650	2801	2	Solyc01g018015	1	21545
MBtmv-ch01	30358207	30358552	346	*	Galaxy62-__ob__MergeSamFiles_on_data_61_and_data_60__Merged_BAM_dataset__cb___bam_peak_395	150	.	3.99633	17.9979	15.0569	151	Distal Intergenic	2	30361760	30367781	6022	1	Solyc01g018020	3	-3208
MBtmv-ch01	30364607	30364988	382	*	Galaxy62-__ob__MergeSamFiles_on_data_61_and_data_60__Merged_BAM_dataset__cb___bam_peak_396	295	.	5.96176	33.2892	29.5472	204	Promoter (2-3kb)	2	30361760	30367781	6022	1	Solyc01g018020	3	2847
MBtmv-ch01	30428336	30428680	345	*	Galaxy62-__ob__MergeSamFiles_on_data_61_and_data_60__Merged_BAM_dataset__cb___bam_peak_397	209	.	4.10353	24.2098	20.9278	201	Distal Intergenic	2	30390295	30390960	666	1	Solyc01g161410	1	38041
MBtmv-ch01	30459855	30460134	280	*	Galaxy62-__ob__MergeSamFiles_on_data_61_and_data_60__Merged_BAM_dataset__cb___bam_peak_398	103	.	3.15591	12.9767	10.3554	125	Distal Intergenic	2	30390295	30390960	666	1	Solyc01g161410	1	69560
MBtmv-ch01	30519257	30519676	420	*	Galaxy62-__ob__MergeSamFiles_on_data_61_and_data_60__Merged_BAM_dataset__cb___bam_peak_399	334	.	5.39204	37.422	33.499	167	Distal Intergenic	2	30390295	30390960	666	1	Solyc01g161410	1	128962
MBtmv-ch01	30528229	30528627	399	*	Galaxy62-__ob__MergeSamFiles_on_data_61_and_data_60__Merged_BAM_dataset__cb___bam_peak_400	235	.	5.31452	26.9565	23.5223	204	Distal Intergenic	2	30390295	30390960	666	1	Solyc01g161410	1	137934
MBtmv-ch01	30542398	30542747	350	*	Galaxy62-__ob__MergeSamFiles_on_data_61_and_data_60__Merged_BAM_dataset__cb___bam_peak_401	199	.	4.93697	23.213	19.9762	150	Distal Intergenic	2	30390295	30390960	666	1	Solyc01g161410	1	152103
MBtmv-ch01	30545999	30546345	347	*	Galaxy62-__ob__MergeSamFiles_on_data_61_and_data_60__Merged_BAM_dataset__cb___bam_peak_402	116	.	3.85824	14.3696	11.6401	144	Distal Intergenic	2	30390295	30390960	666	1	Solyc01g161410	1	155704
MBtmv-ch01	30551619	30552019	401	*	Galaxy62-__ob__MergeSamFiles_on_data_61_and_data_60__Merged_BAM_dataset__cb___bam_peak_403	155	.	3.93677	18.4858	15.5171	239	Distal Intergenic	2	30390295	30390960	666	1	Solyc01g161410	1	161324
MBtmv-ch01	30590979	30591334	356	*	Galaxy62-__ob__MergeSamFiles_on_data_61_and_data_60__Merged_BAM_dataset__cb___bam_peak_404	303	.	4.24058	34.07	30.3015	111	Distal Intergenic	2	30390295	30390960	666	1	Solyc01g161410	1	200684
MBtmv-ch01	30645681	30646104	424	*	Galaxy62-__ob__MergeSamFiles_on_data_61_and_data_60__Merged_BAM_dataset__cb___bam_peak_405	408	.	6.99061	45.093	40.8209	240	Distal Intergenic	2	30844760	30845307	548	1	Solyc01g161430	1	-198656
MBtmv-ch01	30802457	30802806	350	*	Galaxy62-__ob__MergeSamFiles_on_data_61_and_data_60__Merged_BAM_dataset__cb___bam_peak_406	220	.	5.20665	25.4383	22.0817	183	Distal Intergenic	2	30844760	30845307	548	1	Solyc01g161430	1	-41954
MBtmv-ch01	30832431	30832770	340	*	Galaxy62-__ob__MergeSamFiles_on_data_61_and_data_60__Merged_BAM_dataset__cb___bam_peak_407	128	.	4.02005	15.6381	12.8318	157	Distal Intergenic	2	30844760	30845307	548	1	Solyc01g161430	1	-11990
MBtmv-ch01	31160458	31160753	296	*	Galaxy62-__ob__MergeSamFiles_on_data_61_and_data_60__Merged_BAM_dataset__cb___bam_peak_408	158	.	3.67924	18.7829	15.8018	160	Distal Intergenic	2	31175245	31175550	306	2	Solyc01g161460	1	14797
MBtmv-ch01	31184921	31185280	360	*	Galaxy62-__ob__MergeSamFiles_on_data_61_and_data_60__Merged_BAM_dataset__cb___bam_peak_409	268	.	4.69388	30.4491	26.8479	180	Distal Intergenic	2	31175245	31175550	306	2	Solyc01g161460	1	-9371
MBtmv-ch01	31347625	31347949	325	*	Galaxy62-__ob__MergeSamFiles_on_data_61_and_data_60__Merged_BAM_dataset__cb___bam_peak_410	194	.	3.61675	22.5982	19.4017	177	Distal Intergenic	2	31340063	31341078	1016	1	Solyc01g160230	1	7562
MBtmv-ch01	31490285	31490569	285	*	Galaxy62-__ob__MergeSamFiles_on_data_61_and_data_60__Merged_BAM_dataset__cb___bam_peak_411	137	.	3.76283	16.6272	13.7636	127	Distal Intergenic	2	31459571	31468757	9187	1	Solyc01g020220	3	30714
MBtmv-ch01	31503869	31504259	391	*	Galaxy62-__ob__MergeSamFiles_on_data_61_and_data_60__Merged_BAM_dataset__cb___bam_peak_412	359	.	6.66293	40.0041	35.9552	187	Distal Intergenic	2	31528745	31529439	695	2	Solyc01g161470	1	25180
MBtmv-ch01	31759734	31760018	285	*	Galaxy62-__ob__MergeSamFiles_on_data_61_and_data_60__Merged_BAM_dataset__cb___bam_peak_413	86	.	2.91827	11.1401	8.63554	194	Distal Intergenic	2	31807194	31807603	410	1	Solyc01g161500	1	-47176
MBtmv-ch01	31822822	31823154	333	*	Galaxy62-__ob__MergeSamFiles_on_data_61_and_data_60__Merged_BAM_dataset__cb___bam_peak_414	169	.	4.26455	19.9597	16.9093	166	Distal Intergenic	2	31808028	31808614	587	1	Solyc01g161490	1	14794
MBtmv-ch01	31854852	31855170	319	*	Galaxy62-__ob__MergeSamFiles_on_data_61_and_data_60__Merged_BAM_dataset__cb___bam_peak_415	88	.	3.42675	11.3629	8.84186	175	Distal Intergenic	2	31877108	31877450	343	1	Solyc01g161510	1	-21938
MBtmv-ch01	32009358	32009802	445	*	Galaxy62-__ob__MergeSamFiles_on_data_61_and_data_60__Merged_BAM_dataset__cb___bam_peak_416	609	.	8.66568	66.2123	60.973	219	Distal Intergenic	2	31928566	31929097	532	2	Solyc01g020245	1	-80261
MBtmv-ch01	32037238	32037690	453	*	Galaxy62-__ob__MergeSamFiles_on_data_61_and_data_60__Merged_BAM_dataset__cb___bam_peak_417	506	.	8.06528	55.3782	50.6298	215	Distal Intergenic	2	31928566	31929097	532	2	Solyc01g020245	1	-108141
MBtmv-ch01	32114673	32115024	352	*	Galaxy62-__ob__MergeSamFiles_on_data_61_and_data_60__Merged_BAM_dataset__cb___bam_peak_418	198	.	3.26725	23.0501	19.8367	195	Distal Intergenic	2	32296358	32297253	896	2	Solyc01g150124	1	182229
MBtmv-ch01	32218227	32218555	329	*	Galaxy62-__ob__MergeSamFiles_on_data_61_and_data_60__Merged_BAM_dataset__cb___bam_peak_419	110	.	3.28177	13.6809	11.0127	170	Distal Intergenic	2	32296358	32297253	896	2	Solyc01g150124	1	78698
MBtmv-ch01	32224049	32224516	468	*	Galaxy62-__ob__MergeSamFiles_on_data_61_and_data_60__Merged_BAM_dataset__cb___bam_peak_420	490	.	5.36247	53.6894	49.0157	238	Distal Intergenic	2	32296358	32297253	896	2	Solyc01g150124	1	72737
MBtmv-ch01	32277440	32277792	353	*	Galaxy62-__ob__MergeSamFiles_on_data_61_and_data_60__Merged_BAM_dataset__cb___bam_peak_421	249	.	5.47633	28.5015	24.9896	173	Distal Intergenic	2	32296358	32297253	896	2	Solyc01g150124	1	19461
MBtmv-ch01	32453467	32453936	470	*	Galaxy62-__ob__MergeSamFiles_on_data_61_and_data_60__Merged_BAM_dataset__cb___bam_peak_422	475	.	7.19974	52.1618	47.5547	230	Distal Intergenic	2	32460521	32460685	165	1	Solyc01g020290	1	-6585
MBtmv-ch01	32456925	32457345	421	*	Galaxy62-__ob__MergeSamFiles_on_data_61_and_data_60__Merged_BAM_dataset__cb___bam_peak_423	75	.	2.69167	9.92247	7.50587	226	Distal Intergenic	2	32460521	32460685	165	1	Solyc01g020290	1	-3176
MBtmv-ch01	32518160	32518518	359	*	Galaxy62-__ob__MergeSamFiles_on_data_61_and_data_60__Merged_BAM_dataset__cb___bam_peak_424	131	.	3.60919	15.9559	13.1388	106	Distal Intergenic	2	32528267	32528547	281	1	Solyc01g020300	4	-9749
MBtmv-ch01	32703992	32704331	340	*	Galaxy62-__ob__MergeSamFiles_on_data_61_and_data_60__Merged_BAM_dataset__cb___bam_peak_425	146	.	4.14103	17.5373	14.6318	192	Distal Intergenic	2	32643588	32643917	330	2	Solyc01g161520	1	-60075
MBtmv-ch01	32737559	32738117	559	*	Galaxy62-__ob__MergeSamFiles_on_data_61_and_data_60__Merged_BAM_dataset__cb___bam_peak_426	180	.	3.89667	21.2117	18.0907	248	Distal Intergenic	2	32803392	32804173	782	2	Solyc01g020320	3	66056
MBtmv-ch01	32776391	32776893	503	*	Galaxy62-__ob__MergeSamFiles_on_data_61_and_data_60__Merged_BAM_dataset__cb___bam_peak_427	353	.	6.12817	39.3394	35.3163	228	Distal Intergenic	2	32803392	32804173	782	2	Solyc01g020320	3	27280
MBtmv-ch01	32923388	32923779	392	*	Galaxy62-__ob__MergeSamFiles_on_data_61_and_data_60__Merged_BAM_dataset__cb___bam_peak_428	179	.	3.8289	21.1023	17.9843	193	Distal Intergenic	2	32953756	32953935	180	2	Solyc01g020360	1	30156
MBtmv-ch01	32938969	32939333	365	*	Galaxy62-__ob__MergeSamFiles_on_data_61_and_data_60__Merged_BAM_dataset__cb___bam_peak_429	131	.	3.60919	15.9559	13.1388	163	Distal Intergenic	2	32953756	32953935	180	2	Solyc01g020360	1	14602
MBtmv-ch01	32941765	32942138	374	*	Galaxy62-__ob__MergeSamFiles_on_data_61_and_data_60__Merged_BAM_dataset__cb___bam_peak_430	119	.	2.88387	14.6631	11.9265	165	Distal Intergenic	2	32953756	32953935	180	2	Solyc01g020360	1	11797
MBtmv-ch01	32953886	32954251	366	*	Galaxy62-__ob__MergeSamFiles_on_data_61_and_data_60__Merged_BAM_dataset__cb___bam_peak_431	134	.	4.12792	16.2858	13.4348	232	Promoter (<=1kb)	2	32953756	32953935	180	2	Solyc01g020360	1	0
MBtmv-ch01	33008026	33008336	311	*	Galaxy62-__ob__MergeSamFiles_on_data_61_and_data_60__Merged_BAM_dataset__cb___bam_peak_432	179	.	4.66729	21.0528	17.9375	158	Distal Intergenic	2	32960281	32971170	10890	2	Solyc01g020370	2	-36856
MBtmv-ch01	33137215	33137609	395	*	Galaxy62-__ob__MergeSamFiles_on_data_61_and_data_60__Merged_BAM_dataset__cb___bam_peak_433	145	.	3.96333	17.4935	14.5913	254	Distal Intergenic	2	33194481	33196802	2322	1	Solyc01g160050	1	-56872
MBtmv-ch01	33403446	33403739	294	*	Galaxy62-__ob__MergeSamFiles_on_data_61_and_data_60__Merged_BAM_dataset__cb___bam_peak_434	70	.	2.39665	9.46621	7.09561	161	Distal Intergenic	2	33329808	33330184	377	2	Solyc01g161550	1	-73262
MBtmv-ch01	33414462	33414841	380	*	Galaxy62-__ob__MergeSamFiles_on_data_61_and_data_60__Merged_BAM_dataset__cb___bam_peak_435	351	.	6.55506	39.1452	35.1324	179	Distal Intergenic	2	33329808	33330184	377	2	Solyc01g161550	1	-84278
MBtmv-ch01	33451073	33451360	288	*	Galaxy62-__ob__MergeSamFiles_on_data_61_and_data_60__Merged_BAM_dataset__cb___bam_peak_436	185	.	4.28464	21.7265	18.5833	104	Distal Intergenic	2	33500317	33504496	4180	2	Solyc01g150126	1	53136
MBtmv-ch01	33516818	33517116	299	*	Galaxy62-__ob__MergeSamFiles_on_data_61_and_data_60__Merged_BAM_dataset__cb___bam_peak_437	199	.	4.88303	23.213	19.9762	135	Distal Intergenic	2	33500317	33504496	4180	2	Solyc01g150126	1	-12322
MBtmv-ch01	33593537	33593888	352	*	Galaxy62-__ob__MergeSamFiles_on_data_61_and_data_60__Merged_BAM_dataset__cb___bam_peak_438	99	.	3.2845	12.5625	9.95986	144	Distal Intergenic	2	33500317	33504496	4180	2	Solyc01g150126	1	-89041
MBtmv-ch01	33761029	33761356	328	*	Galaxy62-__ob__MergeSamFiles_on_data_61_and_data_60__Merged_BAM_dataset__cb___bam_peak_439	155	.	3.48973	18.567	15.5969	151	Distal Intergenic	2	33831740	33832161	422	1	Solyc01g161560	1	-70384
MBtmv-ch01	33869585	33869970	386	*	Galaxy62-__ob__MergeSamFiles_on_data_61_and_data_60__Merged_BAM_dataset__cb___bam_peak_440	91	.	3.0749	11.6959	9.15861	153	Distal Intergenic	2	33831740	33832161	422	1	Solyc01g161560	1	37845
MBtmv-ch01	33942514	33942795	282	*	Galaxy62-__ob__MergeSamFiles_on_data_61_and_data_60__Merged_BAM_dataset__cb___bam_peak_441	206	.	4.9909	23.9476	20.6755	149	Distal Intergenic	2	33948636	33950571	1936	2	Solyc01g161580	1	7776
MBtmv-ch01	33958422	33958730	309	*	Galaxy62-__ob__MergeSamFiles_on_data_61_and_data_60__Merged_BAM_dataset__cb___bam_peak_442	99	.	3.58856	12.5363	9.9366	152	Distal Intergenic	2	33948636	33950571	1936	2	Solyc01g161580	1	-7851
MBtmv-ch01	34019185	34019455	271	*	Galaxy62-__ob__MergeSamFiles_on_data_61_and_data_60__Merged_BAM_dataset__cb___bam_peak_443	58	.	2.63079	8.08262	5.82768	139	Distal Intergenic	2	33978713	33979118	406	1	Solyc01g020408	2	40472
MBtmv-ch01	34072786	34073157	372	*	Galaxy62-__ob__MergeSamFiles_on_data_61_and_data_60__Merged_BAM_dataset__cb___bam_peak_444	140	.	4.18186	16.9421	14.0601	190	Distal Intergenic	2	33978713	33979118	406	1	Solyc01g020408	2	94073
MBtmv-ch01	34161135	34161524	390	*	Galaxy62-__ob__MergeSamFiles_on_data_61_and_data_60__Merged_BAM_dataset__cb___bam_peak_445	386	.	5.81409	42.8429	38.6614	224	Distal Intergenic	2	34235351	34235681	331	1	Solyc01g161590	1	-73827
MBtmv-ch01	34212921	34213189	269	*	Galaxy62-__ob__MergeSamFiles_on_data_61_and_data_60__Merged_BAM_dataset__cb___bam_peak_446	159	.	4.45154	18.9613	15.9543	151	Distal Intergenic	2	34235351	34235681	331	1	Solyc01g161590	1	-22162
MBtmv-ch01	34304340	34304861	522	*	Galaxy62-__ob__MergeSamFiles_on_data_61_and_data_60__Merged_BAM_dataset__cb___bam_peak_447	432	.	6.12104	47.6614	43.2681	261	Distal Intergenic	2	34235351	34235681	331	1	Solyc01g161590	1	68989
MBtmv-ch01	34443582	34443953	372	*	Galaxy62-__ob__MergeSamFiles_on_data_61_and_data_60__Merged_BAM_dataset__cb___bam_peak_448	317	.	4.44445	35.6001	31.7588	184	Promoter (1-2kb)	2	34441652	34445029	3378	2	Solyc01g020460	3	1076
MBtmv-ch01	34513311	34513599	289	*	Galaxy62-__ob__MergeSamFiles_on_data_61_and_data_60__Merged_BAM_dataset__cb___bam_peak_449	179	.	4.66729	21.0528	17.9375	96	Promoter (2-3kb)	2	34516562	34518290	1729	1	Solyc01g020480	1	-2963
MBtmv-ch01	34534641	34534953	313	*	Galaxy62-__ob__MergeSamFiles_on_data_61_and_data_60__Merged_BAM_dataset__cb___bam_peak_450	198	.	4.45858	23.0702	19.8533	154	Distal Intergenic	2	34518905	34520079	1175	1	Solyc01g161610	1	15736
MBtmv-ch01	34714337	34714711	375	*	Galaxy62-__ob__MergeSamFiles_on_data_61_and_data_60__Merged_BAM_dataset__cb___bam_peak_451	361	.	6.44904	40.1688	36.1136	214	Distal Intergenic	2	34654787	34676049	21263	1	Solyc01g020520	4	59550
MBtmv-ch01	34818521	34818792	272	*	Galaxy62-__ob__MergeSamFiles_on_data_61_and_data_60__Merged_BAM_dataset__cb___bam_peak_452	69	.	2.86971	9.30221	6.93945	214	Distal Intergenic	2	34654787	34676049	21263	1	Solyc01g020520	4	163734
MBtmv-ch01	34953967	34954372	406	*	Galaxy62-__ob__MergeSamFiles_on_data_61_and_data_60__Merged_BAM_dataset__cb___bam_peak_453	392	.	6.98655	43.4927	39.2898	226	Distal Intergenic	2	35025084	35025764	681	2	Solyc01g161630	1	71392
MBtmv-ch01	34965557	34965865	309	*	Galaxy62-__ob__MergeSamFiles_on_data_61_and_data_60__Merged_BAM_dataset__cb___bam_peak_454	257	.	5.5842	29.2837	25.7368	165	Distal Intergenic	2	35025084	35025764	681	2	Solyc01g161630	1	59899
MBtmv-ch01	34973569	34974062	494	*	Galaxy62-__ob__MergeSamFiles_on_data_61_and_data_60__Merged_BAM_dataset__cb___bam_peak_455	232	.	5.04942	26.6508	23.242	134	Distal Intergenic	2	35025084	35025764	681	2	Solyc01g161630	1	51702
MBtmv-ch01	34978549	34978888	340	*	Galaxy62-__ob__MergeSamFiles_on_data_61_and_data_60__Merged_BAM_dataset__cb___bam_peak_456	249	.	5.53027	28.5015	24.9896	162	Distal Intergenic	2	35025084	35025764	681	2	Solyc01g161630	1	46876
MBtmv-ch01	35330663	35331245	583	*	Galaxy62-__ob__MergeSamFiles_on_data_61_and_data_60__Merged_BAM_dataset__cb___bam_peak_457	188	.	4.45092	21.9793	18.8109	373	Distal Intergenic	2	35362734	35363065	332	1	Solyc01g020575	1	-31489
MBtmv-ch01	35427241	35427518	278	*	Galaxy62-__ob__MergeSamFiles_on_data_61_and_data_60__Merged_BAM_dataset__cb___bam_peak_458	144	.	3.93842	17.3686	14.4691	167	Promoter (1-2kb)	2	35429115	35429623	509	1	Solyc01g161660	1	-1597
MBtmv-ch01	35467241	35467565	325	*	Galaxy62-__ob__MergeSamFiles_on_data_61_and_data_60__Merged_BAM_dataset__cb___bam_peak_459	121	.	3.80922	14.8564	12.1077	135	Distal Intergenic	2	35429115	35429623	509	1	Solyc01g161660	1	38126
MBtmv-ch01	35541065	35541354	290	*	Galaxy62-__ob__MergeSamFiles_on_data_61_and_data_60__Merged_BAM_dataset__cb___bam_peak_460	206	.	4.9909	23.9476	20.6755	119	Distal Intergenic	2	35544363	35544923	561	2	Solyc01g161670	1	3569
MBtmv-ch01	35569995	35570331	337	*	Galaxy62-__ob__MergeSamFiles_on_data_61_and_data_60__Merged_BAM_dataset__cb___bam_peak_461	166	.	4.50548	19.6506	16.6128	177	Distal Intergenic	2	35544363	35544923	561	2	Solyc01g161670	1	-25072
MBtmv-ch01	35584038	35584370	333	*	Galaxy62-__ob__MergeSamFiles_on_data_61_and_data_60__Merged_BAM_dataset__cb___bam_peak_462	203	.	3.636	23.5491	20.3014	171	Distal Intergenic	2	35602775	35603624	850	1	Solyc01g021600	5	-18405
MBtmv-ch01	35828130	35828764	635	*	Galaxy62-__ob__MergeSamFiles_on_data_61_and_data_60__Merged_BAM_dataset__cb___bam_peak_463	89	.	2.74346	11.5258	8.99428	140	Distal Intergenic	2	35816707	35817512	806	2	Solyc01g161690	1	-10618
MBtmv-ch01	35835512	35836192	681	*	Galaxy62-__ob__MergeSamFiles_on_data_61_and_data_60__Merged_BAM_dataset__cb___bam_peak_464	117	.	3.57824	14.5037	11.7698	500	Distal Intergenic	2	35816707	35817512	806	2	Solyc01g161690	1	-18000
MBtmv-ch01	35847743	35848101	359	*	Galaxy62-__ob__MergeSamFiles_on_data_61_and_data_60__Merged_BAM_dataset__cb___bam_peak_465	294	.	5.24312	33.1747	29.4494	146	Distal Intergenic	2	35816707	35817512	806	2	Solyc01g161690	1	-30231
MBtmv-ch01	35882814	35883200	387	*	Galaxy62-__ob__MergeSamFiles_on_data_61_and_data_60__Merged_BAM_dataset__cb___bam_peak_466	636	.	9.19794	69.0174	63.6672	183	Distal Intergenic	2	35816707	35817512	806	2	Solyc01g161690	1	-65302
MBtmv-ch01	35920727	35920995	269	*	Galaxy62-__ob__MergeSamFiles_on_data_61_and_data_60__Merged_BAM_dataset__cb___bam_peak_467	117	.	3.52844	14.527	11.7926	205	Distal Intergenic	2	35992786	36019373	26588	1	Solyc01g021640	3	-71791
MBtmv-ch01	35999436	35999705	270	*	Galaxy62-__ob__MergeSamFiles_on_data_61_and_data_60__Merged_BAM_dataset__cb___bam_peak_468	116	.	3.8043	14.3696	11.6401	114	Intron (Solyc01g021640.3.1/Solyc01g021640.3, intron 3 of 12)	2	35992786	36019373	26588	1	Solyc01g021640	3	6650
MBtmv-ch01	36108461	36108762	302	*	Galaxy62-__ob__MergeSamFiles_on_data_61_and_data_60__Merged_BAM_dataset__cb___bam_peak_469	128	.	3.89016	15.6198	12.8239	159	Promoter (2-3kb)	2	36105884	36106282	399	1	Solyc01g021690	1	2577
MBtmv-ch01	36125538	36125876	339	*	Galaxy62-__ob__MergeSamFiles_on_data_61_and_data_60__Merged_BAM_dataset__cb___bam_peak_470	122	.	3.96611	14.9993	12.2229	177	Promoter (<=1kb)	2	36126326	36128273	1948	1	Solyc01g021700	3	-450
MBtmv-ch01	36309573	36309912	340	*	Galaxy62-__ob__MergeSamFiles_on_data_61_and_data_60__Merged_BAM_dataset__cb___bam_peak_471	141	.	3.24748	17.0235	14.1389	195	Distal Intergenic	2	36304307	36304660	354	1	Solyc01g021740	1	5266
MBtmv-ch01	36391277	36391667	391	*	Galaxy62-__ob__MergeSamFiles_on_data_61_and_data_60__Merged_BAM_dataset__cb___bam_peak_472	264	.	5.63814	30.0724	26.4853	209	Distal Intergenic	2	36358856	36364503	5648	2	Solyc01g022740	3	-26774
MBtmv-ch01	36874392	36874663	272	*	Galaxy62-__ob__MergeSamFiles_on_data_61_and_data_60__Merged_BAM_dataset__cb___bam_peak_473	153	.	4.34367	18.28	15.3189	100	Distal Intergenic	2	36898773	36899329	557	1	Solyc01g033990	1	-24110
MBtmv-ch01	36876963	36877256	294	*	Galaxy62-__ob__MergeSamFiles_on_data_61_and_data_60__Merged_BAM_dataset__cb___bam_peak_474	166	.	4.50548	19.6506	16.6128	117	Distal Intergenic	2	36898773	36899329	557	1	Solyc01g033990	1	-21517
MBtmv-ch01	36890351	36890648	298	*	Galaxy62-__ob__MergeSamFiles_on_data_61_and_data_60__Merged_BAM_dataset__cb___bam_peak_475	155	.	3.98025	18.4858	15.5171	154	Distal Intergenic	2	36898773	36899329	557	1	Solyc01g033990	1	-8125
MBtmv-ch01	36908610	36908908	299	*	Galaxy62-__ob__MergeSamFiles_on_data_61_and_data_60__Merged_BAM_dataset__cb___bam_peak_476	117	.	2.96449	14.4988	11.7654	159	Promoter (<=1kb)	2	36905732	36909372	3641	2	Solyc01g033995	1	464
MBtmv-ch01	37002163	37002466	304	*	Galaxy62-__ob__MergeSamFiles_on_data_61_and_data_60__Merged_BAM_dataset__cb___bam_peak_477	72	.	2.77332	9.69681	7.2937	123	Distal Intergenic	2	36972064	36972940	877	2	Solyc01g161740	1	-29223
MBtmv-ch01	37014060	37014453	394	*	Galaxy62-__ob__MergeSamFiles_on_data_61_and_data_60__Merged_BAM_dataset__cb___bam_peak_478	391	.	6.27196	43.35	39.1573	180	Distal Intergenic	2	36972064	36972940	877	2	Solyc01g161740	1	-41120
MBtmv-ch01	37035725	37036052	328	*	Galaxy62-__ob__MergeSamFiles_on_data_61_and_data_60__Merged_BAM_dataset__cb___bam_peak_479	121	.	3.70547	14.9013	12.1496	142	Distal Intergenic	2	36972064	36972940	877	2	Solyc01g161740	1	-62785
MBtmv-ch01	37090385	37090805	421	*	Galaxy62-__ob__MergeSamFiles_on_data_61_and_data_60__Merged_BAM_dataset__cb___bam_peak_480	526	.	8.14312	57.5251	52.6912	220	Distal Intergenic	2	37177063	37177811	749	2	Solyc01g034050	1	87006
MBtmv-ch01	37115506	37116010	505	*	Galaxy62-__ob__MergeSamFiles_on_data_61_and_data_60__Merged_BAM_dataset__cb___bam_peak_481	216	.	4.76038	24.9253	21.6037	328	Distal Intergenic	2	37177063	37177811	749	2	Solyc01g034050	1	61801
MBtmv-ch01	37138701	37138969	269	*	Galaxy62-__ob__MergeSamFiles_on_data_61_and_data_60__Merged_BAM_dataset__cb___bam_peak_482	104	.	3.64249	13.1379	10.4888	75	Distal Intergenic	2	37177063	37177811	749	2	Solyc01g034050	1	38842
MBtmv-ch01	37153172	37153500	329	*	Galaxy62-__ob__MergeSamFiles_on_data_61_and_data_60__Merged_BAM_dataset__cb___bam_peak_483	169	.	4.26455	19.9597	16.9093	134	Distal Intergenic	2	37177063	37177811	749	2	Solyc01g034050	1	24311
MBtmv-ch01	37257944	37258231	288	*	Galaxy62-__ob__MergeSamFiles_on_data_61_and_data_60__Merged_BAM_dataset__cb___bam_peak_484	158	.	4.24138	18.8561	15.8717	105	Distal Intergenic	2	37333150	37333684	535	1	Solyc01g034070	2	-74919
MBtmv-ch01	37464158	37464434	277	*	Galaxy62-__ob__MergeSamFiles_on_data_61_and_data_60__Merged_BAM_dataset__cb___bam_peak_485	172	.	4.55941	20.3478	17.264	122	Distal Intergenic	2	37445933	37447345	1413	1	Solyc01g034080	1	18225
MBtmv-ch01	37495285	37495665	381	*	Galaxy62-__ob__MergeSamFiles_on_data_61_and_data_60__Merged_BAM_dataset__cb___bam_peak_486	65	.	2.80842	8.93214	6.59696	255	Distal Intergenic	2	37445933	37447345	1413	1	Solyc01g034080	1	49352
MBtmv-ch01	37522392	37522702	311	*	Galaxy62-__ob__MergeSamFiles_on_data_61_and_data_60__Merged_BAM_dataset__cb___bam_peak_487	243	.	4.40082	27.841	24.3693	119	Distal Intergenic	2	37445933	37447345	1413	1	Solyc01g034080	1	76459
MBtmv-ch01	37589799	37590081	283	*	Galaxy62-__ob__MergeSamFiles_on_data_61_and_data_60__Merged_BAM_dataset__cb___bam_peak_488	179	.	3.93075	21.0309	17.925	104	Distal Intergenic	2	37445933	37447345	1413	1	Solyc01g034080	1	143866
MBtmv-ch01	37629654	37630023	370	*	Galaxy62-__ob__MergeSamFiles_on_data_61_and_data_60__Merged_BAM_dataset__cb___bam_peak_489	280	.	5.79995	31.6686	28.0029	136	Distal Intergenic	2	37782725	37783060	336	2	Solyc01g034140	1	153037
MBtmv-ch01	37723439	37723727	289	*	Galaxy62-__ob__MergeSamFiles_on_data_61_and_data_60__Merged_BAM_dataset__cb___bam_peak_490	165	.	3.97608	19.6025	16.5753	125	Distal Intergenic	2	37782725	37783060	336	2	Solyc01g034140	1	59333
MBtmv-ch01	37727598	37727891	294	*	Galaxy62-__ob__MergeSamFiles_on_data_61_and_data_60__Merged_BAM_dataset__cb___bam_peak_491	159	.	4.45154	18.9613	15.9543	116	Distal Intergenic	2	37782725	37783060	336	2	Solyc01g034140	1	55169
MBtmv-ch01	37826203	37826750	548	*	Galaxy62-__ob__MergeSamFiles_on_data_61_and_data_60__Merged_BAM_dataset__cb___bam_peak_492	370	.	6.30758	41.2062	37.099	221	Distal Intergenic	2	37782725	37783060	336	2	Solyc01g034140	1	-43143
MBtmv-ch01	37892134	37892464	331	*	Galaxy62-__ob__MergeSamFiles_on_data_61_and_data_60__Merged_BAM_dataset__cb___bam_peak_493	146	.	2.92504	17.5173	14.6147	172	Distal Intergenic	2	37861839	37880247	18409	2	Solyc01g034150	5	-11887
MBtmv-ch01	37914356	37914681	326	*	Galaxy62-__ob__MergeSamFiles_on_data_61_and_data_60__Merged_BAM_dataset__cb___bam_peak_494	122	.	3.78981	14.9974	12.2229	215	Distal Intergenic	2	37861839	37880247	18409	2	Solyc01g034150	5	-34109
MBtmv-ch01	37927290	37927741	452	*	Galaxy62-__ob__MergeSamFiles_on_data_61_and_data_60__Merged_BAM_dataset__cb___bam_peak_495	458	.	7.05997	50.3927	45.8677	232	Distal Intergenic	2	37861839	37880247	18409	2	Solyc01g034150	5	-47043
MBtmv-ch01	38402061	38402338	278	*	Galaxy62-__ob__MergeSamFiles_on_data_61_and_data_60__Merged_BAM_dataset__cb___bam_peak_496	198	.	4.45858	23.0702	19.8533	162	Distal Intergenic	2	38468218	38468273	56	2	Solyc11g010870	2	65935
MBtmv-ch01	38490116	38490450	335	*	Galaxy62-__ob__MergeSamFiles_on_data_61_and_data_60__Merged_BAM_dataset__cb___bam_peak_497	153	.	3.85378	18.3587	15.3943	167	Distal Intergenic	2	38468218	38468273	56	2	Solyc11g010870	2	-21843
MBtmv-ch01	38714374	38714676	303	*	Galaxy62-__ob__MergeSamFiles_on_data_61_and_data_60__Merged_BAM_dataset__cb___bam_peak_498	185	.	2.63782	21.6463	18.5069	181	Distal Intergenic	2	38705258	38705692	435	1	Solyc01g038230	1	9116
MBtmv-ch01	38961401	38961698	298	*	Galaxy62-__ob__MergeSamFiles_on_data_61_and_data_60__Merged_BAM_dataset__cb___bam_peak_499	116	.	2.27683	14.3949	11.6638	133	Distal Intergenic	2	38872907	38886485	13579	2	Solyc01g038236	1	-74916
MBtmv-ch01	38996333	38996614	282	*	Galaxy62-__ob__MergeSamFiles_on_data_61_and_data_60__Merged_BAM_dataset__cb___bam_peak_500	207	.	2.74704	24.0566	20.7818	92	Distal Intergenic	2	38872907	38886485	13579	2	Solyc01g038236	1	-109848
MBtmv-ch01	39007336	39007657	322	*	Galaxy62-__ob__MergeSamFiles_on_data_61_and_data_60__Merged_BAM_dataset__cb___bam_peak_501	242	.	2.68961	27.7622	24.2924	164	Distal Intergenic	2	39114600	39116234	1635	2	Solyc01g038234	1_4	108577
MBtmv-ch01	39018397	39018704	308	*	Galaxy62-__ob__MergeSamFiles_on_data_61_and_data_60__Merged_BAM_dataset__cb___bam_peak_502	222	.	2.66999	25.621	22.2574	143	Distal Intergenic	2	39114600	39116234	1635	2	Solyc01g038234	1_4	97530
MBtmv-ch01	39029453	39029745	293	*	Galaxy62-__ob__MergeSamFiles_on_data_61_and_data_60__Merged_BAM_dataset__cb___bam_peak_503	234	.	2.73482	26.8472	23.4336	130	Distal Intergenic	2	39114600	39116234	1635	2	Solyc01g038234	1_4	86489
MBtmv-ch01	39040513	39040809	297	*	Galaxy62-__ob__MergeSamFiles_on_data_61_and_data_60__Merged_BAM_dataset__cb___bam_peak_504	188	.	2.51222	22.0532	18.8827	110	Distal Intergenic	2	39114600	39116234	1635	2	Solyc01g038234	1_4	75425
MBtmv-ch01	39062548	39062888	341	*	Galaxy62-__ob__MergeSamFiles_on_data_61_and_data_60__Merged_BAM_dataset__cb___bam_peak_505	119	.	2.03201	14.6775	11.9404	161	Distal Intergenic	2	39114600	39116234	1635	2	Solyc01g038234	1_4	53346
MBtmv-ch01	39117807	39118146	340	*	Galaxy62-__ob__MergeSamFiles_on_data_61_and_data_60__Merged_BAM_dataset__cb___bam_peak_506	307	.	3.11277	34.5898	30.7948	150	Promoter (1-2kb)	2	39114600	39116234	1635	2	Solyc01g038234	1_4	-1573
MBtmv-ch01	39128852	39129172	321	*	Galaxy62-__ob__MergeSamFiles_on_data_61_and_data_60__Merged_BAM_dataset__cb___bam_peak_507	358	.	3.20146	39.8599	35.8209	176	Distal Intergenic	2	39114600	39116234	1635	2	Solyc01g038234	1_4	-12618
MBtmv-ch01	39248071	39248403	333	*	Galaxy62-__ob__MergeSamFiles_on_data_61_and_data_60__Merged_BAM_dataset__cb___bam_peak_508	276	.	2.84314	31.2562	27.6171	160	Distal Intergenic	2	39242310	39244077	1768	2	Solyc01g038233	1_7	-3994
MBtmv-ch01	39259004	39259286	283	*	Galaxy62-__ob__MergeSamFiles_on_data_61_and_data_60__Merged_BAM_dataset__cb___bam_peak_509	211	.	2.48102	24.4664	21.1748	139	Distal Intergenic	2	39242310	39244077	1768	2	Solyc01g038233	1_7	-14927
MBtmv-ch01	39301658	39301964	307	*	Galaxy62-__ob__MergeSamFiles_on_data_61_and_data_60__Merged_BAM_dataset__cb___bam_peak_510	316	.	2.99575	35.524	31.6841	180	Promoter (1-2kb)	2	39298465	39300099	1635	2	Solyc01g038234	1_3	-1559
MBtmv-ch01	39334788	39335092	305	*	Galaxy62-__ob__MergeSamFiles_on_data_61_and_data_60__Merged_BAM_dataset__cb___bam_peak_511	242	.	2.58422	27.663	24.2042	153	Distal Intergenic	2	39329023	39330790	1768	2	Solyc01g038233	1_3	-3998
MBtmv-ch01	39345696	39346004	309	*	Galaxy62-__ob__MergeSamFiles_on_data_61_and_data_60__Merged_BAM_dataset__cb___bam_peak_512	258	.	2.80312	29.4243	25.8741	172	Distal Intergenic	2	39353516	39355150	1635	2	Solyc01g038234	1_16	9146
MBtmv-ch01	39356693	39356987	295	*	Galaxy62-__ob__MergeSamFiles_on_data_61_and_data_60__Merged_BAM_dataset__cb___bam_peak_513	213	.	2.4723	24.6472	21.352	153	Promoter (1-2kb)	2	39353516	39355150	1635	2	Solyc01g038234	1_16	-1543
MBtmv-ch01	39367731	39368049	319	*	Galaxy62-__ob__MergeSamFiles_on_data_61_and_data_60__Merged_BAM_dataset__cb___bam_peak_514	269	.	2.77711	30.5326	26.9286	177	Distal Intergenic	2	39361999	39363766	1768	2	Solyc01g038233	1_2	-3965
MBtmv-ch01	39378665	39378943	279	*	Galaxy62-__ob__MergeSamFiles_on_data_61_and_data_60__Merged_BAM_dataset__cb___bam_peak_515	161	.	2.26885	19.1279	16.1154	145	Distal Intergenic	2	39386492	39388126	1635	2	Solyc01g038234	1_20	9183
MBtmv-ch01	39389652	39390004	353	*	Galaxy62-__ob__MergeSamFiles_on_data_61_and_data_60__Merged_BAM_dataset__cb___bam_peak_516	279	.	2.7626	31.5673	27.9204	210	Promoter (1-2kb)	2	39386492	39388126	1635	2	Solyc01g038234	1_20	-1526
MBtmv-ch01	39398623	39398924	302	*	Galaxy62-__ob__MergeSamFiles_on_data_61_and_data_60__Merged_BAM_dataset__cb___bam_peak_517	205	.	2.44206	23.764	20.5062	144	Promoter (1-2kb)	2	39394982	39396749	1768	2	Solyc01g038233	1_4	-1874
MBtmv-ch01	39407545	39407877	333	*	Galaxy62-__ob__MergeSamFiles_on_data_61_and_data_60__Merged_BAM_dataset__cb___bam_peak_518	288	.	2.85939	32.5384	28.8379	162	Distal Intergenic	2	39394982	39396749	1768	2	Solyc01g038233	1_4	-10796
MBtmv-ch01	39416477	39416781	305	*	Galaxy62-__ob__MergeSamFiles_on_data_61_and_data_60__Merged_BAM_dataset__cb___bam_peak_519	273	.	2.80119	30.9601	27.3326	153	Distal Intergenic	2	39394982	39396749	1768	2	Solyc01g038233	1_4	-19728
MBtmv-ch01	39427517	39427856	340	*	Galaxy62-__ob__MergeSamFiles_on_data_61_and_data_60__Merged_BAM_dataset__cb___bam_peak_520	287	.	2.82237	32.4004	28.7114	172	Distal Intergenic	2	39394982	39396749	1768	2	Solyc01g038233	1_4	-30768
MBtmv-ch01	39438412	39438736	325	*	Galaxy62-__ob__MergeSamFiles_on_data_61_and_data_60__Merged_BAM_dataset__cb___bam_peak_521	263	.	2.80725	29.9283	26.3592	167	Distal Intergenic	2	39394982	39396749	1768	2	Solyc01g038233	1_4	-41663
MBtmv-ch01	39469215	39469555	341	*	Galaxy62-__ob__MergeSamFiles_on_data_61_and_data_60__Merged_BAM_dataset__cb___bam_peak_522	292	.	2.81255	32.9269	29.2127	175	Distal Intergenic	2	39487927	39489561	1635	2	Solyc01g038234	1_13	20006
MBtmv-ch01	39501650	39501952	303	*	Galaxy62-__ob__MergeSamFiles_on_data_61_and_data_60__Merged_BAM_dataset__cb___bam_peak_523	182	.	2.55612	21.4141	18.2852	133	Distal Intergenic	2	39487927	39489561	1635	2	Solyc01g038234	1_13	-12089
MBtmv-ch01	39523100	39523370	271	*	Galaxy62-__ob__MergeSamFiles_on_data_61_and_data_60__Merged_BAM_dataset__cb___bam_peak_524	179	.	2.5205	21.0092	17.9046	140	Distal Intergenic	2	39487927	39489561	1635	2	Solyc01g038234	1_13	-33539
MBtmv-ch01	39533935	39534267	333	*	Galaxy62-__ob__MergeSamFiles_on_data_61_and_data_60__Merged_BAM_dataset__cb___bam_peak_525	182	.	2.45179	21.3259	18.2009	192	Distal Intergenic	2	39563586	39565220	1635	2	Solyc01g038234	1_11	30953
MBtmv-ch01	39544878	39545152	275	*	Galaxy62-__ob__MergeSamFiles_on_data_61_and_data_60__Merged_BAM_dataset__cb___bam_peak_526	187	.	2.46506	21.8731	18.7092	114	Distal Intergenic	2	39563586	39565220	1635	2	Solyc01g038234	1_11	20068
MBtmv-ch01	39555723	39556053	331	*	Galaxy62-__ob__MergeSamFiles_on_data_61_and_data_60__Merged_BAM_dataset__cb___bam_peak_527	308	.	2.93554	34.6408	30.845	169	Distal Intergenic	2	39563586	39565220	1635	2	Solyc01g038234	1_11	9167
MBtmv-ch01	39566794	39567094	301	*	Galaxy62-__ob__MergeSamFiles_on_data_61_and_data_60__Merged_BAM_dataset__cb___bam_peak_528	242	.	2.62112	27.6568	24.2007	136	Promoter (1-2kb)	2	39563586	39565220	1635	2	Solyc01g038234	1_11	-1574
MBtmv-ch01	39588488	39588791	304	*	Galaxy62-__ob__MergeSamFiles_on_data_61_and_data_60__Merged_BAM_dataset__cb___bam_peak_529	303	.	2.94098	34.0744	30.3059	159	Promoter (1-2kb)	2	39585269	39586903	1635	2	Solyc01g038234	1_2	-1585
MBtmv-ch01	39610414	39610724	311	*	Galaxy62-__ob__MergeSamFiles_on_data_61_and_data_60__Merged_BAM_dataset__cb___bam_peak_530	309	.	3.04623	34.7173	30.9187	135	Promoter (1-2kb)	2	39607207	39608841	1635	2	Solyc01g038234	1_1	-1573
MBtmv-ch01	39643541	39643840	300	*	Galaxy62-__ob__MergeSamFiles_on_data_61_and_data_60__Merged_BAM_dataset__cb___bam_peak_531	250	.	2.73443	28.5291	25.0168	135	Promoter (1-2kb)	2	39640339	39641973	1635	2	Solyc01g038234	1_14	-1568
MBtmv-ch01	39698746	39699072	327	*	Galaxy62-__ob__MergeSamFiles_on_data_61_and_data_60__Merged_BAM_dataset__cb___bam_peak_532	128	.	2.02637	15.6978	12.8905	126	Promoter (1-2kb)	2	39695564	39697198	1635	2	Solyc01g038234	1_18	-1548
MBtmv-ch01	39720851	39721183	333	*	Galaxy62-__ob__MergeSamFiles_on_data_61_and_data_60__Merged_BAM_dataset__cb___bam_peak_533	175	.	2.41211	20.6906	17.5955	165	Promoter (1-2kb)	2	39717654	39719288	1635	2	Solyc01g038234	1_15	-1563
MBtmv-ch01	39742779	39743113	335	*	Galaxy62-__ob__MergeSamFiles_on_data_61_and_data_60__Merged_BAM_dataset__cb___bam_peak_534	341	.	3.20736	38.1279	34.1674	171	Distal Intergenic	2	39761528	39763162	1635	2	Solyc01g038234	1_10	20049
MBtmv-ch01	39753707	39754012	306	*	Galaxy62-__ob__MergeSamFiles_on_data_61_and_data_60__Merged_BAM_dataset__cb___bam_peak_535	178	.	2.60812	20.9226	17.8206	144	Distal Intergenic	2	39761528	39763162	1635	2	Solyc01g038234	1_10	9150
MBtmv-ch01	39764656	39765099	444	*	Galaxy62-__ob__MergeSamFiles_on_data_61_and_data_60__Merged_BAM_dataset__cb___bam_peak_536	231	.	2.59434	26.5533	23.1515	226	Promoter (1-2kb)	2	39761528	39763162	1635	2	Solyc01g038234	1_10	-1494
MBtmv-ch01	39775684	39775955	272	*	Galaxy62-__ob__MergeSamFiles_on_data_61_and_data_60__Merged_BAM_dataset__cb___bam_peak_537	377	.	3.46501	41.8399	37.7086	128	Promoter (1-2kb)	2	39772573	39774207	1635	2	Solyc01g038234	1_12	-1477
MBtmv-ch01	39918071	39918489	419	*	Galaxy62-__ob__MergeSamFiles_on_data_61_and_data_60__Merged_BAM_dataset__cb___bam_peak_538	264	.	5.63814	30.0724	26.4853	210	Distal Intergenic	2	39954563	39954883	321	2	Solyc01g160060	1	36394
MBtmv-ch01	39951725	39951999	275	*	Galaxy62-__ob__MergeSamFiles_on_data_61_and_data_60__Merged_BAM_dataset__cb___bam_peak_539	152	.	4.1912	18.1928	15.2439	104	Promoter (2-3kb)	2	39954563	39954883	321	2	Solyc01g160060	1	2884
MBtmv-ch01	40056652	40057235	584	*	Galaxy62-__ob__MergeSamFiles_on_data_61_and_data_60__Merged_BAM_dataset__cb___bam_peak_540	61	.	2.90349	8.41356	6.13002	523	Distal Intergenic	2	40152695	40153793	1099	2	Solyc01g028960	1	96558
MBtmv-ch01	40058080	40058449	370	*	Galaxy62-__ob__MergeSamFiles_on_data_61_and_data_60__Merged_BAM_dataset__cb___bam_peak_541	303	.	5.28061	34.159	30.3802	151	Distal Intergenic	2	40152695	40153793	1099	2	Solyc01g028960	1	95344
MBtmv-ch01	40071586	40071884	299	*	Galaxy62-__ob__MergeSamFiles_on_data_61_and_data_60__Merged_BAM_dataset__cb___bam_peak_542	148	.	3.6283	17.7366	14.8025	148	Distal Intergenic	2	40152695	40153793	1099	2	Solyc01g028960	1	81909
MBtmv-ch01	40459752	40460050	299	*	Galaxy62-__ob__MergeSamFiles_on_data_61_and_data_60__Merged_BAM_dataset__cb___bam_peak_543	136	.	3.49806	16.4574	13.6012	97	Distal Intergenic	2	40610754	40621824	11071	2	Solyc01g028930	4	161774
MBtmv-ch01	40482758	40483123	366	*	Galaxy62-__ob__MergeSamFiles_on_data_61_and_data_60__Merged_BAM_dataset__cb___bam_peak_544	123	.	3.34039	15.1383	12.3593	188	Distal Intergenic	2	40610754	40621824	11071	2	Solyc01g028930	4	138701
MBtmv-ch01	40514444	40514950	507	*	Galaxy62-__ob__MergeSamFiles_on_data_61_and_data_60__Merged_BAM_dataset__cb___bam_peak_545	906	.	8.73804	97.347	90.6694	252	Distal Intergenic	2	40610754	40621824	11071	2	Solyc01g028930	4	106874
MBtmv-ch01	40516578	40516870	293	*	Galaxy62-__ob__MergeSamFiles_on_data_61_and_data_60__Merged_BAM_dataset__cb___bam_peak_546	135	.	3.59618	16.3903	13.5375	150	Distal Intergenic	2	40610754	40621824	11071	2	Solyc01g028930	4	104954
MBtmv-ch01	40545787	40546256	470	*	Galaxy62-__ob__MergeSamFiles_on_data_61_and_data_60__Merged_BAM_dataset__cb___bam_peak_547	172	.	3.3535	20.3163	17.2517	250	Distal Intergenic	2	40610754	40621824	11071	2	Solyc01g028930	4	75568
MBtmv-ch01	40551550	40552015	466	*	Galaxy62-__ob__MergeSamFiles_on_data_61_and_data_60__Merged_BAM_dataset__cb___bam_peak_548	230	.	5.05352	26.4311	23.0331	224	Distal Intergenic	2	40610754	40621824	11071	2	Solyc01g028930	4	69809
MBtmv-ch01	40673743	40674025	283	*	Galaxy62-__ob__MergeSamFiles_on_data_61_and_data_60__Merged_BAM_dataset__cb___bam_peak_549	58	.	2.94132	8.09717	5.82933	187	Distal Intergenic	2	40610754	40621824	11071	2	Solyc01g028930	4	-51919
MBtmv-ch01	40688596	40688917	322	*	Galaxy62-__ob__MergeSamFiles_on_data_61_and_data_60__Merged_BAM_dataset__cb___bam_peak_550	254	.	4.94797	28.9943	25.4678	120	Distal Intergenic	2	40610754	40621824	11071	2	Solyc01g028930	4	-66772
MBtmv-ch01	40691594	40691906	313	*	Galaxy62-__ob__MergeSamFiles_on_data_61_and_data_60__Merged_BAM_dataset__cb___bam_peak_551	162	.	3.57223	19.2574	16.2416	142	Distal Intergenic	2	40610754	40621824	11071	2	Solyc01g028930	4	-69770
MBtmv-ch01	40693210	40693535	326	*	Galaxy62-__ob__MergeSamFiles_on_data_61_and_data_60__Merged_BAM_dataset__cb___bam_peak_552	180	.	3.9329	21.2117	18.0907	133	Distal Intergenic	2	40610754	40621824	11071	2	Solyc01g028930	4	-71386
MBtmv-ch01	40726502	40726812	311	*	Galaxy62-__ob__MergeSamFiles_on_data_61_and_data_60__Merged_BAM_dataset__cb___bam_peak_553	157	.	3.62292	18.7227	15.744	162	Distal Intergenic	2	40777442	40778536	1095	2	Solyc01g163010	1	51724
MBtmv-ch01	40776094	40776384	291	*	Galaxy62-__ob__MergeSamFiles_on_data_61_and_data_60__Merged_BAM_dataset__cb___bam_peak_554	143	.	3.8498	17.2393	14.3449	101	Promoter (2-3kb)	2	40777442	40778536	1095	2	Solyc01g163010	1	2152
MBtmv-ch01	40822827	40823120	294	*	Galaxy62-__ob__MergeSamFiles_on_data_61_and_data_60__Merged_BAM_dataset__cb___bam_peak_555	110	.	3.17193	13.7057	11.0339	168	Distal Intergenic	2	40777442	40778536	1095	2	Solyc01g163010	1	-44291
MBtmv-ch01	40901205	40901485	281	*	Galaxy62-__ob__MergeSamFiles_on_data_61_and_data_60__Merged_BAM_dataset__cb___bam_peak_556	91	.	2.95451	11.6376	9.10137	44	Distal Intergenic	2	40777442	40778536	1095	2	Solyc01g163010	1	-122669
MBtmv-ch01	40936968	40937367	400	*	Galaxy62-__ob__MergeSamFiles_on_data_61_and_data_60__Merged_BAM_dataset__cb___bam_peak_557	280	.	5.85389	31.6686	28.0029	213	Distal Intergenic	2	41065829	41066087	259	1	Solyc01g028910	3	-128462
MBtmv-ch01	41018781	41019143	363	*	Galaxy62-__ob__MergeSamFiles_on_data_61_and_data_60__Merged_BAM_dataset__cb___bam_peak_558	204	.	4.84347	23.7088	20.4548	187	Distal Intergenic	2	41065829	41066087	259	1	Solyc01g028910	3	-46686
MBtmv-ch01	41094619	41094923	305	*	Galaxy62-__ob__MergeSamFiles_on_data_61_and_data_60__Merged_BAM_dataset__cb___bam_peak_559	136	.	3.46182	16.4574	13.6012	142	Distal Intergenic	2	41065829	41066087	259	1	Solyc01g028910	3	28790
MBtmv-ch01	41114691	41115083	393	*	Galaxy62-__ob__MergeSamFiles_on_data_61_and_data_60__Merged_BAM_dataset__cb___bam_peak_560	264	.	5.12916	30.0198	26.4492	164	Distal Intergenic	2	41065829	41066087	259	1	Solyc01g028910	3	48862
MBtmv-ch01	41168720	41169108	389	*	Galaxy62-__ob__MergeSamFiles_on_data_61_and_data_60__Merged_BAM_dataset__cb___bam_peak_561	361	.	5.27074	40.175	36.1179	204	Distal Intergenic	2	41065829	41066087	259	1	Solyc01g028910	3	102891
MBtmv-ch01	41283675	41284031	357	*	Galaxy62-__ob__MergeSamFiles_on_data_61_and_data_60__Merged_BAM_dataset__cb___bam_peak_562	104	.	3.69643	13.1379	10.4888	178	Distal Intergenic	2	41488439	41498259	9821	1	Solyc01g028900	3	-204408
MBtmv-ch01	41308923	41309262	340	*	Galaxy62-__ob__MergeSamFiles_on_data_61_and_data_60__Merged_BAM_dataset__cb___bam_peak_563	153	.	4.17154	18.2817	15.3201	179	Distal Intergenic	2	41488439	41498259	9821	1	Solyc01g028900	3	-179177
MBtmv-ch01	41310684	41311036	353	*	Galaxy62-__ob__MergeSamFiles_on_data_61_and_data_60__Merged_BAM_dataset__cb___bam_peak_564	302	.	4.7463	33.9885	30.223	198	Distal Intergenic	2	41488439	41498259	9821	1	Solyc01g028900	3	-177403
MBtmv-ch01	41313646	41313989	344	*	Galaxy62-__ob__MergeSamFiles_on_data_61_and_data_60__Merged_BAM_dataset__cb___bam_peak_565	162	.	3.33016	19.2176	16.203	187	Distal Intergenic	2	41488439	41498259	9821	1	Solyc01g028900	3	-174450
MBtmv-ch01	41362236	41362627	392	*	Galaxy62-__ob__MergeSamFiles_on_data_61_and_data_60__Merged_BAM_dataset__cb___bam_peak_566	99	.	3.37934	12.5672	9.96169	251	Distal Intergenic	2	41488439	41498259	9821	1	Solyc01g028900	3	-125812
MBtmv-ch01	41374467	41374771	305	*	Galaxy62-__ob__MergeSamFiles_on_data_61_and_data_60__Merged_BAM_dataset__cb___bam_peak_567	76	.	2.65668	10.0433	7.62031	79	Distal Intergenic	2	41488439	41498259	9821	1	Solyc01g028900	3	-113668
MBtmv-ch01	41425311	41425581	271	*	Galaxy62-__ob__MergeSamFiles_on_data_61_and_data_60__Merged_BAM_dataset__cb___bam_peak_568	122	.	3.83998	14.9974	12.2229	111	Distal Intergenic	2	41488439	41498259	9821	1	Solyc01g028900	3	-62858
MBtmv-ch01	41456632	41456905	274	*	Galaxy62-__ob__MergeSamFiles_on_data_61_and_data_60__Merged_BAM_dataset__cb___bam_peak_569	159	.	4.45154	18.9613	15.9543	155	Distal Intergenic	2	41488439	41498259	9821	1	Solyc01g028900	3	-31534
MBtmv-ch01	41515740	41516297	558	*	Galaxy62-__ob__MergeSamFiles_on_data_61_and_data_60__Merged_BAM_dataset__cb___bam_peak_570	327	.	6.28538	36.6014	32.706	238	Distal Intergenic	2	41488439	41498259	9821	1	Solyc01g028900	3	27301
MBtmv-ch01	41544051	41544433	383	*	Galaxy62-__ob__MergeSamFiles_on_data_61_and_data_60__Merged_BAM_dataset__cb___bam_peak_571	293	.	4.07141	33.1023	29.3801	178	Distal Intergenic	2	41488439	41498259	9821	1	Solyc01g028900	3	55612
MBtmv-ch01	41555893	41556207	315	*	Galaxy62-__ob__MergeSamFiles_on_data_61_and_data_60__Merged_BAM_dataset__cb___bam_peak_572	153	.	4.34367	18.28	15.3189	187	Distal Intergenic	2	41488439	41498259	9821	1	Solyc01g028900	3	67454
MBtmv-ch01	41657812	41658131	320	*	Galaxy62-__ob__MergeSamFiles_on_data_61_and_data_60__Merged_BAM_dataset__cb___bam_peak_573	159	.	4.3976	18.9613	15.9543	150	Distal Intergenic	2	41693082	41693671	590	2	Solyc01g028890	2	35540
MBtmv-ch01	41737145	41737502	358	*	Galaxy62-__ob__MergeSamFiles_on_data_61_and_data_60__Merged_BAM_dataset__cb___bam_peak_574	271	.	5.56595	30.7946	27.1818	180	Distal Intergenic	2	41707863	41716465	8603	2	Solyc01g028870	3	-20680
MBtmv-ch01	41846650	41847024	375	*	Galaxy62-__ob__MergeSamFiles_on_data_61_and_data_60__Merged_BAM_dataset__cb___bam_peak_575	173	.	4.19767	20.4095	17.3222	213	Distal Intergenic	2	41881009	41884805	3797	1	Solyc01g028830	3	-33985
MBtmv-ch01	41849235	41849597	363	*	Galaxy62-__ob__MergeSamFiles_on_data_61_and_data_60__Merged_BAM_dataset__cb___bam_peak_576	204	.	4.84347	23.7088	20.4548	186	Distal Intergenic	2	41881009	41884805	3797	1	Solyc01g028830	3	-31412
MBtmv-ch01	41893219	41893528	310	*	Galaxy62-__ob__MergeSamFiles_on_data_61_and_data_60__Merged_BAM_dataset__cb___bam_peak_577	143	.	3.43284	17.2332	14.3411	196	Distal Intergenic	2	41881009	41884805	3797	1	Solyc01g028830	3	12210
MBtmv-ch01	41925466	41925827	362	*	Galaxy62-__ob__MergeSamFiles_on_data_61_and_data_60__Merged_BAM_dataset__cb___bam_peak_578	46	.	2.46772	6.75587	4.61345	43	Distal Intergenic	2	41881009	41884805	3797	1	Solyc01g028830	3	44457
MBtmv-ch01	41934451	41934722	272	*	Galaxy62-__ob__MergeSamFiles_on_data_61_and_data_60__Merged_BAM_dataset__cb___bam_peak_579	125	.	3.35311	15.3354	12.5526	179	Distal Intergenic	2	41881009	41884805	3797	1	Solyc01g028830	3	53442
MBtmv-ch01	41964232	41964578	347	*	Galaxy62-__ob__MergeSamFiles_on_data_61_and_data_60__Merged_BAM_dataset__cb___bam_peak_580	204	.	4.15032	23.7382	20.4821	181	Distal Intergenic	2	41881009	41884805	3797	1	Solyc01g028830	3	83223
MBtmv-ch01	42019832	42020167	336	*	Galaxy62-__ob__MergeSamFiles_on_data_61_and_data_60__Merged_BAM_dataset__cb___bam_peak_581	65	.	2.86685	8.83623	6.50736	211	Distal Intergenic	2	42057973	42063118	5146	1	Solyc01g028810	3	-37806
MBtmv-ch01	42032322	42032599	278	*	Galaxy62-__ob__MergeSamFiles_on_data_61_and_data_60__Merged_BAM_dataset__cb___bam_peak_582	48	.	2.54527	7.05584	4.89336	40	Distal Intergenic	2	42057973	42063118	5146	1	Solyc01g028810	3	-25374
MBtmv-ch01	42073530	42073799	270	*	Galaxy62-__ob__MergeSamFiles_on_data_61_and_data_60__Merged_BAM_dataset__cb___bam_peak_583	94	.	3.33275	12.0057	9.43439	128	Distal Intergenic	2	42057973	42063118	5146	1	Solyc01g028810	3	15557
MBtmv-ch01	42082007	42082340	334	*	Galaxy62-__ob__MergeSamFiles_on_data_61_and_data_60__Merged_BAM_dataset__cb___bam_peak_584	134	.	4.07399	16.2858	13.4348	147	Distal Intergenic	2	42057973	42063118	5146	1	Solyc01g028810	3	24034
MBtmv-ch01	42184823	42185193	371	*	Galaxy62-__ob__MergeSamFiles_on_data_61_and_data_60__Merged_BAM_dataset__cb___bam_peak_585	286	.	4.22703	32.318	28.6314	188	Distal Intergenic	2	42160838	42165142	4305	1	Solyc01g028800	3	23985
MBtmv-ch01	42214665	42215140	476	*	Galaxy62-__ob__MergeSamFiles_on_data_61_and_data_60__Merged_BAM_dataset__cb___bam_peak_586	391	.	6.27196	43.35	39.1573	245	Distal Intergenic	2	42160838	42165142	4305	1	Solyc01g028800	3	53827
MBtmv-ch01	42240663	42240931	269	*	Galaxy62-__ob__MergeSamFiles_on_data_61_and_data_60__Merged_BAM_dataset__cb___bam_peak_587	111	.	2.79804	13.8121	11.1211	116	Distal Intergenic	2	42160838	42165142	4305	1	Solyc01g028800	3	79825
MBtmv-ch01	42308623	42309056	434	*	Galaxy62-__ob__MergeSamFiles_on_data_61_and_data_60__Merged_BAM_dataset__cb___bam_peak_588	172	.	4.55941	20.3478	17.264	206	Distal Intergenic	2	42160838	42165142	4305	1	Solyc01g028800	3	147785
MBtmv-ch01	42315159	42315495	337	*	Galaxy62-__ob__MergeSamFiles_on_data_61_and_data_60__Merged_BAM_dataset__cb___bam_peak_589	238	.	3.9009	27.2899	23.8456	162	Distal Intergenic	2	42160838	42165142	4305	1	Solyc01g028800	3	154321
MBtmv-ch01	42492049	42492335	287	*	Galaxy62-__ob__MergeSamFiles_on_data_61_and_data_60__Merged_BAM_dataset__cb___bam_peak_590	200	.	4.34637	23.3174	20.0776	141	Distal Intergenic	2	42818670	42818748	79	1	Solyc09g015130	5	-326335
MBtmv-ch01	42745127	42745398	272	*	Galaxy62-__ob__MergeSamFiles_on_data_61_and_data_60__Merged_BAM_dataset__cb___bam_peak_591	100	.	3.03931	12.7146	10.1	96	Distal Intergenic	2	42818670	42818748	79	1	Solyc09g015130	5	-73272
MBtmv-ch01	42779401	42779780	380	*	Galaxy62-__ob__MergeSamFiles_on_data_61_and_data_60__Merged_BAM_dataset__cb___bam_peak_592	143	.	3.49654	17.2873	14.3919	158	Distal Intergenic	2	42818670	42818748	79	1	Solyc09g015130	5	-38890
MBtmv-ch01	42834535	42834889	355	*	Galaxy62-__ob__MergeSamFiles_on_data_61_and_data_60__Merged_BAM_dataset__cb___bam_peak_593	115	.	3.32014	14.2279	11.5274	152	Distal Intergenic	2	42818670	42818748	79	1	Solyc09g015130	5	15865
MBtmv-ch01	42870979	42871318	340	*	Galaxy62-__ob__MergeSamFiles_on_data_61_and_data_60__Merged_BAM_dataset__cb___bam_peak_594	285	.	5.73699	32.1839	28.5008	180	Distal Intergenic	2	42818670	42818748	79	1	Solyc09g015130	5	52309
MBtmv-ch01	42876386	42876824	439	*	Galaxy62-__ob__MergeSamFiles_on_data_61_and_data_60__Merged_BAM_dataset__cb___bam_peak_595	731	.	9.05194	78.871	73.13	213	Distal Intergenic	2	42929377	42932216	2840	1	Solyc01g028803	1	-52553
MBtmv-ch01	42961986	42962350	365	*	Galaxy62-__ob__MergeSamFiles_on_data_61_and_data_60__Merged_BAM_dataset__cb___bam_peak_596	233	.	4.27518	26.7962	23.3838	163	Distal Intergenic	2	42950781	42955415	4635	1	Solyc01g028807	1	11205
MBtmv-ch01	42997885	42998181	297	*	Galaxy62-__ob__MergeSamFiles_on_data_61_and_data_60__Merged_BAM_dataset__cb___bam_peak_597	249	.	4.6177	28.3936	24.9018	177	Distal Intergenic	2	42950781	42955415	4635	1	Solyc01g028807	1	47104
MBtmv-ch01	43025221	43025679	459	*	Galaxy62-__ob__MergeSamFiles_on_data_61_and_data_60__Merged_BAM_dataset__cb___bam_peak_598	263	.	4.42017	29.8856	26.3188	227	Distal Intergenic	2	42950781	42955415	4635	1	Solyc01g028807	1	74440
MBtmv-ch01	43036170	43036637	468	*	Galaxy62-__ob__MergeSamFiles_on_data_61_and_data_60__Merged_BAM_dataset__cb___bam_peak_599	496	.	6.23197	54.2947	49.6003	242	Distal Intergenic	2	42950781	42955415	4635	1	Solyc01g028807	1	85389
MBtmv-ch01	43045260	43045568	309	*	Galaxy62-__ob__MergeSamFiles_on_data_61_and_data_60__Merged_BAM_dataset__cb___bam_peak_600	163	.	3.80633	19.3336	16.3142	129	Distal Intergenic	2	42950781	42955415	4635	1	Solyc01g028807	1	94479
MBtmv-ch01	43068920	43069330	411	*	Galaxy62-__ob__MergeSamFiles_on_data_61_and_data_60__Merged_BAM_dataset__cb___bam_peak_601	173	.	4.19767	20.4095	17.3222	180	Distal Intergenic	2	42950781	42955415	4635	1	Solyc01g028807	1	118139
MBtmv-ch01	43092485	43092808	324	*	Galaxy62-__ob__MergeSamFiles_on_data_61_and_data_60__Merged_BAM_dataset__cb___bam_peak_602	206	.	4.27936	23.9321	20.6693	173	Distal Intergenic	2	42950781	42955415	4635	1	Solyc01g028807	1	141704
MBtmv-ch01	43111357	43111640	284	*	Galaxy62-__ob__MergeSamFiles_on_data_61_and_data_60__Merged_BAM_dataset__cb___bam_peak_603	93	.	3.53462	11.9446	9.3778	153	Distal Intergenic	2	42950781	42955415	4635	1	Solyc01g028807	1	160576
MBtmv-ch01	43232780	43233144	365	*	Galaxy62-__ob__MergeSamFiles_on_data_61_and_data_60__Merged_BAM_dataset__cb___bam_peak_604	162	.	3.24914	19.2397	16.2243	163	Distal Intergenic	2	42950781	42955415	4635	1	Solyc01g028807	1	281999
MBtmv-ch01	43291297	43291630	334	*	Galaxy62-__ob__MergeSamFiles_on_data_61_and_data_60__Merged_BAM_dataset__cb___bam_peak_605	98	.	2.8324	12.466	9.87858	201	Distal Intergenic	2	43517126	43520329	3204	1	Solyc01g044270	3	-225496
MBtmv-ch01	43414852	43415132	281	*	Galaxy62-__ob__MergeSamFiles_on_data_61_and_data_60__Merged_BAM_dataset__cb___bam_peak_606	159	.	4.45154	18.9613	15.9543	141	Distal Intergenic	2	43517126	43520329	3204	1	Solyc01g044270	3	-101994
MBtmv-ch01	43436032	43436308	277	*	Galaxy62-__ob__MergeSamFiles_on_data_61_and_data_60__Merged_BAM_dataset__cb___bam_peak_607	145	.	4.01022	17.4935	14.5913	121	Distal Intergenic	2	43517126	43520329	3204	1	Solyc01g044270	3	-80818
MBtmv-ch01	43439535	43439971	437	*	Galaxy62-__ob__MergeSamFiles_on_data_61_and_data_60__Merged_BAM_dataset__cb___bam_peak_608	488	.	7.90347	53.4981	48.8287	213	Distal Intergenic	2	43517126	43520329	3204	1	Solyc01g044270	3	-77155
MBtmv-ch01	43446909	43447466	558	*	Galaxy62-__ob__MergeSamFiles_on_data_61_and_data_60__Merged_BAM_dataset__cb___bam_peak_609	296	.	5.19908	33.4098	29.6631	226	Distal Intergenic	2	43517126	43520329	3204	1	Solyc01g044270	3	-69660
MBtmv-ch01	43498620	43498951	332	*	Galaxy62-__ob__MergeSamFiles_on_data_61_and_data_60__Merged_BAM_dataset__cb___bam_peak_610	136	.	3.24682	16.4627	13.6059	178	Distal Intergenic	2	43517126	43520329	3204	1	Solyc01g044270	3	-18175
MBtmv-ch01	43514534	43514889	356	*	Galaxy62-__ob__MergeSamFiles_on_data_61_and_data_60__Merged_BAM_dataset__cb___bam_peak_611	148	.	3.05678	17.7787	14.8427	153	Promoter (2-3kb)	2	43517126	43520329	3204	1	Solyc01g044270	3	-2237
MBtmv-ch01	43533118	43533403	286	*	Galaxy62-__ob__MergeSamFiles_on_data_61_and_data_60__Merged_BAM_dataset__cb___bam_peak_612	140	.	4.18186	16.9421	14.0601	135	Distal Intergenic	2	43548052	43548638	587	1	Solyc01g160260	1	-14649
MBtmv-ch01	43646622	43646918	297	*	Galaxy62-__ob__MergeSamFiles_on_data_61_and_data_60__Merged_BAM_dataset__cb___bam_peak_613	209	.	4.22592	24.2153	20.9331	143	Distal Intergenic	2	43673289	43673994	706	1	Solyc01g044340	3	-26371
MBtmv-ch01	43703236	43703504	269	*	Galaxy62-__ob__MergeSamFiles_on_data_61_and_data_60__Merged_BAM_dataset__cb___bam_peak_614	72	.	3.15707	9.68036	7.27907	64	Distal Intergenic	2	43728788	43732104	3317	1	Solyc01g044365	1	-25284
MBtmv-ch01	43759252	43759570	319	*	Galaxy62-__ob__MergeSamFiles_on_data_61_and_data_60__Merged_BAM_dataset__cb___bam_peak_615	104	.	3.69643	13.1379	10.4888	212	Promoter (1-2kb)	2	43754527	43757262	2736	2	Solyc01g044375	1	-1990
MBtmv-ch01	43805116	43805506	391	*	Galaxy62-__ob__MergeSamFiles_on_data_61_and_data_60__Merged_BAM_dataset__cb___bam_peak_616	333	.	5.0658	37.2259	33.3084	202	Distal Intergenic	2	43754527	43757262	2736	2	Solyc01g044375	1	-47854
MBtmv-ch01	43808508	43808926	419	*	Galaxy62-__ob__MergeSamFiles_on_data_61_and_data_60__Merged_BAM_dataset__cb___bam_peak_617	584	.	7.13872	63.573	58.4563	200	Distal Intergenic	2	43754527	43757262	2736	2	Solyc01g044375	1	-51246
MBtmv-ch01	43865595	43865921	327	*	Galaxy62-__ob__MergeSamFiles_on_data_61_and_data_60__Merged_BAM_dataset__cb___bam_peak_618	159	.	3.93532	18.9772	15.9682	173	Distal Intergenic	2	43754527	43757262	2736	2	Solyc01g044375	1	-108333
MBtmv-ch01	43892251	43892555	305	*	Galaxy62-__ob__MergeSamFiles_on_data_61_and_data_60__Merged_BAM_dataset__cb___bam_peak_619	193	.	4.61519	22.5771	19.3809	171	Distal Intergenic	2	43754527	43757262	2736	2	Solyc01g044375	1	-134989
MBtmv-ch01	43903536	43903887	352	*	Galaxy62-__ob__MergeSamFiles_on_data_61_and_data_60__Merged_BAM_dataset__cb___bam_peak_620	310	.	5.52644	34.8342	31.0324	161	Distal Intergenic	2	43754527	43757262	2736	2	Solyc01g044375	1	-146274
MBtmv-ch01	43911990	43912284	295	*	Galaxy62-__ob__MergeSamFiles_on_data_61_and_data_60__Merged_BAM_dataset__cb___bam_peak_621	217	.	3.89974	25.0603	21.7337	138	Distal Intergenic	2	43754527	43757262	2736	2	Solyc01g044375	1	-154728
MBtmv-ch01	43942365	43942692	328	*	Galaxy62-__ob__MergeSamFiles_on_data_61_and_data_60__Merged_BAM_dataset__cb___bam_peak_622	151	.	3.55426	18.1432	15.1974	133	Distal Intergenic	2	43754527	43757262	2736	2	Solyc01g044375	1	-185103
MBtmv-ch01	43977235	43977634	400	*	Galaxy62-__ob__MergeSamFiles_on_data_61_and_data_60__Merged_BAM_dataset__cb___bam_peak_623	419	.	7.07777	46.2431	41.9047	159	Distal Intergenic	2	43754527	43757262	2736	2	Solyc01g044375	1	-219973
MBtmv-ch01	43994583	43994852	270	*	Galaxy62-__ob__MergeSamFiles_on_data_61_and_data_60__Merged_BAM_dataset__cb___bam_peak_624	93	.	3.53462	11.9446	9.3778	128	Distal Intergenic	2	43754527	43757262	2736	2	Solyc01g044375	1	-237321
MBtmv-ch01	44001013	44001399	387	*	Galaxy62-__ob__MergeSamFiles_on_data_61_and_data_60__Merged_BAM_dataset__cb___bam_peak_625	301	.	5.12398	33.9378	30.1742	208	Distal Intergenic	2	43754527	43757262	2736	2	Solyc01g044375	1	-243751
MBtmv-ch01	44037591	44037989	399	*	Galaxy62-__ob__MergeSamFiles_on_data_61_and_data_60__Merged_BAM_dataset__cb___bam_peak_626	314	.	5.85824	35.3217	31.491	167	Distal Intergenic	2	43754527	43757262	2736	2	Solyc01g044375	1	-280329
MBtmv-ch01	44068495	44068968	474	*	Galaxy62-__ob__MergeSamFiles_on_data_61_and_data_60__Merged_BAM_dataset__cb___bam_peak_627	327	.	6.33931	36.6014	32.706	236	Distal Intergenic	2	44342724	44345421	2698	1	Solyc01g044420	4	-273756
MBtmv-ch01	44121154	44121458	305	*	Galaxy62-__ob__MergeSamFiles_on_data_61_and_data_60__Merged_BAM_dataset__cb___bam_peak_628	122	.	3.96611	14.9993	12.2229	205	Distal Intergenic	2	44342724	44345421	2698	1	Solyc01g044420	4	-221266
MBtmv-ch01	44243703	44244046	344	*	Galaxy62-__ob__MergeSamFiles_on_data_61_and_data_60__Merged_BAM_dataset__cb___bam_peak_629	188	.	4.49751	21.9793	18.8109	118	Distal Intergenic	2	44342724	44345421	2698	1	Solyc01g044420	4	-98678
MBtmv-ch01	44261856	44262296	441	*	Galaxy62-__ob__MergeSamFiles_on_data_61_and_data_60__Merged_BAM_dataset__cb___bam_peak_630	110	.	3.36459	13.6723	11.0057	266	Distal Intergenic	2	44342724	44345421	2698	1	Solyc01g044420	4	-80428
MBtmv-ch01	44266892	44267313	422	*	Galaxy62-__ob__MergeSamFiles_on_data_61_and_data_60__Merged_BAM_dataset__cb___bam_peak_631	416	.	5.38997	45.9344	41.6242	216	Distal Intergenic	2	44342724	44345421	2698	1	Solyc01g044420	4	-75411
MBtmv-ch01	44575082	44575420	339	*	Galaxy62-__ob__MergeSamFiles_on_data_61_and_data_60__Merged_BAM_dataset__cb___bam_peak_632	220	.	5.15271	25.4383	22.0817	154	Distal Intergenic	2	44569282	44569813	532	1	Solyc01g044500	1	5800
MBtmv-ch01	44577952	44578322	371	*	Galaxy62-__ob__MergeSamFiles_on_data_61_and_data_60__Merged_BAM_dataset__cb___bam_peak_633	287	.	5.90782	32.4759	28.7762	212	Distal Intergenic	2	44569282	44569813	532	1	Solyc01g044500	1	8670
MBtmv-ch01	44580346	44580971	626	*	Galaxy62-__ob__MergeSamFiles_on_data_61_and_data_60__Merged_BAM_dataset__cb___bam_peak_634	194	.	4.44772	22.6062	19.4092	189	Distal Intergenic	2	44569282	44569813	532	1	Solyc01g044500	1	11064
MBtmv-ch01	44587723	44588178	456	*	Galaxy62-__ob__MergeSamFiles_on_data_61_and_data_60__Merged_BAM_dataset__cb___bam_peak_635	228	.	4.91682	26.2018	22.8101	323	Distal Intergenic	2	44569282	44569813	532	1	Solyc01g044500	1	18441
MBtmv-ch01	44680346	44680695	350	*	Galaxy62-__ob__MergeSamFiles_on_data_61_and_data_60__Merged_BAM_dataset__cb___bam_peak_636	264	.	5.63814	30.0724	26.4853	187	Distal Intergenic	2	44611586	44613588	2003	1	Solyc01g044520	2	68760
MBtmv-ch01	44788013	44788441	429	*	Galaxy62-__ob__MergeSamFiles_on_data_61_and_data_60__Merged_BAM_dataset__cb___bam_peak_637	243	.	5.08857	27.8296	24.3581	234	Distal Intergenic	2	44908611	44913041	4431	1	Solyc01g044523	1	-120170
MBtmv-ch01	44802679	44802959	281	*	Galaxy62-__ob__MergeSamFiles_on_data_61_and_data_60__Merged_BAM_dataset__cb___bam_peak_638	150	.	4.0316	18.0051	15.0628	129	Distal Intergenic	2	44908611	44913041	4431	1	Solyc01g044523	1	-105652
MBtmv-ch01	44910473	44910761	289	*	Galaxy62-__ob__MergeSamFiles_on_data_61_and_data_60__Merged_BAM_dataset__cb___bam_peak_639	146	.	4.23579	17.6068	14.6766	194	Promoter (1-2kb)	2	44908611	44913041	4431	1	Solyc01g044523	1	1862
MBtmv-ch01	45043711	45044042	332	*	Galaxy62-__ob__MergeSamFiles_on_data_61_and_data_60__Merged_BAM_dataset__cb___bam_peak_640	191	.	3.93189	22.3281	19.1485	155	Distal Intergenic	2	45095577	45096134	558	1	Solyc01g044550	3	-51535
MBtmv-ch01	45068866	45069348	483	*	Galaxy62-__ob__MergeSamFiles_on_data_61_and_data_60__Merged_BAM_dataset__cb___bam_peak_641	218	.	4.94382	25.159	21.8274	218	Distal Intergenic	2	45095577	45096134	558	1	Solyc01g044550	3	-26229
MBtmv-ch01	45446675	45447067	393	*	Galaxy62-__ob__MergeSamFiles_on_data_61_and_data_60__Merged_BAM_dataset__cb___bam_peak_642	220	.	5.15271	25.4383	22.0817	171	Distal Intergenic	2	45386599	45387652	1054	2	Solyc01g047580	1	-59023
MBtmv-ch01	45468603	45468940	338	*	Galaxy62-__ob__MergeSamFiles_on_data_61_and_data_60__Merged_BAM_dataset__cb___bam_peak_643	240	.	4.07763	27.5454	24.0916	190	Distal Intergenic	2	45386599	45387652	1054	2	Solyc01g047580	1	-80951
MBtmv-ch01	45478173	45478453	281	*	Galaxy62-__ob__MergeSamFiles_on_data_61_and_data_60__Merged_BAM_dataset__cb___bam_peak_644	172	.	4.61335	20.3478	17.264	98	Distal Intergenic	2	45386599	45387652	1054	2	Solyc01g047580	1	-90521
MBtmv-ch01	45620568	45620854	287	*	Galaxy62-__ob__MergeSamFiles_on_data_61_and_data_60__Merged_BAM_dataset__cb___bam_peak_645	153	.	4.34367	18.28	15.3189	151	Distal Intergenic	2	45386599	45387652	1054	2	Solyc01g047580	1	-232916
MBtmv-ch01	45771812	45772139	328	*	Galaxy62-__ob__MergeSamFiles_on_data_61_and_data_60__Merged_BAM_dataset__cb___bam_peak_646	213	.	5.09878	24.6894	21.3764	154	Distal Intergenic	2	45386599	45387652	1054	2	Solyc01g047580	1	-384160
MBtmv-ch01	45779130	45779403	274	*	Galaxy62-__ob__MergeSamFiles_on_data_61_and_data_60__Merged_BAM_dataset__cb___bam_peak_647	58	.	2.94132	8.09717	5.82933	122	Distal Intergenic	2	45386599	45387652	1054	2	Solyc01g047580	1	-391478
MBtmv-ch01	45816153	45816437	285	*	Galaxy62-__ob__MergeSamFiles_on_data_61_and_data_60__Merged_BAM_dataset__cb___bam_peak_648	132	.	3.71935	16.0226	13.2014	146	Distal Intergenic	2	46203155	46204145	991	1	Solyc01g161810	1	-386718
MBtmv-ch01	45828298	45828574	277	*	Galaxy62-__ob__MergeSamFiles_on_data_61_and_data_60__Merged_BAM_dataset__cb___bam_peak_649	134	.	4.12792	16.2858	13.4348	118	Distal Intergenic	2	46203155	46204145	991	1	Solyc01g161810	1	-374581
MBtmv-ch01	45865387	45865763	377	*	Galaxy62-__ob__MergeSamFiles_on_data_61_and_data_60__Merged_BAM_dataset__cb___bam_peak_650	220	.	5.20665	25.4383	22.0817	152	Distal Intergenic	2	46203155	46204145	991	1	Solyc01g161810	1	-337392
MBtmv-ch01	45943616	45944074	459	*	Galaxy62-__ob__MergeSamFiles_on_data_61_and_data_60__Merged_BAM_dataset__cb___bam_peak_651	359	.	6.66293	40.0041	35.9552	260	Distal Intergenic	2	46203155	46204145	991	1	Solyc01g161810	1	-259081
MBtmv-ch01	46034456	46034875	420	*	Galaxy62-__ob__MergeSamFiles_on_data_61_and_data_60__Merged_BAM_dataset__cb___bam_peak_652	166	.	4.50548	19.6506	16.6128	251	Distal Intergenic	2	46203155	46204145	991	1	Solyc01g161810	1	-168280
MBtmv-ch01	46039333	46039612	280	*	Galaxy62-__ob__MergeSamFiles_on_data_61_and_data_60__Merged_BAM_dataset__cb___bam_peak_653	240	.	4.4842	27.5443	24.0909	165	Distal Intergenic	2	46203155	46204145	991	1	Solyc01g161810	1	-163543
MBtmv-ch01	46099728	46100039	312	*	Galaxy62-__ob__MergeSamFiles_on_data_61_and_data_60__Merged_BAM_dataset__cb___bam_peak_654	65	.	2.80618	8.92154	6.58722	228	Distal Intergenic	2	46203155	46204145	991	1	Solyc01g161810	1	-103116
MBtmv-ch01	46176930	46177300	371	*	Galaxy62-__ob__MergeSamFiles_on_data_61_and_data_60__Merged_BAM_dataset__cb___bam_peak_655	148	.	3.70477	17.7444	14.8103	180	Distal Intergenic	2	46203155	46204145	991	1	Solyc01g161810	1	-25855
MBtmv-ch01	46288574	46288981	408	*	Galaxy62-__ob__MergeSamFiles_on_data_61_and_data_60__Merged_BAM_dataset__cb___bam_peak_656	272	.	5.19781	30.9045	27.2777	158	Distal Intergenic	2	46209304	46211755	2452	1	Solyc01g049650	4	79270
MBtmv-ch01	46349494	46349795	302	*	Galaxy62-__ob__MergeSamFiles_on_data_61_and_data_60__Merged_BAM_dataset__cb___bam_peak_657	122	.	3.78981	14.9974	12.2229	197	Distal Intergenic	2	46422124	46423427	1304	2	Solyc01g049680	3	73632
MBtmv-ch01	46360520	46360901	382	*	Galaxy62-__ob__MergeSamFiles_on_data_61_and_data_60__Merged_BAM_dataset__cb___bam_peak_658	206	.	4.53006	23.9056	20.6447	206	Distal Intergenic	2	46422124	46423427	1304	2	Solyc01g049680	3	62526
MBtmv-ch01	46371134	46371517	384	*	Galaxy62-__ob__MergeSamFiles_on_data_61_and_data_60__Merged_BAM_dataset__cb___bam_peak_659	351	.	6.609	39.1452	35.1324	169	Distal Intergenic	2	46422124	46423427	1304	2	Solyc01g049680	3	51910
MBtmv-ch01	46495664	46495934	271	*	Galaxy62-__ob__MergeSamFiles_on_data_61_and_data_60__Merged_BAM_dataset__cb___bam_peak_660	187	.	4.40258	21.927	18.7617	119	Distal Intergenic	2	46436949	46438066	1118	2	Solyc01g049690	5	-57598
MBtmv-ch01	46537871	46538230	360	*	Galaxy62-__ob__MergeSamFiles_on_data_61_and_data_60__Merged_BAM_dataset__cb___bam_peak_661	186	.	4.77516	21.7654	18.6039	205	Distal Intergenic	2	46436949	46438066	1118	2	Solyc01g049690	5	-99805
MBtmv-ch01	46562590	46563015	426	*	Galaxy62-__ob__MergeSamFiles_on_data_61_and_data_60__Merged_BAM_dataset__cb___bam_peak_662	287	.	4.89007	32.4309	28.7389	184	Distal Intergenic	2	46685699	46686142	444	2	Solyc01g049720	1	123127
MBtmv-ch01	46617240	46617597	358	*	Galaxy62-__ob__MergeSamFiles_on_data_61_and_data_60__Merged_BAM_dataset__cb___bam_peak_663	335	.	6.39325	37.4438	33.5072	181	Distal Intergenic	2	46685699	46686142	444	2	Solyc01g049720	1	68545
MBtmv-ch01	46650140	46650428	289	*	Galaxy62-__ob__MergeSamFiles_on_data_61_and_data_60__Merged_BAM_dataset__cb___bam_peak_664	146	.	4.28973	17.6068	14.6766	136	Distal Intergenic	2	46685699	46686142	444	2	Solyc01g049720	1	35714
MBtmv-ch01	46722754	46723346	593	*	Galaxy62-__ob__MergeSamFiles_on_data_61_and_data_60__Merged_BAM_dataset__cb___bam_peak_665	488	.	6.78897	53.5545	48.8825	369	Distal Intergenic	2	46685699	46686142	444	2	Solyc01g049720	1	-36612
MBtmv-ch01	46803017	46803374	358	*	Galaxy62-__ob__MergeSamFiles_on_data_61_and_data_60__Merged_BAM_dataset__cb___bam_peak_666	190	.	3.80052	22.2193	19.0435	202	Distal Intergenic	2	46828264	46829544	1281	2	Solyc01g049740	1	26170
MBtmv-ch01	46828481	46828756	276	*	Galaxy62-__ob__MergeSamFiles_on_data_61_and_data_60__Merged_BAM_dataset__cb___bam_peak_667	122	.	3.83998	14.9974	12.2229	131	Promoter (<=1kb)	2	46828264	46829544	1281	2	Solyc01g049740	1	788
MBtmv-ch01	46861131	46861499	369	*	Galaxy62-__ob__MergeSamFiles_on_data_61_and_data_60__Merged_BAM_dataset__cb___bam_peak_668	257	.	5.5842	29.2837	25.7368	190	Distal Intergenic	2	46828264	46829544	1281	2	Solyc01g049740	1	-31587
MBtmv-ch01	47053959	47054335	377	*	Galaxy62-__ob__MergeSamFiles_on_data_61_and_data_60__Merged_BAM_dataset__cb___bam_peak_669	191	.	4.56171	22.3401	19.1599	200	Distal Intergenic	2	47109545	47109781	237	2	Solyc01g049790	1	55446
MBtmv-ch01	47059282	47059649	368	*	Galaxy62-__ob__MergeSamFiles_on_data_61_and_data_60__Merged_BAM_dataset__cb___bam_peak_670	384	.	6.19795	42.6604	38.4862	178	Distal Intergenic	2	47109545	47109781	237	2	Solyc01g049790	1	50132
MBtmv-ch01	47081787	47082333	547	*	Galaxy62-__ob__MergeSamFiles_on_data_61_and_data_60__Merged_BAM_dataset__cb___bam_peak_671	159	.	4.45154	18.9613	15.9543	402	Distal Intergenic	2	47109545	47109781	237	2	Solyc01g049790	1	27448
MBtmv-ch01	47122317	47122610	294	*	Galaxy62-__ob__MergeSamFiles_on_data_61_and_data_60__Merged_BAM_dataset__cb___bam_peak_672	110	.	3.45844	13.6831	11.0128	98	Distal Intergenic	2	47109545	47109781	237	2	Solyc01g049790	1	-12536
MBtmv-ch01	47124821	47125189	369	*	Galaxy62-__ob__MergeSamFiles_on_data_61_and_data_60__Merged_BAM_dataset__cb___bam_peak_673	480	.	6.12899	52.6639	48.0327	151	Distal Intergenic	2	47109545	47109781	237	2	Solyc01g049790	1	-15040
MBtmv-ch01	47179815	47180126	312	*	Galaxy62-__ob__MergeSamFiles_on_data_61_and_data_60__Merged_BAM_dataset__cb___bam_peak_674	242	.	5.4224	27.7257	24.2567	163	Distal Intergenic	2	47211257	47213138	1882	1	Solyc01g049810	4	-31131
MBtmv-ch01	47298432	47298779	348	*	Galaxy62-__ob__MergeSamFiles_on_data_61_and_data_60__Merged_BAM_dataset__cb___bam_peak_675	231	.	5.27906	26.5353	23.1349	164	Distal Intergenic	2	47288191	47290440	2250	2	Solyc01g049880	3	-7992
MBtmv-ch01	47320503	47320830	328	*	Galaxy62-__ob__MergeSamFiles_on_data_61_and_data_60__Merged_BAM_dataset__cb___bam_peak_676	134	.	4.12792	16.2858	13.4348	138	Distal Intergenic	2	47288191	47290440	2250	2	Solyc01g049880	3	-30063
MBtmv-ch01	47337066	47337337	272	*	Galaxy62-__ob__MergeSamFiles_on_data_61_and_data_60__Merged_BAM_dataset__cb___bam_peak_677	110	.	3.36459	13.6723	11.0057	136	Distal Intergenic	2	47288191	47290440	2250	2	Solyc01g049880	3	-46626
MBtmv-ch01	47393694	47394191	498	*	Galaxy62-__ob__MergeSamFiles_on_data_61_and_data_60__Merged_BAM_dataset__cb___bam_peak_678	388	.	5.63604	43.003	38.8175	310	Distal Intergenic	2	47398781	47406879	8099	2	Solyc01g049890	3	12688
MBtmv-ch01	47494358	47494661	304	*	Galaxy62-__ob__MergeSamFiles_on_data_61_and_data_60__Merged_BAM_dataset__cb___bam_peak_679	134	.	4.07399	16.2858	13.4348	195	Distal Intergenic	2	47398781	47406879	8099	2	Solyc01g049890	3	-87479
MBtmv-ch01	47620898	47621229	332	*	Galaxy62-__ob__MergeSamFiles_on_data_61_and_data_60__Merged_BAM_dataset__cb___bam_peak_680	199	.	4.31676	23.1477	19.9286	185	Distal Intergenic	2	47625628	47640448	14821	1	Solyc01g161830	1	-4399
MBtmv-ch01	47648583	47649063	481	*	Galaxy62-__ob__MergeSamFiles_on_data_61_and_data_60__Merged_BAM_dataset__cb___bam_peak_681	435	.	7.10131	47.9617	43.5465	258	Distal Intergenic	2	47625628	47640448	14821	1	Solyc01g161830	1	22955
MBtmv-ch01	47667058	47667424	367	*	Galaxy62-__ob__MergeSamFiles_on_data_61_and_data_60__Merged_BAM_dataset__cb___bam_peak_682	356	.	4.90779	39.6377	35.6045	147	Distal Intergenic	2	47625628	47640448	14821	1	Solyc01g161830	1	41430
MBtmv-ch01	47831163	47831442	280	*	Galaxy62-__ob__MergeSamFiles_on_data_61_and_data_60__Merged_BAM_dataset__cb___bam_peak_683	213	.	5.09878	24.6894	21.3764	113	Distal Intergenic	2	47697853	47720746	22894	2	Solyc01g049910	4	-110417
MBtmv-ch01	47940211	47940551	341	*	Galaxy62-__ob__MergeSamFiles_on_data_61_and_data_60__Merged_BAM_dataset__cb___bam_peak_684	122	.	3.91218	14.9993	12.2229	127	Distal Intergenic	2	48055650	48057834	2185	2	Solyc01g150131	1	117283
MBtmv-ch01	47952185	47952530	346	*	Galaxy62-__ob__MergeSamFiles_on_data_61_and_data_60__Merged_BAM_dataset__cb___bam_peak_685	275	.	5.23959	31.1403	27.5095	149	Distal Intergenic	2	48055650	48057834	2185	2	Solyc01g150131	1	105304
MBtmv-ch01	47972571	47972896	326	*	Galaxy62-__ob__MergeSamFiles_on_data_61_and_data_60__Merged_BAM_dataset__cb___bam_peak_686	183	.	4.13915	21.5187	18.3849	225	Distal Intergenic	2	48055650	48057834	2185	2	Solyc01g150131	1	84938
MBtmv-ch01	48003334	48003776	443	*	Galaxy62-__ob__MergeSamFiles_on_data_61_and_data_60__Merged_BAM_dataset__cb___bam_peak_687	283	.	5.80944	31.9993	28.3238	227	Distal Intergenic	2	48055650	48057834	2185	2	Solyc01g150131	1	54058
MBtmv-ch01	48023129	48023460	332	*	Galaxy62-__ob__MergeSamFiles_on_data_61_and_data_60__Merged_BAM_dataset__cb___bam_peak_688	192	.	4.82909	22.4855	19.2918	146	Distal Intergenic	2	48055650	48057834	2185	2	Solyc01g150131	1	34374
MBtmv-ch01	48032798	48033100	303	*	Galaxy62-__ob__MergeSamFiles_on_data_61_and_data_60__Merged_BAM_dataset__cb___bam_peak_689	242	.	5.05659	27.6607	24.2019	160	Distal Intergenic	2	48055650	48057834	2185	2	Solyc01g150131	1	24734
MBtmv-ch01	48052088	48052417	330	*	Galaxy62-__ob__MergeSamFiles_on_data_61_and_data_60__Merged_BAM_dataset__cb___bam_peak_690	170	.	3.89567	20.0948	17.0387	165	Distal Intergenic	2	48055650	48057834	2185	2	Solyc01g150131	1	5417
MBtmv-ch01	48069954	48070228	275	*	Galaxy62-__ob__MergeSamFiles_on_data_61_and_data_60__Merged_BAM_dataset__cb___bam_peak_691	140	.	4.18186	16.9421	14.0601	147	Distal Intergenic	2	48055650	48057834	2185	2	Solyc01g150131	1	-12120
MBtmv-ch01	48080525	48080855	331	*	Galaxy62-__ob__MergeSamFiles_on_data_61_and_data_60__Merged_BAM_dataset__cb___bam_peak_692	249	.	5.47633	28.5015	24.9896	162	Distal Intergenic	2	48055650	48057834	2185	2	Solyc01g150131	1	-22691
MBtmv-ch01	48090781	48091113	333	*	Galaxy62-__ob__MergeSamFiles_on_data_61_and_data_60__Merged_BAM_dataset__cb___bam_peak_693	125	.	3.31395	15.3432	12.5594	159	Distal Intergenic	2	48055650	48057834	2185	2	Solyc01g150131	1	-32947
MBtmv-ch01	48118827	48119141	315	*	Galaxy62-__ob__MergeSamFiles_on_data_61_and_data_60__Merged_BAM_dataset__cb___bam_peak_694	142	.	3.93415	17.1151	14.2268	118	Distal Intergenic	2	48055650	48057834	2185	2	Solyc01g150131	1	-60993
MBtmv-ch01	48124596	48124960	365	*	Galaxy62-__ob__MergeSamFiles_on_data_61_and_data_60__Merged_BAM_dataset__cb___bam_peak_695	426	.	7.31017	47.0633	42.6894	156	Distal Intergenic	2	48055650	48057834	2185	2	Solyc01g150131	1	-66762
MBtmv-ch01	48241249	48241519	271	*	Galaxy62-__ob__MergeSamFiles_on_data_61_and_data_60__Merged_BAM_dataset__cb___bam_peak_696	155	.	3.98025	18.4858	15.5171	105	Distal Intergenic	2	48252067	48252246	180	1	Solyc01g049950	1	-10548
MBtmv-ch01	48260865	48261184	320	*	Galaxy62-__ob__MergeSamFiles_on_data_61_and_data_60__Merged_BAM_dataset__cb___bam_peak_697	103	.	3.01078	12.9415	10.3211	137	Intron (Solyc01g049960.4.1/Solyc01g049960.4, intron 3 of 7)	2	48252067	48252246	180	1	Solyc01g049950	1	8798
MBtmv-ch01	48299842	48300654	813	*	Galaxy62-__ob__MergeSamFiles_on_data_61_and_data_60__Merged_BAM_dataset__cb___bam_peak_698	491	.	6.99133	53.862	49.1826	566	Distal Intergenic	2	48279525	48283017	3493	2	Solyc09g150135	1	-16825
MBtmv-ch01	48403747	48404150	404	*	Galaxy62-__ob__MergeSamFiles_on_data_61_and_data_60__Merged_BAM_dataset__cb___bam_peak_699	184	.	3.68166	21.5405	18.4058	202	Distal Intergenic	2	48339913	48341573	1661	1	Solyc01g050010	3	63834
MBtmv-ch01	48426791	48427149	359	*	Galaxy62-__ob__MergeSamFiles_on_data_61_and_data_60__Merged_BAM_dataset__cb___bam_peak_700	308	.	4.77891	34.6886	30.8919	161	Distal Intergenic	2	48339913	48341573	1661	1	Solyc01g050010	3	86878
MBtmv-ch01	48434339	48434724	386	*	Galaxy62-__ob__MergeSamFiles_on_data_61_and_data_60__Merged_BAM_dataset__cb___bam_peak_701	205	.	3.8108	23.8477	20.5874	212	Distal Intergenic	2	48339913	48341573	1661	1	Solyc01g050010	3	94426
MBtmv-ch01	48445979	48446359	381	*	Galaxy62-__ob__MergeSamFiles_on_data_61_and_data_60__Merged_BAM_dataset__cb___bam_peak_702	196	.	4.26145	22.8287	19.6217	223	Distal Intergenic	2	48339913	48341573	1661	1	Solyc01g050010	3	106066
MBtmv-ch01	48468818	48469179	362	*	Galaxy62-__ob__MergeSamFiles_on_data_61_and_data_60__Merged_BAM_dataset__cb___bam_peak_703	461	.	7.35218	50.6455	46.1132	154	Distal Intergenic	2	48339913	48341573	1661	1	Solyc01g050010	3	128905
MBtmv-ch01	48504437	48504947	511	*	Galaxy62-__ob__MergeSamFiles_on_data_61_and_data_60__Merged_BAM_dataset__cb___bam_peak_704	320	.	6.08707	35.9188	32.0613	268	Distal Intergenic	2	48339913	48341573	1661	1	Solyc01g050010	3	164524
MBtmv-ch01	48559841	48560253	413	*	Galaxy62-__ob__MergeSamFiles_on_data_61_and_data_60__Merged_BAM_dataset__cb___bam_peak_705	256	.	5.14977	29.144	25.6086	199	Distal Intergenic	2	48705835	48707272	1438	2	Solyc01g050040	4	147019
MBtmv-ch01	48576050	48576318	269	*	Galaxy62-__ob__MergeSamFiles_on_data_61_and_data_60__Merged_BAM_dataset__cb___bam_peak_706	104	.	3.64249	13.1379	10.4888	140	Distal Intergenic	2	48705835	48707272	1438	2	Solyc01g050040	4	130954
MBtmv-ch01	48665495	48665921	427	*	Galaxy62-__ob__MergeSamFiles_on_data_61_and_data_60__Merged_BAM_dataset__cb___bam_peak_707	123	.	3.78137	15.1117	12.3329	213	Distal Intergenic	2	48705835	48707272	1438	2	Solyc01g050040	4	41351
MBtmv-ch01	48764926	48765200	275	*	Galaxy62-__ob__MergeSamFiles_on_data_61_and_data_60__Merged_BAM_dataset__cb___bam_peak_708	72	.	3.15707	9.68036	7.27907	115	Distal Intergenic	2	48707284	48708166	883	2	Solyc01g050045	1	-56760
MBtmv-ch01	48805474	48805841	368	*	Galaxy62-__ob__MergeSamFiles_on_data_61_and_data_60__Merged_BAM_dataset__cb___bam_peak_709	278	.	5.26234	31.5165	27.8706	211	Distal Intergenic	2	48707284	48708166	883	2	Solyc01g050045	1	-97308
MBtmv-ch01	48897946	48898228	283	*	Galaxy62-__ob__MergeSamFiles_on_data_61_and_data_60__Merged_BAM_dataset__cb___bam_peak_710	72	.	3.211	9.68036	7.27907	190	Distal Intergenic	2	48930831	48931043	213	1	Solyc01g050050	1	-32603
MBtmv-ch01	48913767	48914160	394	*	Galaxy62-__ob__MergeSamFiles_on_data_61_and_data_60__Merged_BAM_dataset__cb___bam_peak_711	238	.	4.84994	27.2538	23.8105	229	Distal Intergenic	2	48930831	48931043	213	1	Solyc01g050050	1	-16671
MBtmv-ch01	48919751	48920304	554	*	Galaxy62-__ob__MergeSamFiles_on_data_61_and_data_60__Merged_BAM_dataset__cb___bam_peak_712	192	.	4.04161	22.4631	19.2784	364	Distal Intergenic	2	48930831	48931043	213	1	Solyc01g050050	1	-10527
MBtmv-ch01	49007037	49007357	321	*	Galaxy62-__ob__MergeSamFiles_on_data_61_and_data_60__Merged_BAM_dataset__cb___bam_peak_713	132	.	3.84524	16.1189	13.2935	154	Distal Intergenic	2	48924916	48948039	23124	2	Solyc01g050070	5	-58998
MBtmv-ch01	49019971	49020430	460	*	Galaxy62-__ob__MergeSamFiles_on_data_61_and_data_60__Merged_BAM_dataset__cb___bam_peak_714	175	.	3.76569	20.6892	17.5941	183	Distal Intergenic	2	48924916	48948039	23124	2	Solyc01g050070	5	-71932
MBtmv-ch01	49044824	49045156	333	*	Galaxy62-__ob__MergeSamFiles_on_data_61_and_data_60__Merged_BAM_dataset__cb___bam_peak_715	351	.	6.609	39.1452	35.1324	156	Distal Intergenic	2	48924916	48948039	23124	2	Solyc01g050070	5	-96785
MBtmv-ch01	49055587	49055918	332	*	Galaxy62-__ob__MergeSamFiles_on_data_61_and_data_60__Merged_BAM_dataset__cb___bam_peak_716	186	.	4.72122	21.7654	18.6039	161	Distal Intergenic	2	48924916	48948039	23124	2	Solyc01g050070	5	-107548
MBtmv-ch01	49065472	49065865	394	*	Galaxy62-__ob__MergeSamFiles_on_data_61_and_data_60__Merged_BAM_dataset__cb___bam_peak_717	228	.	3.98869	26.293	22.8989	222	Distal Intergenic	2	48924916	48948039	23124	2	Solyc01g050070	5	-117433
MBtmv-ch01	49149408	49149808	401	*	Galaxy62-__ob__MergeSamFiles_on_data_61_and_data_60__Merged_BAM_dataset__cb___bam_peak_718	357	.	6.06146	39.8304	35.7917	173	Distal Intergenic	2	49239365	49252439	13075	2	Solyc01g161840	1	102631
MBtmv-ch01	49309793	49310254	462	*	Galaxy62-__ob__MergeSamFiles_on_data_61_and_data_60__Merged_BAM_dataset__cb___bam_peak_719	667	.	7.36485	72.2577	66.778	229	Distal Intergenic	2	49239365	49252439	13075	2	Solyc01g161840	1	-57354
MBtmv-ch01	49354610	49355090	481	*	Galaxy62-__ob__MergeSamFiles_on_data_61_and_data_60__Merged_BAM_dataset__cb___bam_peak_720	545	.	5.91385	59.4725	54.5467	246	Distal Intergenic	2	49435612	49436781	1170	1	Solyc01g055160	1	-80522
MBtmv-ch01	49415951	49416264	314	*	Galaxy62-__ob__MergeSamFiles_on_data_61_and_data_60__Merged_BAM_dataset__cb___bam_peak_721	128	.	4.02005	15.6381	12.8318	97	Distal Intergenic	2	49435612	49436781	1170	1	Solyc01g055160	1	-19348
MBtmv-ch01	49446331	49446752	422	*	Galaxy62-__ob__MergeSamFiles_on_data_61_and_data_60__Merged_BAM_dataset__cb___bam_peak_722	159	.	4.45154	18.9613	15.9543	213	Distal Intergenic	2	49435612	49436781	1170	1	Solyc01g055160	1	10719
MBtmv-ch01	49479993	49480304	312	*	Galaxy62-__ob__MergeSamFiles_on_data_61_and_data_60__Merged_BAM_dataset__cb___bam_peak_723	206	.	4.9909	23.9476	20.6755	147	Distal Intergenic	2	49508255	49512688	4434	1	Solyc01g161850	1	-27951
MBtmv-ch01	49487940	49488214	275	*	Galaxy62-__ob__MergeSamFiles_on_data_61_and_data_60__Merged_BAM_dataset__cb___bam_peak_724	120	.	3.58889	14.8369	12.0892	158	Distal Intergenic	2	49508255	49512688	4434	1	Solyc01g161850	1	-20041
MBtmv-ch01	49605752	49606185	434	*	Galaxy62-__ob__MergeSamFiles_on_data_61_and_data_60__Merged_BAM_dataset__cb___bam_peak_725	109	.	3.72869	13.6552	10.9905	289	Distal Intergenic	2	49508255	49512688	4434	1	Solyc01g161850	1	97497
MBtmv-ch01	49658669	49658944	276	*	Galaxy62-__ob__MergeSamFiles_on_data_61_and_data_60__Merged_BAM_dataset__cb___bam_peak_726	121	.	3.70547	14.9013	12.1496	156	Distal Intergenic	2	49508255	49512688	4434	1	Solyc01g161850	1	150414
MBtmv-ch01	49665510	49665778	269	*	Galaxy62-__ob__MergeSamFiles_on_data_61_and_data_60__Merged_BAM_dataset__cb___bam_peak_727	93	.	3.48068	11.9446	9.3778	185	Distal Intergenic	2	49508255	49512688	4434	1	Solyc01g161850	1	157255
MBtmv-ch01	49744731	49745033	303	*	Galaxy62-__ob__MergeSamFiles_on_data_61_and_data_60__Merged_BAM_dataset__cb___bam_peak_728	179	.	4.66729	21.0528	17.9375	134	Distal Intergenic	2	49508255	49512688	4434	1	Solyc01g161850	1	236476
MBtmv-ch01	49747089	49747371	283	*	Galaxy62-__ob__MergeSamFiles_on_data_61_and_data_60__Merged_BAM_dataset__cb___bam_peak_729	120	.	3.21096	14.8034	12.0585	80	Distal Intergenic	2	49508255	49512688	4434	1	Solyc01g161850	1	238834
MBtmv-ch01	49753338	49753756	419	*	Galaxy62-__ob__MergeSamFiles_on_data_61_and_data_60__Merged_BAM_dataset__cb___bam_peak_730	240	.	4.07763	27.5454	24.0916	181	Distal Intergenic	2	49508255	49512688	4434	1	Solyc01g161850	1	245083
MBtmv-ch01	49887951	49888442	492	*	Galaxy62-__ob__MergeSamFiles_on_data_61_and_data_60__Merged_BAM_dataset__cb___bam_peak_731	264	.	5.63814	30.0724	26.4853	245	Distal Intergenic	2	50245179	50245941	763	2	Solyc01g055200	1	357499
MBtmv-ch01	49892103	49892380	278	*	Galaxy62-__ob__MergeSamFiles_on_data_61_and_data_60__Merged_BAM_dataset__cb___bam_peak_732	99	.	3.58856	12.5363	9.9366	146	Distal Intergenic	2	50245179	50245941	763	2	Solyc01g055200	1	353561
MBtmv-ch01	50016186	50016473	288	*	Galaxy62-__ob__MergeSamFiles_on_data_61_and_data_60__Merged_BAM_dataset__cb___bam_peak_733	122	.	3.96611	14.9993	12.2229	190	Distal Intergenic	2	50245179	50245941	763	2	Solyc01g055200	1	229468
MBtmv-ch01	50040832	50041154	323	*	Galaxy62-__ob__MergeSamFiles_on_data_61_and_data_60__Merged_BAM_dataset__cb___bam_peak_734	220	.	5.15271	25.4383	22.0817	162	Distal Intergenic	2	50245179	50245941	763	2	Solyc01g055200	1	204787
MBtmv-ch01	50061270	50061601	332	*	Galaxy62-__ob__MergeSamFiles_on_data_61_and_data_60__Merged_BAM_dataset__cb___bam_peak_735	213	.	5.04484	24.6894	21.3764	165	Distal Intergenic	2	50245179	50245941	763	2	Solyc01g055200	1	184340
MBtmv-ch01	50160754	50161070	317	*	Galaxy62-__ob__MergeSamFiles_on_data_61_and_data_60__Merged_BAM_dataset__cb___bam_peak_736	125	.	3.9531	15.3434	12.5594	196	Distal Intergenic	2	50245179	50245941	763	2	Solyc01g055200	1	84871
MBtmv-ch01	50265329	50265712	384	*	Galaxy62-__ob__MergeSamFiles_on_data_61_and_data_60__Merged_BAM_dataset__cb___bam_peak_737	179	.	3.79457	21.1023	17.9843	146	Distal Intergenic	2	50245179	50245941	763	2	Solyc01g055200	1	-19388
MBtmv-ch01	50485424	50485704	281	*	Galaxy62-__ob__MergeSamFiles_on_data_61_and_data_60__Merged_BAM_dataset__cb___bam_peak_738	53	.	2.37713	7.50122	5.30334	170	Distal Intergenic	2	50245179	50245941	763	2	Solyc01g055200	1	-239483
MBtmv-ch01	50597016	50597340	325	*	Galaxy62-__ob__MergeSamFiles_on_data_61_and_data_60__Merged_BAM_dataset__cb___bam_peak_739	165	.	4.34173	19.5271	16.5022	167	Distal Intergenic	2	50245179	50245941	763	2	Solyc01g055200	1	-351075
MBtmv-ch01	50725350	50725733	384	*	Galaxy62-__ob__MergeSamFiles_on_data_61_and_data_60__Merged_BAM_dataset__cb___bam_peak_740	115	.	3.61229	14.3049	11.599	143	Distal Intergenic	2	50963238	50965099	1862	2	Solyc01g056200	1	239366
MBtmv-ch01	50824139	50824464	326	*	Galaxy62-__ob__MergeSamFiles_on_data_61_and_data_60__Merged_BAM_dataset__cb___bam_peak_741	264	.	5.63814	30.0724	26.4853	124	Distal Intergenic	2	50963238	50965099	1862	2	Solyc01g056200	1	140635
MBtmv-ch01	50919248	50919578	331	*	Galaxy62-__ob__MergeSamFiles_on_data_61_and_data_60__Merged_BAM_dataset__cb___bam_peak_742	206	.	4.9909	23.9476	20.6755	183	Distal Intergenic	2	50963238	50965099	1862	2	Solyc01g056200	1	45521
MBtmv-ch01	50934067	50934462	396	*	Galaxy62-__ob__MergeSamFiles_on_data_61_and_data_60__Merged_BAM_dataset__cb___bam_peak_743	411	.	6.68266	45.4262	41.1279	191	Distal Intergenic	2	50963238	50965099	1862	2	Solyc01g056200	1	30637
MBtmv-ch01	50944635	50944972	338	*	Galaxy62-__ob__MergeSamFiles_on_data_61_and_data_60__Merged_BAM_dataset__cb___bam_peak_744	127	.	3.75206	15.506	12.7137	191	Distal Intergenic	2	50963238	50965099	1862	2	Solyc01g056200	1	20127
MBtmv-ch01	51013187	51013564	378	*	Galaxy62-__ob__MergeSamFiles_on_data_61_and_data_60__Merged_BAM_dataset__cb___bam_peak_745	234	.	4.62835	26.9067	23.4901	189	Distal Intergenic	2	50963238	50965099	1862	2	Solyc01g056200	1	-48088
MBtmv-ch01	51036880	51037161	282	*	Galaxy62-__ob__MergeSamFiles_on_data_61_and_data_60__Merged_BAM_dataset__cb___bam_peak_746	136	.	3.46182	16.4574	13.6012	103	Distal Intergenic	2	50963238	50965099	1862	2	Solyc01g056200	1	-71781
MBtmv-ch01	51041742	51042030	289	*	Galaxy62-__ob__MergeSamFiles_on_data_61_and_data_60__Merged_BAM_dataset__cb___bam_peak_747	84	.	3.28807	10.8929	8.40148	211	Distal Intergenic	2	51108514	51109345	832	2	Solyc01g056220	2	67315
MBtmv-ch01	51116790	51117278	489	*	Galaxy62-__ob__MergeSamFiles_on_data_61_and_data_60__Merged_BAM_dataset__cb___bam_peak_748	152	.	4.1912	18.1928	15.2439	267	Distal Intergenic	2	51108514	51109345	832	2	Solyc01g056220	2	-7445
MBtmv-ch01	51148782	51149127	346	*	Galaxy62-__ob__MergeSamFiles_on_data_61_and_data_60__Merged_BAM_dataset__cb___bam_peak_749	213	.	5.09878	24.6894	21.3764	151	Distal Intergenic	2	51166171	51166656	486	1	Solyc01g056240	1	-17044
MBtmv-ch01	51160965	51161288	324	*	Galaxy62-__ob__MergeSamFiles_on_data_61_and_data_60__Merged_BAM_dataset__cb___bam_peak_750	204	.	4.50206	23.7518	20.494	190	Distal Intergenic	2	51166171	51166656	486	1	Solyc01g056240	1	-4883
MBtmv-ch01	51224581	51224901	321	*	Galaxy62-__ob__MergeSamFiles_on_data_61_and_data_60__Merged_BAM_dataset__cb___bam_peak_751	153	.	4.34367	18.28	15.3189	176	Distal Intergenic	2	51232591	51233205	615	2	Solyc01g056250	2	8304
MBtmv-ch01	51367064	51367381	318	*	Galaxy62-__ob__MergeSamFiles_on_data_61_and_data_60__Merged_BAM_dataset__cb___bam_peak_752	144	.	3.93842	17.3686	14.4691	244	Distal Intergenic	2	51353398	51353977	580	2	Solyc01g056290	2	-13087
MBtmv-ch01	51384806	51385264	459	*	Galaxy62-__ob__MergeSamFiles_on_data_61_and_data_60__Merged_BAM_dataset__cb___bam_peak_753	647	.	8.97057	70.1412	64.7427	258	Distal Intergenic	2	51353398	51353977	580	2	Solyc01g056290	2	-30829
MBtmv-ch01	51390853	51391137	285	*	Galaxy62-__ob__MergeSamFiles_on_data_61_and_data_60__Merged_BAM_dataset__cb___bam_peak_754	100	.	3.09945	12.6563	10.044	114	Distal Intergenic	2	51353398	51353977	580	2	Solyc01g056290	2	-36876
MBtmv-ch01	51417404	51417701	298	*	Galaxy62-__ob__MergeSamFiles_on_data_61_and_data_60__Merged_BAM_dataset__cb___bam_peak_755	131	.	3.56842	15.9559	13.1388	198	Distal Intergenic	2	51353398	51353977	580	2	Solyc01g056290	2	-63427
MBtmv-ch01	51426550	51426845	296	*	Galaxy62-__ob__MergeSamFiles_on_data_61_and_data_60__Merged_BAM_dataset__cb___bam_peak_756	120	.	3.18087	14.8355	12.0892	170	Distal Intergenic	2	51353398	51353977	580	2	Solyc01g056290	2	-72573
MBtmv-ch01	51436771	51437072	302	*	Galaxy62-__ob__MergeSamFiles_on_data_61_and_data_60__Merged_BAM_dataset__cb___bam_peak_757	144	.	3.98501	17.3686	14.4691	115	Distal Intergenic	2	51353398	51353977	580	2	Solyc01g056290	2	-82794
MBtmv-ch01	51456562	51456839	278	*	Galaxy62-__ob__MergeSamFiles_on_data_61_and_data_60__Merged_BAM_dataset__cb___bam_peak_758	171	.	4.3919	20.2058	17.1453	121	Distal Intergenic	2	51353398	51353977	580	2	Solyc01g056290	2	-102585
MBtmv-ch01	51462750	51463141	392	*	Galaxy62-__ob__MergeSamFiles_on_data_61_and_data_60__Merged_BAM_dataset__cb___bam_peak_759	218	.	4.99399	25.159	21.8274	164	Distal Intergenic	2	51353398	51353977	580	2	Solyc01g056290	2	-108773
MBtmv-ch01	51464570	51464839	270	*	Galaxy62-__ob__MergeSamFiles_on_data_61_and_data_60__Merged_BAM_dataset__cb___bam_peak_760	175	.	4.16971	20.6763	17.5813	136	Distal Intergenic	2	51353398	51353977	580	2	Solyc01g056290	2	-110593
MBtmv-ch01	51472923	51473226	304	*	Galaxy62-__ob__MergeSamFiles_on_data_61_and_data_60__Merged_BAM_dataset__cb___bam_peak_761	159	.	4.3976	18.9613	15.9543	165	Distal Intergenic	2	51353398	51353977	580	2	Solyc01g056290	2	-118946
MBtmv-ch01	51507691	51508135	445	*	Galaxy62-__ob__MergeSamFiles_on_data_61_and_data_60__Merged_BAM_dataset__cb___bam_peak_762	319	.	4.55261	35.8535	31.9988	207	Distal Intergenic	2	51353398	51353977	580	2	Solyc01g056290	2	-153714
MBtmv-ch01	51508819	51509127	309	*	Galaxy62-__ob__MergeSamFiles_on_data_61_and_data_60__Merged_BAM_dataset__cb___bam_peak_763	159	.	4.3976	18.9613	15.9543	134	Distal Intergenic	2	51353398	51353977	580	2	Solyc01g056290	2	-154842
MBtmv-ch01	51521060	51521328	269	*	Galaxy62-__ob__MergeSamFiles_on_data_61_and_data_60__Merged_BAM_dataset__cb___bam_peak_764	104	.	3.69643	13.1379	10.4888	111	Distal Intergenic	2	51353398	51353977	580	2	Solyc01g056290	2	-167083
MBtmv-ch01	51699869	51700328	460	*	Galaxy62-__ob__MergeSamFiles_on_data_61_and_data_60__Merged_BAM_dataset__cb___bam_peak_765	653	.	8.59745	70.7487	65.3339	230	Distal Intergenic	2	51841266	51843287	2022	1	Solyc01g056310	3	-140938
MBtmv-ch01	51763372	51763718	347	*	Galaxy62-__ob__MergeSamFiles_on_data_61_and_data_60__Merged_BAM_dataset__cb___bam_peak_766	159	.	4.3976	18.9613	15.9543	159	Distal Intergenic	2	51841266	51843287	2022	1	Solyc01g056310	3	-77548
MBtmv-ch01	51777794	51778157	364	*	Galaxy62-__ob__MergeSamFiles_on_data_61_and_data_60__Merged_BAM_dataset__cb___bam_peak_767	295	.	5.96176	33.2892	29.5472	190	Distal Intergenic	2	51841266	51843287	2022	1	Solyc01g056310	3	-63109
MBtmv-ch01	51779232	51779543	312	*	Galaxy62-__ob__MergeSamFiles_on_data_61_and_data_60__Merged_BAM_dataset__cb___bam_peak_768	110	.	3.68946	13.7787	11.0888	110	Distal Intergenic	2	51841266	51843287	2022	1	Solyc01g056310	3	-61723
MBtmv-ch01	51789947	51790287	341	*	Galaxy62-__ob__MergeSamFiles_on_data_61_and_data_60__Merged_BAM_dataset__cb___bam_peak_769	104	.	3.37147	13.1186	10.4888	204	Distal Intergenic	2	51841266	51843287	2022	1	Solyc01g056310	3	-50979
MBtmv-ch01	51805134	51805554	421	*	Galaxy62-__ob__MergeSamFiles_on_data_61_and_data_60__Merged_BAM_dataset__cb___bam_peak_770	213	.	5.09878	24.6894	21.3764	185	Distal Intergenic	2	51841266	51843287	2022	1	Solyc01g056310	3	-35712
MBtmv-ch01	51931607	51931974	368	*	Galaxy62-__ob__MergeSamFiles_on_data_61_and_data_60__Merged_BAM_dataset__cb___bam_peak_771	185	.	4.76865	21.7356	18.5924	164	Distal Intergenic	2	51912247	51914018	1772	2	Solyc01g160410	1	-17589
MBtmv-ch01	52019788	52020066	279	*	Galaxy62-__ob__MergeSamFiles_on_data_61_and_data_60__Merged_BAM_dataset__cb___bam_peak_772	152	.	4.24088	18.2418	15.2918	189	Distal Intergenic	2	51912247	51914018	1772	2	Solyc01g160410	1	-105770
MBtmv-ch01	52047428	52047712	285	*	Galaxy62-__ob__MergeSamFiles_on_data_61_and_data_60__Merged_BAM_dataset__cb___bam_peak_773	158	.	3.67924	18.7829	15.8018	131	Distal Intergenic	2	52141137	52161806	20670	1	Solyc01g056340	4	-93425
MBtmv-ch01	52098623	52099018	396	*	Galaxy62-__ob__MergeSamFiles_on_data_61_and_data_60__Merged_BAM_dataset__cb___bam_peak_774	435	.	7.36411	47.9683	43.5465	209	Distal Intergenic	2	52141137	52161806	20670	1	Solyc01g056340	4	-42119
MBtmv-ch01	52121725	52122066	342	*	Galaxy62-__ob__MergeSamFiles_on_data_61_and_data_60__Merged_BAM_dataset__cb___bam_peak_775	336	.	5.38188	37.6207	33.68	144	Distal Intergenic	2	52141137	52161806	20670	1	Solyc01g056340	4	-19071
MBtmv-ch01	52354095	52354460	366	*	Galaxy62-__ob__MergeSamFiles_on_data_61_and_data_60__Merged_BAM_dataset__cb___bam_peak_776	120	.	3.18087	14.8355	12.0892	153	Distal Intergenic	2	52426539	52428938	2400	2	Solyc01g056370	3	74478
MBtmv-ch01	52363609	52364062	454	*	Galaxy62-__ob__MergeSamFiles_on_data_61_and_data_60__Merged_BAM_dataset__cb___bam_peak_777	242	.	5.01	27.6607	24.2019	259	Distal Intergenic	2	52426539	52428938	2400	2	Solyc01g056370	3	64876
MBtmv-ch01	52381771	52382055	285	*	Galaxy62-__ob__MergeSamFiles_on_data_61_and_data_60__Merged_BAM_dataset__cb___bam_peak_778	120	.	3.28064	14.7849	12.0429	118	Distal Intergenic	2	52426539	52428938	2400	2	Solyc01g056370	3	46883
MBtmv-ch01	52433147	52433454	308	*	Galaxy62-__ob__MergeSamFiles_on_data_61_and_data_60__Merged_BAM_dataset__cb___bam_peak_779	213	.	5.09878	24.6894	21.3764	182	Distal Intergenic	2	52426539	52428938	2400	2	Solyc01g056370	3	-4209
MBtmv-ch01	52433963	52434456	494	*	Galaxy62-__ob__MergeSamFiles_on_data_61_and_data_60__Merged_BAM_dataset__cb___bam_peak_780	131	.	3.56842	15.9559	13.1388	274	Distal Intergenic	2	52426539	52428938	2400	2	Solyc01g056370	3	-5025
MBtmv-ch01	52461060	52461338	279	*	Galaxy62-__ob__MergeSamFiles_on_data_61_and_data_60__Merged_BAM_dataset__cb___bam_peak_781	110	.	3.24341	13.6809	11.0127	178	Distal Intergenic	2	52426539	52428938	2400	2	Solyc01g056370	3	-32122
MBtmv-ch01	52475655	52475983	329	*	Galaxy62-__ob__MergeSamFiles_on_data_61_and_data_60__Merged_BAM_dataset__cb___bam_peak_782	141	.	3.62709	17.0741	14.1866	160	Distal Intergenic	2	52426539	52428938	2400	2	Solyc01g056370	3	-46717
MBtmv-ch01	52503522	52503817	296	*	Galaxy62-__ob__MergeSamFiles_on_data_61_and_data_60__Merged_BAM_dataset__cb___bam_peak_783	185	.	4.32812	21.7265	18.5833	163	Distal Intergenic	2	52426539	52428938	2400	2	Solyc01g056370	3	-74584
MBtmv-ch01	52614932	52615234	303	*	Galaxy62-__ob__MergeSamFiles_on_data_61_and_data_60__Merged_BAM_dataset__cb___bam_peak_784	138	.	3.89183	16.7398	13.8728	196	Distal Intergenic	2	52626546	52626791	246	1	Solyc01g056380	1	-11312
MBtmv-ch01	52728244	52728658	415	*	Galaxy62-__ob__MergeSamFiles_on_data_61_and_data_60__Merged_BAM_dataset__cb___bam_peak_785	337	.	5.9418	37.7118	33.7632	207	Distal Intergenic	2	52720803	52723754	2952	1	Solyc01g056450	3	7441
MBtmv-ch01	52792649	52793128	480	*	Galaxy62-__ob__MergeSamFiles_on_data_61_and_data_60__Merged_BAM_dataset__cb___bam_peak_786	72	.	3.15707	9.68036	7.27907	355	Distal Intergenic	2	52720803	52723754	2952	1	Solyc01g056450	3	71846
MBtmv-ch01	52807939	52808359	421	*	Galaxy62-__ob__MergeSamFiles_on_data_61_and_data_60__Merged_BAM_dataset__cb___bam_peak_787	135	.	3.74604	16.3878	13.5352	318	Distal Intergenic	2	52865405	52866201	797	1	Solyc01g056460	1	-57046
MBtmv-ch01	52840459	52840757	299	*	Galaxy62-__ob__MergeSamFiles_on_data_61_and_data_60__Merged_BAM_dataset__cb___bam_peak_788	182	.	4.01078	21.349	18.2219	176	Distal Intergenic	2	52865405	52866201	797	1	Solyc01g056460	1	-24648
MBtmv-ch01	52884789	52885070	282	*	Galaxy62-__ob__MergeSamFiles_on_data_61_and_data_60__Merged_BAM_dataset__cb___bam_peak_789	127	.	3.47259	15.5564	12.7631	123	Distal Intergenic	2	52870298	52871066	769	1	Solyc01g056470	1	14491
MBtmv-ch01	52993096	52993381	286	*	Galaxy62-__ob__MergeSamFiles_on_data_61_and_data_60__Merged_BAM_dataset__cb___bam_peak_790	149	.	3.89328	17.8589	14.9205	116	Distal Intergenic	2	53069347	53072361	3015	1	Solyc01g056485	2	-75966
MBtmv-ch01	53009651	53010093	443	*	Galaxy62-__ob__MergeSamFiles_on_data_61_and_data_60__Merged_BAM_dataset__cb___bam_peak_791	376	.	6.31453	41.8187	37.6887	215	Distal Intergenic	2	53069347	53072361	3015	1	Solyc01g056485	2	-59254
MBtmv-ch01	53365163	53365483	321	*	Galaxy62-__ob__MergeSamFiles_on_data_61_and_data_60__Merged_BAM_dataset__cb___bam_peak_792	187	.	4.24864	21.9073	18.7426	177	Distal Intergenic	2	53424577	53425461	885	1	Solyc01g160430	1	-59094
MBtmv-ch01	53376968	53377528	561	*	Galaxy62-__ob__MergeSamFiles_on_data_61_and_data_60__Merged_BAM_dataset__cb___bam_peak_793	319	.	4.99611	35.7671	31.9137	260	Distal Intergenic	2	53424577	53425461	885	1	Solyc01g160430	1	-47049
MBtmv-ch01	53392986	53393439	454	*	Galaxy62-__ob__MergeSamFiles_on_data_61_and_data_60__Merged_BAM_dataset__cb___bam_peak_794	315	.	4.84414	35.3932	31.5602	195	Distal Intergenic	2	53424577	53425461	885	1	Solyc01g160430	1	-31138
MBtmv-ch01	53395759	53396075	317	*	Galaxy62-__ob__MergeSamFiles_on_data_61_and_data_60__Merged_BAM_dataset__cb___bam_peak_795	173	.	4.13328	20.4766	17.3874	134	Distal Intergenic	2	53424577	53425461	885	1	Solyc01g160430	1	-28502
MBtmv-ch01	53416037	53416323	287	*	Galaxy62-__ob__MergeSamFiles_on_data_61_and_data_60__Merged_BAM_dataset__cb___bam_peak_796	165	.	4.10055	19.5289	16.5038	91	Distal Intergenic	2	53424577	53425461	885	1	Solyc01g160430	1	-8254
MBtmv-ch01	53427826	53428146	321	*	Galaxy62-__ob__MergeSamFiles_on_data_61_and_data_60__Merged_BAM_dataset__cb___bam_peak_797	146	.	4.28973	17.6068	14.6766	157	Distal Intergenic	2	53424577	53425461	885	1	Solyc01g160430	1	3249
MBtmv-ch01	53495440	53495795	356	*	Galaxy62-__ob__MergeSamFiles_on_data_61_and_data_60__Merged_BAM_dataset__cb___bam_peak_798	184	.	4.54242	21.5854	18.4474	161	Distal Intergenic	2	53454712	53455997	1286	2	Solyc01g056590	2	-39443
MBtmv-ch01	53510724	53511037	314	*	Galaxy62-__ob__MergeSamFiles_on_data_61_and_data_60__Merged_BAM_dataset__cb___bam_peak_799	220	.	4.63999	25.3912	22.0526	146	Distal Intergenic	2	53561112	53561877	766	1	Solyc01g056600	2	-50075
MBtmv-ch01	53514340	53514625	286	*	Galaxy62-__ob__MergeSamFiles_on_data_61_and_data_60__Merged_BAM_dataset__cb___bam_peak_800	100	.	3.40071	12.6687	10.0559	175	Distal Intergenic	2	53561112	53561877	766	1	Solyc01g056600	2	-46487
MBtmv-ch01	53533593	53533879	287	*	Galaxy62-__ob__MergeSamFiles_on_data_61_and_data_60__Merged_BAM_dataset__cb___bam_peak_801	182	.	3.52279	21.3786	18.2513	156	Distal Intergenic	2	53561112	53561877	766	1	Solyc01g056600	2	-27233
MBtmv-ch01	53612800	53613232	433	*	Galaxy62-__ob__MergeSamFiles_on_data_61_and_data_60__Merged_BAM_dataset__cb___bam_peak_802	275	.	4.73011	31.1493	27.5169	190	Distal Intergenic	2	53627886	53630776	2891	2	Solyc01g161880	1	17544
MBtmv-ch01	53619335	53619641	307	*	Galaxy62-__ob__MergeSamFiles_on_data_61_and_data_60__Merged_BAM_dataset__cb___bam_peak_803	221	.	4.33661	25.5301	22.1672	169	Distal Intergenic	2	53627886	53630776	2891	2	Solyc01g161880	1	11135
MBtmv-ch01	53673224	53673559	336	*	Galaxy62-__ob__MergeSamFiles_on_data_61_and_data_60__Merged_BAM_dataset__cb___bam_peak_804	193	.	3.48395	22.5309	19.3363	189	Distal Intergenic	2	53699705	53700041	337	1	Solyc01g056640	1	-26146
MBtmv-ch01	53766219	53766544	326	*	Galaxy62-__ob__MergeSamFiles_on_data_61_and_data_60__Merged_BAM_dataset__cb___bam_peak_805	101	.	3.48875	12.7275	10.1122	174	Distal Intergenic	2	53699705	53700041	337	1	Solyc01g056640	1	66514
MBtmv-ch01	53796148	53796456	309	*	Galaxy62-__ob__MergeSamFiles_on_data_61_and_data_60__Merged_BAM_dataset__cb___bam_peak_806	140	.	4.18186	16.9421	14.0601	140	Distal Intergenic	2	53699705	53700041	337	1	Solyc01g056640	1	96443
MBtmv-ch01	53843279	53843628	350	*	Galaxy62-__ob__MergeSamFiles_on_data_61_and_data_60__Merged_BAM_dataset__cb___bam_peak_807	122	.	3.91218	14.9993	12.2229	247	Distal Intergenic	2	53892955	53893685	731	1	Solyc01g161920	1	-49327
MBtmv-ch01	53938567	53938908	342	*	Galaxy62-__ob__MergeSamFiles_on_data_61_and_data_60__Merged_BAM_dataset__cb___bam_peak_808	179	.	4.24116	21.0646	17.9481	178	Promoter (<=1kb)	2	53937632	53938079	448	1	Solyc01g056650	1	935
MBtmv-ch01	54090387	54090754	368	*	Galaxy62-__ob__MergeSamFiles_on_data_61_and_data_60__Merged_BAM_dataset__cb___bam_peak_809	361	.	6.28852	40.2144	36.1562	181	Distal Intergenic	2	54107154	54116689	9536	2	Solyc01g056660	3	25935
MBtmv-ch01	54165298	54165589	292	*	Galaxy62-__ob__MergeSamFiles_on_data_61_and_data_60__Merged_BAM_dataset__cb___bam_peak_810	172	.	3.25004	20.3615	17.2775	184	Distal Intergenic	2	54187203	54187713	511	1	Solyc01g161940	1	-21614
MBtmv-ch01	54210128	54210439	312	*	Galaxy62-__ob__MergeSamFiles_on_data_61_and_data_60__Merged_BAM_dataset__cb___bam_peak_811	201	.	4.59069	23.3604	20.1171	114	Distal Intergenic	2	54187203	54187713	511	1	Solyc01g161940	1	22925
MBtmv-ch01	54367630	54367952	323	*	Galaxy62-__ob__MergeSamFiles_on_data_61_and_data_60__Merged_BAM_dataset__cb___bam_peak_812	213	.	5.09878	24.6894	21.3764	198	Distal Intergenic	2	54510569	54525853	15285	2	Solyc01g056690	4	157901
MBtmv-ch01	54443791	54444203	413	*	Galaxy62-__ob__MergeSamFiles_on_data_61_and_data_60__Merged_BAM_dataset__cb___bam_peak_813	384	.	6.87868	42.6127	38.445	230	Distal Intergenic	2	54510569	54525853	15285	2	Solyc01g056690	4	81650
MBtmv-ch01	54489868	54490270	403	*	Galaxy62-__ob__MergeSamFiles_on_data_61_and_data_60__Merged_BAM_dataset__cb___bam_peak_814	122	.	3.96611	14.9993	12.2229	179	Distal Intergenic	2	54510569	54525853	15285	2	Solyc01g056690	4	35583
MBtmv-ch01	54539555	54539964	410	*	Galaxy62-__ob__MergeSamFiles_on_data_61_and_data_60__Merged_BAM_dataset__cb___bam_peak_815	241	.	4.70988	27.607	24.1516	179	Distal Intergenic	2	54510569	54525853	15285	2	Solyc01g056690	4	-13702
MBtmv-ch01	54575953	54576343	391	*	Galaxy62-__ob__MergeSamFiles_on_data_61_and_data_60__Merged_BAM_dataset__cb___bam_peak_816	67	.	2.74462	9.12131	6.7786	66	Distal Intergenic	2	54562682	54563913	1232	1	Solyc01g161960	1	13271
MBtmv-ch01	54577880	54578372	493	*	Galaxy62-__ob__MergeSamFiles_on_data_61_and_data_60__Merged_BAM_dataset__cb___bam_peak_817	110	.	3.1423	13.7446	11.0623	366	Distal Intergenic	2	54562682	54563913	1232	1	Solyc01g161960	1	15198
MBtmv-ch01	54642749	54643019	271	*	Galaxy62-__ob__MergeSamFiles_on_data_61_and_data_60__Merged_BAM_dataset__cb___bam_peak_818	147	.	3.70383	17.6647	14.7314	142	Distal Intergenic	2	54562682	54563913	1232	1	Solyc01g161960	1	80067
MBtmv-ch01	54667862	54668252	391	*	Galaxy62-__ob__MergeSamFiles_on_data_61_and_data_60__Merged_BAM_dataset__cb___bam_peak_819	253	.	4.85353	28.9098	25.3842	195	Distal Intergenic	2	54562682	54563913	1232	1	Solyc01g161960	1	105180
MBtmv-ch01	54678542	54678810	269	*	Galaxy62-__ob__MergeSamFiles_on_data_61_and_data_60__Merged_BAM_dataset__cb___bam_peak_820	121	.	3.93449	14.8624	12.1136	189	Distal Intergenic	2	54562682	54563913	1232	1	Solyc01g161960	1	115860
MBtmv-ch01	54729770	54730043	274	*	Galaxy62-__ob__MergeSamFiles_on_data_61_and_data_60__Merged_BAM_dataset__cb___bam_peak_821	146	.	4.28973	17.6068	14.6766	118	Distal Intergenic	2	54866684	54876731	10048	2	Solyc01g056720	4	146688
MBtmv-ch01	54842166	54842438	273	*	Galaxy62-__ob__MergeSamFiles_on_data_61_and_data_60__Merged_BAM_dataset__cb___bam_peak_822	146	.	4.1799	17.5363	14.6318	77	Distal Intergenic	2	54866684	54876731	10048	2	Solyc01g056720	4	34293
MBtmv-ch01	54909330	54909638	309	*	Galaxy62-__ob__MergeSamFiles_on_data_61_and_data_60__Merged_BAM_dataset__cb___bam_peak_823	148	.	3.47128	17.7449	14.8107	123	Distal Intergenic	2	54866684	54876731	10048	2	Solyc01g056720	4	-32599
MBtmv-ch01	55025815	55026172	358	*	Galaxy62-__ob__MergeSamFiles_on_data_61_and_data_60__Merged_BAM_dataset__cb___bam_peak_824	88	.	3.40136	11.3811	8.85936	210	Promoter (1-2kb)	2	55024420	55025373	954	1	Solyc01g056730	3	1395
MBtmv-ch01	55146602	55146985	384	*	Galaxy62-__ob__MergeSamFiles_on_data_61_and_data_60__Merged_BAM_dataset__cb___bam_peak_825	186	.	4.72122	21.7654	18.6039	145	Distal Intergenic	2	55130177	55130668	492	1	Solyc01g056800	1	16425
MBtmv-ch01	55152722	55153100	379	*	Galaxy62-__ob__MergeSamFiles_on_data_61_and_data_60__Merged_BAM_dataset__cb___bam_peak_826	287	.	3.49989	32.428	28.7362	188	Distal Intergenic	2	55130177	55130668	492	1	Solyc01g056800	1	22545
MBtmv-ch01	55215840	55216131	292	*	Galaxy62-__ob__MergeSamFiles_on_data_61_and_data_60__Merged_BAM_dataset__cb___bam_peak_827	140	.	4.18186	16.9421	14.0601	156	Distal Intergenic	2	55130177	55130668	492	1	Solyc01g056800	1	85663
MBtmv-ch01	55219188	55219886	699	*	Galaxy62-__ob__MergeSamFiles_on_data_61_and_data_60__Merged_BAM_dataset__cb___bam_peak_828	231	.	4.76297	26.5411	23.1394	210	Distal Intergenic	2	55130177	55130668	492	1	Solyc01g056800	1	89011
MBtmv-ch01	55222561	55222870	310	*	Galaxy62-__ob__MergeSamFiles_on_data_61_and_data_60__Merged_BAM_dataset__cb___bam_peak_829	146	.	4.28973	17.6068	14.6766	178	Distal Intergenic	2	55130177	55130668	492	1	Solyc01g056800	1	92384
MBtmv-ch01	55243711	55244124	414	*	Galaxy62-__ob__MergeSamFiles_on_data_61_and_data_60__Merged_BAM_dataset__cb___bam_peak_830	184	.	4.18428	21.5435	18.4088	179	Distal Intergenic	2	55317918	55328218	10301	2	Solyc01g056810	4	84094
MBtmv-ch01	55290334	55290658	325	*	Galaxy62-__ob__MergeSamFiles_on_data_61_and_data_60__Merged_BAM_dataset__cb___bam_peak_831	126	.	3.09924	15.4473	12.6573	183	Distal Intergenic	2	55317918	55328218	10301	2	Solyc01g056810	4	37560
MBtmv-ch01	55368641	55369025	385	*	Galaxy62-__ob__MergeSamFiles_on_data_61_and_data_60__Merged_BAM_dataset__cb___bam_peak_832	120	.	3.48689	14.7987	12.0547	160	Distal Intergenic	2	55340669	55343381	2713	2	Solyc01g056830	3	-25260
MBtmv-ch01	55409918	55410271	354	*	Galaxy62-__ob__MergeSamFiles_on_data_61_and_data_60__Merged_BAM_dataset__cb___bam_peak_833	235	.	5.31452	26.9565	23.5223	150	Distal Intergenic	2	55431367	55431642	276	1	Solyc01g056840	1	-21096
MBtmv-ch01	55418041	55418316	276	*	Galaxy62-__ob__MergeSamFiles_on_data_61_and_data_60__Merged_BAM_dataset__cb___bam_peak_834	153	.	4.34367	18.28	15.3189	70	Distal Intergenic	2	55431367	55431642	276	1	Solyc01g056840	1	-13051
MBtmv-ch01	55430362	55430749	388	*	Galaxy62-__ob__MergeSamFiles_on_data_61_and_data_60__Merged_BAM_dataset__cb___bam_peak_835	156	.	4.12478	18.6492	15.6752	144	Promoter (<=1kb)	2	55431367	55431642	276	1	Solyc01g056840	1	-618
MBtmv-ch01	55455317	55455666	350	*	Galaxy62-__ob__MergeSamFiles_on_data_61_and_data_60__Merged_BAM_dataset__cb___bam_peak_836	110	.	3.36459	13.6723	11.0057	197	Distal Intergenic	2	55431367	55431642	276	1	Solyc01g056840	1	23950
MBtmv-ch01	55460830	55461123	294	*	Galaxy62-__ob__MergeSamFiles_on_data_61_and_data_60__Merged_BAM_dataset__cb___bam_peak_837	164	.	3.8573	19.4773	16.4543	133	Distal Intergenic	2	55431367	55431642	276	1	Solyc01g056840	1	29463
MBtmv-ch01	55474277	55474606	330	*	Galaxy62-__ob__MergeSamFiles_on_data_61_and_data_60__Merged_BAM_dataset__cb___bam_peak_838	83	.	3.37281	10.7914	8.30496	128	Distal Intergenic	2	55431367	55431642	276	1	Solyc01g056840	1	42910
MBtmv-ch01	55545249	55545659	411	*	Galaxy62-__ob__MergeSamFiles_on_data_61_and_data_60__Merged_BAM_dataset__cb___bam_peak_839	212	.	5.05812	24.4997	21.2078	247	Distal Intergenic	2	55556364	55563138	6775	2	Solyc01g056850	3	17479
MBtmv-ch01	55572483	55572823	341	*	Galaxy62-__ob__MergeSamFiles_on_data_61_and_data_60__Merged_BAM_dataset__cb___bam_peak_840	193	.	4.70209	22.5749	19.3792	145	Distal Intergenic	2	55556364	55563138	6775	2	Solyc01g056850	3	-9345
MBtmv-ch01	55657326	55657657	332	*	Galaxy62-__ob__MergeSamFiles_on_data_61_and_data_60__Merged_BAM_dataset__cb___bam_peak_841	159	.	4.3976	18.9613	15.9543	239	Distal Intergenic	2	55698411	55698827	417	2	Solyc00g500030	1_5	41170
MBtmv-ch01	55685196	55685565	370	*	Galaxy62-__ob__MergeSamFiles_on_data_61_and_data_60__Merged_BAM_dataset__cb___bam_peak_842	179	.	4.66729	21.0528	17.9375	196	Distal Intergenic	2	55698411	55698827	417	2	Solyc00g500030	1_5	13262
MBtmv-ch01	55985885	55986163	279	*	Galaxy62-__ob__MergeSamFiles_on_data_61_and_data_60__Merged_BAM_dataset__cb___bam_peak_843	201	.	4.63728	23.3604	20.1171	91	Distal Intergenic	2	55978145	55978201	57	2	Solyc09g015460	3	-7684
MBtmv-ch01	56058766	56059139	374	*	Galaxy62-__ob__MergeSamFiles_on_data_61_and_data_60__Merged_BAM_dataset__cb___bam_peak_844	197	.	4.69295	22.9939	19.7816	163	Distal Intergenic	2	55978145	55978201	57	2	Solyc09g015460	3	-80565
MBtmv-ch01	56095256	56095608	353	*	Galaxy62-__ob__MergeSamFiles_on_data_61_and_data_60__Merged_BAM_dataset__cb___bam_peak_845	313	.	5.2002	35.1686	31.3444	189	Distal Intergenic	2	56199727	56200860	1134	2	Solyc01g161980	1	105252
MBtmv-ch01	56109197	56109588	392	*	Galaxy62-__ob__MergeSamFiles_on_data_61_and_data_60__Merged_BAM_dataset__cb___bam_peak_846	327	.	6.28538	36.6014	32.706	174	Distal Intergenic	2	56199727	56200860	1134	2	Solyc01g161980	1	91272
MBtmv-ch01	56111573	56112015	443	*	Galaxy62-__ob__MergeSamFiles_on_data_61_and_data_60__Merged_BAM_dataset__cb___bam_peak_847	72	.	3.15707	9.68036	7.27907	88	Distal Intergenic	2	56199727	56200860	1134	2	Solyc01g161980	1	88845
MBtmv-ch01	56147442	56147809	368	*	Galaxy62-__ob__MergeSamFiles_on_data_61_and_data_60__Merged_BAM_dataset__cb___bam_peak_848	288	.	4.83882	32.5648	28.8616	182	Distal Intergenic	2	56199727	56200860	1134	2	Solyc01g161980	1	53051
MBtmv-ch01	56154025	56154462	438	*	Galaxy62-__ob__MergeSamFiles_on_data_61_and_data_60__Merged_BAM_dataset__cb___bam_peak_849	435	.	7.15148	47.9617	43.5465	229	Distal Intergenic	2	56199727	56200860	1134	2	Solyc01g161980	1	46398
MBtmv-ch01	56161056	56161373	318	*	Galaxy62-__ob__MergeSamFiles_on_data_61_and_data_60__Merged_BAM_dataset__cb___bam_peak_850	120	.	2.8733	14.7546	12.0157	164	Distal Intergenic	2	56199727	56200860	1134	2	Solyc01g161980	1	39487
MBtmv-ch01	56200581	56200849	269	*	Galaxy62-__ob__MergeSamFiles_on_data_61_and_data_60__Merged_BAM_dataset__cb___bam_peak_851	110	.	3.68946	13.7787	11.0888	81	Promoter (<=1kb)	2	56199727	56200860	1134	2	Solyc01g161980	1	11
MBtmv-ch01	56254721	56254992	272	*	Galaxy62-__ob__MergeSamFiles_on_data_61_and_data_60__Merged_BAM_dataset__cb___bam_peak_852	80	.	2.95692	10.4898	8.03741	166	Distal Intergenic	2	56213827	56214511	685	2	Solyc01g056950	1	-40210
MBtmv-ch01	56276706	56277039	334	*	Galaxy62-__ob__MergeSamFiles_on_data_61_and_data_60__Merged_BAM_dataset__cb___bam_peak_853	106	.	2.74787	13.3497	10.6922	81	Distal Intergenic	2	56213827	56214511	685	2	Solyc01g056950	1	-62195
MBtmv-ch01	56277867	56278238	372	*	Galaxy62-__ob__MergeSamFiles_on_data_61_and_data_60__Merged_BAM_dataset__cb___bam_peak_854	178	.	4.18149	20.9253	17.823	210	Distal Intergenic	2	56213827	56214511	685	2	Solyc01g056950	1	-63356
MBtmv-ch01	56423976	56424374	399	*	Galaxy62-__ob__MergeSamFiles_on_data_61_and_data_60__Merged_BAM_dataset__cb___bam_peak_855	335	.	4.97459	37.5337	33.5948	193	Promoter (2-3kb)	2	56426413	56426757	345	2	Solyc01g162000	1	2383
MBtmv-ch01	56451407	56451759	353	*	Galaxy62-__ob__MergeSamFiles_on_data_61_and_data_60__Merged_BAM_dataset__cb___bam_peak_856	280	.	5.79995	31.6686	28.0029	191	Intron (Solyc01g056990.3.1/Solyc01g056990.3, intron 6 of 6)	2	56439188	56452190	13003	1	Solyc01g056990	3	12219
MBtmv-ch01	56491475	56491900	426	*	Galaxy62-__ob__MergeSamFiles_on_data_61_and_data_60__Merged_BAM_dataset__cb___bam_peak_857	89	.	2.53957	11.4316	8.90902	323	Distal Intergenic	2	56480916	56486961	6046	1	Solyc01g057003	1	10559
MBtmv-ch01	56684720	56685002	283	*	Galaxy62-__ob__MergeSamFiles_on_data_61_and_data_60__Merged_BAM_dataset__cb___bam_peak_858	93	.	3.48068	11.9446	9.3778	129	Distal Intergenic	2	56678580	56679159	580	1	Solyc01g057060	1	6140
MBtmv-ch01	56777359	56777791	433	*	Galaxy62-__ob__MergeSamFiles_on_data_61_and_data_60__Merged_BAM_dataset__cb___bam_peak_859	575	.	8.62402	62.6188	57.5455	199	Distal Intergenic	2	56720093	56726641	6549	1	Solyc01g162020	1	57266
MBtmv-ch01	56784849	56785118	270	*	Galaxy62-__ob__MergeSamFiles_on_data_61_and_data_60__Merged_BAM_dataset__cb___bam_peak_860	116	.	3.85824	14.3696	11.6401	67	Distal Intergenic	2	56720093	56726641	6549	1	Solyc01g162020	1	64756
MBtmv-ch01	57055721	57056057	337	*	Galaxy62-__ob__MergeSamFiles_on_data_61_and_data_60__Merged_BAM_dataset__cb___bam_peak_861	278	.	4.65281	31.5238	27.8771	168	Distal Intergenic	2	56874460	56874801	342	2	Solyc01g057080	1	-180920
MBtmv-ch01	57076468	57076828	361	*	Galaxy62-__ob__MergeSamFiles_on_data_61_and_data_60__Merged_BAM_dataset__cb___bam_peak_862	168	.	4.02769	19.8918	16.8457	166	Distal Intergenic	2	56874460	56874801	342	2	Solyc01g057080	1	-201667
MBtmv-ch01	57104121	57104404	284	*	Galaxy62-__ob__MergeSamFiles_on_data_61_and_data_60__Merged_BAM_dataset__cb___bam_peak_863	172	.	4.55941	20.3478	17.264	143	Distal Intergenic	2	56874460	56874801	342	2	Solyc01g057080	1	-229320
MBtmv-ch01	57455607	57456036	430	*	Galaxy62-__ob__MergeSamFiles_on_data_61_and_data_60__Merged_BAM_dataset__cb___bam_peak_864	218	.	4.99399	25.159	21.8274	214	Distal Intergenic	2	57411373	57414255	2883	1	Solyc01g057117	1	44234
MBtmv-ch01	57537263	57537619	357	*	Galaxy62-__ob__MergeSamFiles_on_data_61_and_data_60__Merged_BAM_dataset__cb___bam_peak_865	205	.	4.85464	23.7832	20.5241	189	Distal Intergenic	2	57643803	57643961	159	1	Solyc01g057130	1	-106184
MBtmv-ch01	57547552	57547843	292	*	Galaxy62-__ob__MergeSamFiles_on_data_61_and_data_60__Merged_BAM_dataset__cb___bam_peak_866	167	.	3.52636	19.7953	16.7512	153	Distal Intergenic	2	57643803	57643961	159	1	Solyc01g057130	1	-95960
MBtmv-ch01	57647322	57647692	371	*	Galaxy62-__ob__MergeSamFiles_on_data_61_and_data_60__Merged_BAM_dataset__cb___bam_peak_867	192	.	4.82909	22.4855	19.2918	192	Distal Intergenic	2	57643803	57643961	159	1	Solyc01g057130	1	3519
MBtmv-ch01	57915734	57916050	317	*	Galaxy62-__ob__MergeSamFiles_on_data_61_and_data_60__Merged_BAM_dataset__cb___bam_peak_868	120	.	3.35851	14.7825	12.0417	98	Distal Intergenic	2	57937730	57938008	279	2	Solyc01g057150	1	21958
MBtmv-ch01	57922238	57922532	295	*	Galaxy62-__ob__MergeSamFiles_on_data_61_and_data_60__Merged_BAM_dataset__cb___bam_peak_869	159	.	4.3976	18.9613	15.9543	191	Distal Intergenic	2	57937730	57938008	279	2	Solyc01g057150	1	15476
MBtmv-ch01	57934869	57935194	326	*	Galaxy62-__ob__MergeSamFiles_on_data_61_and_data_60__Merged_BAM_dataset__cb___bam_peak_870	130	.	3.47362	15.9139	13.0993	138	Promoter (2-3kb)	2	57937730	57938008	279	2	Solyc01g057150	1	2814
MBtmv-ch01	57973334	57973641	308	*	Galaxy62-__ob__MergeSamFiles_on_data_61_and_data_60__Merged_BAM_dataset__cb___bam_peak_871	199	.	4.93697	23.213	19.9762	119	Distal Intergenic	2	57939064	57939264	201	1	Solyc01g057160	1	34270
MBtmv-ch01	58045491	58045918	428	*	Galaxy62-__ob__MergeSamFiles_on_data_61_and_data_60__Merged_BAM_dataset__cb___bam_peak_872	479	.	6.32454	52.6208	47.9919	202	Distal Intergenic	2	58032740	58033951	1212	2	Solyc01g057185	2	-11540
MBtmv-ch01	58104378	58104732	355	*	Galaxy62-__ob__MergeSamFiles_on_data_61_and_data_60__Merged_BAM_dataset__cb___bam_peak_873	156	.	3.46424	18.6605	15.6851	139	Distal Intergenic	2	58032740	58033951	1212	2	Solyc01g057185	2	-70427
MBtmv-ch01	58113676	58113976	301	*	Galaxy62-__ob__MergeSamFiles_on_data_61_and_data_60__Merged_BAM_dataset__cb___bam_peak_874	101	.	2.98519	12.7833	10.1665	111	Distal Intergenic	2	58032740	58033951	1212	2	Solyc01g057185	2	-79725
MBtmv-ch01	58117427	58117787	361	*	Galaxy62-__ob__MergeSamFiles_on_data_61_and_data_60__Merged_BAM_dataset__cb___bam_peak_875	256	.	5.56424	29.1887	25.6525	189	Distal Intergenic	2	58032740	58033951	1212	2	Solyc01g057185	2	-83476
MBtmv-ch01	58191389	58191735	347	*	Galaxy62-__ob__MergeSamFiles_on_data_61_and_data_60__Merged_BAM_dataset__cb___bam_peak_876	125	.	3.31395	15.3432	12.5594	188	Distal Intergenic	2	58274984	58276147	1164	2	Solyc01g057190	1	84412
MBtmv-ch01	58221339	58221652	314	*	Galaxy62-__ob__MergeSamFiles_on_data_61_and_data_60__Merged_BAM_dataset__cb___bam_peak_877	146	.	3.27713	17.561	14.6534	180	Distal Intergenic	2	58274984	58276147	1164	2	Solyc01g057190	1	54495
MBtmv-ch01	58315773	58316090	318	*	Galaxy62-__ob__MergeSamFiles_on_data_61_and_data_60__Merged_BAM_dataset__cb___bam_peak_878	172	.	4.55941	20.3478	17.264	199	Distal Intergenic	2	58285224	58287300	2077	2	Solyc01g057200	4	-28473
MBtmv-ch01	58428382	58428765	384	*	Galaxy62-__ob__MergeSamFiles_on_data_61_and_data_60__Merged_BAM_dataset__cb___bam_peak_879	452	.	7.52592	49.7928	45.2916	164	Distal Intergenic	2	58424565	58426708	2144	1	Solyc01g057220	3	3817
MBtmv-ch01	58482924	58483268	345	*	Galaxy62-__ob__MergeSamFiles_on_data_61_and_data_60__Merged_BAM_dataset__cb___bam_peak_880	122	.	3.96611	14.9993	12.2229	194	Distal Intergenic	2	58531081	58531754	674	2	Solyc01g057250	2	48486
MBtmv-ch01	58632674	58633031	358	*	Galaxy62-__ob__MergeSamFiles_on_data_61_and_data_60__Merged_BAM_dataset__cb___bam_peak_881	205	.	4.85464	23.7832	20.5241	118	Distal Intergenic	2	58665405	58665618	214	2	Solyc01g162040	1	32587
MBtmv-ch01	58637095	58637579	485	*	Galaxy62-__ob__MergeSamFiles_on_data_61_and_data_60__Merged_BAM_dataset__cb___bam_peak_882	335	.	6.44719	37.4438	33.5072	210	Distal Intergenic	2	58665405	58665618	214	2	Solyc01g162040	1	28039
MBtmv-ch01	58774850	58775146	297	*	Galaxy62-__ob__MergeSamFiles_on_data_61_and_data_60__Merged_BAM_dataset__cb___bam_peak_883	134	.	4.07399	16.2858	13.4348	152	Distal Intergenic	2	58836131	58839346	3216	1	Solyc01g057260	4	-60985
MBtmv-ch01	58798150	58798467	318	*	Galaxy62-__ob__MergeSamFiles_on_data_61_and_data_60__Merged_BAM_dataset__cb___bam_peak_884	220	.	4.4881	25.4175	22.0779	164	Distal Intergenic	2	58836131	58839346	3216	1	Solyc01g057260	4	-37664
MBtmv-ch01	58805413	58805796	384	*	Galaxy62-__ob__MergeSamFiles_on_data_61_and_data_60__Merged_BAM_dataset__cb___bam_peak_885	251	.	4.8536	28.6797	25.1635	227	Distal Intergenic	2	58836131	58839346	3216	1	Solyc01g057260	4	-30335
MBtmv-ch01	58807318	58807601	284	*	Galaxy62-__ob__MergeSamFiles_on_data_61_and_data_60__Merged_BAM_dataset__cb___bam_peak_886	122	.	3.91218	14.9993	12.2229	119	Distal Intergenic	2	58836131	58839346	3216	1	Solyc01g057260	4	-28530
MBtmv-ch01	58811978	58812246	269	*	Galaxy62-__ob__MergeSamFiles_on_data_61_and_data_60__Merged_BAM_dataset__cb___bam_peak_887	116	.	3.85824	14.3696	11.6401	113	Distal Intergenic	2	58836131	58839346	3216	1	Solyc01g057260	4	-23885
MBtmv-ch01	58874671	58874961	291	*	Galaxy62-__ob__MergeSamFiles_on_data_61_and_data_60__Merged_BAM_dataset__cb___bam_peak_888	134	.	4.12792	16.2858	13.4348	112	Intron (Solyc01g057270.4.1/Solyc01g057270.4, intron 5 of 11)	2	58869718	58880460	10743	1	Solyc01g057270	4	4953
MBtmv-ch01	58977446	58977741	296	*	Galaxy62-__ob__MergeSamFiles_on_data_61_and_data_60__Merged_BAM_dataset__cb___bam_peak_889	174	.	4.32834	20.5214	17.4306	176	Distal Intergenic	2	59032275	59035075	2801	2	Solyc01g057300	2	57334
MBtmv-ch01	58987164	58987518	355	*	Galaxy62-__ob__MergeSamFiles_on_data_61_and_data_60__Merged_BAM_dataset__cb___bam_peak_890	143	.	3.8498	17.2393	14.3449	163	Distal Intergenic	2	59032275	59035075	2801	2	Solyc01g057300	2	47557
MBtmv-ch01	59076073	59076428	356	*	Galaxy62-__ob__MergeSamFiles_on_data_61_and_data_60__Merged_BAM_dataset__cb___bam_peak_891	235	.	5.31452	26.9565	23.5223	158	Promoter (2-3kb)	2	59071030	59078820	7791	2	Solyc01g057320	3	2392
MBtmv-ch01	59106995	59107339	345	*	Galaxy62-__ob__MergeSamFiles_on_data_61_and_data_60__Merged_BAM_dataset__cb___bam_peak_892	167	.	3.60484	19.8381	16.7928	143	Intron (Solyc01g057340.3.1/Solyc01g057340.3, intron 1 of 4)	2	59101418	59110542	9125	2	Solyc01g057340	3	3203
MBtmv-ch01	59146484	59146796	313	*	Galaxy62-__ob__MergeSamFiles_on_data_61_and_data_60__Merged_BAM_dataset__cb___bam_peak_893	186	.	4.77516	21.7654	18.6039	153	Distal Intergenic	2	59126986	59128424	1439	2	Solyc01g160440	1	-18060
MBtmv-ch01	59197375	59197758	384	*	Galaxy62-__ob__MergeSamFiles_on_data_61_and_data_60__Merged_BAM_dataset__cb___bam_peak_894	367	.	6.77081	40.8683	36.7769	197	Distal Intergenic	2	59164107	59166898	2792	2	Solyc01g057350	1	-30477
MBtmv-ch01	59210787	59211116	330	*	Galaxy62-__ob__MergeSamFiles_on_data_61_and_data_60__Merged_BAM_dataset__cb___bam_peak_895	122	.	3.78981	14.9974	12.2229	154	Distal Intergenic	2	59164107	59166898	2792	2	Solyc01g057350	1	-43889
MBtmv-ch01	59220037	59220363	327	*	Galaxy62-__ob__MergeSamFiles_on_data_61_and_data_60__Merged_BAM_dataset__cb___bam_peak_896	153	.	3.81302	18.3587	15.3943	180	Distal Intergenic	2	59164107	59166898	2792	2	Solyc01g057350	1	-53139
MBtmv-ch01	59293559	59293897	339	*	Galaxy62-__ob__MergeSamFiles_on_data_61_and_data_60__Merged_BAM_dataset__cb___bam_peak_897	186	.	4.77516	21.7654	18.6039	141	Distal Intergenic	2	59364477	59365719	1243	2	Solyc01g057360	2	71822
MBtmv-ch01	59296448	59296743	296	*	Galaxy62-__ob__MergeSamFiles_on_data_61_and_data_60__Merged_BAM_dataset__cb___bam_peak_898	146	.	4.23579	17.6068	14.6766	133	Distal Intergenic	2	59364477	59365719	1243	2	Solyc01g057360	2	68976
MBtmv-ch01	59349189	59349576	388	*	Galaxy62-__ob__MergeSamFiles_on_data_61_and_data_60__Merged_BAM_dataset__cb___bam_peak_899	295	.	6.0157	33.2892	29.5472	206	Distal Intergenic	2	59364477	59365719	1243	2	Solyc01g057360	2	16143
MBtmv-ch01	59394765	59395110	346	*	Galaxy62-__ob__MergeSamFiles_on_data_61_and_data_60__Merged_BAM_dataset__cb___bam_peak_900	189	.	4.7105	22.1514	18.9784	223	Distal Intergenic	2	59415127	59416579	1453	2	Solyc01g057390	2	21469
MBtmv-ch01	59562140	59562408	269	*	Galaxy62-__ob__MergeSamFiles_on_data_61_and_data_60__Merged_BAM_dataset__cb___bam_peak_901	89	.	3.07922	11.5167	8.98545	122	Distal Intergenic	2	59531206	59533258	2053	2	Solyc01g057440	3	-28882
MBtmv-ch01	59564227	59564531	305	*	Galaxy62-__ob__MergeSamFiles_on_data_61_and_data_60__Merged_BAM_dataset__cb___bam_peak_902	169	.	3.82419	19.9847	16.9328	190	Distal Intergenic	2	59531206	59533258	2053	2	Solyc01g057440	3	-30969
MBtmv-ch01	59642183	59642453	271	*	Galaxy62-__ob__MergeSamFiles_on_data_61_and_data_60__Merged_BAM_dataset__cb___bam_peak_903	116	.	3.8043	14.3696	11.6401	172	Distal Intergenic	2	59638078	59638302	225	2	Solyc01g057470	1	-3881
MBtmv-ch01	59754312	59754739	428	*	Galaxy62-__ob__MergeSamFiles_on_data_61_and_data_60__Merged_BAM_dataset__cb___bam_peak_904	204	.	4.79329	23.7088	20.4548	232	Distal Intergenic	2	59704378	59704791	414	1	Solyc12g040440	2	49934
MBtmv-ch01	59782403	59782819	417	*	Galaxy62-__ob__MergeSamFiles_on_data_61_and_data_60__Merged_BAM_dataset__cb___bam_peak_905	371	.	6.67124	41.3081	37.197	245	Distal Intergenic	2	59847144	59849377	2234	1	Solyc01g057510	2	-64325
MBtmv-ch01	59785301	59785587	287	*	Galaxy62-__ob__MergeSamFiles_on_data_61_and_data_60__Merged_BAM_dataset__cb___bam_peak_906	156	.	4.07819	18.6492	15.6752	169	Distal Intergenic	2	59847144	59849377	2234	1	Solyc01g057510	2	-61557
MBtmv-ch01	59892899	59893179	281	*	Galaxy62-__ob__MergeSamFiles_on_data_61_and_data_60__Merged_BAM_dataset__cb___bam_peak_907	104	.	3.64249	13.1379	10.4888	83	Distal Intergenic	2	59867883	59878902	11020	1	Solyc01g057520	5	25016
MBtmv-ch01	59893716	59894051	336	*	Galaxy62-__ob__MergeSamFiles_on_data_61_and_data_60__Merged_BAM_dataset__cb___bam_peak_908	275	.	5.03601	31.1932	27.5593	175	Distal Intergenic	2	59867883	59878902	11020	1	Solyc01g057520	5	25833
MBtmv-ch01	60170330	60170623	294	*	Galaxy62-__ob__MergeSamFiles_on_data_61_and_data_60__Merged_BAM_dataset__cb___bam_peak_909	122	.	3.91218	14.9993	12.2229	124	Distal Intergenic	2	60157275	60157544	270	1	Solyc01g150136	1	13055
MBtmv-ch01	60190743	60191084	342	*	Galaxy62-__ob__MergeSamFiles_on_data_61_and_data_60__Merged_BAM_dataset__cb___bam_peak_910	218	.	4.63622	25.1546	21.826	178	Distal Intergenic	2	60157275	60157544	270	1	Solyc01g150136	1	33468
MBtmv-ch01	60223623	60223918	296	*	Galaxy62-__ob__MergeSamFiles_on_data_61_and_data_60__Merged_BAM_dataset__cb___bam_peak_911	159	.	4.45154	18.9613	15.9543	99	Distal Intergenic	2	60286910	60287176	267	2	Solyc01g160100	1	63258
MBtmv-ch01	60252050	60252556	507	*	Galaxy62-__ob__MergeSamFiles_on_data_61_and_data_60__Merged_BAM_dataset__cb___bam_peak_912	249	.	5.53027	28.5015	24.9896	184	Distal Intergenic	2	60286910	60287176	267	2	Solyc01g160100	1	34620
MBtmv-ch01	60362709	60363134	426	*	Galaxy62-__ob__MergeSamFiles_on_data_61_and_data_60__Merged_BAM_dataset__cb___bam_peak_913	166	.	4.50548	19.6506	16.6128	178	Distal Intergenic	2	60286910	60287176	267	2	Solyc01g160100	1	-75533
MBtmv-ch01	60371570	60371934	365	*	Galaxy62-__ob__MergeSamFiles_on_data_61_and_data_60__Merged_BAM_dataset__cb___bam_peak_914	166	.	4.21812	19.7232	16.6842	143	Distal Intergenic	2	60286910	60287176	267	2	Solyc01g160100	1	-84394
MBtmv-ch01	60467866	60468159	294	*	Galaxy62-__ob__MergeSamFiles_on_data_61_and_data_60__Merged_BAM_dataset__cb___bam_peak_915	171	.	4.3919	20.2058	17.1453	98	Distal Intergenic	2	60493040	60500466	7427	1	Solyc01g057570	3	-24881
MBtmv-ch01	60469111	60469428	318	*	Galaxy62-__ob__MergeSamFiles_on_data_61_and_data_60__Merged_BAM_dataset__cb___bam_peak_916	146	.	3.37106	17.5494	14.6431	96	Distal Intergenic	2	60493040	60500466	7427	1	Solyc01g057570	3	-23612
MBtmv-ch01	60539106	60539438	333	*	Galaxy62-__ob__MergeSamFiles_on_data_61_and_data_60__Merged_BAM_dataset__cb___bam_peak_917	179	.	4.66729	21.0528	17.9375	132	Distal Intergenic	2	60549750	60557173	7424	2	Solyc01g162070	1	17735
MBtmv-ch01	60731098	60731408	311	*	Galaxy62-__ob__MergeSamFiles_on_data_61_and_data_60__Merged_BAM_dataset__cb___bam_peak_918	125	.	3.31395	15.3432	12.5594	201	Distal Intergenic	2	60607846	60608710	865	2	Solyc01g160460	1	-122388
MBtmv-ch01	60747463	60747757	295	*	Galaxy62-__ob__MergeSamFiles_on_data_61_and_data_60__Merged_BAM_dataset__cb___bam_peak_919	93	.	3.48068	11.9446	9.3778	102	Distal Intergenic	2	60607846	60608710	865	2	Solyc01g160460	1	-138753
MBtmv-ch01	60756445	60756713	269	*	Galaxy62-__ob__MergeSamFiles_on_data_61_and_data_60__Merged_BAM_dataset__cb___bam_peak_920	60	.	2.82026	8.34325	6.06242	69	Distal Intergenic	2	60896174	60897673	1500	1	Solyc01g057585	1	-139461
MBtmv-ch01	60765501	60765785	285	*	Galaxy62-__ob__MergeSamFiles_on_data_61_and_data_60__Merged_BAM_dataset__cb___bam_peak_921	104	.	3.69643	13.1379	10.4888	113	Distal Intergenic	2	60896174	60897673	1500	1	Solyc01g057585	1	-130389
MBtmv-ch01	60876126	60876396	271	*	Galaxy62-__ob__MergeSamFiles_on_data_61_and_data_60__Merged_BAM_dataset__cb___bam_peak_922	134	.	4.07399	16.2858	13.4348	146	Distal Intergenic	2	60896174	60897673	1500	1	Solyc01g057585	1	-19778
MBtmv-ch01	61109027	61109372	346	*	Galaxy62-__ob__MergeSamFiles_on_data_61_and_data_60__Merged_BAM_dataset__cb___bam_peak_923	146	.	4.23579	17.6068	14.6766	151	Distal Intergenic	2	61176568	61177260	693	2	Solyc01g160480	1	67888
MBtmv-ch01	61190069	61190461	393	*	Galaxy62-__ob__MergeSamFiles_on_data_61_and_data_60__Merged_BAM_dataset__cb___bam_peak_924	134	.	4.07399	16.2858	13.4348	258	Distal Intergenic	2	61176568	61177260	693	2	Solyc01g160480	1	-12809
MBtmv-ch01	61196346	61196618	273	*	Galaxy62-__ob__MergeSamFiles_on_data_61_and_data_60__Merged_BAM_dataset__cb___bam_peak_925	116	.	3.8043	14.3696	11.6401	138	Distal Intergenic	2	61176568	61177260	693	2	Solyc01g160480	1	-19086
MBtmv-ch01	61240902	61241340	439	*	Galaxy62-__ob__MergeSamFiles_on_data_61_and_data_60__Merged_BAM_dataset__cb___bam_peak_926	247	.	4.9894	28.2721	24.7856	203	Distal Intergenic	2	61176568	61177260	693	2	Solyc01g160480	1	-63642
MBtmv-ch01	61380729	61381121	393	*	Galaxy62-__ob__MergeSamFiles_on_data_61_and_data_60__Merged_BAM_dataset__cb___bam_peak_927	233	.	4.27518	26.7962	23.3838	217	Distal Intergenic	2	61420918	61422769	1852	2	Solyc01g057600	3	41648
MBtmv-ch01	61498932	61499225	294	*	Galaxy62-__ob__MergeSamFiles_on_data_61_and_data_60__Merged_BAM_dataset__cb___bam_peak_928	198	.	3.34079	23.0822	19.8651	163	Distal Intergenic	2	61528905	61529605	701	2	Solyc01g160490	1	30380
MBtmv-ch01	61667740	61668132	393	*	Galaxy62-__ob__MergeSamFiles_on_data_61_and_data_60__Merged_BAM_dataset__cb___bam_peak_929	208	.	4.42452	24.1638	20.8839	233	Distal Intergenic	2	61650997	61651167	171	1	Solyc01g057640	1	16743
MBtmv-ch01	61786298	61786640	343	*	Galaxy62-__ob__MergeSamFiles_on_data_61_and_data_60__Merged_BAM_dataset__cb___bam_peak_930	162	.	3.57223	19.2574	16.2416	162	Distal Intergenic	2	61650997	61651167	171	1	Solyc01g057640	1	135301
MBtmv-ch01	61786988	61787257	270	*	Galaxy62-__ob__MergeSamFiles_on_data_61_and_data_60__Merged_BAM_dataset__cb___bam_peak_931	122	.	3.91218	14.9993	12.2229	122	Distal Intergenic	2	61650997	61651167	171	1	Solyc01g057640	1	135991
MBtmv-ch01	61888769	61889193	425	*	Galaxy62-__ob__MergeSamFiles_on_data_61_and_data_60__Merged_BAM_dataset__cb___bam_peak_932	497	.	7.95741	54.4359	49.7227	233	Distal Intergenic	2	61964707	61965362	656	2	Solyc01g160500	1	76169
MBtmv-ch01	61893556	61893956	401	*	Galaxy62-__ob__MergeSamFiles_on_data_61_and_data_60__Merged_BAM_dataset__cb___bam_peak_933	219	.	3.50669	25.289	21.9532	199	Distal Intergenic	2	61964707	61965362	656	2	Solyc01g160500	1	71406
MBtmv-ch01	61912835	61913160	326	*	Galaxy62-__ob__MergeSamFiles_on_data_61_and_data_60__Merged_BAM_dataset__cb___bam_peak_934	134	.	4.12792	16.2858	13.4348	144	Distal Intergenic	2	61964707	61965362	656	2	Solyc01g160500	1	52202
MBtmv-ch01	61944944	61945223	280	*	Galaxy62-__ob__MergeSamFiles_on_data_61_and_data_60__Merged_BAM_dataset__cb___bam_peak_935	120	.	3.58889	14.8369	12.0892	75	Distal Intergenic	2	61964707	61965362	656	2	Solyc01g160500	1	20139
MBtmv-ch01	62179794	62180086	293	*	Galaxy62-__ob__MergeSamFiles_on_data_61_and_data_60__Merged_BAM_dataset__cb___bam_peak_936	176	.	3.97241	20.7187	17.6221	181	Distal Intergenic	2	62165494	62166314	821	2	Solyc01g057747	2	-13480
MBtmv-ch01	62187759	62188067	309	*	Galaxy62-__ob__MergeSamFiles_on_data_61_and_data_60__Merged_BAM_dataset__cb___bam_peak_937	220	.	5.20665	25.4383	22.0817	138	Distal Intergenic	2	62165494	62166314	821	2	Solyc01g057747	2	-21445
MBtmv-ch01	62240603	62240912	310	*	Galaxy62-__ob__MergeSamFiles_on_data_61_and_data_60__Merged_BAM_dataset__cb___bam_peak_938	140	.	4.04068	16.8899	14.0188	179	Distal Intergenic	2	62220065	62228643	8579	1	Solyc01g057760	4	20538
MBtmv-ch01	62307724	62308085	362	*	Galaxy62-__ob__MergeSamFiles_on_data_61_and_data_60__Merged_BAM_dataset__cb___bam_peak_939	157	.	3.58859	18.7227	15.744	184	Distal Intergenic	2	62281922	62285854	3933	1	Solyc01g057770	3	25802
MBtmv-ch01	62397964	62398315	352	*	Galaxy62-__ob__MergeSamFiles_on_data_61_and_data_60__Merged_BAM_dataset__cb___bam_peak_940	122	.	3.91218	14.9993	12.2229	202	Distal Intergenic	2	62424959	62425758	800	2	Solyc01g160510	1	27443
MBtmv-ch01	62481024	62481310	287	*	Galaxy62-__ob__MergeSamFiles_on_data_61_and_data_60__Merged_BAM_dataset__cb___bam_peak_941	199	.	4.88303	23.213	19.9762	149	Distal Intergenic	2	62467678	62473551	5874	2	Solyc01g057780	3	-7473
MBtmv-ch01	62498346	62498635	290	*	Galaxy62-__ob__MergeSamFiles_on_data_61_and_data_60__Merged_BAM_dataset__cb___bam_peak_942	152	.	4.1912	18.1928	15.2439	179	Distal Intergenic	2	62467678	62473551	5874	2	Solyc01g057780	3	-24795
MBtmv-ch01	62541775	62542158	384	*	Galaxy62-__ob__MergeSamFiles_on_data_61_and_data_60__Merged_BAM_dataset__cb___bam_peak_943	234	.	4.66911	26.9067	23.4901	192	Distal Intergenic	2	62467678	62473551	5874	2	Solyc01g057780	3	-68224
MBtmv-ch01	62543199	62543485	287	*	Galaxy62-__ob__MergeSamFiles_on_data_61_and_data_60__Merged_BAM_dataset__cb___bam_peak_944	146	.	4.28973	17.6068	14.6766	106	Distal Intergenic	2	62467678	62473551	5874	2	Solyc01g057780	3	-69648
MBtmv-ch01	62587013	62587377	365	*	Galaxy62-__ob__MergeSamFiles_on_data_61_and_data_60__Merged_BAM_dataset__cb___bam_peak_945	134	.	4.12792	16.2858	13.4348	131	Distal Intergenic	2	62639233	62644069	4837	1	Solyc01g057830	3	-51856
MBtmv-ch01	62812468	62812777	310	*	Galaxy62-__ob__MergeSamFiles_on_data_61_and_data_60__Merged_BAM_dataset__cb___bam_peak_946	145	.	3.67358	17.4896	14.5878	136	Distal Intergenic	2	62826118	62829327	3210	1	Solyc01g057907	2	-13341
MBtmv-ch01	62825435	62825797	363	*	Galaxy62-__ob__MergeSamFiles_on_data_61_and_data_60__Merged_BAM_dataset__cb___bam_peak_947	235	.	4.96341	26.9281	23.5098	180	Promoter (<=1kb)	2	62826118	62829327	3210	1	Solyc01g057907	2	-321
MBtmv-ch01	62997082	62997417	336	*	Galaxy62-__ob__MergeSamFiles_on_data_61_and_data_60__Merged_BAM_dataset__cb___bam_peak_948	426	.	7.00096	47.0764	42.6974	140	Distal Intergenic	2	63000139	63002003	1865	2	Solyc01g162110	1	4586
MBtmv-ch01	63065405	63065763	359	*	Galaxy62-__ob__MergeSamFiles_on_data_61_and_data_60__Merged_BAM_dataset__cb___bam_peak_949	128	.	4.02005	15.6381	12.8318	163	Distal Intergenic	2	63111740	63111934	195	2	Solyc01g057920	1	46171
MBtmv-ch01	63098054	63098373	320	*	Galaxy62-__ob__MergeSamFiles_on_data_61_and_data_60__Merged_BAM_dataset__cb___bam_peak_950	110	.	3.68946	13.7787	11.0888	166	Distal Intergenic	2	63111740	63111934	195	2	Solyc01g057920	1	13561
MBtmv-ch01	63137094	63137380	287	*	Galaxy62-__ob__MergeSamFiles_on_data_61_and_data_60__Merged_BAM_dataset__cb___bam_peak_951	122	.	3.02121	14.998	12.2229	199	Distal Intergenic	2	63111740	63111934	195	2	Solyc01g057920	1	-25160
MBtmv-ch01	63217965	63218337	373	*	Galaxy62-__ob__MergeSamFiles_on_data_61_and_data_60__Merged_BAM_dataset__cb___bam_peak_952	257	.	5.5842	29.2837	25.7368	186	Distal Intergenic	2	63237522	63237839	318	2	Solyc01g162120	1	19502
MBtmv-ch01	63247210	63247582	373	*	Galaxy62-__ob__MergeSamFiles_on_data_61_and_data_60__Merged_BAM_dataset__cb___bam_peak_953	159	.	4.45154	18.9613	15.9543	216	Distal Intergenic	2	63241286	63242732	1447	1	Solyc01g057960	3	5924
MBtmv-ch01	63308550	63308847	298	*	Galaxy62-__ob__MergeSamFiles_on_data_61_and_data_60__Merged_BAM_dataset__cb___bam_peak_954	99	.	3.58856	12.5363	9.9366	156	Distal Intergenic	2	63301675	63305270	3596	1	Solyc01g160300	1	6875
MBtmv-ch01	63339951	63340332	382	*	Galaxy62-__ob__MergeSamFiles_on_data_61_and_data_60__Merged_BAM_dataset__cb___bam_peak_955	313	.	5.99747	35.2041	31.377	180	Distal Intergenic	2	63301675	63305270	3596	1	Solyc01g160300	1	38276
MBtmv-ch01	63364892	63365162	271	*	Galaxy62-__ob__MergeSamFiles_on_data_61_and_data_60__Merged_BAM_dataset__cb___bam_peak_956	172	.	3.51719	20.3567	17.2728	144	Distal Intergenic	2	63301675	63305270	3596	1	Solyc01g160300	1	63217
MBtmv-ch01	63394670	63395018	349	*	Galaxy62-__ob__MergeSamFiles_on_data_61_and_data_60__Merged_BAM_dataset__cb___bam_peak_957	99	.	3.32799	12.5625	9.95986	145	Distal Intergenic	2	63301675	63305270	3596	1	Solyc01g160300	1	92995
MBtmv-ch01	63449310	63449736	427	*	Galaxy62-__ob__MergeSamFiles_on_data_61_and_data_60__Merged_BAM_dataset__cb___bam_peak_958	409	.	7.14836	45.268	40.9786	206	Distal Intergenic	2	63561354	63566127	4774	1	Solyc01g058010	3	-111618
MBtmv-ch01	63468300	63468572	273	*	Galaxy62-__ob__MergeSamFiles_on_data_61_and_data_60__Merged_BAM_dataset__cb___bam_peak_959	125	.	3.52765	15.3735	12.5863	118	Distal Intergenic	2	63561354	63566127	4774	1	Solyc01g058010	3	-92782
MBtmv-ch01	63497661	63497942	282	*	Galaxy62-__ob__MergeSamFiles_on_data_61_and_data_60__Merged_BAM_dataset__cb___bam_peak_960	128	.	4.02005	15.6381	12.8318	132	Distal Intergenic	2	63561354	63566127	4774	1	Solyc01g058010	3	-63412
MBtmv-ch01	63506773	63507118	346	*	Galaxy62-__ob__MergeSamFiles_on_data_61_and_data_60__Merged_BAM_dataset__cb___bam_peak_961	206	.	4.9909	23.9476	20.6755	212	Distal Intergenic	2	63561354	63566127	4774	1	Solyc01g058010	3	-54236
MBtmv-ch01	63583368	63583766	399	*	Galaxy62-__ob__MergeSamFiles_on_data_61_and_data_60__Merged_BAM_dataset__cb___bam_peak_962	311	.	6.12357	34.9337	31.1155	215	Distal Intergenic	2	63573100	63573468	369	2	Solyc01g058040	2	-9900
MBtmv-ch01	63619828	63620121	294	*	Galaxy62-__ob__MergeSamFiles_on_data_61_and_data_60__Merged_BAM_dataset__cb___bam_peak_963	134	.	4.12792	16.2858	13.4348	155	Promoter (2-3kb)	2	63617204	63617416	213	2	Solyc01g058080	1	-2412
MBtmv-ch01	63666470	63666809	340	*	Galaxy62-__ob__MergeSamFiles_on_data_61_and_data_60__Merged_BAM_dataset__cb___bam_peak_964	233	.	4.27518	26.7962	23.3838	159	Distal Intergenic	2	63617204	63617416	213	2	Solyc01g058080	1	-49054
MBtmv-ch01	63677788	63678163	376	*	Galaxy62-__ob__MergeSamFiles_on_data_61_and_data_60__Merged_BAM_dataset__cb___bam_peak_965	285	.	5.86072	32.2484	28.5627	185	Distal Intergenic	2	63617204	63617416	213	2	Solyc01g058080	1	-60372
MBtmv-ch01	63686811	63687167	357	*	Galaxy62-__ob__MergeSamFiles_on_data_61_and_data_60__Merged_BAM_dataset__cb___bam_peak_966	110	.	3.75037	13.749	11.0623	118	Distal Intergenic	2	63749211	63749814	604	2	Solyc01g058100	2	62647
MBtmv-ch01	63710455	63710831	377	*	Galaxy62-__ob__MergeSamFiles_on_data_61_and_data_60__Merged_BAM_dataset__cb___bam_peak_967	184	.	4.54242	21.5854	18.4474	205	Distal Intergenic	2	63749211	63749814	604	2	Solyc01g058100	2	38983
MBtmv-ch01	63714207	63714609	403	*	Galaxy62-__ob__MergeSamFiles_on_data_61_and_data_60__Merged_BAM_dataset__cb___bam_peak_968	334	.	5.35367	37.422	33.499	198	Distal Intergenic	2	63749211	63749814	604	2	Solyc01g058100	2	35205
MBtmv-ch01	63741941	63742244	304	*	Galaxy62-__ob__MergeSamFiles_on_data_61_and_data_60__Merged_BAM_dataset__cb___bam_peak_969	62	.	2.99526	8.6134	6.29765	237	Distal Intergenic	2	63749211	63749814	604	2	Solyc01g058100	2	7570
MBtmv-ch01	63791072	63791349	278	*	Galaxy62-__ob__MergeSamFiles_on_data_61_and_data_60__Merged_BAM_dataset__cb___bam_peak_970	104	.	3.69643	13.1379	10.4888	212	Distal Intergenic	2	63799211	63800281	1071	2	Solyc01g058120	1	8932
MBtmv-ch01	63823553	63823834	282	*	Galaxy62-__ob__MergeSamFiles_on_data_61_and_data_60__Merged_BAM_dataset__cb___bam_peak_971	159	.	4.3976	18.9613	15.9543	98	Distal Intergenic	2	63799211	63800281	1071	2	Solyc01g058120	1	-23272
MBtmv-ch01	63860013	63860382	370	*	Galaxy62-__ob__MergeSamFiles_on_data_61_and_data_60__Merged_BAM_dataset__cb___bam_peak_972	207	.	4.90535	24.0095	20.7353	200	Distal Intergenic	2	63866470	63866961	492	2	Solyc01g058130	1	6579
MBtmv-ch01	63942462	63942837	376	*	Galaxy62-__ob__MergeSamFiles_on_data_61_and_data_60__Merged_BAM_dataset__cb___bam_peak_973	357	.	5.81993	39.812	35.7734	214	Distal Intergenic	2	63889943	63915884	25942	2	Solyc01g162130	1	-26578
MBtmv-ch01	63961868	63962204	337	*	Galaxy62-__ob__MergeSamFiles_on_data_61_and_data_60__Merged_BAM_dataset__cb___bam_peak_974	184	.	4.73709	21.5908	18.4527	144	Distal Intergenic	2	63889943	63915884	25942	2	Solyc01g162130	1	-45984
MBtmv-ch01	63962798	63963221	424	*	Galaxy62-__ob__MergeSamFiles_on_data_61_and_data_60__Merged_BAM_dataset__cb___bam_peak_975	323	.	5.63265	36.2478	32.3764	213	Distal Intergenic	2	63889943	63915884	25942	2	Solyc01g162130	1	-46914
MBtmv-ch01	63966447	63966847	401	*	Galaxy62-__ob__MergeSamFiles_on_data_61_and_data_60__Merged_BAM_dataset__cb___bam_peak_976	199	.	4.93697	23.213	19.9762	198	Distal Intergenic	2	63889943	63915884	25942	2	Solyc01g162130	1	-50563
MBtmv-ch01	64019871	64020208	338	*	Galaxy62-__ob__MergeSamFiles_on_data_61_and_data_60__Merged_BAM_dataset__cb___bam_peak_977	244	.	5.25261	27.9265	24.4525	132	Distal Intergenic	2	64032265	64048979	16715	1	Solyc01g058140	3	-12057
MBtmv-ch01	64032729	64033087	359	*	Galaxy62-__ob__MergeSamFiles_on_data_61_and_data_60__Merged_BAM_dataset__cb___bam_peak_978	339	.	6.35983	37.913	33.9584	133	Promoter (<=1kb)	2	64032265	64048979	16715	1	Solyc01g058140	3	464
MBtmv-ch01	64069098	64069387	290	*	Galaxy62-__ob__MergeSamFiles_on_data_61_and_data_60__Merged_BAM_dataset__cb___bam_peak_979	202	.	4.75489	23.5189	20.2718	110	Distal Intergenic	2	64098134	64100475	2342	1	Solyc01g058160	3	-28747
MBtmv-ch01	64162753	64163044	292	*	Galaxy62-__ob__MergeSamFiles_on_data_61_and_data_60__Merged_BAM_dataset__cb___bam_peak_980	93	.	3.53462	11.9446	9.3778	143	Promoter (2-3kb)	2	64163945	64165836	1892	2	Solyc01g058210	3	2792
MBtmv-ch01	64201357	64201690	334	*	Galaxy62-__ob__MergeSamFiles_on_data_61_and_data_60__Merged_BAM_dataset__cb___bam_peak_981	206	.	4.9909	23.9476	20.6755	130	Distal Intergenic	2	64203805	64205104	1300	2	Solyc01g058220	3	3414
MBtmv-ch01	64263426	64263727	302	*	Galaxy62-__ob__MergeSamFiles_on_data_61_and_data_60__Merged_BAM_dataset__cb___bam_peak_982	80	.	2.95692	10.4898	8.03741	139	Distal Intergenic	2	64309981	64310157	177	1	Solyc01g058240	1	-46254
MBtmv-ch01	64298252	64298566	315	*	Galaxy62-__ob__MergeSamFiles_on_data_61_and_data_60__Merged_BAM_dataset__cb___bam_peak_983	121	.	3.65888	14.9013	12.1496	168	Distal Intergenic	2	64309981	64310157	177	1	Solyc01g058240	1	-11415
MBtmv-ch01	64411552	64411828	277	*	Galaxy62-__ob__MergeSamFiles_on_data_61_and_data_60__Merged_BAM_dataset__cb___bam_peak_984	116	.	3.85824	14.3696	11.6401	120	Distal Intergenic	2	64454752	64455964	1213	1	Solyc01g058250	2	-42924
MBtmv-ch01	64573408	64573782	375	*	Galaxy62-__ob__MergeSamFiles_on_data_61_and_data_60__Merged_BAM_dataset__cb___bam_peak_985	220	.	5.15271	25.4383	22.0817	195	Distal Intergenic	2	64636345	64638448	2104	1	Solyc01g058320	4	-62563
MBtmv-ch01	64750026	64750328	303	*	Galaxy62-__ob__MergeSamFiles_on_data_61_and_data_60__Merged_BAM_dataset__cb___bam_peak_986	110	.	3.75037	13.749	11.0623	209	Distal Intergenic	2	64799674	64802952	3279	1	Solyc01g058340	1	-49346
MBtmv-ch01	64794454	64794779	326	*	Galaxy62-__ob__MergeSamFiles_on_data_61_and_data_60__Merged_BAM_dataset__cb___bam_peak_987	172	.	4.55941	20.3478	17.264	125	Distal Intergenic	2	64799674	64802952	3279	1	Solyc01g058340	1	-4895
MBtmv-ch01	64811405	64811758	354	*	Galaxy62-__ob__MergeSamFiles_on_data_61_and_data_60__Merged_BAM_dataset__cb___bam_peak_988	162	.	3.30299	19.2176	16.203	134	Distal Intergenic	2	64799674	64802952	3279	1	Solyc01g058340	1	11731
MBtmv-ch01	64901751	64902118	368	*	Galaxy62-__ob__MergeSamFiles_on_data_61_and_data_60__Merged_BAM_dataset__cb___bam_peak_989	191	.	4.64277	22.2861	19.1083	198	Distal Intergenic	2	64889508	64889789	282	2	Solyc01g058350	1	-11962
MBtmv-ch01	64933936	64934290	355	*	Galaxy62-__ob__MergeSamFiles_on_data_61_and_data_60__Merged_BAM_dataset__cb___bam_peak_990	426	.	7.31017	47.0633	42.6894	161	Promoter (<=1kb)	2	64933249	64937909	4661	1	Solyc01g058360	1	687
MBtmv-ch01	65017996	65018265	270	*	Galaxy62-__ob__MergeSamFiles_on_data_61_and_data_60__Merged_BAM_dataset__cb___bam_peak_991	125	.	3.87068	15.3697	12.5834	98	Distal Intergenic	2	64963202	64966915	3714	1	Solyc01g058400	4	54794
MBtmv-ch01	65034931	65035245	315	*	Galaxy62-__ob__MergeSamFiles_on_data_61_and_data_60__Merged_BAM_dataset__cb___bam_peak_992	118	.	3.56878	14.5948	11.8595	202	Distal Intergenic	2	65094280	65112658	18379	1	Solyc01g058450	3	-59035
MBtmv-ch01	65255191	65255476	286	*	Galaxy62-__ob__MergeSamFiles_on_data_61_and_data_60__Merged_BAM_dataset__cb___bam_peak_993	99	.	2.79433	12.5651	9.96169	150	Distal Intergenic	2	65309016	65309210	195	2	Solyc01g058470	1	53734
MBtmv-ch01	65355424	65355802	379	*	Galaxy62-__ob__MergeSamFiles_on_data_61_and_data_60__Merged_BAM_dataset__cb___bam_peak_994	280	.	5.79995	31.6686	28.0029	178	Distal Intergenic	2	65309016	65309210	195	2	Solyc01g058470	1	-46214
MBtmv-ch01	65613910	65614194	285	*	Galaxy62-__ob__MergeSamFiles_on_data_61_and_data_60__Merged_BAM_dataset__cb___bam_peak_995	173	.	4.15419	20.4095	17.3222	127	Distal Intergenic	2	65642014	65664485	22472	1	Solyc01g162160	1	-27820
MBtmv-ch01	65720847	65721115	269	*	Galaxy62-__ob__MergeSamFiles_on_data_61_and_data_60__Merged_BAM_dataset__cb___bam_peak_996	120	.	3.31688	14.7849	12.0429	81	Distal Intergenic	2	65695296	65696686	1391	2	Solyc01g058590	1	-24161
MBtmv-ch01	65769097	65769554	458	*	Galaxy62-__ob__MergeSamFiles_on_data_61_and_data_60__Merged_BAM_dataset__cb___bam_peak_997	119	.	3.61218	14.6717	11.9347	254	Distal Intergenic	2	65761102	65762496	1395	1	Solyc01g058593	2	7995
MBtmv-ch01	65873988	65874315	328	*	Galaxy62-__ob__MergeSamFiles_on_data_61_and_data_60__Merged_BAM_dataset__cb___bam_peak_998	130	.	3.27871	15.9025	13.0897	162	Distal Intergenic	2	65822076	65822549	474	2	Solyc01g160540	1	-51439
MBtmv-ch01	65944226	65944582	357	*	Galaxy62-__ob__MergeSamFiles_on_data_61_and_data_60__Merged_BAM_dataset__cb___bam_peak_999	287	.	5.90782	32.4759	28.7762	159	Intron (Solyc01g058597.1.1/Solyc01g058597.1, intron 5 of 5)	2	65943454	65949412	5959	2	Solyc01g058597	1	4830
MBtmv-ch01	65958924	65959197	274	*	Galaxy62-__ob__MergeSamFiles_on_data_61_and_data_60__Merged_BAM_dataset__cb___bam_peak_1000	120	.	3.28064	14.7849	12.0429	158	Promoter (1-2kb)	2	65959855	65960294	440	2	Solyc01g058660	1	1097
MBtmv-ch01	65970342	65970672	331	*	Galaxy62-__ob__MergeSamFiles_on_data_61_and_data_60__Merged_BAM_dataset__cb___bam_peak_1001	217	.	4.2228	25.0364	21.7106	176	Distal Intergenic	2	65959855	65960294	440	2	Solyc01g058660	1	-10048
MBtmv-ch01	66035203	66035552	350	*	Galaxy62-__ob__MergeSamFiles_on_data_61_and_data_60__Merged_BAM_dataset__cb___bam_peak_1002	104	.	3.28305	13.121	10.4888	133	Distal Intergenic	2	66075746	66077301	1556	2	Solyc01g058670	3	41749
MBtmv-ch01	66038706	66038985	280	*	Galaxy62-__ob__MergeSamFiles_on_data_61_and_data_60__Merged_BAM_dataset__cb___bam_peak_1003	117	.	2.99285	14.4988	11.7654	126	Distal Intergenic	2	66075746	66077301	1556	2	Solyc01g058670	3	38316
MBtmv-ch01	66101823	66102257	435	*	Galaxy62-__ob__MergeSamFiles_on_data_61_and_data_60__Merged_BAM_dataset__cb___bam_peak_1004	258	.	5.0279	29.4498	25.897	196	Distal Intergenic	2	66075746	66077301	1556	2	Solyc01g058670	3	-24522
MBtmv-ch01	66299216	66299604	389	*	Galaxy62-__ob__MergeSamFiles_on_data_61_and_data_60__Merged_BAM_dataset__cb___bam_peak_1005	249	.	5.47633	28.5015	24.9896	223	Distal Intergenic	2	66316839	66317671	833	2	Solyc01g162250	1	18067
MBtmv-ch01	66447598	66447891	294	*	Galaxy62-__ob__MergeSamFiles_on_data_61_and_data_60__Merged_BAM_dataset__cb___bam_peak_1006	153	.	4.34367	18.28	15.3189	121	Distal Intergenic	2	66422281	66427887	5607	1	Solyc01g163080	1	25317
MBtmv-ch01	66480908	66481329	422	*	Galaxy62-__ob__MergeSamFiles_on_data_61_and_data_60__Merged_BAM_dataset__cb___bam_peak_1007	223	.	3.92939	25.6741	22.3095	240	Distal Intergenic	2	66513987	66514546	560	1	Solyc01g162270	1	-32658
MBtmv-ch01	66520455	66520752	298	*	Galaxy62-__ob__MergeSamFiles_on_data_61_and_data_60__Merged_BAM_dataset__cb___bam_peak_1008	116	.	3.8043	14.3696	11.6401	144	Promoter (2-3kb)	2	66514969	66517558	2590	2	Solyc01g058705	1	-2897
MBtmv-ch01	66558343	66558716	374	*	Galaxy62-__ob__MergeSamFiles_on_data_61_and_data_60__Merged_BAM_dataset__cb___bam_peak_1009	192	.	4.82909	22.4855	19.2918	205	Exon (Solyc01g058730.4.1/Solyc01g058730.4, exon 8 of 16)	2	66554456	66563693	9238	2	Solyc01g058730	4	4977
MBtmv-ch01	66682433	66682919	487	*	Galaxy62-__ob__MergeSamFiles_on_data_61_and_data_60__Merged_BAM_dataset__cb___bam_peak_1010	99	.	3.58856	12.5363	9.9366	367	Distal Intergenic	2	66782358	66791224	8867	1	Solyc01g058740	2	-99439
MBtmv-ch01	66684279	66684555	277	*	Galaxy62-__ob__MergeSamFiles_on_data_61_and_data_60__Merged_BAM_dataset__cb___bam_peak_1011	110	.	3.75037	13.749	11.0623	145	Distal Intergenic	2	66782358	66791224	8867	1	Solyc01g058740	2	-97803
MBtmv-ch01	66868748	66869235	488	*	Galaxy62-__ob__MergeSamFiles_on_data_61_and_data_60__Merged_BAM_dataset__cb___bam_peak_1012	172	.	4.55941	20.3478	17.264	218	Distal Intergenic	2	66862888	66864229	1342	2	Solyc01g059750	1	-4519
MBtmv-ch01	66940645	66941092	448	*	Galaxy62-__ob__MergeSamFiles_on_data_61_and_data_60__Merged_BAM_dataset__cb___bam_peak_1013	251	.	4.98039	28.6968	25.1773	190	Promoter (<=1kb)	2	66940743	66941059	317	2	Solyc01g162280	1	0
MBtmv-ch01	67053629	67053951	323	*	Galaxy62-__ob__MergeSamFiles_on_data_61_and_data_60__Merged_BAM_dataset__cb___bam_peak_1014	128	.	3.61394	15.6971	12.8898	187	Distal Intergenic	2	67029017	67029175	159	1	Solyc01g059800	1	24612
MBtmv-ch01	67084413	67084711	299	*	Galaxy62-__ob__MergeSamFiles_on_data_61_and_data_60__Merged_BAM_dataset__cb___bam_peak_1015	177	.	3.2742	20.8931	17.7915	115	Promoter (<=1kb)	2	67084280	67084615	336	1	Solyc01g059810	1	133
MBtmv-ch01	67120625	67121064	440	*	Galaxy62-__ob__MergeSamFiles_on_data_61_and_data_60__Merged_BAM_dataset__cb___bam_peak_1016	167	.	3.63745	19.8381	16.7928	229	Distal Intergenic	2	67087854	67088160	307	2	Solyc01g162290	1	-32465
MBtmv-ch01	67126307	67126589	283	*	Galaxy62-__ob__MergeSamFiles_on_data_61_and_data_60__Merged_BAM_dataset__cb___bam_peak_1017	110	.	3.75037	13.749	11.0623	174	Distal Intergenic	2	67087854	67088160	307	2	Solyc01g162290	1	-38147
MBtmv-ch01	67360220	67360539	320	*	Galaxy62-__ob__MergeSamFiles_on_data_61_and_data_60__Merged_BAM_dataset__cb___bam_peak_1018	264	.	5.63814	30.0724	26.4853	141	Distal Intergenic	2	67381610	67381883	274	1	Solyc01g059850	3	-21071
MBtmv-ch01	67463612	67463941	330	*	Galaxy62-__ob__MergeSamFiles_on_data_61_and_data_60__Merged_BAM_dataset__cb___bam_peak_1019	159	.	4.3976	18.9613	15.9543	152	Promoter (<=1kb)	2	67456001	67464778	8778	2	Solyc01g059860	3	837
MBtmv-ch01	67554967	67555266	300	*	Galaxy62-__ob__MergeSamFiles_on_data_61_and_data_60__Merged_BAM_dataset__cb___bam_peak_1020	173	.	4.20103	20.4275	17.3392	113	Distal Intergenic	2	67581754	67582085	332	1	Solyc01g162320	1	-26488
MBtmv-ch01	67569601	67569991	391	*	Galaxy62-__ob__MergeSamFiles_on_data_61_and_data_60__Merged_BAM_dataset__cb___bam_peak_1021	154	.	4.10473	18.3703	15.4058	256	Distal Intergenic	2	67581754	67582085	332	1	Solyc01g162320	1	-11763
MBtmv-ch01	67582312	67582580	269	*	Galaxy62-__ob__MergeSamFiles_on_data_61_and_data_60__Merged_BAM_dataset__cb___bam_peak_1022	122	.	3.78981	14.9974	12.2229	156	Promoter (<=1kb)	2	67582097	67582873	777	1	Solyc01g162310	1	215
MBtmv-ch01	67839681	67839957	277	*	Galaxy62-__ob__MergeSamFiles_on_data_61_and_data_60__Merged_BAM_dataset__cb___bam_peak_1023	151	.	2.91484	18.0873	15.1438	133	Distal Intergenic	2	67863298	67866238	2941	1	Solyc01g059910	3	-23341
MBtmv-ch01	67851606	67851908	303	*	Galaxy62-__ob__MergeSamFiles_on_data_61_and_data_60__Merged_BAM_dataset__cb___bam_peak_1024	186	.	4.72122	21.7654	18.6039	150	Distal Intergenic	2	67863298	67866238	2941	1	Solyc01g059910	3	-11390
MBtmv-ch01	67888997	67889282	286	*	Galaxy62-__ob__MergeSamFiles_on_data_61_and_data_60__Merged_BAM_dataset__cb___bam_peak_1025	159	.	4.45154	18.9613	15.9543	185	Intron (Solyc01g059920.4.1/Solyc01g059920.5, intron 11 of 12)	2	67881921	67892548	10628	1	Solyc01g059920	5	7076
MBtmv-ch01	68007203	68007513	311	*	Galaxy62-__ob__MergeSamFiles_on_data_61_and_data_60__Merged_BAM_dataset__cb___bam_peak_1026	180	.	4.41525	21.1556	18.037	151	Promoter (<=1kb)	2	68001508	68006443	4936	2	Solyc01g060040	3	-760
MBtmv-ch01	68009034	68009348	315	*	Galaxy62-__ob__MergeSamFiles_on_data_61_and_data_60__Merged_BAM_dataset__cb___bam_peak_1027	227	.	4.23573	26.107	22.728	175	Promoter (2-3kb)	2	68001508	68006443	4936	2	Solyc01g060040	3	-2591
MBtmv-ch01	68038473	68038753	281	*	Galaxy62-__ob__MergeSamFiles_on_data_61_and_data_60__Merged_BAM_dataset__cb___bam_peak_1028	146	.	4.28973	17.6068	14.6766	138	Distal Intergenic	2	68033865	68037091	3227	1	Solyc01g060047	2	4608
MBtmv-ch01	68094141	68094513	373	*	Galaxy62-__ob__MergeSamFiles_on_data_61_and_data_60__Merged_BAM_dataset__cb___bam_peak_1029	104	.	3.28305	13.121	10.4888	163	Promoter (<=1kb)	2	68093631	68095427	1797	2	Solyc01g060080	4	914
MBtmv-ch01	68115633	68115917	285	*	Galaxy62-__ob__MergeSamFiles_on_data_61_and_data_60__Merged_BAM_dataset__cb___bam_peak_1030	142	.	3.69072	17.1429	14.2521	168	Intron (Solyc01g060090.1.1/Solyc01g060090.1, intron 6 of 8)	2	68110046	68125057	15012	2	Solyc01g060090	1	9140
MBtmv-ch01	68134011	68134315	305	*	Galaxy62-__ob__MergeSamFiles_on_data_61_and_data_60__Merged_BAM_dataset__cb___bam_peak_1031	132	.	3.67586	16.0226	13.2014	168	Distal Intergenic	2	68139027	68141413	2387	2	Solyc01g060100	2	7098
MBtmv-ch01	68248329	68248615	287	*	Galaxy62-__ob__MergeSamFiles_on_data_61_and_data_60__Merged_BAM_dataset__cb___bam_peak_1032	146	.	3.60677	17.6068	14.6766	148	Distal Intergenic	2	68239999	68244318	4320	2	Solyc01g060140	4	-4011
MBtmv-ch01	68252749	68253191	443	*	Galaxy62-__ob__MergeSamFiles_on_data_61_and_data_60__Merged_BAM_dataset__cb___bam_peak_1033	592	.	6.84991	64.3785	59.2166	214	Distal Intergenic	2	68258382	68259395	1014	1	Solyc01g060160	1	-5191
MBtmv-ch01	68429194	68429483	290	*	Galaxy62-__ob__MergeSamFiles_on_data_61_and_data_60__Merged_BAM_dataset__cb___bam_peak_1034	186	.	4.72122	21.7654	18.6039	137	Distal Intergenic	2	68475318	68478211	2894	1	Solyc01g060240	5	-45835
MBtmv-ch01	68497783	68498164	382	*	Galaxy62-__ob__MergeSamFiles_on_data_61_and_data_60__Merged_BAM_dataset__cb___bam_peak_1035	58	.	2.88233	8.15751	5.88811	56	Distal Intergenic	2	68475318	68478211	2894	1	Solyc01g060240	5	22465
MBtmv-ch01	68502778	68503226	449	*	Galaxy62-__ob__MergeSamFiles_on_data_61_and_data_60__Merged_BAM_dataset__cb___bam_peak_1036	303	.	6.06963	34.1085	30.3327	205	Distal Intergenic	2	68529098	68531316	2219	1	Solyc01g060250	2	-25872
MBtmv-ch01	68754143	68754430	288	*	Galaxy62-__ob__MergeSamFiles_on_data_61_and_data_60__Merged_BAM_dataset__cb___bam_peak_1037	242	.	5.4224	27.7257	24.2567	148	Promoter (<=1kb)	2	68754116	68754538	423	1	Solyc01g060314	2	27
MBtmv-ch01	68796079	68796444	366	*	Galaxy62-__ob__MergeSamFiles_on_data_61_and_data_60__Merged_BAM_dataset__cb___bam_peak_1038	159	.	3.93532	18.9772	15.9682	201	Promoter (1-2kb)	2	68793217	68794753	1537	2	Solyc01g162430	1	-1326
MBtmv-ch01	68830641	68830931	291	*	Galaxy62-__ob__MergeSamFiles_on_data_61_and_data_60__Merged_BAM_dataset__cb___bam_peak_1039	72	.	3.211	9.68036	7.27907	162	Distal Intergenic	2	68839794	68840102	309	2	Solyc01g060340	1	9171
MBtmv-ch01	69278038	69278343	306	*	Galaxy62-__ob__MergeSamFiles_on_data_61_and_data_60__Merged_BAM_dataset__cb___bam_peak_1040	161	.	4.02374	19.12	16.1076	161	Distal Intergenic	2	69353621	69353914	294	2	Solyc01g060370	2	75571
MBtmv-ch01	69367357	69367695	339	*	Galaxy62-__ob__MergeSamFiles_on_data_61_and_data_60__Merged_BAM_dataset__cb___bam_peak_1041	213	.	5.04484	24.6894	21.3764	152	Distal Intergenic	2	69353621	69353914	294	2	Solyc01g060370	2	-13443
MBtmv-ch01	69471461	69471740	280	*	Galaxy62-__ob__MergeSamFiles_on_data_61_and_data_60__Merged_BAM_dataset__cb___bam_peak_1042	128	.	4.02005	15.6381	12.8318	154	Distal Intergenic	2	69452738	69453300	563	2	Solyc01g060420	2	-18161
MBtmv-ch01	69668875	69669167	293	*	Galaxy62-__ob__MergeSamFiles_on_data_61_and_data_60__Merged_BAM_dataset__cb___bam_peak_1043	104	.	3.64249	13.1379	10.4888	141	Distal Intergenic	2	69604566	69609999	5434	1	Solyc01g060470	3	64309
MBtmv-ch01	69671599	69671874	276	*	Galaxy62-__ob__MergeSamFiles_on_data_61_and_data_60__Merged_BAM_dataset__cb___bam_peak_1044	88	.	3.42675	11.3629	8.84186	111	Distal Intergenic	2	69604566	69609999	5434	1	Solyc01g060470	3	67033
MBtmv-ch01	69684143	69684592	450	*	Galaxy62-__ob__MergeSamFiles_on_data_61_and_data_60__Merged_BAM_dataset__cb___bam_peak_1045	340	.	5.60674	37.981	34.023	206	Distal Intergenic	2	69604566	69609999	5434	1	Solyc01g060470	3	79577
MBtmv-ch01	69702514	69702796	283	*	Galaxy62-__ob__MergeSamFiles_on_data_61_and_data_60__Merged_BAM_dataset__cb___bam_peak_1046	140	.	4.04068	16.8899	14.0188	155	Distal Intergenic	2	69604566	69609999	5434	1	Solyc01g060470	3	97948
MBtmv-ch01	69734171	69734474	304	*	Galaxy62-__ob__MergeSamFiles_on_data_61_and_data_60__Merged_BAM_dataset__cb___bam_peak_1047	172	.	2.93581	20.3651	17.281	120	Distal Intergenic	2	69824345	69825332	988	1	Solyc01g060490	5	-89871
MBtmv-ch01	69792219	69792523	305	*	Galaxy62-__ob__MergeSamFiles_on_data_61_and_data_60__Merged_BAM_dataset__cb___bam_peak_1048	199	.	4.93697	23.213	19.9762	168	Distal Intergenic	2	69824345	69825332	988	1	Solyc01g060490	5	-31822
MBtmv-ch01	69878597	69879067	471	*	Galaxy62-__ob__MergeSamFiles_on_data_61_and_data_60__Merged_BAM_dataset__cb___bam_peak_1049	1128	.	9.56202	121.747	112.827	232	Promoter (1-2kb)	2	69877476	69880889	3414	2	Solyc01g065500	3	1822
MBtmv-ch01	70053723	70054142	420	*	Galaxy62-__ob__MergeSamFiles_on_data_61_and_data_60__Merged_BAM_dataset__cb___bam_peak_1050	295	.	6.0157	33.2892	29.5472	180	Promoter (2-3kb)	2	70051644	70052710	1067	1	Solyc01g160570	1	2079
MBtmv-ch01	70137134	70137463	330	*	Galaxy62-__ob__MergeSamFiles_on_data_61_and_data_60__Merged_BAM_dataset__cb___bam_peak_1051	166	.	4.50548	19.6506	16.6128	172	Distal Intergenic	2	70120985	70121478	494	2	Solyc01g162490	1	-15656
MBtmv-ch01	70232222	70232671	450	*	Galaxy62-__ob__MergeSamFiles_on_data_61_and_data_60__Merged_BAM_dataset__cb___bam_peak_1052	72	.	3.15707	9.68036	7.27907	280	Distal Intergenic	2	70266774	70266962	189	1	Solyc01g065630	1	-34103
MBtmv-ch01	70239537	70239926	390	*	Galaxy62-__ob__MergeSamFiles_on_data_61_and_data_60__Merged_BAM_dataset__cb___bam_peak_1053	146	.	4.28973	17.6068	14.6766	142	Distal Intergenic	2	70266774	70266962	189	1	Solyc01g065630	1	-26848
MBtmv-ch01	70284666	70284978	313	*	Galaxy62-__ob__MergeSamFiles_on_data_61_and_data_60__Merged_BAM_dataset__cb___bam_peak_1054	93	.	3.53462	11.9446	9.3778	110	Intron (Solyc01g065643.1.1/Solyc01g065643.1, intron 2 of 2)	2	70274474	70292531	18058	1	Solyc01g065643	1	10192
MBtmv-ch01	70324237	70324595	359	*	Galaxy62-__ob__MergeSamFiles_on_data_61_and_data_60__Merged_BAM_dataset__cb___bam_peak_1055	159	.	3.89455	18.9772	15.9682	185	Distal Intergenic	2	70361329	70368219	6891	1	Solyc01g065647	1	-36734
MBtmv-ch01	70380559	70380830	272	*	Galaxy62-__ob__MergeSamFiles_on_data_61_and_data_60__Merged_BAM_dataset__cb___bam_peak_1056	134	.	4.06844	16.2611	13.4305	61	Distal Intergenic	2	70372211	70372414	204	1	Solyc01g065670	1	8348
MBtmv-ch01	70381218	70381624	407	*	Galaxy62-__ob__MergeSamFiles_on_data_61_and_data_60__Merged_BAM_dataset__cb___bam_peak_1057	289	.	5.87695	32.6166	28.9116	174	Distal Intergenic	2	70372211	70372414	204	1	Solyc01g065670	1	9007
MBtmv-ch01	70388611	70389011	401	*	Galaxy62-__ob__MergeSamFiles_on_data_61_and_data_60__Merged_BAM_dataset__cb___bam_peak_1058	283	.	5.54829	32.0281	28.3504	191	Distal Intergenic	2	70372211	70372414	204	1	Solyc01g065670	1	16400
MBtmv-ch01	70740452	70740801	350	*	Galaxy62-__ob__MergeSamFiles_on_data_61_and_data_60__Merged_BAM_dataset__cb___bam_peak_1059	533	.	8.28102	58.2315	53.3576	165	Distal Intergenic	2	70708421	70711256	2836	1	Solyc01g065910	1	32031
MBtmv-ch01	70747901	70748169	269	*	Galaxy62-__ob__MergeSamFiles_on_data_61_and_data_60__Merged_BAM_dataset__cb___bam_peak_1060	120	.	3.24529	14.8034	12.0585	162	Distal Intergenic	2	70708421	70711256	2836	1	Solyc01g065910	1	39480
MBtmv-ch01	70749921	70750246	326	*	Galaxy62-__ob__MergeSamFiles_on_data_61_and_data_60__Merged_BAM_dataset__cb___bam_peak_1061	94	.	3.43859	12.0187	9.44336	240	Distal Intergenic	2	70708421	70711256	2836	1	Solyc01g065910	1	41500
MBtmv-ch01	70786907	70787237	331	*	Galaxy62-__ob__MergeSamFiles_on_data_61_and_data_60__Merged_BAM_dataset__cb___bam_peak_1062	193	.	3.54759	22.5572	19.362	132	Distal Intergenic	2	70794838	70808277	13440	2	Solyc01g065930	1	21040
MBtmv-ch01	71128315	71128600	286	*	Galaxy62-__ob__MergeSamFiles_on_data_61_and_data_60__Merged_BAM_dataset__cb___bam_peak_1063	146	.	3.37106	17.5494	14.6431	163	Distal Intergenic	2	71116825	71121031	4207	2	Solyc01g066050	3	-7284
MBtmv-ch01	71448207	71448541	335	*	Galaxy62-__ob__MergeSamFiles_on_data_61_and_data_60__Merged_BAM_dataset__cb___bam_peak_1064	229	.	3.41982	26.371	22.9744	187	Distal Intergenic	2	71463757	71464026	270	2	Solyc01g066200	1	15485
MBtmv-ch01	71550295	71550633	339	*	Galaxy62-__ob__MergeSamFiles_on_data_61_and_data_60__Merged_BAM_dataset__cb___bam_peak_1065	286	.	5.60477	32.3226	28.6355	176	Distal Intergenic	2	71463757	71464026	270	2	Solyc01g066200	1	-86269
MBtmv-ch01	71592525	71592989	465	*	Galaxy62-__ob__MergeSamFiles_on_data_61_and_data_60__Merged_BAM_dataset__cb___bam_peak_1066	122	.	3.96611	14.9993	12.2229	252	Distal Intergenic	2	71463757	71464026	270	2	Solyc01g066200	1	-128499
MBtmv-ch01	71628816	71629117	302	*	Galaxy62-__ob__MergeSamFiles_on_data_61_and_data_60__Merged_BAM_dataset__cb___bam_peak_1067	214	.	4.73046	24.7681	21.4504	136	Distal Intergenic	2	71721649	71723611	1963	2	Solyc01g066210	1	94494
MBtmv-ch01	71639604	71639884	281	*	Galaxy62-__ob__MergeSamFiles_on_data_61_and_data_60__Merged_BAM_dataset__cb___bam_peak_1068	125	.	3.27962	15.3432	12.5594	182	Distal Intergenic	2	71721649	71723611	1963	2	Solyc01g066210	1	83727
MBtmv-ch01	71644375	71644747	373	*	Galaxy62-__ob__MergeSamFiles_on_data_61_and_data_60__Merged_BAM_dataset__cb___bam_peak_1069	242	.	5.4224	27.7257	24.2567	139	Distal Intergenic	2	71721649	71723611	1963	2	Solyc01g066210	1	78864
MBtmv-ch01	71691858	71692222	365	*	Galaxy62-__ob__MergeSamFiles_on_data_61_and_data_60__Merged_BAM_dataset__cb___bam_peak_1070	179	.	4.66729	21.0528	17.9375	131	Distal Intergenic	2	71721649	71723611	1963	2	Solyc01g066210	1	31389
MBtmv-ch01	71702751	71703032	282	*	Galaxy62-__ob__MergeSamFiles_on_data_61_and_data_60__Merged_BAM_dataset__cb___bam_peak_1071	116	.	3.85824	14.3696	11.6401	147	Distal Intergenic	2	71721649	71723611	1963	2	Solyc01g066210	1	20579
MBtmv-ch01	71717580	71717899	320	*	Galaxy62-__ob__MergeSamFiles_on_data_61_and_data_60__Merged_BAM_dataset__cb___bam_peak_1072	94	.	3.38842	12.0187	9.44336	157	Distal Intergenic	2	71721649	71723611	1963	2	Solyc01g066210	1	5712
MBtmv-ch01	71840807	71841259	453	*	Galaxy62-__ob__MergeSamFiles_on_data_61_and_data_60__Merged_BAM_dataset__cb___bam_peak_1073	77	.	3.26494	10.2305	7.79029	346	Distal Intergenic	2	71801855	71804627	2773	2	Solyc01g066235	1	-36180
MBtmv-ch01	71843463	71843739	277	*	Galaxy62-__ob__MergeSamFiles_on_data_61_and_data_60__Merged_BAM_dataset__cb___bam_peak_1074	140	.	4.18186	16.9421	14.0601	145	Distal Intergenic	2	71801855	71804627	2773	2	Solyc01g066235	1	-38836
MBtmv-ch01	71943700	71944009	310	*	Galaxy62-__ob__MergeSamFiles_on_data_61_and_data_60__Merged_BAM_dataset__cb___bam_peak_1075	204	.	4.79329	23.7088	20.4548	104	Promoter (1-2kb)	2	71941538	71941855	318	2	Solyc01g066280	1	-1845
MBtmv-ch01	71980143	71980412	270	*	Galaxy62-__ob__MergeSamFiles_on_data_61_and_data_60__Merged_BAM_dataset__cb___bam_peak_1076	128	.	4.02005	15.6381	12.8318	119	Distal Intergenic	2	71941538	71941855	318	2	Solyc01g066280	1	-38288
MBtmv-ch01	71993144	71993415	272	*	Galaxy62-__ob__MergeSamFiles_on_data_61_and_data_60__Merged_BAM_dataset__cb___bam_peak_1077	62	.	2.99526	8.6134	6.29765	190	Distal Intergenic	2	71941538	71941855	318	2	Solyc01g066280	1	-51289
MBtmv-ch01	72007375	72007707	333	*	Galaxy62-__ob__MergeSamFiles_on_data_61_and_data_60__Merged_BAM_dataset__cb___bam_peak_1078	201	.	4.63728	23.3604	20.1171	169	Distal Intergenic	2	72056791	72056903	113	1	Solyc01g066293	1	-49084
MBtmv-ch01	72037788	72038149	362	*	Galaxy62-__ob__MergeSamFiles_on_data_61_and_data_60__Merged_BAM_dataset__cb___bam_peak_1079	287	.	5.90782	32.4759	28.7762	208	Distal Intergenic	2	72056791	72056903	113	1	Solyc01g066293	1	-18642
MBtmv-ch01	72339061	72339534	474	*	Galaxy62-__ob__MergeSamFiles_on_data_61_and_data_60__Merged_BAM_dataset__cb___bam_peak_1080	203	.	4.00055	23.5769	20.3271	237	Distal Intergenic	2	72354854	72357215	2362	1	Solyc01g066360	3	-15320
MBtmv-ch01	72359326	72359678	353	*	Galaxy62-__ob__MergeSamFiles_on_data_61_and_data_60__Merged_BAM_dataset__cb___bam_peak_1081	166	.	4.50548	19.6506	16.6128	175	Distal Intergenic	2	72354854	72357215	2362	1	Solyc01g066360	3	4472
MBtmv-ch01	72776793	72777122	330	*	Galaxy62-__ob__MergeSamFiles_on_data_61_and_data_60__Merged_BAM_dataset__cb___bam_peak_1082	72	.	3.211	9.68036	7.27907	75	Distal Intergenic	2	72771074	72772104	1031	1	Solyc01g066570	3	5719
MBtmv-ch01	72823155	72823443	289	*	Galaxy62-__ob__MergeSamFiles_on_data_61_and_data_60__Merged_BAM_dataset__cb___bam_peak_1083	122	.	3.78981	14.9974	12.2229	168	Promoter (2-3kb)	2	72822215	72825866	3652	2	Solyc01g066590	3	2423
MBtmv-ch01	72842907	72843298	392	*	Galaxy62-__ob__MergeSamFiles_on_data_61_and_data_60__Merged_BAM_dataset__cb___bam_peak_1084	194	.	4.5441	22.6665	19.4653	197	Promoter (1-2kb)	2	72845037	72845650	614	1	Solyc01g162640	1	-1739
MBtmv-ch01	72876634	72876962	329	*	Galaxy62-__ob__MergeSamFiles_on_data_61_and_data_60__Merged_BAM_dataset__cb___bam_peak_1085	199	.	4.88303	23.213	19.9762	150	Distal Intergenic	2	72866601	72867399	799	1	Solyc01g066616	2	10033
MBtmv-ch01	72976617	72976949	333	*	Galaxy62-__ob__MergeSamFiles_on_data_61_and_data_60__Merged_BAM_dataset__cb___bam_peak_1086	104	.	3.20504	13.1415	10.4917	196	Promoter (1-2kb)	2	72978051	72978413	363	2	Solyc01g066650	3	1464
MBtmv-ch01	72996120	72996414	295	*	Galaxy62-__ob__MergeSamFiles_on_data_61_and_data_60__Merged_BAM_dataset__cb___bam_peak_1087	88	.	3.42675	11.3629	8.84186	149	Intron (Solyc01g066690.3.1/Solyc01g066690.3, intron 4 of 9)	2	73002844	73005642	2799	2	Solyc01g066700	4	9228
MBtmv-ch01	73181990	73182369	380	*	Galaxy62-__ob__MergeSamFiles_on_data_61_and_data_60__Merged_BAM_dataset__cb___bam_peak_1088	184	.	3.7679	21.6154	18.4768	215	Distal Intergenic	2	73189659	73191575	1917	1	Solyc01g066840	3	-7290
MBtmv-ch01	73279472	73279766	295	*	Galaxy62-__ob__MergeSamFiles_on_data_61_and_data_60__Merged_BAM_dataset__cb___bam_peak_1089	99	.	3.58856	12.5363	9.9366	118	Promoter (<=1kb)	2	73279238	73280165	928	2	Solyc01g066895	1	399
MBtmv-ch01	73398368	73398690	323	*	Galaxy62-__ob__MergeSamFiles_on_data_61_and_data_60__Merged_BAM_dataset__cb___bam_peak_1090	166	.	4.50548	19.6506	16.6128	156	Distal Intergenic	2	73422330	73422917	588	2	Solyc01g066970	2	24227
MBtmv-ch01	73555760	73556053	294	*	Galaxy62-__ob__MergeSamFiles_on_data_61_and_data_60__Merged_BAM_dataset__cb___bam_peak_1091	104	.	3.69643	13.1379	10.4888	148	Promoter (<=1kb)	2	73548124	73556894	8771	2	Solyc01g067080	3	841
MBtmv-ch01	73558191	73558545	355	*	Galaxy62-__ob__MergeSamFiles_on_data_61_and_data_60__Merged_BAM_dataset__cb___bam_peak_1092	220	.	5.15271	25.4383	22.0817	168	Promoter (1-2kb)	2	73548124	73556894	8771	2	Solyc01g067080	3	-1297
MBtmv-ch01	73616755	73617066	312	*	Galaxy62-__ob__MergeSamFiles_on_data_61_and_data_60__Merged_BAM_dataset__cb___bam_peak_1093	235	.	5.36846	26.9565	23.5223	154	Distal Intergenic	2	73618931	73621721	2791	2	Solyc01g067120	4	4655
MBtmv-ch01	73627081	73627391	311	*	Galaxy62-__ob__MergeSamFiles_on_data_61_and_data_60__Merged_BAM_dataset__cb___bam_peak_1094	153	.	3.85378	18.3587	15.3943	151	Distal Intergenic	2	73618931	73621721	2791	2	Solyc01g067120	4	-5360
MBtmv-ch01	73675892	73676162	271	*	Galaxy62-__ob__MergeSamFiles_on_data_61_and_data_60__Merged_BAM_dataset__cb___bam_peak_1095	121	.	3.89819	14.938	12.1855	140	Distal Intergenic	2	73679244	73681424	2181	1	Solyc01g067140	2	-3082
MBtmv-ch01	73767216	73767551	336	*	Galaxy62-__ob__MergeSamFiles_on_data_61_and_data_60__Merged_BAM_dataset__cb___bam_peak_1096	186	.	4.72122	21.7654	18.6039	161	Promoter (1-2kb)	2	73765916	73767574	1659	1	Solyc01g067230	5	1300
MBtmv-ch01	74005184	74005509	326	*	Galaxy62-__ob__MergeSamFiles_on_data_61_and_data_60__Merged_BAM_dataset__cb___bam_peak_1097	110	.	3.41496	13.6831	11.0128	159	Exon (Solyc01g067390.4.1/Solyc01g067390.4, exon 6 of 25)	2	73999966	74010969	11004	1	Solyc01g067390	4	5218
MBtmv-ch01	74013259	74013655	397	*	Galaxy62-__ob__MergeSamFiles_on_data_61_and_data_60__Merged_BAM_dataset__cb___bam_peak_1098	295	.	5.17837	33.2837	29.5472	198	Exon (Solyc01g067400.3.1/Solyc01g067400.3, exon 5 of 5)	2	74012658	74022205	9548	2	Solyc01g067400	3	8550
MBtmv-ch01	74287762	74288095	334	*	Galaxy62-__ob__MergeSamFiles_on_data_61_and_data_60__Merged_BAM_dataset__cb___bam_peak_1099	298	.	5.96856	33.6161	29.8641	148	Distal Intergenic	2	74294067	74294375	309	1	Solyc01g067460	4	-5972
MBtmv-ch01	74318596	74318894	299	*	Galaxy62-__ob__MergeSamFiles_on_data_61_and_data_60__Merged_BAM_dataset__cb___bam_peak_1100	166	.	4.50548	19.6506	16.6128	104	Intron (Solyc01g067480.4.1/Solyc01g067480.4, intron 6 of 17)	2	74314068	74326467	12400	1	Solyc01g067480	4	4528
MBtmv-ch01	74488102	74488480	379	*	Galaxy62-__ob__MergeSamFiles_on_data_61_and_data_60__Merged_BAM_dataset__cb___bam_peak_1101	295	.	6.0157	33.2892	29.5472	187	Exon (Solyc01g067560.3.1/Solyc01g067560.3, exon 19 of 22)	2	74486087	74506213	20127	2	Solyc01g067560	3	17733
MBtmv-ch01	74691323	74691727	405	*	Galaxy62-__ob__MergeSamFiles_on_data_61_and_data_60__Merged_BAM_dataset__cb___bam_peak_1102	313	.	5.2002	35.1686	31.3444	210	Promoter (2-3kb)	2	74689187	74692381	3195	1	Solyc01g067660	3	2136
MBtmv-ch01	74978633	74978938	306	*	Galaxy62-__ob__MergeSamFiles_on_data_61_and_data_60__Merged_BAM_dataset__cb___bam_peak_1103	170	.	3.89567	20.0948	17.0387	162	Distal Intergenic	2	74975536	74977135	1600	1	Solyc01g067860	3	3097
MBtmv-ch01	75135315	75135671	357	*	Galaxy62-__ob__MergeSamFiles_on_data_61_and_data_60__Merged_BAM_dataset__cb___bam_peak_1104	201	.	4.63728	23.3604	20.1171	197	Distal Intergenic	2	75138913	75139209	297	1	Solyc01g067960	1	-3242
MBtmv-ch01	75227353	75227684	332	*	Galaxy62-__ob__MergeSamFiles_on_data_61_and_data_60__Merged_BAM_dataset__cb___bam_peak_1105	146	.	4.28973	17.6068	14.6766	217	Promoter (1-2kb)	2	75222702	75228831	6130	2	Solyc01g068060	4	1147
MBtmv-ch01	75309968	75310418	451	*	Galaxy62-__ob__MergeSamFiles_on_data_61_and_data_60__Merged_BAM_dataset__cb___bam_peak_1106	384	.	6.36112	42.6549	38.4835	276	Distal Intergenic	2	75319003	75320935	1933	2	Solyc01g160580	1	10517
MBtmv-ch01	75411209	75411548	340	*	Galaxy62-__ob__MergeSamFiles_on_data_61_and_data_60__Merged_BAM_dataset__cb___bam_peak_1107	186	.	4.72122	21.7654	18.6039	184	Promoter (1-2kb)	2	75407010	75413007	5998	2	Solyc01g068150	3	1459
MBtmv-ch01	75480089	75480394	306	*	Galaxy62-__ob__MergeSamFiles_on_data_61_and_data_60__Merged_BAM_dataset__cb___bam_peak_1108	140	.	4.18186	16.9421	14.0601	148	Distal Intergenic	2	75476485	75477053	569	2	Solyc01g162660	1	-3036
MBtmv-ch01	75514224	75514600	377	*	Galaxy62-__ob__MergeSamFiles_on_data_61_and_data_60__Merged_BAM_dataset__cb___bam_peak_1109	220	.	5.15271	25.4383	22.0817	194	Intron (Solyc01g068240.3.1/Solyc01g068240.3, intron 1 of 5)	2	75510224	75520274	10051	1	Solyc01g068240	3	4000
MBtmv-ch01	75592522	75592841	320	*	Galaxy62-__ob__MergeSamFiles_on_data_61_and_data_60__Merged_BAM_dataset__cb___bam_peak_1110	186	.	4.77516	21.7654	18.6039	167	Intron (Solyc01g068290.4.1/Solyc01g068290.4, intron 9 of 12)	2	75570524	75584494	13971	2	Solyc01g068280	3	-8028
MBtmv-ch01	75765072	75765478	407	*	Galaxy62-__ob__MergeSamFiles_on_data_61_and_data_60__Merged_BAM_dataset__cb___bam_peak_1111	99	.	3.24229	12.5779	9.9703	141	3' UTR	2	75760842	75765374	4533	1	Solyc01g068360	4	4230
MBtmv-ch01	75911519	75911901	383	*	Galaxy62-__ob__MergeSamFiles_on_data_61_and_data_60__Merged_BAM_dataset__cb___bam_peak_1112	213	.	5.09878	24.6894	21.3764	204	Promoter (1-2kb)	2	75910357	75924428	14072	1	Solyc01g068480	4	1162
MBtmv-ch01	75950343	75950714	372	*	Galaxy62-__ob__MergeSamFiles_on_data_61_and_data_60__Merged_BAM_dataset__cb___bam_peak_1113	370	.	5.2355	41.1875	37.0809	167	Promoter (<=1kb)	2	75949808	75956140	6333	1	Solyc01g068540	3	535
MBtmv-ch01	75955865	75956218	354	*	Galaxy62-__ob__MergeSamFiles_on_data_61_and_data_60__Merged_BAM_dataset__cb___bam_peak_1114	249	.	5.47633	28.5015	24.9896	200	3' UTR	2	75959724	75961104	1381	1	Solyc01g068550	3	-3506
MBtmv-ch01	76000648	76000928	281	*	Galaxy62-__ob__MergeSamFiles_on_data_61_and_data_60__Merged_BAM_dataset__cb___bam_peak_1115	94	.	3.38842	12.0187	9.44336	79	Intron (Solyc01g068590.4.1/Solyc01g068590.4, intron 6 of 18)	2	75990171	76019425	29255	1	Solyc01g068590	4	10477
MBtmv-ch01	76303439	76303818	380	*	Galaxy62-__ob__MergeSamFiles_on_data_61_and_data_60__Merged_BAM_dataset__cb___bam_peak_1116	128	.	3.89016	15.6198	12.8239	245	Intron (Solyc01g079210.3.1/Solyc01g079210.3, intron 10 of 16)	2	76300071	76307540	7470	1	Solyc01g079210	3	3368
MBtmv-ch01	76537425	76537749	325	*	Galaxy62-__ob__MergeSamFiles_on_data_61_and_data_60__Merged_BAM_dataset__cb___bam_peak_1117	130	.	3.93986	15.8492	13.0393	126	Intron (Solyc01g079500.4.1/Solyc01g079500.5, intron 10 of 34)	2	76528789	76546944	18156	1	Solyc01g079490	2	8636
MBtmv-ch01	76836810	76837156	347	*	Galaxy62-__ob__MergeSamFiles_on_data_61_and_data_60__Merged_BAM_dataset__cb___bam_peak_1118	197	.	4.74312	22.9939	19.7816	185	Promoter (2-3kb)	2	76824272	76839392	15121	2	Solyc01g079720	3	2236
MBtmv-ch01	76970189	76970479	291	*	Galaxy62-__ob__MergeSamFiles_on_data_61_and_data_60__Merged_BAM_dataset__cb___bam_peak_1119	99	.	3.58856	12.5363	9.9366	175	Exon (Solyc01g079840.3.1/Solyc01g079840.3, exon 9 of 9)	2	76969851	76981523	11673	2	Solyc01g079840	3	11044
MBtmv-ch01	77402647	77402968	322	*	Galaxy62-__ob__MergeSamFiles_on_data_61_and_data_60__Merged_BAM_dataset__cb___bam_peak_1120	155	.	3.98025	18.4858	15.5171	171	Exon (Solyc01g080200.3.1/Solyc01g080200.3, exon 12 of 12)	2	77399388	77401622	2235	1	Solyc01g080190	3	3259
MBtmv-ch01	77494736	77495181	446	*	Galaxy62-__ob__MergeSamFiles_on_data_61_and_data_60__Merged_BAM_dataset__cb___bam_peak_1121	128	.	3.77579	15.6222	12.8259	285	Intron (Solyc01g080270.3.1/Solyc01g080270.3, intron 11 of 13)	2	77488095	77491268	3174	1	Solyc01g080260	3	6641
MBtmv-ch01	77603456	77603876	421	*	Galaxy62-__ob__MergeSamFiles_on_data_61_and_data_60__Merged_BAM_dataset__cb___bam_peak_1122	198	.	4.41509	23.0702	19.8533	216	Intron (Solyc01g080360.3.1/Solyc01g080360.3, intron 6 of 7)	2	77607281	77607603	323	1	Solyc01g080370	3	-3405
MBtmv-ch01	77752918	77753198	281	*	Galaxy62-__ob__MergeSamFiles_on_data_61_and_data_60__Merged_BAM_dataset__cb___bam_peak_1123	110	.	3.36459	13.6723	11.0057	180	Promoter (<=1kb)	2	77751992	77756603	4612	1	Solyc01g080510	3	926
MBtmv-ch01	77825501	77825777	277	*	Galaxy62-__ob__MergeSamFiles_on_data_61_and_data_60__Merged_BAM_dataset__cb___bam_peak_1124	99	.	3.58856	12.5363	9.9366	150	Distal Intergenic	2	77827956	77829897	1942	2	Solyc01g080590	3	4120
MBtmv-ch01	77988880	77989151	272	*	Galaxy62-__ob__MergeSamFiles_on_data_61_and_data_60__Merged_BAM_dataset__cb___bam_peak_1125	102	.	2.90516	12.8609	10.2424	157	Promoter (2-3kb)	2	77988060	77991524	3465	2	Solyc01g080770	3	2373
MBtmv-ch01	78458501	78458874	374	*	Galaxy62-__ob__MergeSamFiles_on_data_61_and_data_60__Merged_BAM_dataset__cb___bam_peak_1126	84	.	3.23789	10.8929	8.40148	220	Promoter (1-2kb)	2	78453779	78456724	2946	2	Solyc01g081150	3	-1777
MBtmv-ch01	78463653	78463940	288	*	Galaxy62-__ob__MergeSamFiles_on_data_61_and_data_60__Merged_BAM_dataset__cb___bam_peak_1127	153	.	4.34367	18.28	15.3189	110	Promoter (<=1kb)	2	78460911	78462939	2029	2	Solyc01g081160	4	-714
MBtmv-ch01	78630930	78631204	275	*	Galaxy62-__ob__MergeSamFiles_on_data_61_and_data_60__Merged_BAM_dataset__cb___bam_peak_1128	116	.	3.8043	14.3696	11.6401	182	Intron (Solyc01g081430.4.1/Solyc01g081430.4, intron 5 of 20)	2	78627413	78647629	20217	1	Solyc01g081430	4	3517
MBtmv-ch01	78691046	78691450	405	*	Galaxy62-__ob__MergeSamFiles_on_data_61_and_data_60__Merged_BAM_dataset__cb___bam_peak_1129	246	.	5.29504	28.139	24.6554	222	Promoter (1-2kb)	2	78689620	78695333	5714	1	Solyc01g081490	3	1426
MBtmv-ch01	78736574	78736852	279	*	Galaxy62-__ob__MergeSamFiles_on_data_61_and_data_60__Merged_BAM_dataset__cb___bam_peak_1130	146	.	4.23579	17.6068	14.6766	136	Exon (Solyc01g081540.4.1/Solyc01g081540.4, exon 20 of 40)	2	78730141	78743463	13323	2	Solyc01g081540	4	6611
MBtmv-ch01	78991409	78991819	411	*	Galaxy62-__ob__MergeSamFiles_on_data_61_and_data_60__Merged_BAM_dataset__cb___bam_peak_1131	219	.	5.12293	25.2981	21.9623	190	Intron (Solyc01g073750.4.1/Solyc01g073750.4, intron 9 of 42)	2	78985016	79014620	29605	1	Solyc01g073750	4	6393
MBtmv-ch01	79009327	79009608	282	*	Galaxy62-__ob__MergeSamFiles_on_data_61_and_data_60__Merged_BAM_dataset__cb___bam_peak_1132	104	.	3.69643	13.1379	10.4888	174	Exon (Solyc01g073750.4.1/Solyc01g073750.4, exon 31 of 43)	2	79015832	79016915	1084	1	Solyc01g073770	2	-6224
MBtmv-ch01	79129969	79130284	316	*	Galaxy62-__ob__MergeSamFiles_on_data_61_and_data_60__Merged_BAM_dataset__cb___bam_peak_1133	172	.	4.55941	20.3478	17.264	158	Promoter (2-3kb)	2	79122570	79132886	10317	2	Solyc01g073920	4	2602
MBtmv-ch01	79280089	79280363	275	*	Galaxy62-__ob__MergeSamFiles_on_data_61_and_data_60__Merged_BAM_dataset__cb___bam_peak_1134	132	.	3.79865	16.1189	13.2935	125	Promoter (<=1kb)	2	79279716	79280840	1125	2	Solyc00g028760	2_2	477
MBtmv-ch01	79377982	79378280	299	*	Galaxy62-__ob__MergeSamFiles_on_data_61_and_data_60__Merged_BAM_dataset__cb___bam_peak_1135	71	.	2.83462	9.49879	7.12644	187	Exon (Solyc01g086710.4.1/Solyc01g086710.4, exon 27 of 27)	2	79378966	79382455	3490	2	Solyc01g086720	3	4175
MBtmv-ch01	79484252	79484588	337	*	Galaxy62-__ob__MergeSamFiles_on_data_61_and_data_60__Merged_BAM_dataset__cb___bam_peak_1136	166	.	4.50548	19.6506	16.6128	158	Promoter (2-3kb)	2	79481754	79490354	8601	1	Solyc01g086860	3	2498
MBtmv-ch01	79848118	79848450	333	*	Galaxy62-__ob__MergeSamFiles_on_data_61_and_data_60__Merged_BAM_dataset__cb___bam_peak_1137	192	.	4.37161	22.3951	19.2126	192	Exon (Solyc01g163150.1.1/Solyc01g163150.1, exon 6 of 8)	2	79847611	79852226	4616	2	Solyc01g163150	1	3776
MBtmv-ch01	79954565	79954943	379	*	Galaxy62-__ob__MergeSamFiles_on_data_61_and_data_60__Merged_BAM_dataset__cb___bam_peak_1138	201	.	4.63728	23.3604	20.1171	192	Intron (Solyc01g087320.3.1/Solyc01g087320.3, intron 12 of 21)	2	79940906	79964716	23811	2	Solyc01g087320	3	9773
MBtmv-ch01	80111655	80112028	374	*	Galaxy62-__ob__MergeSamFiles_on_data_61_and_data_60__Merged_BAM_dataset__cb___bam_peak_1139	58	.	2.94132	8.09717	5.82933	39	Distal Intergenic	2	80116581	80123936	7356	1	Solyc01g087450	3	-4553
MBtmv-ch01	80269607	80269960	354	*	Galaxy62-__ob__MergeSamFiles_on_data_61_and_data_60__Merged_BAM_dataset__cb___bam_peak_1140	220	.	5.15271	25.4383	22.0817	139	Promoter (2-3kb)	2	80255452	80272675	17224	2	Solyc01g087610	3	2715
MBtmv-ch01	80585726	80586052	327	*	Galaxy62-__ob__MergeSamFiles_on_data_61_and_data_60__Merged_BAM_dataset__cb___bam_peak_1141	146	.	4.23579	17.6068	14.6766	159	Distal Intergenic	2	80578464	80581996	3533	1	Solyc01g088030	4	7262
MBtmv-ch01	80845996	80846283	288	*	Galaxy62-__ob__MergeSamFiles_on_data_61_and_data_60__Merged_BAM_dataset__cb___bam_peak_1142	104	.	3.64249	13.1379	10.4888	125	Promoter (1-2kb)	2	80844811	80850349	5539	1	Solyc01g088370	3	1185
MBtmv-ch01	80987057	80987418	362	*	Galaxy62-__ob__MergeSamFiles_on_data_61_and_data_60__Merged_BAM_dataset__cb___bam_peak_1143	50	.	2.29873	7.26566	5.08119	178	Promoter (<=1kb)	2	80986720	80987823	1104	2	Solyc01g088490	3	405
MBtmv-ch01	81162388	81162658	271	*	Galaxy62-__ob__MergeSamFiles_on_data_61_and_data_60__Merged_BAM_dataset__cb___bam_peak_1144	125	.	3.31395	15.3432	12.5594	190	Exon (Solyc01g088700.4.1/Solyc01g088700.4, exon 8 of 10)	2	81160633	81168196	7564	2	Solyc01g088700	4	5538
MBtmv-ch01	81512845	81513129	285	*	Galaxy62-__ob__MergeSamFiles_on_data_61_and_data_60__Merged_BAM_dataset__cb___bam_peak_1145	104	.	3.69643	13.1379	10.4888	147	Promoter (2-3kb)	2	81514081	81515256	1176	2	Solyc01g090180	5	2127
MBtmv-ch01	81702610	81703078	469	*	Galaxy62-__ob__MergeSamFiles_on_data_61_and_data_60__Merged_BAM_dataset__cb___bam_peak_1146	159	.	4.3976	18.9613	15.9543	199	Distal Intergenic	2	81707440	81707970	531	1	Solyc01g160630	1	-4362
MBtmv-ch01	82029255	82029642	388	*	Galaxy62-__ob__MergeSamFiles_on_data_61_and_data_60__Merged_BAM_dataset__cb___bam_peak_1147	147	.	3.66546	17.6647	14.7314	210	Promoter (2-3kb)	2	82032434	82059664	27231	1	Solyc01g090690	5	-2792
MBtmv-ch01	82030584	82030919	336	*	Galaxy62-__ob__MergeSamFiles_on_data_61_and_data_60__Merged_BAM_dataset__cb___bam_peak_1148	159	.	4.45154	18.9613	15.9543	206	Promoter (1-2kb)	2	82032434	82059664	27231	1	Solyc01g090690	5	-1515
MBtmv-ch01	82313150	82313582	433	*	Galaxy62-__ob__MergeSamFiles_on_data_61_and_data_60__Merged_BAM_dataset__cb___bam_peak_1149	189	.	4.74868	22.1118	18.9398	205	Promoter (1-2kb)	2	82311828	82314692	2865	2	Solyc01g090880	3	1110
MBtmv-ch01	82492333	82492658	326	*	Galaxy62-__ob__MergeSamFiles_on_data_61_and_data_60__Merged_BAM_dataset__cb___bam_peak_1150	166	.	4.50548	19.6506	16.6128	182	Promoter (<=1kb)	2	82490273	82493143	2871	2	Solyc01g091050	5	485
MBtmv-ch01	82510191	82510460	270	*	Galaxy62-__ob__MergeSamFiles_on_data_61_and_data_60__Merged_BAM_dataset__cb___bam_peak_1151	135	.	3.74604	16.3878	13.5352	128	Promoter (1-2kb)	2	82512181	82521294	9114	1	Solyc01g091070	3	-1721
MBtmv-ch01	82622494	82622767	274	*	Galaxy62-__ob__MergeSamFiles_on_data_61_and_data_60__Merged_BAM_dataset__cb___bam_peak_1152	146	.	4.28973	17.6068	14.6766	136	Promoter (1-2kb)	2	82621649	82624012	2364	2	Solyc01g091220	3	1245
MBtmv-ch01	82727649	82728016	368	*	Galaxy62-__ob__MergeSamFiles_on_data_61_and_data_60__Merged_BAM_dataset__cb___bam_peak_1153	166	.	4.50548	19.6506	16.6128	169	Promoter (2-3kb)	2	82725775	82730182	4408	2	Solyc01g091370	4	2166
MBtmv-ch01	83205994	83206268	275	*	Galaxy62-__ob__MergeSamFiles_on_data_61_and_data_60__Merged_BAM_dataset__cb___bam_peak_1154	88	.	3.42675	11.3629	8.84186	157	Promoter (1-2kb)	2	83204659	83216031	11373	1	Solyc01g091950	5	1335
MBtmv-ch01	83326539	83326846	308	*	Galaxy62-__ob__MergeSamFiles_on_data_61_and_data_60__Merged_BAM_dataset__cb___bam_peak_1155	122	.	3.91218	14.9993	12.2229	150	Promoter (1-2kb)	2	83323125	83324892	1768	2	Solyc01g093990	3	-1647
MBtmv-ch01	83335100	83335451	352	*	Galaxy62-__ob__MergeSamFiles_on_data_61_and_data_60__Merged_BAM_dataset__cb___bam_peak_1156	188	.	3.58839	22.0198	18.8496	212	Promoter (1-2kb)	2	83325727	83336486	10760	2	Solyc01g094000	3	1035
MBtmv-ch01	83402401	83402834	434	*	Galaxy62-__ob__MergeSamFiles_on_data_61_and_data_60__Merged_BAM_dataset__cb___bam_peak_1157	213	.	5.04484	24.6894	21.3764	247	Intron (Solyc01g094060.4.1/Solyc01g094060.4, intron 19 of 28)	2	83413103	83414871	1769	1	Solyc01g094070	3	-10269
MBtmv-ch01	83504196	83504486	291	*	Galaxy62-__ob__MergeSamFiles_on_data_61_and_data_60__Merged_BAM_dataset__cb___bam_peak_1158	77	.	3.26494	10.2305	7.79029	124	Promoter (<=1kb)	2	83504251	83506688	2438	1	Solyc01g094180	4	0
MBtmv-ch01	83798332	83798686	355	*	Galaxy62-__ob__MergeSamFiles_on_data_61_and_data_60__Merged_BAM_dataset__cb___bam_peak_1159	230	.	4.38064	26.4403	23.0414	172	3' UTR	2	83790116	83798985	8870	1	Solyc01g094610	5	8216
MBtmv-ch01	83853268	83853583	316	*	Galaxy62-__ob__MergeSamFiles_on_data_61_and_data_60__Merged_BAM_dataset__cb___bam_peak_1160	116	.	3.8043	14.3696	11.6401	132	Exon (Solyc01g094650.4.1/Solyc01g094650.4, exon 14 of 15)	2	83852492	83858005	5514	2	Solyc01g094650	4	4422
MBtmv-ch01	84145868	84146233	366	*	Galaxy62-__ob__MergeSamFiles_on_data_61_and_data_60__Merged_BAM_dataset__cb___bam_peak_1161	199	.	4.88303	23.213	19.9762	199	Promoter (2-3kb)	2	84143652	84158282	14631	1	Solyc01g095020	3	2216
MBtmv-ch01	84335789	84336066	278	*	Galaxy62-__ob__MergeSamFiles_on_data_61_and_data_60__Merged_BAM_dataset__cb___bam_peak_1162	134	.	4.12792	16.2858	13.4348	102	Promoter (<=1kb)	2	84331166	84336486	5321	2	Solyc01g095230	5	420
MBtmv-ch01	84378489	84378795	307	*	Galaxy62-__ob__MergeSamFiles_on_data_61_and_data_60__Merged_BAM_dataset__cb___bam_peak_1163	126	.	3.63238	15.4258	12.6366	127	Promoter (<=1kb)	2	84378341	84383113	4773	1	Solyc01g095290	4	148
MBtmv-ch01	84648525	84648868	344	*	Galaxy62-__ob__MergeSamFiles_on_data_61_and_data_60__Merged_BAM_dataset__cb___bam_peak_1164	297	.	5.68344	33.5427	29.7939	152	Promoter (2-3kb)	2	84647738	84651822	4085	2	Solyc01g095670	4	2954
MBtmv-ch01	84715243	84715684	442	*	Galaxy62-__ob__MergeSamFiles_on_data_61_and_data_60__Merged_BAM_dataset__cb___bam_peak_1165	494	.	4.71474	54.1799	49.4913	212	3' UTR	2	84715149	84724905	9757	2	Solyc01g095740	5	9221
MBtmv-ch01	84726324	84726610	287	*	Galaxy62-__ob__MergeSamFiles_on_data_61_and_data_60__Merged_BAM_dataset__cb___bam_peak_1166	171	.	4.3919	20.2058	17.1453	149	Promoter (1-2kb)	2	84715149	84724905	9757	2	Solyc01g095740	5	-1419
MBtmv-ch01	84820342	84820648	307	*	Galaxy62-__ob__MergeSamFiles_on_data_61_and_data_60__Merged_BAM_dataset__cb___bam_peak_1167	181	.	4.35774	21.2991	18.1743	153	Promoter (1-2kb)	2	84818505	84832921	14417	1	Solyc01g095900	4	1837
MBtmv-ch01	85004040	85004368	329	*	Galaxy62-__ob__MergeSamFiles_on_data_61_and_data_60__Merged_BAM_dataset__cb___bam_peak_1168	159	.	4.45154	18.9613	15.9543	166	Promoter (2-3kb)	2	84985995	85006642	20648	2	Solyc01g096110	3	2274
MBtmv-ch01	85046336	85046735	400	*	Galaxy62-__ob__MergeSamFiles_on_data_61_and_data_60__Merged_BAM_dataset__cb___bam_peak_1169	156	.	3.39572	18.6537	15.6792	208	Promoter (<=1kb)	2	85039546	85046560	7015	2	Solyc01g096160	4	0
MBtmv-ch01	85071932	85072352	421	*	Galaxy62-__ob__MergeSamFiles_on_data_61_and_data_60__Merged_BAM_dataset__cb___bam_peak_1170	323	.	5.12872	36.189	32.3202	169	Exon (Solyc01g096200.4.1/Solyc01g096200.4, exon 7 of 9)	2	85064891	85070758	5868	1	Solyc01g096190	3	7041
MBtmv-ch01	85112800	85113070	271	*	Galaxy62-__ob__MergeSamFiles_on_data_61_and_data_60__Merged_BAM_dataset__cb___bam_peak_1171	140	.	4.18186	16.9421	14.0601	131	Promoter (2-3kb)	2	85115120	85116343	1224	1	Solyc01g096250	2	-2050
MBtmv-ch01	85307893	85308261	369	*	Galaxy62-__ob__MergeSamFiles_on_data_61_and_data_60__Merged_BAM_dataset__cb___bam_peak_1172	167	.	3.63745	19.8381	16.7928	169	Promoter (<=1kb)	2	85306041	85307158	1118	2	Solyc01g150149	1	-735
MBtmv-ch01	85357016	85357712	697	*	Galaxy62-__ob__MergeSamFiles_on_data_61_and_data_60__Merged_BAM_dataset__cb___bam_peak_1173	183	.	4.17992	21.5187	18.3849	494	Promoter (<=1kb)	2	85341808	85358342	16535	2	Solyc01g096490	3	630
MBtmv-ch01	85412763	85413117	355	*	Galaxy62-__ob__MergeSamFiles_on_data_61_and_data_60__Merged_BAM_dataset__cb___bam_peak_1174	197	.	4.74312	22.9939	19.7816	124	Promoter (2-3kb)	2	85416111	85420268	4158	1	Solyc01g096560	3	-2994
MBtmv-ch01	85685621	85685912	292	*	Galaxy62-__ob__MergeSamFiles_on_data_61_and_data_60__Merged_BAM_dataset__cb___bam_peak_1175	159	.	4.3976	18.9613	15.9543	134	Intron (Solyc01g096900.3.1/Solyc01g096900.3, intron 26 of 26)	2	85687300	85696448	9149	2	Solyc01g096910	3	10536
MBtmv-ch01	85830815	85831367	553	*	Galaxy62-__ob__MergeSamFiles_on_data_61_and_data_60__Merged_BAM_dataset__cb___bam_peak_1176	62	.	3.04919	8.6134	6.29765	140	Distal Intergenic	2	85826176	85827468	1293	2	Solyc01g097100	1	-3347
MBtmv-ch01	85832249	85832540	292	*	Galaxy62-__ob__MergeSamFiles_on_data_61_and_data_60__Merged_BAM_dataset__cb___bam_peak_1177	105	.	3.53894	13.1828	10.5293	176	Distal Intergenic	2	85826176	85827468	1293	2	Solyc01g097100	1	-4781
MBtmv-ch01	85911385	85911686	302	*	Galaxy62-__ob__MergeSamFiles_on_data_61_and_data_60__Merged_BAM_dataset__cb___bam_peak_1178	128	.	4.02005	15.6381	12.8318	171	Exon (Solyc01g097190.4.1/Solyc01g097190.4, exon 7 of 13)	2	85917219	85928529	11311	1	Solyc01g097200	2	-5533
MBtmv-ch01	86012451	86012793	343	*	Galaxy62-__ob__MergeSamFiles_on_data_61_and_data_60__Merged_BAM_dataset__cb___bam_peak_1179	43	.	2.06239	6.47904	4.37968	27	3' UTR	2	86016271	86019605	3335	1	Solyc01g097340	3	-3478
MBtmv-ch01	86105177	86105813	637	*	Galaxy62-__ob__MergeSamFiles_on_data_61_and_data_60__Merged_BAM_dataset__cb___bam_peak_1180	119	.	3.90007	14.7125	11.9744	119	Exon (Solyc01g097500.4.1/Solyc01g097500.4, exon 12 of 15)	2	86099758	86111190	11433	2	Solyc01g097500	4	5377
MBtmv-ch01	86297209	86297754	546	*	Galaxy62-__ob__MergeSamFiles_on_data_61_and_data_60__Merged_BAM_dataset__cb___bam_peak_1181	212	.	4.31772	24.5929	21.2981	334	Exon (Solyc01g097810.3.1/Solyc01g097810.3, exon 6 of 14)	2	86293369	86301378	8010	2	Solyc01g097810	3	3624
MBtmv-ch01	86340858	86341171	314	*	Galaxy62-__ob__MergeSamFiles_on_data_61_and_data_60__Merged_BAM_dataset__cb___bam_peak_1182	186	.	4.77516	21.7654	18.6039	155	Promoter (2-3kb)	2	86336012	86343602	7591	2	Solyc01g097860	4	2431
MBtmv-ch01	86389286	86389716	431	*	Galaxy62-__ob__MergeSamFiles_on_data_61_and_data_60__Merged_BAM_dataset__cb___bam_peak_1183	94	.	3.33275	12.0057	9.43439	254	Promoter (<=1kb)	2	86389630	86390634	1005	1	Solyc01g097940	1	0
MBtmv-ch01	86417102	86417432	331	*	Galaxy62-__ob__MergeSamFiles_on_data_61_and_data_60__Merged_BAM_dataset__cb___bam_peak_1184	170	.	3.93404	20.0948	17.0387	143	Promoter (<=1kb)	2	86416793	86417539	747	2	Solyc01g097990	4	107
MBtmv-ch01	86482446	86482742	297	*	Galaxy62-__ob__MergeSamFiles_on_data_61_and_data_60__Merged_BAM_dataset__cb___bam_peak_1185	93	.	3.53462	11.9446	9.3778	183	Exon (Solyc01g098090.3.1/Solyc01g098090.3, exon 4 of 20)	2	86477432	86492041	14610	1	Solyc01g098090	3	5014
MBtmv-ch01	86558083	86558351	269	*	Galaxy62-__ob__MergeSamFiles_on_data_61_and_data_60__Merged_BAM_dataset__cb___bam_peak_1186	153	.	4.34367	18.28	15.3189	132	Exon (Solyc01g098180.3.1/Solyc01g098180.3, exon 6 of 15)	2	86548538	86563072	14535	2	Solyc01g098180	3	4721
MBtmv-ch01	86867756	86868033	278	*	Galaxy62-__ob__MergeSamFiles_on_data_61_and_data_60__Merged_BAM_dataset__cb___bam_peak_1187	93	.	3.53462	11.9446	9.3778	156	Promoter (<=1kb)	2	86866929	86870584	3656	1	Solyc01g098600	3	827
MBtmv-ch01	86890063	86890427	365	*	Galaxy62-__ob__MergeSamFiles_on_data_61_and_data_60__Merged_BAM_dataset__cb___bam_peak_1188	199	.	4.93697	23.213	19.9762	146	Promoter (2-3kb)	2	86893009	86893403	395	1	Solyc01g098660	2	-2582
MBtmv-ch01	87147366	87147655	290	*	Galaxy62-__ob__MergeSamFiles_on_data_61_and_data_60__Merged_BAM_dataset__cb___bam_peak_1189	173	.	3.89385	20.4123	17.3249	149	Promoter (<=1kb)	2	87146509	87148512	2004	2	Solyc01g099000	1	857
MBtmv-ch01	87230335	87230656	322	*	Galaxy62-__ob__MergeSamFiles_on_data_61_and_data_60__Merged_BAM_dataset__cb___bam_peak_1190	206	.	4.9909	23.9476	20.6755	156	Intron (Solyc01g099110.4.1/Solyc01g099110.4, intron 7 of 12)	2	87227096	87237266	10171	2	Solyc01g099110	4	6610
MBtmv-ch01	87350313	87350629	317	*	Galaxy62-__ob__MergeSamFiles_on_data_61_and_data_60__Merged_BAM_dataset__cb___bam_peak_1191	110	.	3.75037	13.749	11.0623	169	Intron (Solyc01g099280.3.1/Solyc01g099280.3, intron 9 of 12)	2	87342315	87344546	2232	2	Solyc01g099270	2	-5767
MBtmv-ch01	87366184	87366476	293	*	Galaxy62-__ob__MergeSamFiles_on_data_61_and_data_60__Merged_BAM_dataset__cb___bam_peak_1192	186	.	4.72122	21.7654	18.6039	131	3' UTR	2	87365595	87371925	6331	2	Solyc01g099290	3	5449
MBtmv-ch01	87387720	87388093	374	*	Galaxy62-__ob__MergeSamFiles_on_data_61_and_data_60__Merged_BAM_dataset__cb___bam_peak_1193	159	.	4.45154	18.9613	15.9543	151	Intron (Solyc01g099300.3.1/Solyc01g099300.3, intron 9 of 19)	2	87373231	87396245	23015	2	Solyc01g099300	3	8152
MBtmv-ch01	87388672	87388954	283	*	Galaxy62-__ob__MergeSamFiles_on_data_61_and_data_60__Merged_BAM_dataset__cb___bam_peak_1194	122	.	3.91218	14.9993	12.2229	89	Exon (Solyc01g099300.3.1/Solyc01g099300.3, exon 9 of 20)	2	87373231	87396245	23015	2	Solyc01g099300	3	7291
MBtmv-ch01	87466214	87466514	301	*	Galaxy62-__ob__MergeSamFiles_on_data_61_and_data_60__Merged_BAM_dataset__cb___bam_peak_1195	172	.	4.55941	20.3478	17.264	137	Promoter (1-2kb)	2	87464946	87470726	5781	1	Solyc01g099400	4	1268
MBtmv-ch01	87515309	87515585	277	*	Galaxy62-__ob__MergeSamFiles_on_data_61_and_data_60__Merged_BAM_dataset__cb___bam_peak_1196	70	.	3.15753	9.46429	7.09384	62	Promoter (<=1kb)	2	87514991	87515927	937	1	Solyc01g099470	3	318
MBtmv-ch01	88009245	88009528	284	*	Galaxy62-__ob__MergeSamFiles_on_data_61_and_data_60__Merged_BAM_dataset__cb___bam_peak_1197	159	.	4.3976	18.9613	15.9543	136	Exon (Solyc01g100120.4.1/Solyc01g100120.4, exon 10 of 18)	2	88006072	88013057	6986	2	Solyc01g100120	4	3529
MBtmv-ch01	88027396	88027725	330	*	Galaxy62-__ob__MergeSamFiles_on_data_61_and_data_60__Merged_BAM_dataset__cb___bam_peak_1198	272	.	5.74601	30.8674	27.2437	173	Promoter (1-2kb)	2	88026605	88029011	2407	2	Solyc01g100140	4	1286
MBtmv-ch01	88028580	88028981	402	*	Galaxy62-__ob__MergeSamFiles_on_data_61_and_data_60__Merged_BAM_dataset__cb___bam_peak_1199	435	.	7.15148	47.9617	43.5465	215	Promoter (<=1kb)	2	88026605	88029011	2407	2	Solyc01g100140	4	30
MBtmv-ch01	88092424	88092739	316	*	Galaxy62-__ob__MergeSamFiles_on_data_61_and_data_60__Merged_BAM_dataset__cb___bam_peak_1200	199	.	3.67347	23.1819	19.9623	161	Distal Intergenic	2	88078182	88080398	2217	2	Solyc01g100230	3	-12026
MBtmv-ch01	88096230	88096505	276	*	Galaxy62-__ob__MergeSamFiles_on_data_61_and_data_60__Merged_BAM_dataset__cb___bam_peak_1201	79	.	2.19985	10.4211	7.97402	102	Distal Intergenic	2	88078182	88080398	2217	2	Solyc01g100230	3	-15832
MBtmv-ch01	88108739	88109007	269	*	Galaxy62-__ob__MergeSamFiles_on_data_61_and_data_60__Merged_BAM_dataset__cb___bam_peak_1202	149	.	3.89328	17.8589	14.9205	114	3' UTR	2	88108386	88112864	4479	2	Solyc01g100240	3	3857
MBtmv-ch01	88136949	88137248	300	*	Galaxy62-__ob__MergeSamFiles_on_data_61_and_data_60__Merged_BAM_dataset__cb___bam_peak_1203	95	.	3.02698	12.143	9.56327	198	Promoter (2-3kb)	2	88134325	88148542	14218	1	Solyc01g100270	4	2624
MBtmv-ch01	88166995	88167291	297	*	Galaxy62-__ob__MergeSamFiles_on_data_61_and_data_60__Merged_BAM_dataset__cb___bam_peak_1204	114	.	3.659	14.1586	11.46	205	Exon (Solyc01g100290.4.1/Solyc01g100290.4, exon 6 of 7)	2	88161921	88168586	6666	1	Solyc01g100290	4	5074
MBtmv-ch01	88184173	88184497	325	*	Galaxy62-__ob__MergeSamFiles_on_data_61_and_data_60__Merged_BAM_dataset__cb___bam_peak_1205	206	.	4.24099	23.9321	20.6693	177	Exon (Solyc01g100320.3.1/Solyc01g100320.3, exon 10 of 11)	2	88183596	88189851	6256	2	Solyc01g100320	3	5354
MBtmv-ch01	88287646	88288016	371	*	Galaxy62-__ob__MergeSamFiles_on_data_61_and_data_60__Merged_BAM_dataset__cb___bam_peak_1206	213	.	5.09878	24.6894	21.3764	222	Promoter (2-3kb)	2	88284666	88290279	5614	1	Solyc01g100480	3	2980
MBtmv-ch01	88431452	88431764	313	*	Galaxy62-__ob__MergeSamFiles_on_data_61_and_data_60__Merged_BAM_dataset__cb___bam_peak_1207	134	.	4.07399	16.2858	13.4348	154	Exon (Solyc01g100650.3.1/Solyc01g100650.3, exon 24 of 28)	2	88415230	88435890	20661	1	Solyc01g100650	3	16222
MBtmv-ch01	88529476	88529788	313	*	Galaxy62-__ob__MergeSamFiles_on_data_61_and_data_60__Merged_BAM_dataset__cb___bam_peak_1208	150	.	4.0316	18.0051	15.0628	154	Intron (Solyc01g100780.3.1/Solyc01g100780.3, intron 3 of 3)	2	88525615	88526443	829	1	Solyc01g100770	3	3861
MBtmv-ch01	88661173	88661770	598	*	Galaxy62-__ob__MergeSamFiles_on_data_61_and_data_60__Merged_BAM_dataset__cb___bam_peak_1209	156	.	4.12478	18.6492	15.6752	202	Promoter (2-3kb)	2	88661900	88664529	2630	2	Solyc01g100980	4	2759
MBtmv-ch01	88904306	88904765	460	*	Galaxy62-__ob__MergeSamFiles_on_data_61_and_data_60__Merged_BAM_dataset__cb___bam_peak_1210	120	.	3.31688	14.7849	12.0429	192	Promoter (<=1kb)	2	88903460	88904466	1007	2	Solyc01g102280	3	0
MBtmv-ch01	89033294	89033593	300	*	Galaxy62-__ob__MergeSamFiles_on_data_61_and_data_60__Merged_BAM_dataset__cb___bam_peak_1211	210	.	4.18656	24.3845	21.0983	152	Exon (Solyc01g102410.3.1/Solyc01g102410.3, exon 6 of 6)	2	89028664	89031096	2433	1	Solyc01g102400	3	4630
MBtmv-ch01	89074609	89074973	365	*	Galaxy62-__ob__MergeSamFiles_on_data_61_and_data_60__Merged_BAM_dataset__cb___bam_peak_1212	200	.	4.84422	23.2572	20.0198	189	Promoter (1-2kb)	2	89071590	89072776	1187	2	Solyc01g102470	2	-1833
MBtmv-ch01	89107522	89107857	336	*	Galaxy62-__ob__MergeSamFiles_on_data_61_and_data_60__Merged_BAM_dataset__cb___bam_peak_1213	168	.	3.72591	19.9003	16.8531	185	Exon (Solyc01g102510.4.1/Solyc01g102510.4, exon 9 of 15)	2	89102287	89114112	11826	2	Solyc01g102510	4	6255
MBtmv-ch01	89583299	89583582	284	*	Galaxy62-__ob__MergeSamFiles_on_data_61_and_data_60__Merged_BAM_dataset__cb___bam_peak_1214	146	.	4.28973	17.6068	14.6766	167	Promoter (2-3kb)	2	89580599	89587829	7231	1	Solyc01g103110	3	2700
MBtmv-ch01	89813680	89814069	390	*	Galaxy62-__ob__MergeSamFiles_on_data_61_and_data_60__Merged_BAM_dataset__cb___bam_peak_1215	335	.	6.39325	37.4438	33.5072	214	Distal Intergenic	2	89807120	89809736	2617	2	Solyc01g103390	3	-3944
MBtmv-ch01	90011881	90012149	269	*	Galaxy62-__ob__MergeSamFiles_on_data_61_and_data_60__Merged_BAM_dataset__cb___bam_peak_1216	122	.	3.96611	14.9993	12.2229	169	Exon (Solyc01g103650.3.1/Solyc01g103650.3, exon 11 of 14)	2	90007084	90013517	6434	1	Solyc01g103650	3	4797
MBtmv-ch01	90274033	90274377	345	*	Galaxy62-__ob__MergeSamFiles_on_data_61_and_data_60__Merged_BAM_dataset__cb___bam_peak_1217	153	.	4.34367	18.28	15.3189	138	Intron (Solyc01g103960.3.1/Solyc01g103960.3, intron 21 of 24)	2	90279016	90282750	3735	1	Solyc01g103970	4	-4639
MBtmv-ch01	90505734	90506010	277	*	Galaxy62-__ob__MergeSamFiles_on_data_61_and_data_60__Merged_BAM_dataset__cb___bam_peak_1218	171	.	4.49132	20.237	17.1741	130	Promoter (<=1kb)	2	90504671	90506168	1498	2	Solyc01g104230	4	158
MBtmv-ch01	90536553	90536966	414	*	Galaxy62-__ob__MergeSamFiles_on_data_61_and_data_60__Merged_BAM_dataset__cb___bam_peak_1219	330	.	4.03	36.9248	33.0179	232	Promoter (<=1kb)	2	90536064	90537419	1356	1	Solyc01g104290	3	489
MBtmv-ch01	90572526	90572851	326	*	Galaxy62-__ob__MergeSamFiles_on_data_61_and_data_60__Merged_BAM_dataset__cb___bam_peak_1220	104	.	3.64249	13.1379	10.4888	97	Promoter (2-3kb)	2	90570083	90570235	153	1	Solyc01g104330	1	2443
MBtmv-ch01	90643823	90644128	306	*	Galaxy62-__ob__MergeSamFiles_on_data_61_and_data_60__Merged_BAM_dataset__cb___bam_peak_1221	192	.	4.82909	22.4855	19.2918	130	Promoter (1-2kb)	2	90645614	90649706	4093	1	Solyc01g150157	1	-1486
MBtmv-ch01	90782336	90782695	360	*	Galaxy62-__ob__MergeSamFiles_on_data_61_and_data_60__Merged_BAM_dataset__cb___bam_peak_1222	264	.	5.63814	30.0724	26.4853	200	Exon (Solyc01g104490.3.1/Solyc01g104490.3, exon 12 of 28)	2	90774690	90794885	20196	1	Solyc01g104490	3	7646
MBtmv-ch01	90900449	90900743	295	*	Galaxy62-__ob__MergeSamFiles_on_data_61_and_data_60__Merged_BAM_dataset__cb___bam_peak_1223	122	.	3.96611	14.9993	12.2229	141	Exon (Solyc01g104640.3.1/Solyc01g104640.4, exon 11 of 20)	2	90894848	90906808	11961	1	Solyc01g104640	4	5601
MBtmv-ch01	91291822	91292132	311	*	Galaxy62-__ob__MergeSamFiles_on_data_61_and_data_60__Merged_BAM_dataset__cb___bam_peak_1224	179	.	4.66729	21.0528	17.9375	183	Promoter (2-3kb)	2	91288844	91294408	5565	1	Solyc01g105190	5	2978
MBtmv-ch01	91554136	91554555	420	*	Galaxy62-__ob__MergeSamFiles_on_data_61_and_data_60__Merged_BAM_dataset__cb___bam_peak_1225	351	.	5.34614	39.1728	35.158	200	Promoter (<=1kb)	2	91553787	91555189	1403	2	Solyc01g105590	2	634
MBtmv-ch01	91900705	91901127	423	*	Galaxy62-__ob__MergeSamFiles_on_data_61_and_data_60__Merged_BAM_dataset__cb___bam_peak_1226	72	.	3.211	9.68036	7.27907	201	Promoter (2-3kb)	2	91898389	91899897	1509	1	Solyc01g106070	2	2316
MBtmv-ch01	91979363	91979747	385	*	Galaxy62-__ob__MergeSamFiles_on_data_61_and_data_60__Merged_BAM_dataset__cb___bam_peak_1227	186	.	4.72122	21.7654	18.6039	176	Promoter (2-3kb)	2	91976663	91979533	2871	1	Solyc01g106190	4	2700
MBtmv-ch01	91996059	91996327	269	*	Galaxy62-__ob__MergeSamFiles_on_data_61_and_data_60__Merged_BAM_dataset__cb___bam_peak_1228	83	.	2.42497	10.8714	8.38292	117	Exon (Solyc01g106210.3.1/Solyc01g106210.3, exon 6 of 6)	2	91992972	91996884	3913	1	Solyc01g106210	3	3087
MBtmv-ch01	92227595	92227863	269	*	Galaxy62-__ob__MergeSamFiles_on_data_61_and_data_60__Merged_BAM_dataset__cb___bam_peak_1229	221	.	4.82364	25.4818	22.1225	138	Promoter (1-2kb)	2	92226419	92229014	2596	1	Solyc01g106500	4	1176
MBtmv-ch01	92250414	92250707	294	*	Galaxy62-__ob__MergeSamFiles_on_data_61_and_data_60__Merged_BAM_dataset__cb___bam_peak_1230	184	.	4.5926	21.5854	18.4474	159	Exon (Solyc01g106570.3.1/Solyc01g106570.3, exon 9 of 12)	2	92248942	92254877	5936	2	Solyc01g106570	3	4170
MBtmv-ch01	92274718	92275001	284	*	Galaxy62-__ob__MergeSamFiles_on_data_61_and_data_60__Merged_BAM_dataset__cb___bam_peak_1231	120	.	3.54541	14.8369	12.0892	138	Promoter (<=1kb)	2	92274624	92275383	760	1	Solyc01g106600	2	94
MBtmv-ch01	92375353	92375765	413	*	Galaxy62-__ob__MergeSamFiles_on_data_61_and_data_60__Merged_BAM_dataset__cb___bam_peak_1232	152	.	4.28371	18.1996	15.2501	207	Intron (Solyc01g106770.4.1/Solyc01g106770.4, intron 7 of 56)	2	92369892	92405291	35400	1	Solyc01g106770	4	5461
MBtmv-ch01	92384900	92385276	377	*	Galaxy62-__ob__MergeSamFiles_on_data_61_and_data_60__Merged_BAM_dataset__cb___bam_peak_1233	355	.	5.68828	39.544	35.5137	188	Exon (Solyc01g106770.4.1/Solyc01g106770.4, exon 17 of 57)	2	92369892	92405291	35400	1	Solyc01g106770	4	15008
MBtmv-ch01	92687196	92687551	356	*	Galaxy62-__ob__MergeSamFiles_on_data_61_and_data_60__Merged_BAM_dataset__cb___bam_peak_1234	295	.	6.0157	33.2892	29.5472	170	3' UTR	2	92681798	92692492	10695	2	Solyc01g107200	4	4941
MBtmv-ch01	93123594	93123970	377	*	Galaxy62-__ob__MergeSamFiles_on_data_61_and_data_60__Merged_BAM_dataset__cb___bam_peak_1235	284	.	5.4759	32.1815	28.4991	192	Intron (Solyc01g107870.3.1/Solyc01g107870.3, intron 8 of 8)	2	93118295	93125219	6925	1	Solyc01g107870	3	5299
MBtmv-ch01	93142962	93143271	310	*	Galaxy62-__ob__MergeSamFiles_on_data_61_and_data_60__Merged_BAM_dataset__cb___bam_peak_1236	199	.	4.93697	23.213	19.9762	176	Exon (Solyc01g107900.3.1/Solyc01g107900.3, exon 5 of 7)	2	93142263	93147594	5332	2	Solyc01g107900	3	4323
MBtmv-ch01	93233648	93233948	301	*	Galaxy62-__ob__MergeSamFiles_on_data_61_and_data_60__Merged_BAM_dataset__cb___bam_peak_1237	172	.	4.61335	20.3478	17.264	169	Exon (Solyc01g107990.3.1/Solyc01g107990.3, exon 8 of 9)	2	93233204	93237951	4748	2	Solyc01g107990	3	4003
MBtmv-ch01	93595204	93595522	319	*	Galaxy62-__ob__MergeSamFiles_on_data_61_and_data_60__Merged_BAM_dataset__cb___bam_peak_1238	186	.	4.77516	21.7654	18.6039	167	Promoter (2-3kb)	2	93597947	93600250	2304	1	Solyc01g108410	3	-2425
MBtmv-ch01	94064173	94064562	390	*	Galaxy62-__ob__MergeSamFiles_on_data_61_and_data_60__Merged_BAM_dataset__cb___bam_peak_1239	274	.	4.14549	31.0346	27.4049	158	Distal Intergenic	2	94068377	94074123	5747	1	Solyc01g109130	3	-3815
MBtmv-ch01	94126209	94126526	318	*	Galaxy62-__ob__MergeSamFiles_on_data_61_and_data_60__Merged_BAM_dataset__cb___bam_peak_1240	134	.	4.12792	16.2858	13.4348	172	Promoter (1-2kb)	2	94125174	94129935	4762	1	Solyc01g109220	4	1035
MBtmv-ch01	94232735	94233091	357	*	Galaxy62-__ob__MergeSamFiles_on_data_61_and_data_60__Merged_BAM_dataset__cb___bam_peak_1241	115	.	3.40535	14.2316	11.5302	204	Promoter (2-3kb)	2	94230268	94235834	5567	1	Solyc01g109360	3	2467
MBtmv-ch01	94371524	94371813	290	*	Galaxy62-__ob__MergeSamFiles_on_data_61_and_data_60__Merged_BAM_dataset__cb___bam_peak_1242	93	.	3.48068	11.9446	9.3778	136	Promoter (2-3kb)	2	94363135	94369085	5951	2	Solyc01g109560	3	-2439
MBtmv-ch01	94633236	94633515	280	*	Galaxy62-__ob__MergeSamFiles_on_data_61_and_data_60__Merged_BAM_dataset__cb___bam_peak_1243	122	.	3.96611	14.9993	12.2229	110	Promoter (1-2kb)	2	94631241	94636829	5589	1	Solyc01g109890	3	1995
MBtmv-ch01	94735889	94736285	397	*	Galaxy62-__ob__MergeSamFiles_on_data_61_and_data_60__Merged_BAM_dataset__cb___bam_peak_1244	199	.	4.88303	23.213	19.9762	163	Promoter (2-3kb)	2	94733116	94739505	6390	1	Solyc01g110020	4	2773
MBtmv-ch01	95297218	95297556	339	*	Galaxy62-__ob__MergeSamFiles_on_data_61_and_data_60__Merged_BAM_dataset__cb___bam_peak_1245	172	.	4.55941	20.3478	17.264	202	Promoter (<=1kb)	2	95297911	95298742	832	1	Solyc01g110940	3	-355
MBtmv-ch01	95346782	95347092	311	*	Galaxy62-__ob__MergeSamFiles_on_data_61_and_data_60__Merged_BAM_dataset__cb___bam_peak_1246	120	.	3.39688	14.7825	12.0417	201	Distal Intergenic	2	95342509	95345542	3034	1	Solyc01g111040	4	4273
MBtmv-ch01	95366143	95366541	399	*	Galaxy62-__ob__MergeSamFiles_on_data_61_and_data_60__Merged_BAM_dataset__cb___bam_peak_1247	248	.	4.79141	28.3131	24.8242	222	Promoter (<=1kb)	2	95365185	95368063	2879	1	Solyc01g111050	4	958
MBtmv-ch01	95554295	95554595	301	*	Galaxy62-__ob__MergeSamFiles_on_data_61_and_data_60__Merged_BAM_dataset__cb___bam_peak_1248	146	.	3.57053	17.6068	14.6766	162	Promoter (1-2kb)	2	95556590	95560922	4333	1	Solyc01g111370	3	-1995
MBtmv-ch01	95890456	95890811	356	*	Galaxy62-__ob__MergeSamFiles_on_data_61_and_data_60__Merged_BAM_dataset__cb___bam_peak_1249	104	.	3.37147	13.1186	10.4888	175	Promoter (2-3kb)	2	95888378	95891454	3077	1	Solyc01g111810	3	2078
MBtmv-ch01	95950977	95951310	334	*	Galaxy62-__ob__MergeSamFiles_on_data_61_and_data_60__Merged_BAM_dataset__cb___bam_peak_1250	249	.	5.53027	28.5015	24.9896	195	Promoter (<=1kb)	2	95933864	95951602	17739	2	Solyc01g111870	3	292
MBtmv-ch01	95955963	95956231	269	*	Galaxy62-__ob__MergeSamFiles_on_data_61_and_data_60__Merged_BAM_dataset__cb___bam_peak_1251	99	.	3.58856	12.5363	9.9366	67	3' UTR	2	95933864	95951602	17739	2	Solyc01g111870	3	-4361
MBtmv-ch01	96092046	96092474	429	*	Galaxy62-__ob__MergeSamFiles_on_data_61_and_data_60__Merged_BAM_dataset__cb___bam_peak_1252	359	.	6.66293	40.0041	35.9552	193	Promoter (<=1kb)	2	96088011	96091378	3368	2	Solyc01g112060	5	-668
MBtmv-ch01	96092937	96093307	371	*	Galaxy62-__ob__MergeSamFiles_on_data_61_and_data_60__Merged_BAM_dataset__cb___bam_peak_1253	292	.	5.52249	32.9551	29.2373	172	Promoter (1-2kb)	2	96088011	96091378	3368	2	Solyc01g112060	5	-1559
MBtmv-ch01	96312023	96312427	405	*	Galaxy62-__ob__MergeSamFiles_on_data_61_and_data_60__Merged_BAM_dataset__cb___bam_peak_1254	451	.	7.10128	49.649	45.1661	217	Distal Intergenic	2	96319557	96324517	4961	2	Solyc01g112320	3	12090
MBtmv-ch01	96401108	96401383	276	*	Galaxy62-__ob__MergeSamFiles_on_data_61_and_data_60__Merged_BAM_dataset__cb___bam_peak_1255	128	.	3.89016	15.6198	12.8239	163	Distal Intergenic	2	96367575	96368194	620	2	Solyc01g112370	4	-32914
MBtmv-ch02	428147	428415	269	*	Galaxy62-__ob__MergeSamFiles_on_data_61_and_data_60__Merged_BAM_dataset__cb___bam_peak_1256	96	.	3.43171	12.2125	9.63063	163	Promoter (1-2kb)	3	426645	428496	1852	1	Solyc02g161470	1	1502
MBtmv-ch02	499091	499506	416	*	Galaxy62-__ob__MergeSamFiles_on_data_61_and_data_60__Merged_BAM_dataset__cb___bam_peak_1257	188	.	3.45786	21.9697	18.804	308	Intron (Solyc02g044005.1.1/Solyc02g044005.1, intron 2 of 5)	3	494973	505169	10197	1	Solyc02g044005	1	4118
MBtmv-ch02	525517	525860	344	*	Galaxy62-__ob__MergeSamFiles_on_data_61_and_data_60__Merged_BAM_dataset__cb___bam_peak_1258	213	.	5.09878	24.6894	21.3764	190	Distal Intergenic	3	506223	506387	165	1	Solyc02g043990	1	19294
MBtmv-ch02	637524	637999	476	*	Galaxy62-__ob__MergeSamFiles_on_data_61_and_data_60__Merged_BAM_dataset__cb___bam_peak_1259	104	.	3.69643	13.1379	10.4888	236	Distal Intergenic	3	642512	642910	399	2	Solyc02g043960	1	4911
MBtmv-ch02	685136	685495	360	*	Galaxy62-__ob__MergeSamFiles_on_data_61_and_data_60__Merged_BAM_dataset__cb___bam_peak_1260	172	.	4.61335	20.3478	17.264	227	Distal Intergenic	3	693635	693807	173	1	Solyc02g043950	1	-8140
MBtmv-ch02	690978	691344	367	*	Galaxy62-__ob__MergeSamFiles_on_data_61_and_data_60__Merged_BAM_dataset__cb___bam_peak_1261	315	.	3.73716	35.3544	31.5229	196	Promoter (2-3kb)	3	693635	693807	173	1	Solyc02g043950	1	-2291
MBtmv-ch02	781968	782366	399	*	Galaxy62-__ob__MergeSamFiles_on_data_61_and_data_60__Merged_BAM_dataset__cb___bam_peak_1262	268	.	4.95448	30.465	26.8616	202	Distal Intergenic	3	693635	693807	173	1	Solyc02g043950	1	88333
MBtmv-ch02	837980	838375	396	*	Galaxy62-__ob__MergeSamFiles_on_data_61_and_data_60__Merged_BAM_dataset__cb___bam_peak_1263	268	.	4.09114	30.3994	26.8017	193	Distal Intergenic	3	933283	933516	234	2	Solyc02g043940	1	95141
MBtmv-ch02	839733	840197	465	*	Galaxy62-__ob__MergeSamFiles_on_data_61_and_data_60__Merged_BAM_dataset__cb___bam_peak_1264	90	.	3.0132	11.5711	9.03752	205	Distal Intergenic	3	933283	933516	234	2	Solyc02g043940	1	93319
MBtmv-ch02	861299	861571	273	*	Galaxy62-__ob__MergeSamFiles_on_data_61_and_data_60__Merged_BAM_dataset__cb___bam_peak_1265	123	.	3.78137	15.1117	12.3329	175	Distal Intergenic	3	933283	933516	234	2	Solyc02g043940	1	71945
MBtmv-ch02	875124	875518	395	*	Galaxy62-__ob__MergeSamFiles_on_data_61_and_data_60__Merged_BAM_dataset__cb___bam_peak_1266	280	.	5.79995	31.6686	28.0029	203	Distal Intergenic	3	933283	933516	234	2	Solyc02g043940	1	57998
MBtmv-ch02	885245	885602	358	*	Galaxy62-__ob__MergeSamFiles_on_data_61_and_data_60__Merged_BAM_dataset__cb___bam_peak_1267	150	.	4.15762	18.033	15.09	160	Distal Intergenic	3	933283	933516	234	2	Solyc02g043940	1	47914
MBtmv-ch02	930217	930512	296	*	Galaxy62-__ob__MergeSamFiles_on_data_61_and_data_60__Merged_BAM_dataset__cb___bam_peak_1268	134	.	4.07399	16.2858	13.4348	111	Distal Intergenic	3	933283	933516	234	2	Solyc02g043940	1	3004
MBtmv-ch02	1211987	1212322	336	*	Galaxy62-__ob__MergeSamFiles_on_data_61_and_data_60__Merged_BAM_dataset__cb___bam_peak_1269	206	.	4.09367	23.9646	20.6923	180	Distal Intergenic	3	1244940	1245113	174	2	Solyc02g043900	1	32791
MBtmv-ch02	1313615	1313956	342	*	Galaxy62-__ob__MergeSamFiles_on_data_61_and_data_60__Merged_BAM_dataset__cb___bam_peak_1270	73	.	2.69602	9.80671	7.39747	145	Distal Intergenic	3	1248841	1249258	418	1	Solyc02g161450	1	64774
MBtmv-ch02	1384011	1384318	308	*	Galaxy62-__ob__MergeSamFiles_on_data_61_and_data_60__Merged_BAM_dataset__cb___bam_peak_1271	245	.	5.38514	28.0645	24.5852	145	Distal Intergenic	3	1411731	1413785	2055	1	Solyc02g043880	1	-27413
MBtmv-ch02	1493727	1494155	429	*	Galaxy62-__ob__MergeSamFiles_on_data_61_and_data_60__Merged_BAM_dataset__cb___bam_peak_1272	435	.	7.36411	47.9683	43.5465	219	Distal Intergenic	3	1524440	1530332	5893	2	Solyc02g043885	2	36177
MBtmv-ch02	1498011	1498351	341	*	Galaxy62-__ob__MergeSamFiles_on_data_61_and_data_60__Merged_BAM_dataset__cb___bam_peak_1273	115	.	2.90097	14.2209	11.5212	220	Distal Intergenic	3	1524440	1530332	5893	2	Solyc02g043885	2	31981
MBtmv-ch02	1517356	1517676	321	*	Galaxy62-__ob__MergeSamFiles_on_data_61_and_data_60__Merged_BAM_dataset__cb___bam_peak_1274	99	.	3.16667	12.61	9.99943	127	Distal Intergenic	3	1524440	1530332	5893	2	Solyc02g043885	2	12656
MBtmv-ch02	1518180	1518515	336	*	Galaxy62-__ob__MergeSamFiles_on_data_61_and_data_60__Merged_BAM_dataset__cb___bam_peak_1275	186	.	4.77516	21.7654	18.6039	133	Distal Intergenic	3	1524440	1530332	5893	2	Solyc02g043885	2	11817
MBtmv-ch02	1559316	1559610	295	*	Galaxy62-__ob__MergeSamFiles_on_data_61_and_data_60__Merged_BAM_dataset__cb___bam_peak_1276	132	.	3.71935	16.0226	13.2014	99	Intron (Solyc02g043860.3.1/Solyc02g043860.3, intron 9 of 16)	3	1545301	1575633	30333	1	Solyc02g043860	3	14015
MBtmv-ch02	1568385	1568659	275	*	Galaxy62-__ob__MergeSamFiles_on_data_61_and_data_60__Merged_BAM_dataset__cb___bam_peak_1277	148	.	3.77225	17.7473	14.8118	207	Intron (Solyc02g043860.3.1/Solyc02g043860.3, intron 11 of 16)	3	1545301	1575633	30333	1	Solyc02g043860	3	23084
MBtmv-ch02	1615990	1616389	400	*	Galaxy62-__ob__MergeSamFiles_on_data_61_and_data_60__Merged_BAM_dataset__cb___bam_peak_1278	405	.	6.27264	44.8662	40.5999	236	Distal Intergenic	3	1637146	1637980	835	2	Solyc02g160300	1	21591
MBtmv-ch02	1629595	1629948	354	*	Galaxy62-__ob__MergeSamFiles_on_data_61_and_data_60__Merged_BAM_dataset__cb___bam_peak_1279	182	.	3.84434	21.4277	18.298	206	Distal Intergenic	3	1637146	1637980	835	2	Solyc02g160300	1	8032
MBtmv-ch02	1631438	1631838	401	*	Galaxy62-__ob__MergeSamFiles_on_data_61_and_data_60__Merged_BAM_dataset__cb___bam_peak_1280	388	.	6.5921	43.0106	38.825	215	Distal Intergenic	3	1637146	1637980	835	2	Solyc02g160300	1	6142
MBtmv-ch02	1647236	1647625	390	*	Galaxy62-__ob__MergeSamFiles_on_data_61_and_data_60__Merged_BAM_dataset__cb___bam_peak_1281	303	.	6.06963	34.1085	30.3327	194	Distal Intergenic	3	1637146	1637980	835	2	Solyc02g160300	1	-9256
MBtmv-ch02	1732567	1732960	394	*	Galaxy62-__ob__MergeSamFiles_on_data_61_and_data_60__Merged_BAM_dataset__cb___bam_peak_1282	166	.	4.50548	19.6506	16.6128	260	Distal Intergenic	3	1820398	1825664	5267	2	Solyc02g160010	1	92704
MBtmv-ch02	1746558	1746944	387	*	Galaxy62-__ob__MergeSamFiles_on_data_61_and_data_60__Merged_BAM_dataset__cb___bam_peak_1283	456	.	6.35125	50.127	45.6169	215	Distal Intergenic	3	1820398	1825664	5267	2	Solyc02g160010	1	78720
MBtmv-ch02	1749470	1749755	286	*	Galaxy62-__ob__MergeSamFiles_on_data_61_and_data_60__Merged_BAM_dataset__cb___bam_peak_1284	159	.	4.3976	18.9613	15.9543	125	Distal Intergenic	3	1820398	1825664	5267	2	Solyc02g160010	1	75909
MBtmv-ch02	1750241	1750641	401	*	Galaxy62-__ob__MergeSamFiles_on_data_61_and_data_60__Merged_BAM_dataset__cb___bam_peak_1285	289	.	5.15831	32.6656	28.9586	212	Distal Intergenic	3	1820398	1825664	5267	2	Solyc02g160010	1	75023
MBtmv-ch02	1790203	1790543	341	*	Galaxy62-__ob__MergeSamFiles_on_data_61_and_data_60__Merged_BAM_dataset__cb___bam_peak_1286	105	.	3.58911	13.1828	10.5293	93	Distal Intergenic	3	1820398	1825664	5267	2	Solyc02g160010	1	35121
MBtmv-ch02	1843910	1844314	405	*	Galaxy62-__ob__MergeSamFiles_on_data_61_and_data_60__Merged_BAM_dataset__cb___bam_peak_1287	440	.	6.19778	48.4792	44.0431	174	Distal Intergenic	3	1820398	1825664	5267	2	Solyc02g160010	1	-18246
MBtmv-ch02	1865141	1865424	284	*	Galaxy62-__ob__MergeSamFiles_on_data_61_and_data_60__Merged_BAM_dataset__cb___bam_peak_1288	93	.	3.45326	11.9549	9.38762	108	Distal Intergenic	3	1820398	1825664	5267	2	Solyc02g160010	1	-39477
MBtmv-ch02	1866946	1867233	288	*	Galaxy62-__ob__MergeSamFiles_on_data_61_and_data_60__Merged_BAM_dataset__cb___bam_peak_1289	131	.	3.60919	15.9559	13.1388	190	Distal Intergenic	3	1820398	1825664	5267	2	Solyc02g160010	1	-41282
MBtmv-ch02	2056064	2056474	411	*	Galaxy62-__ob__MergeSamFiles_on_data_61_and_data_60__Merged_BAM_dataset__cb___bam_peak_1290	528	.	6.85004	57.7376	52.8885	174	Distal Intergenic	3	2098786	2106430	7645	1	Solyc02g043817	1	-42312
MBtmv-ch02	2070611	2070883	273	*	Galaxy62-__ob__MergeSamFiles_on_data_61_and_data_60__Merged_BAM_dataset__cb___bam_peak_1291	116	.	3.8043	14.3696	11.6401	89	Distal Intergenic	3	2098786	2106430	7645	1	Solyc02g043817	1	-27903
MBtmv-ch02	2126196	2126506	311	*	Galaxy62-__ob__MergeSamFiles_on_data_61_and_data_60__Merged_BAM_dataset__cb___bam_peak_1292	152	.	3.79262	18.1737	15.2272	174	Distal Intergenic	3	2098786	2106430	7645	1	Solyc02g043817	1	27410
MBtmv-ch02	2168290	2168661	372	*	Galaxy62-__ob__MergeSamFiles_on_data_61_and_data_60__Merged_BAM_dataset__cb___bam_peak_1293	287	.	5.90782	32.4759	28.7762	232	Distal Intergenic	3	2160969	2161196	228	1	Solyc02g055560	1	7321
MBtmv-ch02	2273270	2273632	363	*	Galaxy62-__ob__MergeSamFiles_on_data_61_and_data_60__Merged_BAM_dataset__cb___bam_peak_1294	117	.	3.52844	14.527	11.7926	199	Distal Intergenic	3	2294159	2298003	3845	1	Solyc02g150121	2	-20527
MBtmv-ch02	2308842	2309215	374	*	Galaxy62-__ob__MergeSamFiles_on_data_61_and_data_60__Merged_BAM_dataset__cb___bam_peak_1295	150	.	2.94678	18.0017	15.0605	187	Distal Intergenic	3	2301909	2303987	2079	2	Solyc02g160580	1	-4855
MBtmv-ch02	2387248	2387516	269	*	Galaxy62-__ob__MergeSamFiles_on_data_61_and_data_60__Merged_BAM_dataset__cb___bam_peak_1296	134	.	4.12792	16.2858	13.4348	171	Distal Intergenic	3	2301909	2303987	2079	2	Solyc02g160580	1	-83261
MBtmv-ch02	2402919	2403211	293	*	Galaxy62-__ob__MergeSamFiles_on_data_61_and_data_60__Merged_BAM_dataset__cb___bam_peak_1297	159	.	4.3976	18.9613	15.9543	176	Distal Intergenic	3	2301909	2303987	2079	2	Solyc02g160580	1	-98932
MBtmv-ch02	2416997	2417278	282	*	Galaxy62-__ob__MergeSamFiles_on_data_61_and_data_60__Merged_BAM_dataset__cb___bam_peak_1298	146	.	3.57053	17.6068	14.6766	113	Distal Intergenic	3	2301909	2303987	2079	2	Solyc02g160580	1	-113010
MBtmv-ch02	2494403	2494754	352	*	Galaxy62-__ob__MergeSamFiles_on_data_61_and_data_60__Merged_BAM_dataset__cb___bam_peak_1299	213	.	5.09878	24.6894	21.3764	167	Distal Intergenic	3	2546611	2551768	5158	1	Solyc02g055470	3	-51857
MBtmv-ch02	2559749	2560149	401	*	Galaxy62-__ob__MergeSamFiles_on_data_61_and_data_60__Merged_BAM_dataset__cb___bam_peak_1300	182	.	3.37284	21.3976	18.2702	253	Promoter (2-3kb)	3	2563028	2583709	20682	1	Solyc02g055460	3	-2879
MBtmv-ch02	2574044	2574333	290	*	Galaxy62-__ob__MergeSamFiles_on_data_61_and_data_60__Merged_BAM_dataset__cb___bam_peak_1301	99	.	3.2845	12.5625	9.95986	108	Intron (Solyc02g055460.3.1/Solyc02g055460.3, intron 5 of 7)	3	2583841	2585058	1218	2	Solyc02g055440	4	10725
MBtmv-ch02	2639744	2640056	313	*	Galaxy62-__ob__MergeSamFiles_on_data_61_and_data_60__Merged_BAM_dataset__cb___bam_peak_1302	171	.	4.01685	20.2346	17.172	175	Distal Intergenic	3	2583841	2585058	1218	2	Solyc02g055440	4	-54686
MBtmv-ch02	2692151	2692419	269	*	Galaxy62-__ob__MergeSamFiles_on_data_61_and_data_60__Merged_BAM_dataset__cb___bam_peak_1303	130	.	3.51199	15.9139	13.0993	140	Distal Intergenic	3	2583841	2585058	1218	2	Solyc02g055440	4	-107093
MBtmv-ch02	2699961	2700261	301	*	Galaxy62-__ob__MergeSamFiles_on_data_61_and_data_60__Merged_BAM_dataset__cb___bam_peak_1304	101	.	3.24307	12.796	10.1787	52	Distal Intergenic	3	2583841	2585058	1218	2	Solyc02g055440	4	-114903
MBtmv-ch02	2715707	2716008	302	*	Galaxy62-__ob__MergeSamFiles_on_data_61_and_data_60__Merged_BAM_dataset__cb___bam_peak_1305	153	.	4.34367	18.28	15.3189	134	Distal Intergenic	3	2815706	2818332	2627	2	Solyc02g160730	1	102324
MBtmv-ch02	2774221	2774836	616	*	Galaxy62-__ob__MergeSamFiles_on_data_61_and_data_60__Merged_BAM_dataset__cb___bam_peak_1306	790	.	6.954	85.1495	79.0746	400	Distal Intergenic	3	2815706	2818332	2627	2	Solyc02g160730	1	43496
MBtmv-ch02	2794890	2795296	407	*	Galaxy62-__ob__MergeSamFiles_on_data_61_and_data_60__Merged_BAM_dataset__cb___bam_peak_1307	596	.	5.71415	64.7961	59.6174	200	Distal Intergenic	3	2815706	2818332	2627	2	Solyc02g160730	1	23036
MBtmv-ch02	2892123	2892443	321	*	Galaxy62-__ob__MergeSamFiles_on_data_61_and_data_60__Merged_BAM_dataset__cb___bam_peak_1308	110	.	3.75037	13.749	11.0623	211	Distal Intergenic	3	2837380	2837714	335	1	Solyc02g160030	1	54743
MBtmv-ch02	2904289	2904605	317	*	Galaxy62-__ob__MergeSamFiles_on_data_61_and_data_60__Merged_BAM_dataset__cb___bam_peak_1309	148	.	4.18517	17.7437	14.8096	139	Distal Intergenic	3	2837380	2837714	335	1	Solyc02g160030	1	66909
MBtmv-ch02	2929561	2929868	308	*	Galaxy62-__ob__MergeSamFiles_on_data_61_and_data_60__Merged_BAM_dataset__cb___bam_peak_1310	74	.	2.93663	9.91508	7.49922	176	Distal Intergenic	3	2837380	2837714	335	1	Solyc02g160030	1	92181
MBtmv-ch02	2968095	2968377	283	*	Galaxy62-__ob__MergeSamFiles_on_data_61_and_data_60__Merged_BAM_dataset__cb___bam_peak_1311	93	.	3.48068	11.9446	9.3778	169	Distal Intergenic	3	2837380	2837714	335	1	Solyc02g160030	1	130715
MBtmv-ch02	3004734	3005142	409	*	Galaxy62-__ob__MergeSamFiles_on_data_61_and_data_60__Merged_BAM_dataset__cb___bam_peak_1312	251	.	4.98039	28.6968	25.1773	254	Distal Intergenic	3	3136487	3136756	270	1	Solyc02g160040	1	-131345
MBtmv-ch02	3062956	3063245	290	*	Galaxy62-__ob__MergeSamFiles_on_data_61_and_data_60__Merged_BAM_dataset__cb___bam_peak_1313	116	.	3.85824	14.3696	11.6401	49	Distal Intergenic	3	3136487	3136756	270	1	Solyc02g160040	1	-73242
MBtmv-ch02	3067377	3067662	286	*	Galaxy62-__ob__MergeSamFiles_on_data_61_and_data_60__Merged_BAM_dataset__cb___bam_peak_1314	159	.	4.3976	18.9613	15.9543	150	Distal Intergenic	3	3136487	3136756	270	1	Solyc02g160040	1	-68825
MBtmv-ch02	3078791	3079069	279	*	Galaxy62-__ob__MergeSamFiles_on_data_61_and_data_60__Merged_BAM_dataset__cb___bam_peak_1315	161	.	4.29557	19.1151	16.1039	151	Distal Intergenic	3	3136487	3136756	270	1	Solyc02g160040	1	-57418
MBtmv-ch02	3161380	3161664	285	*	Galaxy62-__ob__MergeSamFiles_on_data_61_and_data_60__Merged_BAM_dataset__cb___bam_peak_1316	206	.	4.9909	23.9476	20.6755	121	Distal Intergenic	3	3136487	3136756	270	1	Solyc02g160040	1	24893
MBtmv-ch02	3234685	3235002	318	*	Galaxy62-__ob__MergeSamFiles_on_data_61_and_data_60__Merged_BAM_dataset__cb___bam_peak_1317	166	.	3.12495	19.7013	16.6626	163	Distal Intergenic	3	3277991	3279114	1124	2	Solyc02g161010	1	44112
MBtmv-ch02	3410076	3410354	279	*	Galaxy62-__ob__MergeSamFiles_on_data_61_and_data_60__Merged_BAM_dataset__cb___bam_peak_1318	210	.	3.53885	24.3842	21.0983	120	Distal Intergenic	3	3416137	3416481	345	1	Solyc02g160080	1	-5783
MBtmv-ch02	3551638	3551973	336	*	Galaxy62-__ob__MergeSamFiles_on_data_61_and_data_60__Merged_BAM_dataset__cb___bam_peak_1319	184	.	4.5926	21.5854	18.4474	180	Distal Intergenic	3	3675085	3688514	13430	1	Solyc02g049070	5	-123112
MBtmv-ch02	3554755	3555100	346	*	Galaxy62-__ob__MergeSamFiles_on_data_61_and_data_60__Merged_BAM_dataset__cb___bam_peak_1320	207	.	4.68387	24.061	20.7848	177	Distal Intergenic	3	3675085	3688514	13430	1	Solyc02g049070	5	-119985
MBtmv-ch02	3597924	3598237	314	*	Galaxy62-__ob__MergeSamFiles_on_data_61_and_data_60__Merged_BAM_dataset__cb___bam_peak_1321	122	.	3.91218	14.9993	12.2229	207	Distal Intergenic	3	3675085	3688514	13430	1	Solyc02g049070	5	-76848
MBtmv-ch02	3618033	3618362	330	*	Galaxy62-__ob__MergeSamFiles_on_data_61_and_data_60__Merged_BAM_dataset__cb___bam_peak_1322	335	.	6.44719	37.4438	33.5072	160	Distal Intergenic	3	3675085	3688514	13430	1	Solyc02g049070	5	-56723
MBtmv-ch02	3713936	3714214	279	*	Galaxy62-__ob__MergeSamFiles_on_data_61_and_data_60__Merged_BAM_dataset__cb___bam_peak_1323	134	.	4.07399	16.2858	13.4348	123	Distal Intergenic	3	3748170	3748508	339	2	Solyc02g049080	1	34294
MBtmv-ch02	3847139	3847530	392	*	Galaxy62-__ob__MergeSamFiles_on_data_61_and_data_60__Merged_BAM_dataset__cb___bam_peak_1324	375	.	6.51028	41.6598	37.5417	223	Distal Intergenic	3	3796601	3797453	853	2	Solyc02g049100	1	-49686
MBtmv-ch02	4080164	4080529	366	*	Galaxy62-__ob__MergeSamFiles_on_data_61_and_data_60__Merged_BAM_dataset__cb___bam_peak_1325	285	.	4.96999	32.2327	28.5471	146	Distal Intergenic	3	4050056	4050610	555	1	Solyc02g050170	1	30108
MBtmv-ch02	4099666	4100011	346	*	Galaxy62-__ob__MergeSamFiles_on_data_61_and_data_60__Merged_BAM_dataset__cb___bam_peak_1326	162	.	3.4953	19.225	16.21	187	Distal Intergenic	3	4050056	4050610	555	1	Solyc02g050170	1	49610
MBtmv-ch02	4105071	4105490	420	*	Galaxy62-__ob__MergeSamFiles_on_data_61_and_data_60__Merged_BAM_dataset__cb___bam_peak_1327	460	.	7.14909	50.5346	46.0058	227	Distal Intergenic	3	4050056	4050610	555	1	Solyc02g050170	1	55015
MBtmv-ch02	4135806	4136130	325	*	Galaxy62-__ob__MergeSamFiles_on_data_61_and_data_60__Merged_BAM_dataset__cb___bam_peak_1328	264	.	4.81651	30.0842	26.4951	152	Distal Intergenic	3	4050056	4050610	555	1	Solyc02g050170	1	85750
MBtmv-ch02	4218455	4218868	414	*	Galaxy62-__ob__MergeSamFiles_on_data_61_and_data_60__Merged_BAM_dataset__cb___bam_peak_1329	487	.	6.36077	53.4479	48.7904	180	Distal Intergenic	3	4226584	4227116	533	1	Solyc02g161240	1	-7716
MBtmv-ch02	4237296	4237688	393	*	Galaxy62-__ob__MergeSamFiles_on_data_61_and_data_60__Merged_BAM_dataset__cb___bam_peak_1330	204	.	4.15032	23.7382	20.4821	190	Distal Intergenic	3	4226584	4227116	533	1	Solyc02g161240	1	10712
MBtmv-ch02	4268342	4268671	330	*	Galaxy62-__ob__MergeSamFiles_on_data_61_and_data_60__Merged_BAM_dataset__cb___bam_peak_1331	163	.	3.11067	19.3629	16.3428	179	Distal Intergenic	3	4280380	4283878	3499	1	Solyc02g050195	1	-11709
MBtmv-ch02	4359310	4359778	469	*	Galaxy62-__ob__MergeSamFiles_on_data_61_and_data_60__Merged_BAM_dataset__cb___bam_peak_1332	335	.	6.44719	37.4438	33.5072	213	Distal Intergenic	3	4300305	4302308	2004	1	Solyc02g050210	2	59005
MBtmv-ch02	4399436	4399797	362	*	Galaxy62-__ob__MergeSamFiles_on_data_61_and_data_60__Merged_BAM_dataset__cb___bam_peak_1333	196	.	4.45507	22.8477	19.6398	169	Distal Intergenic	3	4434655	4475496	40842	1	Solyc02g050240	5	-34858
MBtmv-ch02	4472379	4472704	326	*	Galaxy62-__ob__MergeSamFiles_on_data_61_and_data_60__Merged_BAM_dataset__cb___bam_peak_1334	143	.	3.65483	17.2337	14.3415	152	Intron (Solyc02g050240.4.1/Solyc02g050240.5, intron 10 of 10)	3	4460279	4475412	15134	1	Solyc02g050260	2	12100
MBtmv-ch02	4501172	4501488	317	*	Galaxy62-__ob__MergeSamFiles_on_data_61_and_data_60__Merged_BAM_dataset__cb___bam_peak_1335	228	.	4.91682	26.2018	22.8101	136	Distal Intergenic	3	4460279	4475412	15134	1	Solyc02g050260	2	40893
MBtmv-ch02	4513136	4513408	273	*	Galaxy62-__ob__MergeSamFiles_on_data_61_and_data_60__Merged_BAM_dataset__cb___bam_peak_1336	134	.	4.07399	16.2858	13.4348	179	Distal Intergenic	3	4460279	4475412	15134	1	Solyc02g050260	2	52857
MBtmv-ch02	4532151	4532443	293	*	Galaxy62-__ob__MergeSamFiles_on_data_61_and_data_60__Merged_BAM_dataset__cb___bam_peak_1337	122	.	3.96611	14.9993	12.2229	127	Distal Intergenic	3	4602215	4602788	574	2	Solyc02g161280	1	70345
MBtmv-ch02	4571781	4572090	310	*	Galaxy62-__ob__MergeSamFiles_on_data_61_and_data_60__Merged_BAM_dataset__cb___bam_peak_1338	146	.	4.23579	17.6068	14.6766	184	Distal Intergenic	3	4602215	4602788	574	2	Solyc02g161280	1	30698
MBtmv-ch02	4717946	4718465	520	*	Galaxy62-__ob__MergeSamFiles_on_data_61_and_data_60__Merged_BAM_dataset__cb___bam_peak_1339	198	.	4.41509	23.0702	19.8533	228	Distal Intergenic	3	4631601	4633745	2145	2	Solyc02g050267	1	-84201
MBtmv-ch02	4789822	4790159	338	*	Galaxy62-__ob__MergeSamFiles_on_data_61_and_data_60__Merged_BAM_dataset__cb___bam_peak_1340	239	.	5.19469	27.3843	23.9353	199	Distal Intergenic	3	4825620	4843628	18009	1	Solyc02g050280	4	-35461
MBtmv-ch02	4882032	4882326	295	*	Galaxy62-__ob__MergeSamFiles_on_data_61_and_data_60__Merged_BAM_dataset__cb___bam_peak_1341	159	.	4.3976	18.9613	15.9543	130	Distal Intergenic	3	4896228	4897238	1011	2	Solyc02g050300	1	14912
MBtmv-ch02	4970101	4970453	353	*	Galaxy62-__ob__MergeSamFiles_on_data_61_and_data_60__Merged_BAM_dataset__cb___bam_peak_1342	320	.	3.22914	35.8832	32.0283	195	Distal Intergenic	3	4896228	4897238	1011	2	Solyc02g050300	1	-72863
MBtmv-ch02	5104290	5104575	286	*	Galaxy62-__ob__MergeSamFiles_on_data_61_and_data_60__Merged_BAM_dataset__cb___bam_peak_1343	194	.	4.34072	22.6583	19.4587	116	Distal Intergenic	3	5261306	5261461	156	1	Solyc02g050330	1	-156731
MBtmv-ch02	5166356	5166784	429	*	Galaxy62-__ob__MergeSamFiles_on_data_61_and_data_60__Merged_BAM_dataset__cb___bam_peak_1344	193	.	2.72754	22.541	19.3462	195	Distal Intergenic	3	5261306	5261461	156	1	Solyc02g050330	1	-94522
MBtmv-ch02	5174523	5174846	324	*	Galaxy62-__ob__MergeSamFiles_on_data_61_and_data_60__Merged_BAM_dataset__cb___bam_peak_1345	226	.	2.93567	26.0481	22.6703	150	Distal Intergenic	3	5261306	5261461	156	1	Solyc02g050330	1	-86460
MBtmv-ch02	5348174	5348491	318	*	Galaxy62-__ob__MergeSamFiles_on_data_61_and_data_60__Merged_BAM_dataset__cb___bam_peak_1346	193	.	4.14324	22.5017	19.3079	165	Distal Intergenic	3	5261306	5261461	156	1	Solyc02g050330	1	86868
MBtmv-ch02	5382012	5382372	361	*	Galaxy62-__ob__MergeSamFiles_on_data_61_and_data_60__Merged_BAM_dataset__cb___bam_peak_1347	251	.	4.9369	28.6968	25.1773	193	Distal Intergenic	3	5261306	5261461	156	1	Solyc02g050330	1	120706
MBtmv-ch02	5574581	5574995	415	*	Galaxy62-__ob__MergeSamFiles_on_data_61_and_data_60__Merged_BAM_dataset__cb___bam_peak_1348	473	.	7.6055	51.9759	47.3771	186	Distal Intergenic	3	5559758	5562319	2562	1	Solyc02g161370	1	14823
MBtmv-ch02	5669271	5669700	430	*	Galaxy62-__ob__MergeSamFiles_on_data_61_and_data_60__Merged_BAM_dataset__cb___bam_peak_1349	373	.	3.74707	41.4287	37.3157	227	Distal Intergenic	3	5674990	5677765	2776	1	Solyc02g160130	1	-5290
MBtmv-ch02	5724957	5725358	402	*	Galaxy62-__ob__MergeSamFiles_on_data_61_and_data_60__Merged_BAM_dataset__cb___bam_peak_1350	127	.	3.75206	15.506	12.7137	172	Promoter (1-2kb)	3	5723651	5741247	17597	1	Solyc02g150120	1	1306
MBtmv-ch02	5806697	5807250	554	*	Galaxy62-__ob__MergeSamFiles_on_data_61_and_data_60__Merged_BAM_dataset__cb___bam_peak_1351	410	.	6.90061	45.3201	41.0258	271	Distal Intergenic	3	5861889	5863391	1503	1	Solyc02g005000	1	-54639
MBtmv-ch02	5833700	5834077	378	*	Galaxy62-__ob__MergeSamFiles_on_data_61_and_data_60__Merged_BAM_dataset__cb___bam_peak_1352	279	.	5.61676	31.5799	27.9322	186	Distal Intergenic	3	5861889	5863391	1503	1	Solyc02g005000	1	-27812
MBtmv-ch02	5902512	5902787	276	*	Galaxy62-__ob__MergeSamFiles_on_data_61_and_data_60__Merged_BAM_dataset__cb___bam_peak_1353	166	.	4.50548	19.6506	16.6128	144	Distal Intergenic	3	5861889	5863391	1503	1	Solyc02g005000	1	40623
MBtmv-ch02	5910593	5911009	417	*	Galaxy62-__ob__MergeSamFiles_on_data_61_and_data_60__Merged_BAM_dataset__cb___bam_peak_1354	168	.	3.69158	19.9003	16.8531	258	Distal Intergenic	3	5861889	5863391	1503	1	Solyc02g005000	1	48704
MBtmv-ch02	5927069	5927513	445	*	Galaxy62-__ob__MergeSamFiles_on_data_61_and_data_60__Merged_BAM_dataset__cb___bam_peak_1355	263	.	5.55315	29.9331	26.364	246	Distal Intergenic	3	5861889	5863391	1503	1	Solyc02g005000	1	65180
MBtmv-ch02	5936235	5936614	380	*	Galaxy62-__ob__MergeSamFiles_on_data_61_and_data_60__Merged_BAM_dataset__cb___bam_peak_1356	250	.	4.38599	28.5744	25.061	226	Distal Intergenic	3	5861889	5863391	1503	1	Solyc02g005000	1	74346
MBtmv-ch02	5948295	5948672	378	*	Galaxy62-__ob__MergeSamFiles_on_data_61_and_data_60__Merged_BAM_dataset__cb___bam_peak_1357	225	.	5.00065	25.9158	22.5412	205	Distal Intergenic	3	5861889	5863391	1503	1	Solyc02g005000	1	86406
MBtmv-ch02	5955269	5955700	432	*	Galaxy62-__ob__MergeSamFiles_on_data_61_and_data_60__Merged_BAM_dataset__cb___bam_peak_1358	74	.	2.98011	9.91508	7.49922	296	Distal Intergenic	3	5861889	5863391	1503	1	Solyc02g005000	1	93380
MBtmv-ch02	5987962	5988230	269	*	Galaxy62-__ob__MergeSamFiles_on_data_61_and_data_60__Merged_BAM_dataset__cb___bam_peak_1359	93	.	3.53462	11.9446	9.3778	167	Distal Intergenic	3	5861889	5863391	1503	1	Solyc02g005000	1	126073
MBtmv-ch02	6099431	6099794	364	*	Galaxy62-__ob__MergeSamFiles_on_data_61_and_data_60__Merged_BAM_dataset__cb___bam_peak_1360	242	.	5.36773	27.7267	24.2577	179	Distal Intergenic	3	6128359	6128864	506	1	Solyc02g161380	1	-28565
MBtmv-ch02	6103339	6103776	438	*	Galaxy62-__ob__MergeSamFiles_on_data_61_and_data_60__Merged_BAM_dataset__cb___bam_peak_1361	435	.	7.41804	47.9683	43.5465	224	Distal Intergenic	3	6128359	6128864	506	1	Solyc02g161380	1	-24583
MBtmv-ch02	6122590	6122901	312	*	Galaxy62-__ob__MergeSamFiles_on_data_61_and_data_60__Merged_BAM_dataset__cb___bam_peak_1362	150	.	4.0316	18.0051	15.0628	106	Distal Intergenic	3	6128359	6128864	506	1	Solyc02g161380	1	-5458
MBtmv-ch02	6134524	6134897	374	*	Galaxy62-__ob__MergeSamFiles_on_data_61_and_data_60__Merged_BAM_dataset__cb___bam_peak_1363	198	.	4.70802	23.0417	19.8283	138	Distal Intergenic	3	6128879	6129572	694	1	Solyc02g161390	1	5645
MBtmv-ch02	6170530	6170967	438	*	Galaxy62-__ob__MergeSamFiles_on_data_61_and_data_60__Merged_BAM_dataset__cb___bam_peak_1364	319	.	6.23144	35.7647	31.9127	191	Distal Intergenic	3	6190234	6196209	5976	1	Solyc02g005003	1	-19267
MBtmv-ch02	6248153	6248471	319	*	Galaxy62-__ob__MergeSamFiles_on_data_61_and_data_60__Merged_BAM_dataset__cb___bam_peak_1365	110	.	3.24341	13.6809	11.0127	168	Distal Intergenic	3	6217983	6221077	3095	1	Solyc02g005070	4	30170
MBtmv-ch02	6500727	6501022	296	*	Galaxy62-__ob__MergeSamFiles_on_data_61_and_data_60__Merged_BAM_dataset__cb___bam_peak_1366	166	.	4.50548	19.6506	16.6128	131	Distal Intergenic	3	6530238	6532824	2587	1	Solyc02g005110	3	-29216
MBtmv-ch02	6614818	6615153	336	*	Galaxy62-__ob__MergeSamFiles_on_data_61_and_data_60__Merged_BAM_dataset__cb___bam_peak_1367	110	.	3.28177	13.6809	11.0127	209	Distal Intergenic	3	6530238	6532824	2587	1	Solyc02g005110	3	84580
MBtmv-ch02	6615856	6616159	304	*	Galaxy62-__ob__MergeSamFiles_on_data_61_and_data_60__Merged_BAM_dataset__cb___bam_peak_1368	146	.	3.60677	17.6068	14.6766	131	Distal Intergenic	3	6530238	6532824	2587	1	Solyc02g005110	3	85618
MBtmv-ch02	6636273	6636557	285	*	Galaxy62-__ob__MergeSamFiles_on_data_61_and_data_60__Merged_BAM_dataset__cb___bam_peak_1369	179	.	4.30211	21.0098	17.9047	162	Distal Intergenic	3	6530238	6532824	2587	1	Solyc02g005110	3	106035
MBtmv-ch02	6700671	6701001	331	*	Galaxy62-__ob__MergeSamFiles_on_data_61_and_data_60__Merged_BAM_dataset__cb___bam_peak_1370	159	.	4.45154	18.9613	15.9543	156	Distal Intergenic	3	6827370	6827917	548	2	Solyc06g051580	2	126916
MBtmv-ch02	6775653	6775921	269	*	Galaxy62-__ob__MergeSamFiles_on_data_61_and_data_60__Merged_BAM_dataset__cb___bam_peak_1371	89	.	3.15405	11.4765	8.94795	123	Distal Intergenic	3	6827370	6827917	548	2	Solyc06g051580	2	51996
MBtmv-ch02	6788196	6788592	397	*	Galaxy62-__ob__MergeSamFiles_on_data_61_and_data_60__Merged_BAM_dataset__cb___bam_peak_1372	249	.	4.98684	28.4951	24.9896	191	Distal Intergenic	3	6827370	6827917	548	2	Solyc06g051580	2	39325
MBtmv-ch02	6809947	6810255	309	*	Galaxy62-__ob__MergeSamFiles_on_data_61_and_data_60__Merged_BAM_dataset__cb___bam_peak_1373	181	.	3.90817	21.284	18.1619	183	Distal Intergenic	3	6827370	6827917	548	2	Solyc06g051580	2	17662
MBtmv-ch02	6858801	6859076	276	*	Galaxy62-__ob__MergeSamFiles_on_data_61_and_data_60__Merged_BAM_dataset__cb___bam_peak_1374	136	.	3.84216	16.4923	13.6333	108	Distal Intergenic	3	6832285	6833504	1220	1	Solyc02g005140	3	26516
MBtmv-ch02	7009718	7010056	339	*	Galaxy62-__ob__MergeSamFiles_on_data_61_and_data_60__Merged_BAM_dataset__cb___bam_peak_1375	122	.	3.91218	14.9993	12.2229	144	Distal Intergenic	3	6832285	6833504	1220	1	Solyc02g005140	3	177433
MBtmv-ch02	7187456	7187870	415	*	Galaxy62-__ob__MergeSamFiles_on_data_61_and_data_60__Merged_BAM_dataset__cb___bam_peak_1376	490	.	7.02415	53.7092	49.0335	189	Distal Intergenic	3	7233703	7239637	5935	1	Solyc02g005180	3	-45833
MBtmv-ch02	7191911	7192287	377	*	Galaxy62-__ob__MergeSamFiles_on_data_61_and_data_60__Merged_BAM_dataset__cb___bam_peak_1377	275	.	5.54591	31.2197	27.5822	199	Distal Intergenic	3	7233703	7239637	5935	1	Solyc02g005180	3	-41416
MBtmv-ch02	7258161	7258438	278	*	Galaxy62-__ob__MergeSamFiles_on_data_61_and_data_60__Merged_BAM_dataset__cb___bam_peak_1378	134	.	4.07399	16.2858	13.4348	124	Distal Intergenic	3	7233703	7239637	5935	1	Solyc02g005180	3	24458
MBtmv-ch02	7453770	7454097	328	*	Galaxy62-__ob__MergeSamFiles_on_data_61_and_data_60__Merged_BAM_dataset__cb___bam_peak_1379	264	.	5.69208	30.0724	26.4853	198	Intron (Solyc02g161620.1.1/Solyc02g161620.1, intron 1 of 2)	3	7430504	7478957	48454	1	Solyc02g161620	1	23266
MBtmv-ch02	7514052	7514433	382	*	Galaxy62-__ob__MergeSamFiles_on_data_61_and_data_60__Merged_BAM_dataset__cb___bam_peak_1380	132	.	3.67586	16.0226	13.2014	192	Distal Intergenic	3	7430504	7478957	48454	1	Solyc02g161620	1	83548
MBtmv-ch02	7519644	7520074	431	*	Galaxy62-__ob__MergeSamFiles_on_data_61_and_data_60__Merged_BAM_dataset__cb___bam_peak_1381	488	.	7.90347	53.4981	48.8287	180	Distal Intergenic	3	7430504	7478957	48454	1	Solyc02g161620	1	89140
MBtmv-ch02	7529768	7530185	418	*	Galaxy62-__ob__MergeSamFiles_on_data_61_and_data_60__Merged_BAM_dataset__cb___bam_peak_1382	62	.	2.99526	8.6134	6.29765	369	Distal Intergenic	3	7430504	7478957	48454	1	Solyc02g161620	1	99264
MBtmv-ch02	7538841	7539120	280	*	Galaxy62-__ob__MergeSamFiles_on_data_61_and_data_60__Merged_BAM_dataset__cb___bam_peak_1383	113	.	3.74095	14.0906	11.3932	61	Distal Intergenic	3	7430504	7478957	48454	1	Solyc02g161620	1	108337
MBtmv-ch02	7557600	7557914	315	*	Galaxy62-__ob__MergeSamFiles_on_data_61_and_data_60__Merged_BAM_dataset__cb___bam_peak_1384	99	.	3.16667	12.61	9.99943	137	Distal Intergenic	3	7430504	7478957	48454	1	Solyc02g161620	1	127096
MBtmv-ch02	7574253	7574657	405	*	Galaxy62-__ob__MergeSamFiles_on_data_61_and_data_60__Merged_BAM_dataset__cb___bam_peak_1385	302	.	4.98377	34.0001	30.2329	201	Distal Intergenic	3	7715537	7717354	1818	2	Solyc02g005280	1	142697
MBtmv-ch02	7576135	7576536	402	*	Galaxy62-__ob__MergeSamFiles_on_data_61_and_data_60__Merged_BAM_dataset__cb___bam_peak_1386	296	.	5.36677	33.396	29.6516	198	Distal Intergenic	3	7715537	7717354	1818	2	Solyc02g005280	1	140818
MBtmv-ch02	7687765	7688056	292	*	Galaxy62-__ob__MergeSamFiles_on_data_61_and_data_60__Merged_BAM_dataset__cb___bam_peak_1387	196	.	4.80172	22.8314	19.6237	173	Distal Intergenic	3	7715537	7717354	1818	2	Solyc02g005280	1	29298
MBtmv-ch02	7805096	7805403	308	*	Galaxy62-__ob__MergeSamFiles_on_data_61_and_data_60__Merged_BAM_dataset__cb___bam_peak_1388	122	.	3.66249	15.0639	12.2861	143	Distal Intergenic	3	7715537	7717354	1818	2	Solyc02g005280	1	-87742
MBtmv-ch02	7813585	7813890	306	*	Galaxy62-__ob__MergeSamFiles_on_data_61_and_data_60__Merged_BAM_dataset__cb___bam_peak_1389	220	.	5.20665	25.4383	22.0817	182	Distal Intergenic	3	7715537	7717354	1818	2	Solyc02g005280	1	-96231
MBtmv-ch02	7829156	7829439	284	*	Galaxy62-__ob__MergeSamFiles_on_data_61_and_data_60__Merged_BAM_dataset__cb___bam_peak_1390	224	.	4.676	25.8345	22.4637	131	Distal Intergenic	3	7910852	7911016	165	1	Solyc02g005300	1	-81413
MBtmv-ch02	7830528	7830933	406	*	Galaxy62-__ob__MergeSamFiles_on_data_61_and_data_60__Merged_BAM_dataset__cb___bam_peak_1391	102	.	3.34721	12.8753	10.2558	180	Distal Intergenic	3	7910852	7911016	165	1	Solyc02g005300	1	-79919
MBtmv-ch02	8039041	8039467	427	*	Galaxy62-__ob__MergeSamFiles_on_data_61_and_data_60__Merged_BAM_dataset__cb___bam_peak_1392	280	.	5.85389	31.6686	28.0029	239	Distal Intergenic	3	8026742	8028248	1507	2	Solyc02g160380	1	-10793
MBtmv-ch02	8054261	8054552	292	*	Galaxy62-__ob__MergeSamFiles_on_data_61_and_data_60__Merged_BAM_dataset__cb___bam_peak_1393	146	.	3.30677	17.561	14.6534	129	Distal Intergenic	3	8026742	8028248	1507	2	Solyc02g160380	1	-26013
MBtmv-ch02	8320373	8320781	409	*	Galaxy62-__ob__MergeSamFiles_on_data_61_and_data_60__Merged_BAM_dataset__cb___bam_peak_1394	198	.	4.53209	23.0532	19.8393	164	Distal Intergenic	3	8190697	8192700	2004	2	Solyc02g005360	3	-127673
MBtmv-ch02	8357893	8358299	407	*	Galaxy62-__ob__MergeSamFiles_on_data_61_and_data_60__Merged_BAM_dataset__cb___bam_peak_1395	246	.	4.37817	28.1214	24.6404	197	Distal Intergenic	3	8454372	8454877	506	2	Solyc02g005370	1	96578
MBtmv-ch02	8373344	8373768	425	*	Galaxy62-__ob__MergeSamFiles_on_data_61_and_data_60__Merged_BAM_dataset__cb___bam_peak_1396	532	.	6.75973	58.0643	53.2053	227	Distal Intergenic	3	8454372	8454877	506	2	Solyc02g005370	1	81109
MBtmv-ch02	8383576	8383897	322	*	Galaxy62-__ob__MergeSamFiles_on_data_61_and_data_60__Merged_BAM_dataset__cb___bam_peak_1397	136	.	3.46182	16.4574	13.6012	175	Distal Intergenic	3	8454372	8454877	506	2	Solyc02g005370	1	70980
MBtmv-ch02	8390263	8390593	331	*	Galaxy62-__ob__MergeSamFiles_on_data_61_and_data_60__Merged_BAM_dataset__cb___bam_peak_1398	183	.	4.5153	21.4524	18.3216	118	Distal Intergenic	3	8454372	8454877	506	2	Solyc02g005370	1	64284
MBtmv-ch02	8392153	8392507	355	*	Galaxy62-__ob__MergeSamFiles_on_data_61_and_data_60__Merged_BAM_dataset__cb___bam_peak_1399	120	.	3.18087	14.8355	12.0892	157	Distal Intergenic	3	8454372	8454877	506	2	Solyc02g005370	1	62370
MBtmv-ch02	8393313	8393605	293	*	Galaxy62-__ob__MergeSamFiles_on_data_61_and_data_60__Merged_BAM_dataset__cb___bam_peak_1400	146	.	4.28973	17.6068	14.6766	138	Distal Intergenic	3	8454372	8454877	506	2	Solyc02g005370	1	61272
MBtmv-ch02	8399862	8400175	314	*	Galaxy62-__ob__MergeSamFiles_on_data_61_and_data_60__Merged_BAM_dataset__cb___bam_peak_1401	166	.	4.50548	19.6506	16.6128	136	Distal Intergenic	3	8454372	8454877	506	2	Solyc02g005370	1	54702
MBtmv-ch02	8418686	8419064	379	*	Galaxy62-__ob__MergeSamFiles_on_data_61_and_data_60__Merged_BAM_dataset__cb___bam_peak_1402	172	.	4.55941	20.3478	17.264	232	Distal Intergenic	3	8454372	8454877	506	2	Solyc02g005370	1	35813
MBtmv-ch02	8425660	8426131	472	*	Galaxy62-__ob__MergeSamFiles_on_data_61_and_data_60__Merged_BAM_dataset__cb___bam_peak_1403	186	.	4.72122	21.7654	18.6039	323	Distal Intergenic	3	8454372	8454877	506	2	Solyc02g005370	1	28746
MBtmv-ch02	8474767	8475054	288	*	Galaxy62-__ob__MergeSamFiles_on_data_61_and_data_60__Merged_BAM_dataset__cb___bam_peak_1404	140	.	4.18186	16.9421	14.0601	104	Distal Intergenic	3	8454372	8454877	506	2	Solyc02g005370	1	-19890
MBtmv-ch02	8497759	8498072	314	*	Galaxy62-__ob__MergeSamFiles_on_data_61_and_data_60__Merged_BAM_dataset__cb___bam_peak_1405	132	.	3.67586	16.0226	13.2014	122	Distal Intergenic	3	8509132	8511130	1999	2	Solyc02g005390	1	13058
MBtmv-ch02	8578845	8579206	362	*	Galaxy62-__ob__MergeSamFiles_on_data_61_and_data_60__Merged_BAM_dataset__cb___bam_peak_1406	140	.	4.04068	16.8899	14.0188	199	Distal Intergenic	3	8539397	8540347	951	1	Solyc02g005420	1	39448
MBtmv-ch02	8612255	8612618	364	*	Galaxy62-__ob__MergeSamFiles_on_data_61_and_data_60__Merged_BAM_dataset__cb___bam_peak_1407	329	.	6.09782	36.8374	32.934	147	Distal Intergenic	3	8539397	8540347	951	1	Solyc02g005420	1	72858
MBtmv-ch02	8672109	8672481	373	*	Galaxy62-__ob__MergeSamFiles_on_data_61_and_data_60__Merged_BAM_dataset__cb___bam_peak_1408	169	.	4.48349	19.9979	16.9452	244	Distal Intergenic	3	8539397	8540347	951	1	Solyc02g005420	1	132712
MBtmv-ch02	8731982	8732343	362	*	Galaxy62-__ob__MergeSamFiles_on_data_61_and_data_60__Merged_BAM_dataset__cb___bam_peak_1409	179	.	3.8289	21.1023	17.9843	178	Distal Intergenic	3	8539397	8540347	951	1	Solyc02g005420	1	192585
MBtmv-ch02	8768104	8768419	316	*	Galaxy62-__ob__MergeSamFiles_on_data_61_and_data_60__Merged_BAM_dataset__cb___bam_peak_1410	158	.	3.81893	18.8664	15.8804	191	Distal Intergenic	3	8933490	8934265	776	1	Solyc02g005430	2	-165071
MBtmv-ch02	8772759	8773064	306	*	Galaxy62-__ob__MergeSamFiles_on_data_61_and_data_60__Merged_BAM_dataset__cb___bam_peak_1411	158	.	4.24138	18.8561	15.8717	137	Distal Intergenic	3	8933490	8934265	776	1	Solyc02g005430	2	-160426
MBtmv-ch02	8806932	8807222	291	*	Galaxy62-__ob__MergeSamFiles_on_data_61_and_data_60__Merged_BAM_dataset__cb___bam_peak_1412	171	.	4.3919	20.2058	17.1453	125	Distal Intergenic	3	8933490	8934265	776	1	Solyc02g005430	2	-126268
MBtmv-ch02	8807480	8807874	395	*	Galaxy62-__ob__MergeSamFiles_on_data_61_and_data_60__Merged_BAM_dataset__cb___bam_peak_1413	220	.	5.20665	25.4383	22.0817	245	Distal Intergenic	3	8933490	8934265	776	1	Solyc02g005430	2	-125616
MBtmv-ch02	8821117	8821435	319	*	Galaxy62-__ob__MergeSamFiles_on_data_61_and_data_60__Merged_BAM_dataset__cb___bam_peak_1414	114	.	3.00886	14.1183	11.4205	202	Distal Intergenic	3	8933490	8934265	776	1	Solyc02g005430	2	-112055
MBtmv-ch02	8988287	8988874	588	*	Galaxy62-__ob__MergeSamFiles_on_data_61_and_data_60__Merged_BAM_dataset__cb___bam_peak_1415	159	.	4.3976	18.9613	15.9543	443	Distal Intergenic	3	8935928	8936763	836	2	Solyc02g005440	2	-51524
MBtmv-ch02	9060462	9060841	380	*	Galaxy62-__ob__MergeSamFiles_on_data_61_and_data_60__Merged_BAM_dataset__cb___bam_peak_1416	367	.	5.47096	40.8019	36.7242	221	Distal Intergenic	3	9176643	9180081	3439	1	Solyc02g005480	4	-115802
MBtmv-ch02	9101128	9101424	297	*	Galaxy62-__ob__MergeSamFiles_on_data_61_and_data_60__Merged_BAM_dataset__cb___bam_peak_1417	79	.	2.56919	10.4298	7.98108	178	Distal Intergenic	3	9176643	9180081	3439	1	Solyc02g005480	4	-75219
MBtmv-ch02	9117526	9117888	363	*	Galaxy62-__ob__MergeSamFiles_on_data_61_and_data_60__Merged_BAM_dataset__cb___bam_peak_1418	179	.	4.66729	21.0528	17.9375	205	Distal Intergenic	3	9176643	9180081	3439	1	Solyc02g005480	4	-58755
MBtmv-ch02	9155645	9155934	290	*	Galaxy62-__ob__MergeSamFiles_on_data_61_and_data_60__Merged_BAM_dataset__cb___bam_peak_1419	188	.	4.69059	22.0565	18.8859	173	Distal Intergenic	3	9176643	9180081	3439	1	Solyc02g005480	4	-20709
MBtmv-ch02	9168555	9168836	282	*	Galaxy62-__ob__MergeSamFiles_on_data_61_and_data_60__Merged_BAM_dataset__cb___bam_peak_1420	143	.	3.8498	17.2393	14.3449	143	Distal Intergenic	3	9176643	9180081	3439	1	Solyc02g005480	4	-7807
MBtmv-ch02	9277243	9277524	282	*	Galaxy62-__ob__MergeSamFiles_on_data_61_and_data_60__Merged_BAM_dataset__cb___bam_peak_1421	192	.	4.82909	22.4855	19.2918	142	Distal Intergenic	3	9217568	9218401	834	2	Solyc02g005490	3	-58842
MBtmv-ch02	9290301	9290796	496	*	Galaxy62-__ob__MergeSamFiles_on_data_61_and_data_60__Merged_BAM_dataset__cb___bam_peak_1422	311	.	6.12357	34.9337	31.1155	306	Distal Intergenic	3	9339968	9340294	327	2	Solyc02g005500	1	49498
MBtmv-ch02	9294531	9294829	299	*	Galaxy62-__ob__MergeSamFiles_on_data_61_and_data_60__Merged_BAM_dataset__cb___bam_peak_1423	146	.	4.28973	17.6068	14.6766	141	Distal Intergenic	3	9339968	9340294	327	2	Solyc02g005500	1	45465
MBtmv-ch02	9395377	9395715	339	*	Galaxy62-__ob__MergeSamFiles_on_data_61_and_data_60__Merged_BAM_dataset__cb___bam_peak_1424	136	.	3.21783	16.492	13.6331	151	Distal Intergenic	3	9362931	9364263	1333	2	Solyc02g005520	2	-31114
MBtmv-ch02	9418686	9418954	269	*	Galaxy62-__ob__MergeSamFiles_on_data_61_and_data_60__Merged_BAM_dataset__cb___bam_peak_1425	106	.	2.96728	13.3555	10.6975	146	Distal Intergenic	3	9362931	9364263	1333	2	Solyc02g005520	2	-54423
MBtmv-ch02	9430068	9430396	329	*	Galaxy62-__ob__MergeSamFiles_on_data_61_and_data_60__Merged_BAM_dataset__cb___bam_peak_1426	125	.	3.43525	15.3445	12.5598	132	Distal Intergenic	3	9362931	9364263	1333	2	Solyc02g005520	2	-65805
MBtmv-ch02	9504433	9504707	275	*	Galaxy62-__ob__MergeSamFiles_on_data_61_and_data_60__Merged_BAM_dataset__cb___bam_peak_1427	99	.	3.37934	12.5672	9.96169	174	Distal Intergenic	3	9362931	9364263	1333	2	Solyc02g005520	2	-140170
MBtmv-ch02	9636134	9636432	299	*	Galaxy62-__ob__MergeSamFiles_on_data_61_and_data_60__Merged_BAM_dataset__cb___bam_peak_1428	167	.	2.34193	19.8147	16.7704	155	Distal Intergenic	3	9666918	9667178	261	2	Solyc02g005550	1	30746
MBtmv-ch02	9740142	9740523	382	*	Galaxy62-__ob__MergeSamFiles_on_data_61_and_data_60__Merged_BAM_dataset__cb___bam_peak_1429	439	.	3.36161	48.376	43.9471	181	Distal Intergenic	3	9666918	9667178	261	2	Solyc02g005550	1	-72964
MBtmv-ch02	9783340	9783619	280	*	Galaxy62-__ob__MergeSamFiles_on_data_61_and_data_60__Merged_BAM_dataset__cb___bam_peak_1430	183	.	2.52598	21.4445	18.3141	133	Distal Intergenic	3	9827154	9827450	297	2	Solyc02g005560	1	43831
MBtmv-ch02	10120763	10121048	286	*	Galaxy62-__ob__MergeSamFiles_on_data_61_and_data_60__Merged_BAM_dataset__cb___bam_peak_1431	135	.	3.38261	16.4434	13.5893	203	Distal Intergenic	3	10027708	10028757	1050	1	Solyc02g005601	1	93055
MBtmv-ch02	10190644	10190974	331	*	Galaxy62-__ob__MergeSamFiles_on_data_61_and_data_60__Merged_BAM_dataset__cb___bam_peak_1432	97	.	2.70124	12.3236	9.73918	164	Distal Intergenic	3	10230576	10231014	439	1	Solyc00g024170	2	-39602
MBtmv-ch02	10234519	10234818	300	*	Galaxy62-__ob__MergeSamFiles_on_data_61_and_data_60__Merged_BAM_dataset__cb___bam_peak_1433	122	.	3.96611	14.9993	12.2229	106	Distal Intergenic	3	10230576	10231014	439	1	Solyc00g024170	2	3943
MBtmv-ch02	10252111	10252397	287	*	Galaxy62-__ob__MergeSamFiles_on_data_61_and_data_60__Merged_BAM_dataset__cb___bam_peak_1434	116	.	3.85824	14.3696	11.6401	108	Distal Intergenic	3	10230576	10231014	439	1	Solyc00g024170	2	21535
MBtmv-ch02	10256200	10256479	280	*	Galaxy62-__ob__MergeSamFiles_on_data_61_and_data_60__Merged_BAM_dataset__cb___bam_peak_1435	134	.	4.07399	16.2858	13.4348	102	Distal Intergenic	3	10230576	10231014	439	1	Solyc00g024170	2	25624
MBtmv-ch02	10295161	10295464	304	*	Galaxy62-__ob__MergeSamFiles_on_data_61_and_data_60__Merged_BAM_dataset__cb___bam_peak_1436	155	.	3.98025	18.4858	15.5171	191	Distal Intergenic	3	10230576	10231014	439	1	Solyc00g024170	2	64585
MBtmv-ch02	10351696	10351996	301	*	Galaxy62-__ob__MergeSamFiles_on_data_61_and_data_60__Merged_BAM_dataset__cb___bam_peak_1437	56	.	2.40819	7.90452	5.65954	42	Distal Intergenic	3	10230576	10231014	439	1	Solyc00g024170	2	121120
MBtmv-ch02	10358708	10358977	270	*	Galaxy62-__ob__MergeSamFiles_on_data_61_and_data_60__Merged_BAM_dataset__cb___bam_peak_1438	102	.	3.63487	12.8747	10.2554	188	Distal Intergenic	3	10230576	10231014	439	1	Solyc00g024170	2	128132
MBtmv-ch02	10417374	10417685	312	*	Galaxy62-__ob__MergeSamFiles_on_data_61_and_data_60__Merged_BAM_dataset__cb___bam_peak_1439	83	.	2.7569	10.8458	8.3578	226	Distal Intergenic	3	10576576	10581443	4868	2	Solyc02g005603	1	163758
MBtmv-ch02	10510046	10510373	328	*	Galaxy62-__ob__MergeSamFiles_on_data_61_and_data_60__Merged_BAM_dataset__cb___bam_peak_1440	235	.	5.31452	26.9565	23.5223	202	Distal Intergenic	3	10576576	10581443	4868	2	Solyc02g005603	1	71070
MBtmv-ch02	10648804	10649095	292	*	Galaxy62-__ob__MergeSamFiles_on_data_61_and_data_60__Merged_BAM_dataset__cb___bam_peak_1441	105	.	3.58911	13.1828	10.5293	154	Distal Intergenic	3	10576576	10581443	4868	2	Solyc02g005603	1	-67361
MBtmv-ch02	10694092	10694480	389	*	Galaxy62-__ob__MergeSamFiles_on_data_61_and_data_60__Merged_BAM_dataset__cb___bam_peak_1442	432	.	6.54582	47.6678	43.2714	196	Distal Intergenic	3	10576576	10581443	4868	2	Solyc02g005603	1	-112649
MBtmv-ch02	10754459	10754733	275	*	Galaxy62-__ob__MergeSamFiles_on_data_61_and_data_60__Merged_BAM_dataset__cb___bam_peak_1443	84	.	3.11057	10.9468	8.44933	171	Distal Intergenic	3	10576576	10581443	4868	2	Solyc02g005603	1	-173016
MBtmv-ch02	10787875	10788158	284	*	Galaxy62-__ob__MergeSamFiles_on_data_61_and_data_60__Merged_BAM_dataset__cb___bam_peak_1444	159	.	4.3976	18.9613	15.9543	114	Distal Intergenic	3	10576576	10581443	4868	2	Solyc02g005603	1	-206432
MBtmv-ch02	10847720	10847991	272	*	Galaxy62-__ob__MergeSamFiles_on_data_61_and_data_60__Merged_BAM_dataset__cb___bam_peak_1445	121	.	3.70547	14.9013	12.1496	83	Distal Intergenic	3	11100130	11100486	357	2	Solyc02g160390	1	252495
MBtmv-ch02	10864773	10865088	316	*	Galaxy62-__ob__MergeSamFiles_on_data_61_and_data_60__Merged_BAM_dataset__cb___bam_peak_1446	146	.	4.23579	17.6068	14.6766	181	Distal Intergenic	3	11100130	11100486	357	2	Solyc02g160390	1	235398
MBtmv-ch02	10897860	10898156	297	*	Galaxy62-__ob__MergeSamFiles_on_data_61_and_data_60__Merged_BAM_dataset__cb___bam_peak_1447	220	.	5.20665	25.4383	22.0817	124	Distal Intergenic	3	11100130	11100486	357	2	Solyc02g160390	1	202330
MBtmv-ch02	10902969	10903372	404	*	Galaxy62-__ob__MergeSamFiles_on_data_61_and_data_60__Merged_BAM_dataset__cb___bam_peak_1448	384	.	6.93261	42.6127	38.445	211	Distal Intergenic	3	11100130	11100486	357	2	Solyc02g160390	1	197114
MBtmv-ch02	10926713	10927062	350	*	Galaxy62-__ob__MergeSamFiles_on_data_61_and_data_60__Merged_BAM_dataset__cb___bam_peak_1449	159	.	4.3976	18.9613	15.9543	90	Distal Intergenic	3	11100130	11100486	357	2	Solyc02g160390	1	173424
MBtmv-ch02	11073049	11073338	290	*	Galaxy62-__ob__MergeSamFiles_on_data_61_and_data_60__Merged_BAM_dataset__cb___bam_peak_1450	213	.	5.09878	24.6894	21.3764	136	Distal Intergenic	3	11100130	11100486	357	2	Solyc02g160390	1	27148
MBtmv-ch02	11075565	11075956	392	*	Galaxy62-__ob__MergeSamFiles_on_data_61_and_data_60__Merged_BAM_dataset__cb___bam_peak_1451	202	.	4.34298	23.4931	20.2472	171	Distal Intergenic	3	11100130	11100486	357	2	Solyc02g160390	1	24530
MBtmv-ch02	11132223	11132805	583	*	Galaxy62-__ob__MergeSamFiles_on_data_61_and_data_60__Merged_BAM_dataset__cb___bam_peak_1452	256	.	4.38756	29.2186	25.6811	252	Promoter (1-2kb)	3	11130500	11146712	16213	1	Solyc02g150100	1	1723
MBtmv-ch02	11317560	11317829	270	*	Galaxy62-__ob__MergeSamFiles_on_data_61_and_data_60__Merged_BAM_dataset__cb___bam_peak_1453	122	.	3.91218	14.9993	12.2229	115	Distal Intergenic	3	11146370	11153331	6962	2	Solyc02g005606	1	-164229
MBtmv-ch02	11422857	11423170	314	*	Galaxy62-__ob__MergeSamFiles_on_data_61_and_data_60__Merged_BAM_dataset__cb___bam_peak_1454	110	.	3.51911	13.717	11.0425	165	Distal Intergenic	3	11146370	11153331	6962	2	Solyc02g005606	1	-269526
MBtmv-ch02	11434761	11435170	410	*	Galaxy62-__ob__MergeSamFiles_on_data_61_and_data_60__Merged_BAM_dataset__cb___bam_peak_1455	207	.	3.96358	24.0644	20.7871	176	Distal Intergenic	3	11146370	11153331	6962	2	Solyc02g005606	1	-281430
MBtmv-ch02	11445180	11445458	279	*	Galaxy62-__ob__MergeSamFiles_on_data_61_and_data_60__Merged_BAM_dataset__cb___bam_peak_1456	72	.	2.96824	9.67715	7.27907	65	Distal Intergenic	3	11733717	11735250	1534	1	Solyc02g005607	1	-288259
MBtmv-ch02	11529040	11529372	333	*	Galaxy62-__ob__MergeSamFiles_on_data_61_and_data_60__Merged_BAM_dataset__cb___bam_peak_1457	235	.	5.31452	26.9565	23.5223	156	Distal Intergenic	3	11733717	11735250	1534	1	Solyc02g005607	1	-204345
MBtmv-ch02	11632902	11633210	309	*	Galaxy62-__ob__MergeSamFiles_on_data_61_and_data_60__Merged_BAM_dataset__cb___bam_peak_1458	179	.	4.49127	21.0914	17.9744	152	Distal Intergenic	3	11733717	11735250	1534	1	Solyc02g005607	1	-100507
MBtmv-ch02	11636784	11637122	339	*	Galaxy62-__ob__MergeSamFiles_on_data_61_and_data_60__Merged_BAM_dataset__cb___bam_peak_1459	295	.	5.96176	33.2892	29.5472	155	Distal Intergenic	3	11733717	11735250	1534	1	Solyc02g005607	1	-96595
MBtmv-ch02	11653983	11654262	280	*	Galaxy62-__ob__MergeSamFiles_on_data_61_and_data_60__Merged_BAM_dataset__cb___bam_peak_1460	124	.	2.41995	15.2151	12.435	126	Distal Intergenic	3	11733717	11735250	1534	1	Solyc02g005607	1	-79455
MBtmv-ch02	11806082	11806430	349	*	Galaxy62-__ob__MergeSamFiles_on_data_61_and_data_60__Merged_BAM_dataset__cb___bam_peak_1461	255	.	4.58517	29.064	25.5329	201	Distal Intergenic	3	11733717	11735250	1534	1	Solyc02g005607	1	72365
MBtmv-ch02	11849829	11850140	312	*	Galaxy62-__ob__MergeSamFiles_on_data_61_and_data_60__Merged_BAM_dataset__cb___bam_peak_1462	159	.	4.45154	18.9613	15.9543	147	Distal Intergenic	3	11733717	11735250	1534	1	Solyc02g005607	1	116112
MBtmv-ch02	11930785	11931097	313	*	Galaxy62-__ob__MergeSamFiles_on_data_61_and_data_60__Merged_BAM_dataset__cb___bam_peak_1463	189	.	4.47907	22.1248	18.9523	143	Distal Intergenic	3	11733717	11735250	1534	1	Solyc02g005607	1	197068
MBtmv-ch02	11953863	11954160	298	*	Galaxy62-__ob__MergeSamFiles_on_data_61_and_data_60__Merged_BAM_dataset__cb___bam_peak_1464	110	.	3.41496	13.6831	11.0128	164	Distal Intergenic	3	11733717	11735250	1534	1	Solyc02g005607	1	220146
MBtmv-ch02	11957678	11958054	377	*	Galaxy62-__ob__MergeSamFiles_on_data_61_and_data_60__Merged_BAM_dataset__cb___bam_peak_1465	207	.	4.62828	23.9846	20.7112	146	Distal Intergenic	3	11733717	11735250	1534	1	Solyc02g005607	1	223961
MBtmv-ch02	11961719	11962069	351	*	Galaxy62-__ob__MergeSamFiles_on_data_61_and_data_60__Merged_BAM_dataset__cb___bam_peak_1466	89	.	3.19753	11.4765	8.94795	88	Distal Intergenic	3	11733717	11735250	1534	1	Solyc02g005607	1	228002
MBtmv-ch02	11982271	11982659	389	*	Galaxy62-__ob__MergeSamFiles_on_data_61_and_data_60__Merged_BAM_dataset__cb___bam_peak_1467	88	.	3.42675	11.3629	8.84186	164	Distal Intergenic	3	11733717	11735250	1534	1	Solyc02g005607	1	248554
MBtmv-ch02	11986691	11987130	440	*	Galaxy62-__ob__MergeSamFiles_on_data_61_and_data_60__Merged_BAM_dataset__cb___bam_peak_1468	88	.	3.42675	11.3629	8.84186	226	Distal Intergenic	3	11733717	11735250	1534	1	Solyc02g005607	1	252974
MBtmv-ch02	12079261	12079614	354	*	Galaxy62-__ob__MergeSamFiles_on_data_61_and_data_60__Merged_BAM_dataset__cb___bam_peak_1469	169	.	3.86118	20.0501	16.996	124	Distal Intergenic	3	12379624	12380170	547	1	Solyc00g014290	1	-300010
MBtmv-ch02	12384598	12384892	295	*	Galaxy62-__ob__MergeSamFiles_on_data_61_and_data_60__Merged_BAM_dataset__cb___bam_peak_1470	378	.	3.22299	41.9669	37.8261	152	Distal Intergenic	3	12379624	12380170	547	1	Solyc00g014290	1	4974
MBtmv-ch02	12402865	12403183	319	*	Galaxy62-__ob__MergeSamFiles_on_data_61_and_data_60__Merged_BAM_dataset__cb___bam_peak_1471	355	.	3.40743	39.5281	35.5002	164	Distal Intergenic	3	12379624	12380170	547	1	Solyc00g014290	1	23241
MBtmv-ch02	12403968	12404343	376	*	Galaxy62-__ob__MergeSamFiles_on_data_61_and_data_60__Merged_BAM_dataset__cb___bam_peak_1472	435	.	3.7077	47.9695	43.5476	193	Distal Intergenic	3	12379624	12380170	547	1	Solyc00g014290	1	24344
MBtmv-ch02	12417448	12417823	376	*	Galaxy62-__ob__MergeSamFiles_on_data_61_and_data_60__Merged_BAM_dataset__cb___bam_peak_1473	397	.	3.51847	43.93	39.7084	205	Distal Intergenic	3	12379624	12380170	547	1	Solyc00g014290	1	37824
MBtmv-ch02	12418644	12418980	337	*	Galaxy62-__ob__MergeSamFiles_on_data_61_and_data_60__Merged_BAM_dataset__cb___bam_peak_1474	424	.	3.61077	46.7682	42.4185	158	Distal Intergenic	3	12379624	12380170	547	1	Solyc00g014290	1	39020
MBtmv-ch02	12421654	12421933	280	*	Galaxy62-__ob__MergeSamFiles_on_data_61_and_data_60__Merged_BAM_dataset__cb___bam_peak_1475	177	.	2.50999	20.8529	17.7545	171	Distal Intergenic	3	12379624	12380170	547	1	Solyc00g014290	1	42030
MBtmv-ch02	12457733	12458125	393	*	Galaxy62-__ob__MergeSamFiles_on_data_61_and_data_60__Merged_BAM_dataset__cb___bam_peak_1476	495	.	3.81992	54.2188	49.5296	230	Distal Intergenic	3	12486656	12487158	503	1	Solyc00g005280	1	-28531
MBtmv-ch02	12548097	12548373	277	*	Galaxy62-__ob__MergeSamFiles_on_data_61_and_data_60__Merged_BAM_dataset__cb___bam_peak_1477	203	.	2.65056	23.5646	20.3164	187	Distal Intergenic	3	12564172	12567551	3380	2	Solyc00g500017	1_1	19178
MBtmv-ch02	12549253	12549603	351	*	Galaxy62-__ob__MergeSamFiles_on_data_61_and_data_60__Merged_BAM_dataset__cb___bam_peak_1478	513	.	3.82706	56.1246	51.3494	184	Distal Intergenic	3	12564172	12567551	3380	2	Solyc00g500017	1_1	17948
MBtmv-ch02	12588605	12588974	370	*	Galaxy62-__ob__MergeSamFiles_on_data_61_and_data_60__Merged_BAM_dataset__cb___bam_peak_1479	603	.	4.06098	65.5636	60.3513	210	Distal Intergenic	3	12564172	12567551	3380	2	Solyc00g500017	1_1	-21054
MBtmv-ch02	12711941	12712219	279	*	Galaxy62-__ob__MergeSamFiles_on_data_61_and_data_60__Merged_BAM_dataset__cb___bam_peak_1480	106	.	2.0676	13.2804	10.6246	124	Distal Intergenic	3	12660176	12662429	2254	2	Solyc02g010630	2	-49512
MBtmv-ch02	12803088	12803484	397	*	Galaxy62-__ob__MergeSamFiles_on_data_61_and_data_60__Merged_BAM_dataset__cb___bam_peak_1481	446	.	2.91731	49.1512	44.6892	192	Distal Intergenic	3	12837676	12899584	61909	1	Solyc02g161480	1	-34192
MBtmv-ch02	12852210	12852551	342	*	Galaxy62-__ob__MergeSamFiles_on_data_61_and_data_60__Merged_BAM_dataset__cb___bam_peak_1482	242	.	4.14756	27.7085	24.2478	154	Intron (Solyc02g161480.1.1/Solyc02g161480.1, intron 4 of 6)	3	12837676	12899584	61909	1	Solyc02g161480	1	14534
MBtmv-ch02	12890566	12890897	332	*	Galaxy62-__ob__MergeSamFiles_on_data_61_and_data_60__Merged_BAM_dataset__cb___bam_peak_1483	116	.	3.85298	14.3469	11.6389	126	Intron (Solyc02g161480.1.1/Solyc02g161480.1, intron 4 of 6)	3	12837676	12899584	61909	1	Solyc02g161480	1	52890
MBtmv-ch02	12903544	12903993	450	*	Galaxy62-__ob__MergeSamFiles_on_data_61_and_data_60__Merged_BAM_dataset__cb___bam_peak_1484	172	.	4.55941	20.3478	17.264	224	Distal Intergenic	3	12961997	12962194	198	2	Solyc02g010680	1	58201
MBtmv-ch02	12914902	12915175	274	*	Galaxy62-__ob__MergeSamFiles_on_data_61_and_data_60__Merged_BAM_dataset__cb___bam_peak_1485	166	.	4.50548	19.6506	16.6128	125	Distal Intergenic	3	12961997	12962194	198	2	Solyc02g010680	1	47019
MBtmv-ch02	12952233	12952675	443	*	Galaxy62-__ob__MergeSamFiles_on_data_61_and_data_60__Merged_BAM_dataset__cb___bam_peak_1486	238	.	4.80645	27.2538	23.8105	209	Distal Intergenic	3	12961997	12962194	198	2	Solyc02g010680	1	9519
MBtmv-ch02	13006854	13007192	339	*	Galaxy62-__ob__MergeSamFiles_on_data_61_and_data_60__Merged_BAM_dataset__cb___bam_peak_1487	153	.	4.12277	18.2817	15.3201	210	Distal Intergenic	3	12961997	12962194	198	2	Solyc02g010680	1	-44660
MBtmv-ch02	13024493	13024840	348	*	Galaxy62-__ob__MergeSamFiles_on_data_61_and_data_60__Merged_BAM_dataset__cb___bam_peak_1488	169	.	4.21796	19.9597	16.9093	186	Distal Intergenic	3	12961997	12962194	198	2	Solyc02g010680	1	-62299
MBtmv-ch02	13043027	13043411	385	*	Galaxy62-__ob__MergeSamFiles_on_data_61_and_data_60__Merged_BAM_dataset__cb___bam_peak_1489	185	.	4.39411	21.684	18.5438	232	Distal Intergenic	3	12961997	12962194	198	2	Solyc02g010680	1	-80833
MBtmv-ch02	13056530	13056890	361	*	Galaxy62-__ob__MergeSamFiles_on_data_61_and_data_60__Merged_BAM_dataset__cb___bam_peak_1490	159	.	4.45154	18.9613	15.9543	152	Distal Intergenic	3	12961997	12962194	198	2	Solyc02g010680	1	-94336
MBtmv-ch02	13076675	13076971	297	*	Galaxy62-__ob__MergeSamFiles_on_data_61_and_data_60__Merged_BAM_dataset__cb___bam_peak_1491	153	.	4.34367	18.28	15.3189	118	Distal Intergenic	3	12961997	12962194	198	2	Solyc02g010680	1	-114481
MBtmv-ch02	13094580	13094880	301	*	Galaxy62-__ob__MergeSamFiles_on_data_61_and_data_60__Merged_BAM_dataset__cb___bam_peak_1492	183	.	4.13915	21.5187	18.3849	188	Distal Intergenic	3	12961997	12962194	198	2	Solyc02g010680	1	-132386
MBtmv-ch02	13112139	13112445	307	*	Galaxy62-__ob__MergeSamFiles_on_data_61_and_data_60__Merged_BAM_dataset__cb___bam_peak_1493	137	.	3.76283	16.6272	13.7636	160	Distal Intergenic	3	13229098	13231389	2292	1	Solyc02g011680	4	-116653
MBtmv-ch02	13113787	13114082	296	*	Galaxy62-__ob__MergeSamFiles_on_data_61_and_data_60__Merged_BAM_dataset__cb___bam_peak_1494	134	.	4.12792	16.2858	13.4348	141	Distal Intergenic	3	13229098	13231389	2292	1	Solyc02g011680	4	-115016
MBtmv-ch02	13178572	13178911	340	*	Galaxy62-__ob__MergeSamFiles_on_data_61_and_data_60__Merged_BAM_dataset__cb___bam_peak_1495	254	.	4.83218	29.0249	25.4951	171	Distal Intergenic	3	13229098	13231389	2292	1	Solyc02g011680	4	-50187
MBtmv-ch02	13221985	13222367	383	*	Galaxy62-__ob__MergeSamFiles_on_data_61_and_data_60__Merged_BAM_dataset__cb___bam_peak_1496	199	.	4.93697	23.213	19.9762	179	Distal Intergenic	3	13229098	13231389	2292	1	Solyc02g011680	4	-6731
MBtmv-ch02	13318347	13318729	383	*	Galaxy62-__ob__MergeSamFiles_on_data_61_and_data_60__Merged_BAM_dataset__cb___bam_peak_1497	167	.	4.1107	19.7612	16.7193	194	Promoter (2-3kb)	3	13315995	13322146	6152	1	Solyc02g160400	1	2352
MBtmv-ch02	13407734	13408083	350	*	Galaxy62-__ob__MergeSamFiles_on_data_61_and_data_60__Merged_BAM_dataset__cb___bam_peak_1498	57	.	2.89092	7.98369	5.73342	247	Distal Intergenic	3	13392962	13393729	768	1	Solyc02g011700	1	14772
MBtmv-ch02	13469590	13469997	408	*	Galaxy62-__ob__MergeSamFiles_on_data_61_and_data_60__Merged_BAM_dataset__cb___bam_peak_1499	401	.	6.54748	44.3419	40.1057	228	Distal Intergenic	3	13392962	13393729	768	1	Solyc02g011700	1	76628
MBtmv-ch02	13555434	13555875	442	*	Galaxy62-__ob__MergeSamFiles_on_data_61_and_data_60__Merged_BAM_dataset__cb___bam_peak_1500	397	.	5.54538	43.967	39.744	213	Distal Intergenic	3	13577280	13577841	562	2	Solyc02g011710	1	21966
MBtmv-ch02	13567112	13567396	285	*	Galaxy62-__ob__MergeSamFiles_on_data_61_and_data_60__Merged_BAM_dataset__cb___bam_peak_1501	146	.	4.23579	17.6068	14.6766	144	Distal Intergenic	3	13577280	13577841	562	2	Solyc02g011710	1	10445
MBtmv-ch02	13629841	13630236	396	*	Galaxy62-__ob__MergeSamFiles_on_data_61_and_data_60__Merged_BAM_dataset__cb___bam_peak_1502	79	.	3.00518	10.4316	7.98253	221	Promoter (1-2kb)	3	13629639	13631824	2186	2	Solyc02g011990	1	1588
MBtmv-ch02	13662944	13663293	350	*	Galaxy62-__ob__MergeSamFiles_on_data_61_and_data_60__Merged_BAM_dataset__cb___bam_peak_1503	256	.	3.27024	29.1973	25.661	167	Distal Intergenic	3	13641622	13641863	242	2	Solyc02g012025	2	-21081
MBtmv-ch02	13666128	13666476	349	*	Galaxy62-__ob__MergeSamFiles_on_data_61_and_data_60__Merged_BAM_dataset__cb___bam_peak_1504	337	.	5.27367	37.6718	33.7265	194	Distal Intergenic	3	13641622	13641863	242	2	Solyc02g012025	2	-24265
MBtmv-ch02	13750912	13751280	369	*	Galaxy62-__ob__MergeSamFiles_on_data_61_and_data_60__Merged_BAM_dataset__cb___bam_peak_1505	230	.	5.05352	26.4311	23.0331	164	Distal Intergenic	3	13641622	13641863	242	2	Solyc02g012025	2	-109049
MBtmv-ch02	13773164	13773450	287	*	Galaxy62-__ob__MergeSamFiles_on_data_61_and_data_60__Merged_BAM_dataset__cb___bam_peak_1506	106	.	3.0178	13.2859	10.6297	102	Distal Intergenic	3	13641622	13641863	242	2	Solyc02g012025	2	-131301
MBtmv-ch02	13807982	13808280	299	*	Galaxy62-__ob__MergeSamFiles_on_data_61_and_data_60__Merged_BAM_dataset__cb___bam_peak_1507	110	.	3.75037	13.749	11.0623	136	Distal Intergenic	3	13641622	13641863	242	2	Solyc02g012025	2	-166119
MBtmv-ch02	14030830	14031149	320	*	Galaxy62-__ob__MergeSamFiles_on_data_61_and_data_60__Merged_BAM_dataset__cb___bam_peak_1508	213	.	5.04484	24.6894	21.3764	148	Distal Intergenic	3	13641622	13641863	242	2	Solyc02g012025	2	-388967
MBtmv-ch02	14039057	14039491	435	*	Galaxy62-__ob__MergeSamFiles_on_data_61_and_data_60__Merged_BAM_dataset__cb___bam_peak_1509	421	.	5.59424	46.4756	42.131	224	Distal Intergenic	3	13641622	13641863	242	2	Solyc02g012025	2	-397194
MBtmv-ch02	14117706	14118003	298	*	Galaxy62-__ob__MergeSamFiles_on_data_61_and_data_60__Merged_BAM_dataset__cb___bam_peak_1510	134	.	4.12792	16.2858	13.4348	120	Distal Intergenic	3	13641622	13641863	242	2	Solyc02g012025	2	-475843
MBtmv-ch02	14139249	14139536	288	*	Galaxy62-__ob__MergeSamFiles_on_data_61_and_data_60__Merged_BAM_dataset__cb___bam_peak_1511	75	.	2.69167	9.92247	7.50587	153	Distal Intergenic	3	13641622	13641863	242	2	Solyc02g012025	2	-497386
MBtmv-ch02	14164867	14165182	316	*	Galaxy62-__ob__MergeSamFiles_on_data_61_and_data_60__Merged_BAM_dataset__cb___bam_peak_1512	134	.	4.07399	16.2858	13.4348	141	Distal Intergenic	3	13641622	13641863	242	2	Solyc02g012025	2	-523004
MBtmv-ch02	14352797	14353102	306	*	Galaxy62-__ob__MergeSamFiles_on_data_61_and_data_60__Merged_BAM_dataset__cb___bam_peak_1513	146	.	3.30677	17.561	14.6534	141	Distal Intergenic	3	14716104	14719161	3058	2	Solyc02g014020	3	366059
MBtmv-ch02	14377343	14377611	269	*	Galaxy62-__ob__MergeSamFiles_on_data_61_and_data_60__Merged_BAM_dataset__cb___bam_peak_1514	134	.	4.12792	16.2858	13.4348	126	Distal Intergenic	3	14716104	14719161	3058	2	Solyc02g014020	3	341550
MBtmv-ch02	14387976	14388322	347	*	Galaxy62-__ob__MergeSamFiles_on_data_61_and_data_60__Merged_BAM_dataset__cb___bam_peak_1515	186	.	4.77516	21.7654	18.6039	213	Distal Intergenic	3	14716104	14719161	3058	2	Solyc02g014020	3	330839
MBtmv-ch02	14402427	14402699	273	*	Galaxy62-__ob__MergeSamFiles_on_data_61_and_data_60__Merged_BAM_dataset__cb___bam_peak_1516	127	.	3.75206	15.506	12.7137	146	Distal Intergenic	3	14716104	14719161	3058	2	Solyc02g014020	3	316462
MBtmv-ch02	14437016	14437286	271	*	Galaxy62-__ob__MergeSamFiles_on_data_61_and_data_60__Merged_BAM_dataset__cb___bam_peak_1517	81	.	2.88203	10.6507	8.19198	119	Distal Intergenic	3	14716104	14719161	3058	2	Solyc02g014020	3	281875
MBtmv-ch02	14462195	14462463	269	*	Galaxy62-__ob__MergeSamFiles_on_data_61_and_data_60__Merged_BAM_dataset__cb___bam_peak_1518	116	.	3.85824	14.3696	11.6401	136	Distal Intergenic	3	14716104	14719161	3058	2	Solyc02g014020	3	256698
MBtmv-ch02	14560341	14560640	300	*	Galaxy62-__ob__MergeSamFiles_on_data_61_and_data_60__Merged_BAM_dataset__cb___bam_peak_1519	115	.	3.40535	14.2316	11.5302	205	Distal Intergenic	3	14716104	14719161	3058	2	Solyc02g014020	3	158521
MBtmv-ch02	14629785	14630086	302	*	Galaxy62-__ob__MergeSamFiles_on_data_61_and_data_60__Merged_BAM_dataset__cb___bam_peak_1520	182	.	4.5558	21.4068	18.278	204	Distal Intergenic	3	14716104	14719161	3058	2	Solyc02g014020	3	89075
MBtmv-ch02	14743407	14743712	306	*	Galaxy62-__ob__MergeSamFiles_on_data_61_and_data_60__Merged_BAM_dataset__cb___bam_peak_1521	160	.	4.1603	19.0636	16.0533	162	Distal Intergenic	3	14739663	14740272	610	1	Solyc02g160440	1	3744
MBtmv-ch02	14745912	14746198	287	*	Galaxy62-__ob__MergeSamFiles_on_data_61_and_data_60__Merged_BAM_dataset__cb___bam_peak_1522	110	.	3.1423	13.7446	11.0623	99	Distal Intergenic	3	14739663	14740272	610	1	Solyc02g160440	1	6249
MBtmv-ch02	14747745	14748014	270	*	Galaxy62-__ob__MergeSamFiles_on_data_61_and_data_60__Merged_BAM_dataset__cb___bam_peak_1523	79	.	3.0998	10.377	7.93071	87	Distal Intergenic	3	14739663	14740272	610	1	Solyc02g160440	1	8082
MBtmv-ch02	14763188	14763546	359	*	Galaxy62-__ob__MergeSamFiles_on_data_61_and_data_60__Merged_BAM_dataset__cb___bam_peak_1524	88	.	2.78092	11.4194	8.89701	229	Distal Intergenic	3	14766760	14770218	3459	1	Solyc02g014030	3	-3214
MBtmv-ch02	14881644	14881990	347	*	Galaxy62-__ob__MergeSamFiles_on_data_61_and_data_60__Merged_BAM_dataset__cb___bam_peak_1525	245	.	5.43817	28.0645	24.5852	161	Distal Intergenic	3	14912747	14916092	3346	1	Solyc02g014090	3	-30757
MBtmv-ch02	14888466	14888845	380	*	Galaxy62-__ob__MergeSamFiles_on_data_61_and_data_60__Merged_BAM_dataset__cb___bam_peak_1526	379	.	5.73736	42.055	37.9111	191	Distal Intergenic	3	14912747	14916092	3346	1	Solyc02g014090	3	-23902
MBtmv-ch02	14982745	14983066	322	*	Galaxy62-__ob__MergeSamFiles_on_data_61_and_data_60__Merged_BAM_dataset__cb___bam_peak_1527	224	.	4.60583	25.8661	22.4943	148	Promoter (1-2kb)	3	14973396	14981178	7783	2	Solyc02g014115	1	-1567
MBtmv-ch02	14983387	14983915	529	*	Galaxy62-__ob__MergeSamFiles_on_data_61_and_data_60__Merged_BAM_dataset__cb___bam_peak_1528	235	.	5.31452	26.9565	23.5223	235	Promoter (1-2kb)	3	14981187	14985748	4562	2	Solyc02g014130	3	1833
MBtmv-ch02	15028866	15029252	387	*	Galaxy62-__ob__MergeSamFiles_on_data_61_and_data_60__Merged_BAM_dataset__cb___bam_peak_1529	302	.	4.94754	34.0001	30.2329	156	Distal Intergenic	3	14981187	14985748	4562	2	Solyc02g014130	3	-43118
MBtmv-ch02	15062740	15063266	527	*	Galaxy62-__ob__MergeSamFiles_on_data_61_and_data_60__Merged_BAM_dataset__cb___bam_peak_1530	140	.	4.18186	16.9421	14.0601	150	Distal Intergenic	3	15114772	15116169	1398	1	Solyc02g014140	1	-51506
MBtmv-ch02	15092229	15092521	293	*	Galaxy62-__ob__MergeSamFiles_on_data_61_and_data_60__Merged_BAM_dataset__cb___bam_peak_1531	135	.	3.55689	16.3903	13.5375	112	Distal Intergenic	3	15114772	15116169	1398	1	Solyc02g014140	1	-22251
MBtmv-ch02	15126974	15127319	346	*	Galaxy62-__ob__MergeSamFiles_on_data_61_and_data_60__Merged_BAM_dataset__cb___bam_peak_1532	99	.	3.1283	12.61	9.99943	100	Distal Intergenic	3	15114772	15116169	1398	1	Solyc02g014140	1	12202
MBtmv-ch02	15129584	15129989	406	*	Galaxy62-__ob__MergeSamFiles_on_data_61_and_data_60__Merged_BAM_dataset__cb___bam_peak_1533	331	.	5.71962	37.0321	33.1197	206	Distal Intergenic	3	15143731	15156570	12840	1	Solyc02g014150	4	-13742
MBtmv-ch02	15316677	15317003	327	*	Galaxy62-__ob__MergeSamFiles_on_data_61_and_data_60__Merged_BAM_dataset__cb___bam_peak_1534	280	.	5.79995	31.6686	28.0029	130	Distal Intergenic	3	15311698	15315483	3786	1	Solyc02g014220	3	4979
MBtmv-ch02	15405769	15406049	281	*	Galaxy62-__ob__MergeSamFiles_on_data_61_and_data_60__Merged_BAM_dataset__cb___bam_peak_1535	163	.	3.57173	19.3952	16.3739	114	Distal Intergenic	3	15466927	15467271	345	2	Solyc02g014230	1	61222
MBtmv-ch02	15428371	15428731	361	*	Galaxy62-__ob__MergeSamFiles_on_data_61_and_data_60__Merged_BAM_dataset__cb___bam_peak_1536	356	.	5.58388	39.7179	35.6811	198	Distal Intergenic	3	15466927	15467271	345	2	Solyc02g014230	1	38540
MBtmv-ch02	15450323	15450610	288	*	Galaxy62-__ob__MergeSamFiles_on_data_61_and_data_60__Merged_BAM_dataset__cb___bam_peak_1537	159	.	4.45154	18.9613	15.9543	137	Distal Intergenic	3	15466927	15467271	345	2	Solyc02g014230	1	16661
MBtmv-ch02	15466573	15467145	573	*	Galaxy62-__ob__MergeSamFiles_on_data_61_and_data_60__Merged_BAM_dataset__cb___bam_peak_1538	77	.	3.26494	10.2305	7.79029	96	Promoter (<=1kb)	3	15466927	15467271	345	2	Solyc02g014230	1	126
MBtmv-ch02	15588355	15588665	311	*	Galaxy62-__ob__MergeSamFiles_on_data_61_and_data_60__Merged_BAM_dataset__cb___bam_peak_1539	172	.	4.61335	20.3478	17.264	190	Promoter (<=1kb)	3	15588755	15590063	1309	1	Solyc02g160480	1	-90
MBtmv-ch02	15615700	15616084	385	*	Galaxy62-__ob__MergeSamFiles_on_data_61_and_data_60__Merged_BAM_dataset__cb___bam_peak_1540	140	.	4.18186	16.9421	14.0601	214	Intron (Solyc02g014350.4.1/Solyc02g014350.4, intron 6 of 24)	3	15608268	15641702	33435	1	Solyc02g014350	4	7432
MBtmv-ch02	15738566	15739000	435	*	Galaxy62-__ob__MergeSamFiles_on_data_61_and_data_60__Merged_BAM_dataset__cb___bam_peak_1541	370	.	6.71109	41.1741	37.0687	205	Distal Intergenic	3	15656312	15659463	3152	2	Solyc02g014360	3	-79103
MBtmv-ch02	15743083	15743367	285	*	Galaxy62-__ob__MergeSamFiles_on_data_61_and_data_60__Merged_BAM_dataset__cb___bam_peak_1542	199	.	4.93697	23.213	19.9762	131	Distal Intergenic	3	15821186	15827402	6217	1	Solyc02g014380	3	-77819
MBtmv-ch02	15766322	15766611	290	*	Galaxy62-__ob__MergeSamFiles_on_data_61_and_data_60__Merged_BAM_dataset__cb___bam_peak_1543	153	.	4.34367	18.28	15.3189	144	Distal Intergenic	3	15821186	15827402	6217	1	Solyc02g014380	3	-54575
MBtmv-ch02	15767325	15767660	336	*	Galaxy62-__ob__MergeSamFiles_on_data_61_and_data_60__Merged_BAM_dataset__cb___bam_peak_1544	128	.	4.02005	15.6381	12.8318	146	Distal Intergenic	3	15821186	15827402	6217	1	Solyc02g014380	3	-53526
MBtmv-ch02	15784274	15784554	281	*	Galaxy62-__ob__MergeSamFiles_on_data_61_and_data_60__Merged_BAM_dataset__cb___bam_peak_1545	84	.	3.11057	10.9468	8.44933	129	Distal Intergenic	3	15821186	15827402	6217	1	Solyc02g014380	3	-36632
MBtmv-ch02	15854316	15854594	279	*	Galaxy62-__ob__MergeSamFiles_on_data_61_and_data_60__Merged_BAM_dataset__cb___bam_peak_1546	74	.	2.44682	9.87187	7.4587	38	Distal Intergenic	3	15821186	15827402	6217	1	Solyc02g014380	3	33130
MBtmv-ch02	15880341	15880772	432	*	Galaxy62-__ob__MergeSamFiles_on_data_61_and_data_60__Merged_BAM_dataset__cb___bam_peak_1547	417	.	6.80518	46.0239	41.708	206	Distal Intergenic	3	15821186	15827402	6217	1	Solyc02g014380	3	59155
MBtmv-ch02	15907961	15908288	328	*	Galaxy62-__ob__MergeSamFiles_on_data_61_and_data_60__Merged_BAM_dataset__cb___bam_peak_1548	140	.	4.18186	16.9421	14.0601	161	Distal Intergenic	3	15821186	15827402	6217	1	Solyc02g014380	3	86775
MBtmv-ch02	15930542	15930870	329	*	Galaxy62-__ob__MergeSamFiles_on_data_61_and_data_60__Merged_BAM_dataset__cb___bam_peak_1549	172	.	4.61335	20.3478	17.264	177	Distal Intergenic	3	16030291	16030563	273	2	Solyc02g014400	1	99693
MBtmv-ch02	16041369	16041644	276	*	Galaxy62-__ob__MergeSamFiles_on_data_61_and_data_60__Merged_BAM_dataset__cb___bam_peak_1550	128	.	2.65765	15.6433	12.8367	117	Distal Intergenic	3	16030291	16030563	273	2	Solyc02g014400	1	-10806
MBtmv-ch02	16129255	16129643	389	*	Galaxy62-__ob__MergeSamFiles_on_data_61_and_data_60__Merged_BAM_dataset__cb___bam_peak_1551	189	.	4.22068	22.1705	18.9959	194	Distal Intergenic	3	16111235	16111541	307	2	Solyc02g160530	1	-17714
MBtmv-ch02	16172998	16173703	706	*	Galaxy62-__ob__MergeSamFiles_on_data_61_and_data_60__Merged_BAM_dataset__cb___bam_peak_1552	305	.	5.93301	34.286	30.5057	210	Distal Intergenic	3	16193511	16193862	352	1	Solyc01g011400	2	-19808
MBtmv-ch02	16218558	16218885	328	*	Galaxy62-__ob__MergeSamFiles_on_data_61_and_data_60__Merged_BAM_dataset__cb___bam_peak_1553	161	.	4.29557	19.1151	16.1039	210	Distal Intergenic	3	16193511	16193862	352	1	Solyc01g011400	2	25047
MBtmv-ch02	16296649	16297132	484	*	Galaxy62-__ob__MergeSamFiles_on_data_61_and_data_60__Merged_BAM_dataset__cb___bam_peak_1554	577	.	6.9768	62.7888	57.7049	243	Distal Intergenic	3	16385919	16388268	2350	2	Solyc02g014430	3	91136
MBtmv-ch02	16355977	16356356	380	*	Galaxy62-__ob__MergeSamFiles_on_data_61_and_data_60__Merged_BAM_dataset__cb___bam_peak_1555	220	.	5.20665	25.4383	22.0817	164	Distal Intergenic	3	16385919	16388268	2350	2	Solyc02g014430	3	31912
MBtmv-ch02	16367281	16367573	293	*	Galaxy62-__ob__MergeSamFiles_on_data_61_and_data_60__Merged_BAM_dataset__cb___bam_peak_1556	116	.	3.61417	14.314	11.6074	206	Distal Intergenic	3	16385919	16388268	2350	2	Solyc02g014430	3	20695
MBtmv-ch02	16373332	16373782	451	*	Galaxy62-__ob__MergeSamFiles_on_data_61_and_data_60__Merged_BAM_dataset__cb___bam_peak_1557	598	.	7.56354	65.0586	59.8678	218	Distal Intergenic	3	16385919	16388268	2350	2	Solyc02g014430	3	14486
MBtmv-ch02	16453692	16454030	339	*	Galaxy62-__ob__MergeSamFiles_on_data_61_and_data_60__Merged_BAM_dataset__cb___bam_peak_1558	204	.	4.79329	23.7088	20.4548	191	Promoter (2-3kb)	3	16452087	16456762	4676	2	Solyc02g014460	5	2732
MBtmv-ch02	16623943	16624347	405	*	Galaxy62-__ob__MergeSamFiles_on_data_61_and_data_60__Merged_BAM_dataset__cb___bam_peak_1559	110	.	3.5657	13.717	11.0425	233	Distal Intergenic	3	16709269	16740128	30860	1	Solyc02g014520	4	-84922
MBtmv-ch02	16646849	16647219	371	*	Galaxy62-__ob__MergeSamFiles_on_data_61_and_data_60__Merged_BAM_dataset__cb___bam_peak_1560	277	.	5.38272	31.4135	27.7706	230	Distal Intergenic	3	16709269	16740128	30860	1	Solyc02g014520	4	-62050
MBtmv-ch02	16651662	16651983	322	*	Galaxy62-__ob__MergeSamFiles_on_data_61_and_data_60__Merged_BAM_dataset__cb___bam_peak_1561	104	.	3.69643	13.1379	10.4888	162	Distal Intergenic	3	16709269	16740128	30860	1	Solyc02g014520	4	-57286
MBtmv-ch02	16680997	16681341	345	*	Galaxy62-__ob__MergeSamFiles_on_data_61_and_data_60__Merged_BAM_dataset__cb___bam_peak_1562	128	.	3.89016	15.6198	12.8239	161	Distal Intergenic	3	16709269	16740128	30860	1	Solyc02g014520	4	-27928
MBtmv-ch02	16688096	16688617	522	*	Galaxy62-__ob__MergeSamFiles_on_data_61_and_data_60__Merged_BAM_dataset__cb___bam_peak_1563	232	.	4.38757	26.685	23.2756	369	Distal Intergenic	3	16709269	16740128	30860	1	Solyc02g014520	4	-20652
MBtmv-ch02	16775913	16776227	315	*	Galaxy62-__ob__MergeSamFiles_on_data_61_and_data_60__Merged_BAM_dataset__cb___bam_peak_1564	137	.	4.10324	16.5913	13.7295	168	Distal Intergenic	3	16760317	16765008	4692	1	Solyc02g014530	4	15596
MBtmv-ch02	16788549	16788919	371	*	Galaxy62-__ob__MergeSamFiles_on_data_61_and_data_60__Merged_BAM_dataset__cb___bam_peak_1565	166	.	4.01345	19.6402	16.6119	264	Distal Intergenic	3	16760317	16765008	4692	1	Solyc02g014530	4	28232
MBtmv-ch02	16862460	16862824	365	*	Galaxy62-__ob__MergeSamFiles_on_data_61_and_data_60__Merged_BAM_dataset__cb___bam_peak_1566	408	.	6.75641	45.1566	40.8823	199	Distal Intergenic	3	16852330	16853006	677	1	Solyc02g014540	3	10130
MBtmv-ch02	16893097	16893432	336	*	Galaxy62-__ob__MergeSamFiles_on_data_61_and_data_60__Merged_BAM_dataset__cb___bam_peak_1567	206	.	4.9909	23.9476	20.6755	150	Distal Intergenic	3	16852330	16853006	677	1	Solyc02g014540	3	40767
MBtmv-ch02	16900337	16900767	431	*	Galaxy62-__ob__MergeSamFiles_on_data_61_and_data_60__Merged_BAM_dataset__cb___bam_peak_1568	104	.	3.64249	13.1379	10.4888	212	Distal Intergenic	3	16852330	16853006	677	1	Solyc02g014540	3	48007
MBtmv-ch02	17038202	17038623	422	*	Galaxy62-__ob__MergeSamFiles_on_data_61_and_data_60__Merged_BAM_dataset__cb___bam_peak_1569	160	.	4.20783	19.0636	16.0533	177	Distal Intergenic	3	17009277	17011314	2038	1	Solyc02g014560	3	28925
MBtmv-ch02	17053707	17054000	294	*	Galaxy62-__ob__MergeSamFiles_on_data_61_and_data_60__Merged_BAM_dataset__cb___bam_peak_1570	79	.	2.47699	10.4284	7.98011	110	Distal Intergenic	3	17009277	17011314	2038	1	Solyc02g014560	3	44430
MBtmv-ch02	17177754	17178069	316	*	Galaxy62-__ob__MergeSamFiles_on_data_61_and_data_60__Merged_BAM_dataset__cb___bam_peak_1571	166	.	4.41587	19.683	16.6445	157	Distal Intergenic	3	17275799	17275993	195	1	Solyc02g160550	1	-97730
MBtmv-ch02	17188507	17188867	361	*	Galaxy62-__ob__MergeSamFiles_on_data_61_and_data_60__Merged_BAM_dataset__cb___bam_peak_1572	279	.	5.10137	31.5836	27.9357	223	Distal Intergenic	3	17275799	17275993	195	1	Solyc02g160550	1	-86932
MBtmv-ch02	17206993	17207307	315	*	Galaxy62-__ob__MergeSamFiles_on_data_61_and_data_60__Merged_BAM_dataset__cb___bam_peak_1573	242	.	5.4224	27.7257	24.2567	117	Distal Intergenic	3	17275799	17275993	195	1	Solyc02g160550	1	-68492
MBtmv-ch02	17364011	17364379	369	*	Galaxy62-__ob__MergeSamFiles_on_data_61_and_data_60__Merged_BAM_dataset__cb___bam_peak_1574	153	.	3.85378	18.3587	15.3943	199	Distal Intergenic	3	17370333	17371062	730	1	Solyc02g014570	1	-5954
MBtmv-ch02	17538702	17538988	287	*	Galaxy62-__ob__MergeSamFiles_on_data_61_and_data_60__Merged_BAM_dataset__cb___bam_peak_1575	99	.	3.58856	12.5363	9.9366	159	Distal Intergenic	3	17558982	17559497	516	2	Solyc02g160570	1	20509
MBtmv-ch02	17582657	17582945	289	*	Galaxy62-__ob__MergeSamFiles_on_data_61_and_data_60__Merged_BAM_dataset__cb___bam_peak_1576	203	.	4.03487	23.5769	20.3271	181	Distal Intergenic	3	17558982	17559497	516	2	Solyc02g160570	1	-23160
MBtmv-ch02	17718743	17719074	332	*	Galaxy62-__ob__MergeSamFiles_on_data_61_and_data_60__Merged_BAM_dataset__cb___bam_peak_1577	173	.	4.19767	20.4095	17.3222	126	Distal Intergenic	3	17762101	17762472	372	1	Solyc02g014700	1	-43027
MBtmv-ch02	17896302	17896720	419	*	Galaxy62-__ob__MergeSamFiles_on_data_61_and_data_60__Merged_BAM_dataset__cb___bam_peak_1578	333	.	4.63769	37.2173	33.3008	219	Distal Intergenic	3	17851294	17852184	891	1	Solyc02g014740	3	45008
MBtmv-ch02	17905125	17905551	427	*	Galaxy62-__ob__MergeSamFiles_on_data_61_and_data_60__Merged_BAM_dataset__cb___bam_peak_1579	280	.	5.85389	31.6686	28.0029	216	Distal Intergenic	3	17851294	17852184	891	1	Solyc02g014740	3	53831
MBtmv-ch02	17911849	17912311	463	*	Galaxy62-__ob__MergeSamFiles_on_data_61_and_data_60__Merged_BAM_dataset__cb___bam_peak_1580	128	.	3.93724	15.6727	12.8658	370	Distal Intergenic	3	17851294	17852184	891	1	Solyc02g014740	3	60555
MBtmv-ch02	17917141	17917481	341	*	Galaxy62-__ob__MergeSamFiles_on_data_61_and_data_60__Merged_BAM_dataset__cb___bam_peak_1581	147	.	2.84414	17.7029	14.7692	130	Distal Intergenic	3	17851294	17852184	891	1	Solyc02g014740	3	65847
MBtmv-ch02	17947649	17948172	524	*	Galaxy62-__ob__MergeSamFiles_on_data_61_and_data_60__Merged_BAM_dataset__cb___bam_peak_1582	123	.	3.78137	15.1117	12.3329	364	Distal Intergenic	3	17851294	17852184	891	1	Solyc02g014740	3	96355
MBtmv-ch02	17955248	17955571	324	*	Galaxy62-__ob__MergeSamFiles_on_data_61_and_data_60__Merged_BAM_dataset__cb___bam_peak_1583	131	.	3.10628	16.0149	13.196	146	Distal Intergenic	3	17851294	17852184	891	1	Solyc02g014740	3	103954
MBtmv-ch02	17986754	17987088	335	*	Galaxy62-__ob__MergeSamFiles_on_data_61_and_data_60__Merged_BAM_dataset__cb___bam_peak_1584	191	.	3.50383	22.3435	19.1626	205	Distal Intergenic	3	17851294	17852184	891	1	Solyc02g014740	3	135460
MBtmv-ch02	18031978	18032330	353	*	Galaxy62-__ob__MergeSamFiles_on_data_61_and_data_60__Merged_BAM_dataset__cb___bam_peak_1585	219	.	4.32869	25.2846	21.949	127	Distal Intergenic	3	18163038	18181883	18846	1	Solyc02g014770	3	-130708
MBtmv-ch02	18106440	18106850	411	*	Galaxy62-__ob__MergeSamFiles_on_data_61_and_data_60__Merged_BAM_dataset__cb___bam_peak_1586	110	.	3.75037	13.749	11.0623	247	Distal Intergenic	3	18163038	18181883	18846	1	Solyc02g014770	3	-56188
MBtmv-ch02	18135031	18135391	361	*	Galaxy62-__ob__MergeSamFiles_on_data_61_and_data_60__Merged_BAM_dataset__cb___bam_peak_1587	225	.	5.14404	25.8899	22.5175	211	Distal Intergenic	3	18163038	18181883	18846	1	Solyc02g014770	3	-27647
MBtmv-ch02	18155924	18156309	386	*	Galaxy62-__ob__MergeSamFiles_on_data_61_and_data_60__Merged_BAM_dataset__cb___bam_peak_1588	428	.	5.92728	47.2455	42.8641	191	Distal Intergenic	3	18163038	18181883	18846	1	Solyc02g014770	3	-6729
MBtmv-ch02	18196681	18196956	276	*	Galaxy62-__ob__MergeSamFiles_on_data_61_and_data_60__Merged_BAM_dataset__cb___bam_peak_1589	73	.	2.44033	9.72569	7.32098	124	Distal Intergenic	3	18192095	18194094	2000	1	Solyc02g014773	1	4586
MBtmv-ch02	18216636	18216957	322	*	Galaxy62-__ob__MergeSamFiles_on_data_61_and_data_60__Merged_BAM_dataset__cb___bam_peak_1590	127	.	3.75206	15.506	12.7137	150	Distal Intergenic	3	18192095	18194094	2000	1	Solyc02g014773	1	24541
MBtmv-ch02	18239124	18239443	320	*	Galaxy62-__ob__MergeSamFiles_on_data_61_and_data_60__Merged_BAM_dataset__cb___bam_peak_1591	100	.	3.06322	12.6563	10.044	161	Distal Intergenic	3	18192095	18194094	2000	1	Solyc02g014773	1	47029
MBtmv-ch02	18281975	18282327	353	*	Galaxy62-__ob__MergeSamFiles_on_data_61_and_data_60__Merged_BAM_dataset__cb___bam_peak_1592	159	.	4.45154	18.9613	15.9543	253	Distal Intergenic	3	18334499	18334708	210	2	Solyc02g014780	1	52381
MBtmv-ch02	18285373	18285658	286	*	Galaxy62-__ob__MergeSamFiles_on_data_61_and_data_60__Merged_BAM_dataset__cb___bam_peak_1593	153	.	4.34367	18.28	15.3189	134	Distal Intergenic	3	18334499	18334708	210	2	Solyc02g014780	1	49050
MBtmv-ch02	18332013	18332346	334	*	Galaxy62-__ob__MergeSamFiles_on_data_61_and_data_60__Merged_BAM_dataset__cb___bam_peak_1594	240	.	3.53382	27.5029	24.0513	144	Promoter (2-3kb)	3	18334499	18334708	210	2	Solyc02g014780	1	2362
MBtmv-ch02	18362413	18362830	418	*	Galaxy62-__ob__MergeSamFiles_on_data_61_and_data_60__Merged_BAM_dataset__cb___bam_peak_1595	188	.	4.49751	21.9793	18.8109	202	Distal Intergenic	3	18341281	18341583	303	1	Solyc02g014820	1	21132
MBtmv-ch02	18366274	18366591	318	*	Galaxy62-__ob__MergeSamFiles_on_data_61_and_data_60__Merged_BAM_dataset__cb___bam_peak_1596	120	.	3.54541	14.8369	12.0892	86	Distal Intergenic	3	18341281	18341583	303	1	Solyc02g014820	1	24993
MBtmv-ch02	18382790	18383058	269	*	Galaxy62-__ob__MergeSamFiles_on_data_61_and_data_60__Merged_BAM_dataset__cb___bam_peak_1597	144	.	3.69534	17.3166	14.4203	137	Distal Intergenic	3	18341281	18341583	303	1	Solyc02g014820	1	41509
MBtmv-ch02	18473676	18473968	293	*	Galaxy62-__ob__MergeSamFiles_on_data_61_and_data_60__Merged_BAM_dataset__cb___bam_peak_1598	166	.	4.50548	19.6506	16.6128	137	Distal Intergenic	3	18467597	18468627	1031	1	Solyc02g014840	3	6079
MBtmv-ch02	18563265	18563612	348	*	Galaxy62-__ob__MergeSamFiles_on_data_61_and_data_60__Merged_BAM_dataset__cb___bam_peak_1599	228	.	5.26059	26.194	22.8051	155	Distal Intergenic	3	18511614	18512695	1082	1	Solyc02g150107	1	51651
MBtmv-ch02	18572178	18572457	280	*	Galaxy62-__ob__MergeSamFiles_on_data_61_and_data_60__Merged_BAM_dataset__cb___bam_peak_1600	131	.	3.63535	15.9534	13.1381	68	Distal Intergenic	3	18511614	18512695	1082	1	Solyc02g150107	1	60564
MBtmv-ch02	18584555	18584838	284	*	Galaxy62-__ob__MergeSamFiles_on_data_61_and_data_60__Merged_BAM_dataset__cb___bam_peak_1601	140	.	4.18186	16.9421	14.0601	93	Distal Intergenic	3	18511614	18512695	1082	1	Solyc02g150107	1	72941
MBtmv-ch02	18591852	18592165	314	*	Galaxy62-__ob__MergeSamFiles_on_data_61_and_data_60__Merged_BAM_dataset__cb___bam_peak_1602	197	.	4.74312	22.9939	19.7816	161	Distal Intergenic	3	18511614	18512695	1082	1	Solyc02g150107	1	80238
MBtmv-ch02	18620241	18620571	331	*	Galaxy62-__ob__MergeSamFiles_on_data_61_and_data_60__Merged_BAM_dataset__cb___bam_peak_1603	272	.	5.74601	30.8674	27.2437	140	Distal Intergenic	3	18511614	18512695	1082	1	Solyc02g150107	1	108627
MBtmv-ch02	18891113	18891494	382	*	Galaxy62-__ob__MergeSamFiles_on_data_61_and_data_60__Merged_BAM_dataset__cb___bam_peak_1604	327	.	6.28538	36.6014	32.706	184	Distal Intergenic	3	18844584	18846063	1480	1	Solyc02g160320	1	46529
MBtmv-ch02	18995927	18996268	342	*	Galaxy62-__ob__MergeSamFiles_on_data_61_and_data_60__Merged_BAM_dataset__cb___bam_peak_1605	194	.	4.16425	22.6283	19.4296	238	Distal Intergenic	3	19020087	19022187	2101	1	Solyc02g014860	3	-23819
MBtmv-ch02	19032480	19032849	370	*	Galaxy62-__ob__MergeSamFiles_on_data_61_and_data_60__Merged_BAM_dataset__cb___bam_peak_1606	150	.	4.0316	18.0051	15.0628	196	Distal Intergenic	3	19027051	19028243	1193	2	Solyc02g014870	5	-4237
MBtmv-ch02	19044239	19044645	407	*	Galaxy62-__ob__MergeSamFiles_on_data_61_and_data_60__Merged_BAM_dataset__cb___bam_peak_1607	232	.	4.4712	26.6102	23.2048	209	Distal Intergenic	3	19027051	19028243	1193	2	Solyc02g014870	5	-15996
MBtmv-ch02	19069560	19069863	304	*	Galaxy62-__ob__MergeSamFiles_on_data_61_and_data_60__Merged_BAM_dataset__cb___bam_peak_1608	199	.	4.93697	23.213	19.9762	142	Distal Intergenic	3	19027051	19028243	1193	2	Solyc02g014870	5	-41317
MBtmv-ch02	19134349	19134744	396	*	Galaxy62-__ob__MergeSamFiles_on_data_61_and_data_60__Merged_BAM_dataset__cb___bam_peak_1609	171	.	4.3919	20.2058	17.1453	225	Distal Intergenic	3	19230272	19254387	24116	1	Solyc02g014872	1	-95528
MBtmv-ch02	19434263	19434674	412	*	Galaxy62-__ob__MergeSamFiles_on_data_61_and_data_60__Merged_BAM_dataset__cb___bam_peak_1610	305	.	4.85879	34.3338	30.5513	228	Distal Intergenic	3	19402024	19403591	1568	2	Solyc02g014878	1	-30672
MBtmv-ch02	19438455	19438731	277	*	Galaxy62-__ob__MergeSamFiles_on_data_61_and_data_60__Merged_BAM_dataset__cb___bam_peak_1611	122	.	3.96611	14.9993	12.2229	132	Distal Intergenic	3	19402024	19403591	1568	2	Solyc02g014878	1	-34864
MBtmv-ch02	19450250	19450588	339	*	Galaxy62-__ob__MergeSamFiles_on_data_61_and_data_60__Merged_BAM_dataset__cb___bam_peak_1612	172	.	4.61335	20.3478	17.264	204	Distal Intergenic	3	19402024	19403591	1568	2	Solyc02g014878	1	-46659
MBtmv-ch02	19562462	19562939	478	*	Galaxy62-__ob__MergeSamFiles_on_data_61_and_data_60__Merged_BAM_dataset__cb___bam_peak_1613	478	.	7.5027	52.4575	47.8447	235	Distal Intergenic	3	19696384	19696650	267	2	Solyc02g020870	1	133711
MBtmv-ch02	19613745	19614183	439	*	Galaxy62-__ob__MergeSamFiles_on_data_61_and_data_60__Merged_BAM_dataset__cb___bam_peak_1614	199	.	4.93697	23.213	19.9762	239	Distal Intergenic	3	19696384	19696650	267	2	Solyc02g020870	1	82467
MBtmv-ch02	19660939	19661295	357	*	Galaxy62-__ob__MergeSamFiles_on_data_61_and_data_60__Merged_BAM_dataset__cb___bam_peak_1615	287	.	5.90782	32.4759	28.7762	138	Distal Intergenic	3	19696384	19696650	267	2	Solyc02g020870	1	35355
MBtmv-ch02	19667671	19668104	434	*	Galaxy62-__ob__MergeSamFiles_on_data_61_and_data_60__Merged_BAM_dataset__cb___bam_peak_1616	257	.	5.5842	29.2837	25.7368	246	Distal Intergenic	3	19696384	19696650	267	2	Solyc02g020870	1	28546
MBtmv-ch02	19715807	19716079	273	*	Galaxy62-__ob__MergeSamFiles_on_data_61_and_data_60__Merged_BAM_dataset__cb___bam_peak_1617	132	.	3.79865	16.1189	13.2935	114	Distal Intergenic	3	19696384	19696650	267	2	Solyc02g020870	1	-19157
MBtmv-ch02	19783144	19783511	368	*	Galaxy62-__ob__MergeSamFiles_on_data_61_and_data_60__Merged_BAM_dataset__cb___bam_peak_1618	156	.	3.39572	18.6537	15.6792	148	Distal Intergenic	3	19848893	19850731	1839	1	Solyc02g020880	2	-65382
MBtmv-ch02	19819445	19819800	356	*	Galaxy62-__ob__MergeSamFiles_on_data_61_and_data_60__Merged_BAM_dataset__cb___bam_peak_1619	383	.	5.97876	42.4603	38.3085	175	Distal Intergenic	3	19848893	19850731	1839	1	Solyc02g020880	2	-29093
MBtmv-ch02	19824557	19825059	503	*	Galaxy62-__ob__MergeSamFiles_on_data_61_and_data_60__Merged_BAM_dataset__cb___bam_peak_1620	418	.	5.85346	46.1441	41.8218	246	Distal Intergenic	3	19848893	19850731	1839	1	Solyc02g020880	2	-23834
MBtmv-ch02	19833132	19833499	368	*	Galaxy62-__ob__MergeSamFiles_on_data_61_and_data_60__Merged_BAM_dataset__cb___bam_peak_1621	263	.	5.60556	29.9159	26.3471	206	Distal Intergenic	3	19848893	19850731	1839	1	Solyc02g020880	2	-15394
MBtmv-ch02	19870506	19870833	328	*	Galaxy62-__ob__MergeSamFiles_on_data_61_and_data_60__Merged_BAM_dataset__cb___bam_peak_1622	146	.	4.28973	17.6068	14.6766	174	Distal Intergenic	3	19879214	19883945	4732	1	Solyc02g020890	4	-8381
MBtmv-ch02	19907853	19908150	298	*	Galaxy62-__ob__MergeSamFiles_on_data_61_and_data_60__Merged_BAM_dataset__cb___bam_peak_1623	130	.	3.93986	15.8492	13.0393	110	Distal Intergenic	3	19889035	19889304	270	1	Solyc02g020900	1	18818
MBtmv-ch02	19914547	19914858	312	*	Galaxy62-__ob__MergeSamFiles_on_data_61_and_data_60__Merged_BAM_dataset__cb___bam_peak_1624	194	.	4.12588	22.6283	19.4296	174	Distal Intergenic	3	19889035	19889304	270	1	Solyc02g020900	1	25512
MBtmv-ch02	20000456	20000756	301	*	Galaxy62-__ob__MergeSamFiles_on_data_61_and_data_60__Merged_BAM_dataset__cb___bam_peak_1625	185	.	4.51294	21.6455	18.5061	113	Distal Intergenic	3	19978042	19979828	1787	1	Solyc02g020940	3	22414
MBtmv-ch02	20061089	20061442	354	*	Galaxy62-__ob__MergeSamFiles_on_data_61_and_data_60__Merged_BAM_dataset__cb___bam_peak_1626	232	.	5.0596	26.7027	23.2931	155	Distal Intergenic	3	19978042	19979828	1787	1	Solyc02g020940	3	83047
MBtmv-ch02	20115037	20115345	309	*	Galaxy62-__ob__MergeSamFiles_on_data_61_and_data_60__Merged_BAM_dataset__cb___bam_peak_1627	146	.	4.23579	17.6068	14.6766	133	Distal Intergenic	3	19978042	19979828	1787	1	Solyc02g020940	3	136995
MBtmv-ch02	20200281	20200686	406	*	Galaxy62-__ob__MergeSamFiles_on_data_61_and_data_60__Merged_BAM_dataset__cb___bam_peak_1628	287	.	5.90782	32.4759	28.7762	193	Distal Intergenic	3	20340137	20342055	1919	2	Solyc02g020960	3	141369
MBtmv-ch02	20263209	20263612	404	*	Galaxy62-__ob__MergeSamFiles_on_data_61_and_data_60__Merged_BAM_dataset__cb___bam_peak_1629	235	.	4.44022	27.0258	23.5889	200	Distal Intergenic	3	20340137	20342055	1919	2	Solyc02g020960	3	78443
MBtmv-ch02	20405658	20405947	290	*	Galaxy62-__ob__MergeSamFiles_on_data_61_and_data_60__Merged_BAM_dataset__cb___bam_peak_1630	120	.	2.84821	14.7546	12.0157	178	Distal Intergenic	3	20415023	20415460	438	1	Solyc02g020970	1	-9076
MBtmv-ch02	20413167	20413620	454	*	Galaxy62-__ob__MergeSamFiles_on_data_61_and_data_60__Merged_BAM_dataset__cb___bam_peak_1631	197	.	4.69295	22.9939	19.7816	199	Promoter (1-2kb)	3	20415023	20415460	438	1	Solyc02g020970	1	-1403
MBtmv-ch02	20470857	20471164	308	*	Galaxy62-__ob__MergeSamFiles_on_data_61_and_data_60__Merged_BAM_dataset__cb___bam_peak_1632	172	.	4.61335	20.3478	17.264	163	Distal Intergenic	3	20420753	20463112	42360	2	Solyc02g020980	4	-7745
MBtmv-ch02	20481039	20481385	347	*	Galaxy62-__ob__MergeSamFiles_on_data_61_and_data_60__Merged_BAM_dataset__cb___bam_peak_1633	168	.	4.17689	19.9305	16.8827	178	Distal Intergenic	3	20420753	20463112	42360	2	Solyc02g020980	4	-17927
MBtmv-ch02	20595839	20596185	347	*	Galaxy62-__ob__MergeSamFiles_on_data_61_and_data_60__Merged_BAM_dataset__cb___bam_peak_1634	110	.	2.8056	13.709	11.037	213	Distal Intergenic	3	20420753	20463112	42360	2	Solyc02g020980	4	-132727
MBtmv-ch02	20646743	20647061	319	*	Galaxy62-__ob__MergeSamFiles_on_data_61_and_data_60__Merged_BAM_dataset__cb___bam_peak_1635	146	.	4.28973	17.6068	14.6766	149	Distal Intergenic	3	20420753	20463112	42360	2	Solyc02g020980	4	-183631
MBtmv-ch02	20695482	20695838	357	*	Galaxy62-__ob__MergeSamFiles_on_data_61_and_data_60__Merged_BAM_dataset__cb___bam_peak_1636	287	.	5.90782	32.4759	28.7762	207	Distal Intergenic	3	20871748	20873405	1658	2	Solyc02g021000	3	177567
MBtmv-ch02	20714295	20714632	338	*	Galaxy62-__ob__MergeSamFiles_on_data_61_and_data_60__Merged_BAM_dataset__cb___bam_peak_1637	172	.	4.54311	20.273	17.2098	168	Distal Intergenic	3	20871748	20873405	1658	2	Solyc02g021000	3	158773
MBtmv-ch02	20739238	20739583	346	*	Galaxy62-__ob__MergeSamFiles_on_data_61_and_data_60__Merged_BAM_dataset__cb___bam_peak_1638	134	.	4.07399	16.2858	13.4348	214	Distal Intergenic	3	20871748	20873405	1658	2	Solyc02g021000	3	133822
MBtmv-ch02	20786439	20786786	348	*	Galaxy62-__ob__MergeSamFiles_on_data_61_and_data_60__Merged_BAM_dataset__cb___bam_peak_1639	200	.	4.538	23.2921	20.0527	171	Distal Intergenic	3	20871748	20873405	1658	2	Solyc02g021000	3	86619
MBtmv-ch02	20799260	20799661	402	*	Galaxy62-__ob__MergeSamFiles_on_data_61_and_data_60__Merged_BAM_dataset__cb___bam_peak_1640	575	.	6.41496	62.5778	57.5084	206	Distal Intergenic	3	20871748	20873405	1658	2	Solyc02g021000	3	73744
MBtmv-ch02	20824436	20824784	349	*	Galaxy62-__ob__MergeSamFiles_on_data_61_and_data_60__Merged_BAM_dataset__cb___bam_peak_1641	167	.	3.52636	19.7953	16.7512	211	Distal Intergenic	3	20871748	20873405	1658	2	Solyc02g021000	3	48621
MBtmv-ch02	20989558	20989849	292	*	Galaxy62-__ob__MergeSamFiles_on_data_61_and_data_60__Merged_BAM_dataset__cb___bam_peak_1642	124	.	3.65741	15.1845	12.4047	140	Distal Intergenic	3	20992646	20999471	6826	2	Solyc02g021050	3	9622
MBtmv-ch02	21003301	21003682	382	*	Galaxy62-__ob__MergeSamFiles_on_data_61_and_data_60__Merged_BAM_dataset__cb___bam_peak_1643	370	.	6.30758	41.2062	37.099	194	Distal Intergenic	3	20992646	20999471	6826	2	Solyc02g021050	3	-3830
MBtmv-ch02	21044872	21045384	513	*	Galaxy62-__ob__MergeSamFiles_on_data_61_and_data_60__Merged_BAM_dataset__cb___bam_peak_1644	186	.	4.72122	21.7654	18.6039	325	Distal Intergenic	3	21020048	21032667	12620	2	Solyc02g021060	4	-12205
MBtmv-ch02	21136193	21136468	276	*	Galaxy62-__ob__MergeSamFiles_on_data_61_and_data_60__Merged_BAM_dataset__cb___bam_peak_1645	147	.	3.66546	17.6647	14.7314	191	Distal Intergenic	3	21157448	21159500	2053	1	Solyc02g150109	1	-20980
MBtmv-ch02	21147809	21148124	316	*	Galaxy62-__ob__MergeSamFiles_on_data_61_and_data_60__Merged_BAM_dataset__cb___bam_peak_1646	144	.	3.98501	17.3686	14.4691	173	Distal Intergenic	3	21157448	21159500	2053	1	Solyc02g150109	1	-9324
MBtmv-ch02	21149127	21149583	457	*	Galaxy62-__ob__MergeSamFiles_on_data_61_and_data_60__Merged_BAM_dataset__cb___bam_peak_1647	247	.	4.8965	28.222	24.7366	168	Distal Intergenic	3	21157448	21159500	2053	1	Solyc02g150109	1	-7865
MBtmv-ch02	21160991	21161272	282	*	Galaxy62-__ob__MergeSamFiles_on_data_61_and_data_60__Merged_BAM_dataset__cb___bam_peak_1648	99	.	3.58856	12.5363	9.9366	172	Promoter (<=1kb)	3	21160618	21162819	2202	1	Solyc02g021067	2	373
MBtmv-ch02	21186718	21187078	361	*	Galaxy62-__ob__MergeSamFiles_on_data_61_and_data_60__Merged_BAM_dataset__cb___bam_peak_1649	408	.	6.13671	45.1606	40.8836	183	Distal Intergenic	3	21169335	21173496	4162	2	Solyc02g021100	3	-13222
MBtmv-ch02	21235124	21235414	291	*	Galaxy62-__ob__MergeSamFiles_on_data_61_and_data_60__Merged_BAM_dataset__cb___bam_peak_1650	107	.	3.35743	13.3889	10.7299	81	Distal Intergenic	3	21288720	21289292	573	1	Solyc02g021105	1	-53306
MBtmv-ch02	21238853	21239150	298	*	Galaxy62-__ob__MergeSamFiles_on_data_61_and_data_60__Merged_BAM_dataset__cb___bam_peak_1651	101	.	2.75342	12.7792	10.1631	184	Distal Intergenic	3	21288720	21289292	573	1	Solyc02g021105	1	-49570
MBtmv-ch02	21297992	21298260	269	*	Galaxy62-__ob__MergeSamFiles_on_data_61_and_data_60__Merged_BAM_dataset__cb___bam_peak_1652	99	.	3.58856	12.5363	9.9366	176	Promoter (1-2kb)	3	21296448	21297048	601	1	Solyc02g160590	1	1544
MBtmv-ch02	21419904	21420346	443	*	Galaxy62-__ob__MergeSamFiles_on_data_61_and_data_60__Merged_BAM_dataset__cb___bam_peak_1653	404	.	6.50991	44.7177	40.4546	209	Distal Intergenic	3	21405752	21406392	641	1	Solyc02g021167	1	14152
MBtmv-ch02	21435803	21436211	409	*	Galaxy62-__ob__MergeSamFiles_on_data_61_and_data_60__Merged_BAM_dataset__cb___bam_peak_1654	358	.	5.41862	39.93	35.8883	163	Distal Intergenic	3	21405752	21406392	641	1	Solyc02g021167	1	30051
MBtmv-ch02	21486370	21486810	441	*	Galaxy62-__ob__MergeSamFiles_on_data_61_and_data_60__Merged_BAM_dataset__cb___bam_peak_1655	362	.	5.81058	40.3326	36.2671	200	Promoter (2-3kb)	3	21482285	21483757	1473	2	Solyc02g021190	1	-2613
MBtmv-ch02	21505525	21505841	317	*	Galaxy62-__ob__MergeSamFiles_on_data_61_and_data_60__Merged_BAM_dataset__cb___bam_peak_1656	122	.	3.65563	15.0299	12.2527	106	Distal Intergenic	3	21482285	21483757	1473	2	Solyc02g021190	1	-21768
MBtmv-ch02	21514096	21514526	431	*	Galaxy62-__ob__MergeSamFiles_on_data_61_and_data_60__Merged_BAM_dataset__cb___bam_peak_1657	196	.	4.70512	22.8078	19.604	232	Distal Intergenic	3	21482285	21483757	1473	2	Solyc02g021190	1	-30339
MBtmv-ch02	21520274	21520547	274	*	Galaxy62-__ob__MergeSamFiles_on_data_61_and_data_60__Merged_BAM_dataset__cb___bam_peak_1658	156	.	4.04147	18.6348	15.6635	95	Distal Intergenic	3	21482285	21483757	1473	2	Solyc02g021190	1	-36517
MBtmv-ch02	21543821	21544570	750	*	Galaxy62-__ob__MergeSamFiles_on_data_61_and_data_60__Merged_BAM_dataset__cb___bam_peak_1659	130	.	3.51199	15.9139	13.0993	644	Distal Intergenic	3	21482285	21483757	1473	2	Solyc02g021190	1	-60064
MBtmv-ch02	21561981	21562370	390	*	Galaxy62-__ob__MergeSamFiles_on_data_61_and_data_60__Merged_BAM_dataset__cb___bam_peak_1660	217	.	4.25903	25.0364	21.7106	171	Distal Intergenic	3	21482285	21483757	1473	2	Solyc02g021190	1	-78224
MBtmv-ch02	21589302	21589625	324	*	Galaxy62-__ob__MergeSamFiles_on_data_61_and_data_60__Merged_BAM_dataset__cb___bam_peak_1661	158	.	3.81893	18.8664	15.8804	140	Distal Intergenic	3	21482285	21483757	1473	2	Solyc02g021190	1	-105545
MBtmv-ch02	21593001	21593402	402	*	Galaxy62-__ob__MergeSamFiles_on_data_61_and_data_60__Merged_BAM_dataset__cb___bam_peak_1662	331	.	5.71962	37.0321	33.1197	213	Distal Intergenic	3	21482285	21483757	1473	2	Solyc02g021190	1	-109244
MBtmv-ch02	21607193	21607463	271	*	Galaxy62-__ob__MergeSamFiles_on_data_61_and_data_60__Merged_BAM_dataset__cb___bam_peak_1663	100	.	2.91195	12.7044	10.0908	88	Distal Intergenic	3	21482285	21483757	1473	2	Solyc02g021190	1	-123436
MBtmv-ch02	21646248	21646528	281	*	Galaxy62-__ob__MergeSamFiles_on_data_61_and_data_60__Merged_BAM_dataset__cb___bam_peak_1664	167	.	3.60484	19.8381	16.7928	129	Distal Intergenic	3	21795864	21796151	288	1	Solyc02g021210	1	-149336
MBtmv-ch02	21657967	21658357	391	*	Galaxy62-__ob__MergeSamFiles_on_data_61_and_data_60__Merged_BAM_dataset__cb___bam_peak_1665	351	.	6.609	39.1452	35.1324	170	Distal Intergenic	3	21795864	21796151	288	1	Solyc02g021210	1	-137507
MBtmv-ch02	21699583	21699887	305	*	Galaxy62-__ob__MergeSamFiles_on_data_61_and_data_60__Merged_BAM_dataset__cb___bam_peak_1666	253	.	5.29327	28.8938	25.37	163	Distal Intergenic	3	21795864	21796151	288	1	Solyc02g021210	1	-95977
MBtmv-ch02	21726109	21726379	271	*	Galaxy62-__ob__MergeSamFiles_on_data_61_and_data_60__Merged_BAM_dataset__cb___bam_peak_1667	116	.	3.8043	14.3696	11.6401	115	Distal Intergenic	3	21795864	21796151	288	1	Solyc02g021210	1	-69485
MBtmv-ch02	21866757	21867154	398	*	Galaxy62-__ob__MergeSamFiles_on_data_61_and_data_60__Merged_BAM_dataset__cb___bam_peak_1668	235	.	5.36846	26.9565	23.5223	153	Distal Intergenic	3	21869967	21876828	6862	2	Solyc02g160600	1	9674
MBtmv-ch02	21868312	21868598	287	*	Galaxy62-__ob__MergeSamFiles_on_data_61_and_data_60__Merged_BAM_dataset__cb___bam_peak_1669	83	.	2.78951	10.8458	8.3578	115	Distal Intergenic	3	21869967	21876828	6862	2	Solyc02g160600	1	8230
MBtmv-ch02	21875787	21876179	393	*	Galaxy62-__ob__MergeSamFiles_on_data_61_and_data_60__Merged_BAM_dataset__cb___bam_peak_1670	264	.	5.63814	30.0724	26.4853	218	Promoter (<=1kb)	3	21869967	21876828	6862	2	Solyc02g160600	1	649
MBtmv-ch02	21876345	21876709	365	*	Galaxy62-__ob__MergeSamFiles_on_data_61_and_data_60__Merged_BAM_dataset__cb___bam_peak_1671	314	.	5.75544	35.3093	31.4792	170	Promoter (<=1kb)	3	21869967	21876828	6862	2	Solyc02g160600	1	119
MBtmv-ch02	21881184	21881570	387	*	Galaxy62-__ob__MergeSamFiles_on_data_61_and_data_60__Merged_BAM_dataset__cb___bam_peak_1672	245	.	4.59096	27.9872	24.51	162	Promoter (2-3kb)	3	21876836	21878651	1816	2	Solyc02g160610	1	-2533
MBtmv-ch02	21994297	21994764	468	*	Galaxy62-__ob__MergeSamFiles_on_data_61_and_data_60__Merged_BAM_dataset__cb___bam_peak_1673	561	.	8.55071	61.1237	56.1198	264	3' UTR	3	21993151	22000574	7424	2	Solyc02g021270	3	5810
MBtmv-ch02	21997639	21998096	458	*	Galaxy62-__ob__MergeSamFiles_on_data_61_and_data_60__Merged_BAM_dataset__cb___bam_peak_1674	235	.	4.96341	26.9281	23.5098	255	Promoter (2-3kb)	3	21993151	22000574	7424	2	Solyc02g021270	3	2478
MBtmv-ch02	22235913	22236324	412	*	Galaxy62-__ob__MergeSamFiles_on_data_61_and_data_60__Merged_BAM_dataset__cb___bam_peak_1675	89	.	3.15405	11.4765	8.94795	229	Intron (Solyc02g021420.3.1/Solyc02g021420.3, intron 7 of 22)	3	22216479	22240851	24373	2	Solyc02g021420	3	4527
MBtmv-ch02	22247240	22247614	375	*	Galaxy62-__ob__MergeSamFiles_on_data_61_and_data_60__Merged_BAM_dataset__cb___bam_peak_1676	263	.	5.45289	29.9579	26.3885	167	Distal Intergenic	3	22216479	22240851	24373	2	Solyc02g021420	3	-6389
MBtmv-ch02	22254296	22254678	383	*	Galaxy62-__ob__MergeSamFiles_on_data_61_and_data_60__Merged_BAM_dataset__cb___bam_peak_1677	249	.	5.36269	28.4754	24.9799	222	Distal Intergenic	3	22216479	22240851	24373	2	Solyc02g021420	3	-13445
MBtmv-ch02	22256326	22256894	569	*	Galaxy62-__ob__MergeSamFiles_on_data_61_and_data_60__Merged_BAM_dataset__cb___bam_peak_1678	97	.	2.91996	12.2878	9.70391	340	Distal Intergenic	3	22216479	22240851	24373	2	Solyc02g021420	3	-15475
MBtmv-ch02	22393333	22393626	294	*	Galaxy62-__ob__MergeSamFiles_on_data_61_and_data_60__Merged_BAM_dataset__cb___bam_peak_1679	167	.	3.52636	19.7953	16.7512	172	Distal Intergenic	3	22347013	22348600	1588	1	Solyc02g021450	2	46320
MBtmv-ch02	22401549	22402168	620	*	Galaxy62-__ob__MergeSamFiles_on_data_61_and_data_60__Merged_BAM_dataset__cb___bam_peak_1680	268	.	4.99525	30.465	26.8616	243	Distal Intergenic	3	22347013	22348600	1588	1	Solyc02g021450	2	54536
MBtmv-ch02	22496003	22496328	326	*	Galaxy62-__ob__MergeSamFiles_on_data_61_and_data_60__Merged_BAM_dataset__cb___bam_peak_1681	134	.	4.07399	16.2858	13.4348	180	Distal Intergenic	3	22438469	22469223	30755	2	Solyc02g021470	4	-26780
MBtmv-ch02	22497848	22498239	392	*	Galaxy62-__ob__MergeSamFiles_on_data_61_and_data_60__Merged_BAM_dataset__cb___bam_peak_1682	280	.	5.79995	31.6686	28.0029	211	Distal Intergenic	3	22438469	22469223	30755	2	Solyc02g021470	4	-28625
MBtmv-ch02	22633199	22633494	296	*	Galaxy62-__ob__MergeSamFiles_on_data_61_and_data_60__Merged_BAM_dataset__cb___bam_peak_1683	186	.	4.19287	21.8258	18.6635	94	Distal Intergenic	3	22571537	22572232	696	2	Solyc02g021490	1	-60967
MBtmv-ch02	22852052	22852444	393	*	Galaxy62-__ob__MergeSamFiles_on_data_61_and_data_60__Merged_BAM_dataset__cb___bam_peak_1684	305	.	5.07803	34.3792	30.5947	182	Distal Intergenic	3	22847620	22848828	1209	1	Solyc02g021600	1	4432
MBtmv-ch02	22946794	22947082	289	*	Galaxy62-__ob__MergeSamFiles_on_data_61_and_data_60__Merged_BAM_dataset__cb___bam_peak_1685	183	.	3.56003	21.4465	18.3157	105	Distal Intergenic	3	22927648	22931417	3770	2	Solyc02g021640	3	-15377
MBtmv-ch02	22987686	22987984	299	*	Galaxy62-__ob__MergeSamFiles_on_data_61_and_data_60__Merged_BAM_dataset__cb___bam_peak_1686	138	.	3.89183	16.7398	13.8728	171	Distal Intergenic	3	22957123	22977530	20408	2	Solyc02g021650	3	-10156
MBtmv-ch02	23005488	23005806	319	*	Galaxy62-__ob__MergeSamFiles_on_data_61_and_data_60__Merged_BAM_dataset__cb___bam_peak_1687	200	.	3.7515	23.2491	20.0118	146	Distal Intergenic	3	22957123	22977530	20408	2	Solyc02g021650	3	-27958
MBtmv-ch02	23048130	23048543	414	*	Galaxy62-__ob__MergeSamFiles_on_data_61_and_data_60__Merged_BAM_dataset__cb___bam_peak_1688	421	.	5.85566	46.4512	42.1084	213	Distal Intergenic	3	23063886	23064502	617	1	Solyc02g161490	1	-15343
MBtmv-ch02	23078985	23079264	280	*	Galaxy62-__ob__MergeSamFiles_on_data_61_and_data_60__Merged_BAM_dataset__cb___bam_peak_1689	147	.	4.074	17.6317	14.7004	152	Distal Intergenic	3	23084092	23084872	781	1	Solyc02g021670	2	-4828
MBtmv-ch02	23231897	23232207	311	*	Galaxy62-__ob__MergeSamFiles_on_data_61_and_data_60__Merged_BAM_dataset__cb___bam_peak_1690	146	.	3.30677	17.561	14.6534	191	Distal Intergenic	3	23207644	23223880	16237	2	Solyc02g021760	3	-8017
MBtmv-ch02	23264808	23265357	550	*	Galaxy62-__ob__MergeSamFiles_on_data_61_and_data_60__Merged_BAM_dataset__cb___bam_peak_1691	283	.	5.80944	31.9993	28.3238	283	Distal Intergenic	3	23275916	23276847	932	1	Solyc02g161500	1	-10559
MBtmv-ch02	23284852	23285283	432	*	Galaxy62-__ob__MergeSamFiles_on_data_61_and_data_60__Merged_BAM_dataset__cb___bam_peak_1692	330	.	5.20119	36.9281	33.02	230	Distal Intergenic	3	23275916	23276847	932	1	Solyc02g161500	1	8936
MBtmv-ch02	23287834	23288103	270	*	Galaxy62-__ob__MergeSamFiles_on_data_61_and_data_60__Merged_BAM_dataset__cb___bam_peak_1693	153	.	4.34367	18.28	15.3189	132	Distal Intergenic	3	23275916	23276847	932	1	Solyc02g161500	1	11918
MBtmv-ch02	23394745	23395035	291	*	Galaxy62-__ob__MergeSamFiles_on_data_61_and_data_60__Merged_BAM_dataset__cb___bam_peak_1694	127	.	3.75206	15.506	12.7137	164	Distal Intergenic	3	23367266	23367772	507	2	Solyc02g021770	1	-26973
MBtmv-ch02	23398243	23398544	302	*	Galaxy62-__ob__MergeSamFiles_on_data_61_and_data_60__Merged_BAM_dataset__cb___bam_peak_1695	186	.	4.77516	21.7654	18.6039	176	Distal Intergenic	3	23367266	23367772	507	2	Solyc02g021770	1	-30471
MBtmv-ch02	23410659	23411049	391	*	Galaxy62-__ob__MergeSamFiles_on_data_61_and_data_60__Merged_BAM_dataset__cb___bam_peak_1696	444	.	7.20165	48.8517	44.4011	197	Distal Intergenic	3	23367266	23367772	507	2	Solyc02g021770	1	-42887
MBtmv-ch02	23428124	23428561	438	*	Galaxy62-__ob__MergeSamFiles_on_data_61_and_data_60__Merged_BAM_dataset__cb___bam_peak_1697	220	.	5.15271	25.4383	22.0817	235	Distal Intergenic	3	23481447	23503159	21713	1	Solyc02g021780	4	-52886
MBtmv-ch02	23456781	23457170	390	*	Galaxy62-__ob__MergeSamFiles_on_data_61_and_data_60__Merged_BAM_dataset__cb___bam_peak_1698	240	.	4.58271	27.5096	24.057	195	Distal Intergenic	3	23481447	23503159	21713	1	Solyc02g021780	4	-24277
MBtmv-ch02	23498261	23498536	276	*	Galaxy62-__ob__MergeSamFiles_on_data_61_and_data_60__Merged_BAM_dataset__cb___bam_peak_1699	89	.	3.20009	11.4889	8.96	106	Intron (Solyc02g021780.4.1/Solyc02g021780.4, intron 1 of 1)	3	23504466	23508348	3883	1	Solyc02g161510	1	-5930
MBtmv-ch02	23506585	23507391	807	*	Galaxy62-__ob__MergeSamFiles_on_data_61_and_data_60__Merged_BAM_dataset__cb___bam_peak_1700	282	.	4.68265	31.9499	28.2755	191	Promoter (1-2kb)	3	23508997	23510609	1613	1	Solyc02g160630	1	-1606
MBtmv-ch02	23512140	23512725	586	*	Galaxy62-__ob__MergeSamFiles_on_data_61_and_data_60__Merged_BAM_dataset__cb___bam_peak_1701	245	.	4.81975	28.0263	24.5488	216	Distal Intergenic	3	23508997	23510609	1613	1	Solyc02g160630	1	3143
MBtmv-ch02	23544523	23544813	291	*	Galaxy62-__ob__MergeSamFiles_on_data_61_and_data_60__Merged_BAM_dataset__cb___bam_peak_1702	128	.	4.02005	15.6381	12.8318	152	Intron (Solyc02g021785.1.1/Solyc02g021785.1, intron 1 of 2)	3	23529649	23548170	18522	1	Solyc02g021785	1	14874
MBtmv-ch02	23671817	23672109	293	*	Galaxy62-__ob__MergeSamFiles_on_data_61_and_data_60__Merged_BAM_dataset__cb___bam_peak_1703	72	.	3.211	9.68036	7.27907	107	Distal Intergenic	3	23658585	23658818	234	2	Solyc02g022810	3	-12999
MBtmv-ch02	23693026	23693388	363	*	Galaxy62-__ob__MergeSamFiles_on_data_61_and_data_60__Merged_BAM_dataset__cb___bam_peak_1704	146	.	4.28973	17.6068	14.6766	219	Distal Intergenic	3	23715786	23749355	33570	1	Solyc02g022830	3	-22398
MBtmv-ch02	23849596	23850062	467	*	Galaxy62-__ob__MergeSamFiles_on_data_61_and_data_60__Merged_BAM_dataset__cb___bam_peak_1705	127	.	3.07792	15.5034	12.7122	245	Distal Intergenic	3	23823884	23825509	1626	2	Solyc02g022850	1	-24087
MBtmv-ch02	23920508	23920816	309	*	Galaxy62-__ob__MergeSamFiles_on_data_61_and_data_60__Merged_BAM_dataset__cb___bam_peak_1706	167	.	3.43317	19.7397	16.7005	165	Distal Intergenic	3	23921404	23931589	10186	2	Solyc12g162410	1	10773
MBtmv-ch02	23941383	23941756	374	*	Galaxy62-__ob__MergeSamFiles_on_data_61_and_data_60__Merged_BAM_dataset__cb___bam_peak_1707	234	.	4.01834	26.9168	23.5	194	Distal Intergenic	3	23921404	23931589	10186	2	Solyc12g162410	1	-9794
MBtmv-ch02	23994832	23995100	269	*	Galaxy62-__ob__MergeSamFiles_on_data_61_and_data_60__Merged_BAM_dataset__cb___bam_peak_1708	146	.	4.23579	17.6068	14.6766	154	Distal Intergenic	3	24007060	24009376	2317	1	Solyc02g022890	3	-11960
MBtmv-ch02	24010145	24010568	424	*	Galaxy62-__ob__MergeSamFiles_on_data_61_and_data_60__Merged_BAM_dataset__cb___bam_peak_1709	258	.	5.02387	29.427	25.8753	232	Distal Intergenic	3	24007060	24009376	2317	1	Solyc02g022890	3	3085
MBtmv-ch02	24043513	24043884	372	*	Galaxy62-__ob__MergeSamFiles_on_data_61_and_data_60__Merged_BAM_dataset__cb___bam_peak_1710	248	.	4.20968	28.3534	24.864	167	Distal Intergenic	3	24049710	24050951	1242	1	Solyc02g022920	1	-5826
MBtmv-ch02	24047681	24047977	297	*	Galaxy62-__ob__MergeSamFiles_on_data_61_and_data_60__Merged_BAM_dataset__cb___bam_peak_1711	157	.	3.58859	18.7227	15.744	172	Promoter (1-2kb)	3	24049710	24050951	1242	1	Solyc02g022920	1	-1733
MBtmv-ch02	24119392	24119683	292	*	Galaxy62-__ob__MergeSamFiles_on_data_61_and_data_60__Merged_BAM_dataset__cb___bam_peak_1712	149	.	3.4666	17.9303	14.9906	156	Distal Intergenic	3	24144840	24150308	5469	2	Solyc02g023940	3	30625
MBtmv-ch02	24237279	24237577	299	*	Galaxy62-__ob__MergeSamFiles_on_data_61_and_data_60__Merged_BAM_dataset__cb___bam_peak_1713	124	.	2.84533	15.2623	12.4811	164	Distal Intergenic	3	24217456	24230130	12675	2	Solyc02g023970	3	-7149
MBtmv-ch02	24290761	24291079	319	*	Galaxy62-__ob__MergeSamFiles_on_data_61_and_data_60__Merged_BAM_dataset__cb___bam_peak_1714	125	.	3.52765	15.3735	12.5863	159	Intron (Solyc02g023980.4.1/Solyc02g023980.4, intron 5 of 6)	3	24282786	24293195	10410	1	Solyc02g023980	4	7975
MBtmv-ch02	24304383	24304668	286	*	Galaxy62-__ob__MergeSamFiles_on_data_61_and_data_60__Merged_BAM_dataset__cb___bam_peak_1715	70	.	2.98452	9.44951	7.08003	196	Promoter (<=1kb)	3	24303810	24310331	6522	1	Solyc02g023990	3	573
MBtmv-ch02	24308687	24308996	310	*	Galaxy62-__ob__MergeSamFiles_on_data_61_and_data_60__Merged_BAM_dataset__cb___bam_peak_1716	166	.	4.50548	19.6506	16.6128	163	Intron (Solyc02g023990.3.1/Solyc02g023990.3, intron 4 of 5)	3	24303810	24310331	6522	1	Solyc02g023990	3	4877
MBtmv-ch02	24329500	24329830	331	*	Galaxy62-__ob__MergeSamFiles_on_data_61_and_data_60__Merged_BAM_dataset__cb___bam_peak_1717	110	.	3.68946	13.7787	11.0888	118	Intron (Solyc02g024000.4.1/Solyc02g024000.5, intron 2 of 6)	3	24322965	24333336	10372	2	Solyc02g024000	5	3506
MBtmv-ch02	24371975	24372247	273	*	Galaxy62-__ob__MergeSamFiles_on_data_61_and_data_60__Merged_BAM_dataset__cb___bam_peak_1718	71	.	2.62644	9.47265	7.10166	165	Distal Intergenic	3	24405252	24405701	450	1	Solyc02g024010	1	-33005
MBtmv-ch02	24378181	24378503	323	*	Galaxy62-__ob__MergeSamFiles_on_data_61_and_data_60__Merged_BAM_dataset__cb___bam_peak_1719	76	.	2.65668	10.0433	7.62031	159	Distal Intergenic	3	24405252	24405701	450	1	Solyc02g024010	1	-26749
MBtmv-ch02	24380097	24380550	454	*	Galaxy62-__ob__MergeSamFiles_on_data_61_and_data_60__Merged_BAM_dataset__cb___bam_peak_1720	384	.	6.87868	42.6127	38.445	239	Distal Intergenic	3	24405252	24405701	450	1	Solyc02g024010	1	-24702
MBtmv-ch02	24425984	24426329	346	*	Galaxy62-__ob__MergeSamFiles_on_data_61_and_data_60__Merged_BAM_dataset__cb___bam_peak_1721	116	.	3.8043	14.3696	11.6401	179	Distal Intergenic	3	24407643	24418616	10974	2	Solyc02g024020	3	-7368
MBtmv-ch02	24495272	24495606	335	*	Galaxy62-__ob__MergeSamFiles_on_data_61_and_data_60__Merged_BAM_dataset__cb___bam_peak_1722	192	.	4.57908	22.3947	19.2126	132	Distal Intergenic	3	24476897	24482680	5784	1	Solyc02g024050	3	18375
MBtmv-ch02	24499058	24499534	477	*	Galaxy62-__ob__MergeSamFiles_on_data_61_and_data_60__Merged_BAM_dataset__cb___bam_peak_1723	713	.	6.50797	76.9871	71.3309	262	Distal Intergenic	3	24517622	24517911	290	1	Solyc02g024060	3	-18088
MBtmv-ch02	24558957	24559274	318	*	Galaxy62-__ob__MergeSamFiles_on_data_61_and_data_60__Merged_BAM_dataset__cb___bam_peak_1724	119	.	2.90996	14.6631	11.9265	111	Distal Intergenic	3	24548499	24552029	3531	1	Solyc02g150111	1	10458
[truncated: 8,725 more rows]

## Sheet: FUL2-J2
seqnames	start	end	width	strand	V4	V5	V6	V7	V8	V9	V10	annotation	geneChr	geneStart	geneEnd	geneLength	geneStrand	geneId		distanceToTSS
[truncated: 4,940 more rows]

## Sheet: FUL2-TM3
seqnames	start	end	width	strand	V4	V5	V6	V7	V8	V9	V10	annotation	geneChr	geneStart	geneEnd	geneLength	geneStrand	geneId		distanceToTSS
[truncated: 10,654 more rows]

[truncated: 3 more sheets: MC-J, MC-J2, MC-TM3]
